# Supplementary material for: Molecular Principles of Gene Fusion Mediated Rewiring of Protein Interaction Networks in Cancer
Source: Mol Cell. 2016 Aug 18;63(4):579–92. doi: 10.1016/j.molcel.2016.07.008 (PMC5003813; doi:10.1016/j.molcel.2016.07.008)
Supplement: Table S1. Fusion Proteins and Parent Functions, Related to Figure 1 — The table shows a description of fusion proteins used in this study and biological process and protein class enrichments of parent genes. The gene symbols in the original ChiTaRS mapping can differ from gene names associated with mapped Ensembl proteins (see Supplemental Information), and we provide both gene name sets in the fusion protein listing (see the fusion protein mapping web server http://www.fusion.d2p2.pro/ for further details). [file mmc2.xlsx]

## Sheet: Description
Table name	Table Description	Columns	Column Description
Fusion count by gene	List of parent genes and the number of fusion proteins formed by each gene.	Ensembl gene accession	Ensembl gene accession of parent gene
		Parent gene symbol	Associated gene symbols for Ensembl parent genes
		Number of fusion proteins formed	The number of fusion proteins (count of distinct "chitars_accession") formed by each parent gene
Fusion protein list	List of the identified 2699 fusion proteins used in the remainder of this study.	chitars_accession	Gene fusion accession from the original ChiTaRS database
		chitars_parent_1_or_2	Denotes if this gene is parent number 1 or 2 (a fusion protein is formed by fusing two parents)
		chitars_gene_symbol	ChiTaRS-assigned gene symbol of parent gene
		chitars_chromosome	Chromosome of origin of parent gene
		chitars_chromosome_start	Chromosome start location of parent gene
		chitars_chromosome_end	Chromosome end location of parent gene
		chitars_cdna_start	cDNA start coordinate
		chitars_cdna_end	cDNA end coordinate
		chitars_cdna	cDNA sequence of the gene fusion
		ensembl_gene_id	Ensembl gene acccession of parent gene
		ensembl_gene_symbol	Gene symbol associated with Ensembl gene accession
		ensembl_protein_id	Ensembl protein accession of parent gene
		protein_start	Start coordinate of the included segment from parent protein
		protein_end	Stop coordinate of the included segment from parent protein
Function, all parents	Biological process and protein class enrichments for all parent genes.	PANTHER GO-Slim Biological Process or PANTHER Protein Class	GO-Slim biological process or protein class category for which enrichment is calculated
		Homo sapiens - REFLIST (n)	The number of genes in the reference list, used to compare against the tested gene set
		Client Text Box Input (n)	The number of genes in the gene set under analysis for enrichment
		Client Text Box Input (expected)	The expected number of genes in this category
		Client Text Box Input (over/under)	Symbol representing if the category is over (+) or under (-) represented in the gene set
		Client Text Box Input (fold Enrichment)	Fold enrichment of category in the gene set (observed/expected count)
		Client Text Box Input (P-value)	Bonferroni corrected p value associated with the observed fold enrichment
Function, >=2 fusions	Biological process and protein class enrichments for all parent genes which form 2 or more fusion proteins.	PANTHER GO-Slim Biological Process or PANTHER Protein Class	As above
		Homo sapiens - REFLIST	As above
		Client Text Box Input	As above
		Client Text Box Input (expected)	As above
		Client Text Box Input (over/under)	As above
		Client Text Box Input (fold Enrichment)	As above
		Client Text Box Input (P-value)	As above
Function, >=5 fusions	Biological process and protein class enrichments for all parent genes which form 5 or more fusion proteins.	PANTHER GO-Slim Biological Process or PANTHER Protein Class	As above
		Homo sapiens - REFLIST	As above
		Client Text Box Input	As above
		Client Text Box Input (expected)	As above
		Client Text Box Input (over/under)	As above
		Client Text Box Input (fold Enrichment)	As above
		Client Text Box Input (P-value)	As above

## Sheet: Fusion count by gene
List of parent genes and the number of fusion proteins formed by each gene.
Ensembl gene accession	Associated gene symbol	Number of fusion proteins formed
ENSG00000118058	KMT2A	53
ENSG00000097007	ABL1	23
ENSG00000108821	COL1A1	23
ENSG00000186716	BCR	23
ENSG00000080824	HSP90AA1	16
ENSG00000124608	AARS2	16
ENSG00000205362	MT1A	16
ENSG00000115053	NCL	15
ENSG00000182944	EWSR1	14
ENSG00000078403	MLLT10	13
ENSG00000100311	PDGFB	13
ENSG00000172493	AFF1	13
ENSG00000073921	PICALM	12
ENSG00000111640	GAPDH	12
ENSG00000141380	SS18	12
ENSG00000089280	FUS	11
ENSG00000171094	ALK	11
ENSG00000100345	MYH9	10
ENSG00000163631	ALB	10
ENSG00000172809	RPL38	10
ENSG00000187514	PTMA	10
ENSG00000075624	ACTB	9
ENSG00000122566	HNRNPA2B1	9
ENSG00000156508	EEF1A1	9
ENSG00000197756	RPL37A	9
ENSG00000197971	MBP	9
ENSG00000014641	MDH1	8
ENSG00000067225	PKM	8
ENSG00000087086	FTL	8
ENSG00000106105	GARS	8
ENSG00000110713	NUP98	8
ENSG00000111215	PRR4	8
ENSG00000124243	BCAS4	8
ENSG00000137154	RPS6	8
ENSG00000141376	BCAS3	8
ENSG00000159140	SON	8
ENSG00000159216	RUNX1	8
ENSG00000164692	COL1A2	8
ENSG00000165731	RET	8
ENSG00000198467	TPM2	8
ENSG00000204628	GNB2L1	8
ENSG00000071626	DAZAP1	7
ENSG00000084234	APLP2	7
ENSG00000099783	HNRNPM	7
ENSG00000105193	RPS16	7
ENSG00000107317	PTGDS	7
ENSG00000107581	EIF3A	7
ENSG00000115414	FN1	7
ENSG00000119777	TMEM214	7
ENSG00000131759	RARA	7
ENSG00000133392	MYH11	7
ENSG00000138326	RPS24	7
ENSG00000143549	TPM3	7
ENSG00000176422	SPRYD4	7
ENSG00000184384	MAML2	7
ENSG00000241973	PI4KA	7
ENSG00000005339	CREBBP	6
ENSG00000007237	GAS7	6
ENSG00000015171	ZMYND11	6
ENSG00000019582	CD74	6
ENSG00000058799	YIPF1	6
ENSG00000071564	TCF3	6
ENSG00000074800	ENO1	6
ENSG00000075539	FRYL	6
ENSG00000089737	DDX24	6
ENSG00000096746	HNRNPH3	6
ENSG00000108107	RPL28	6
ENSG00000108424	KPNB1	6
ENSG00000109971	HSPA8	6
ENSG00000115306	SPTBN1	6
ENSG00000116478	HDAC1	6
ENSG00000117226	GBP3	6
ENSG00000119596	YLPM1	6
ENSG00000120885	CLU	6
ENSG00000125730	C3	6
ENSG00000132780	NASP	6
ENSG00000134333	LDHA	6
ENSG00000137497	NUMA1	6
ENSG00000139083	ETV6	6
ENSG00000161011	SQSTM1	6
ENSG00000163399	ATP1A1	6
ENSG00000166197	NOLC1	6
ENSG00000166716	ZNF592	6
ENSG00000167202	TBC1D2B	6
ENSG00000168300	PCMTD1	6
ENSG00000168542	COL3A1	6
ENSG00000174444	RPL4	6
ENSG00000182158	CREB3L2	6
ENSG00000197157	SND1	6
ENSG00000204843	DCTN1	6
ENSG00000241476	SSX2	6
ENSG00000073614	KDM5A	5
ENSG00000083168	KAT6A	5
ENSG00000091986	CCDC80	5
ENSG00000100316	RPL3	5
ENSG00000100911	PSME2	5
ENSG00000103876	FAH	5
ENSG00000110888	CAPRIN2	5
ENSG00000114354	TFG	5
ENSG00000119508	NR4A3	5
ENSG00000120533	ENY2	5
ENSG00000120708	TGFBI	5
ENSG00000126247	CAPNS1	5
ENSG00000135404	CD63	5
ENSG00000136488	CSH1	5
ENSG00000142676	RPL11	5
ENSG00000143384	MCL1	5
ENSG00000143933	CALM2	5
ENSG00000147140	NONO	5
ENSG00000147403	RPL10	5
ENSG00000149948	HMGA2	5
ENSG00000154473	BUB3	5
ENSG00000156482	RPL30	5
ENSG00000160752	FDPS	5
ENSG00000160862	AZGP1	5
ENSG00000163191	S100A11	5
ENSG00000163655	GMPS	5
ENSG00000169116	PARM1	5
ENSG00000169410	PTPN9	5
ENSG00000172671	ZFAND4	5
ENSG00000173801	JUP	5
ENSG00000177600	RPLP2	5
ENSG00000179091	CYC1	5
ENSG00000184009	ACTG1	5
ENSG00000196199	MPHOSPH8	5
ENSG00000198034	RPS4X	5
ENSG00000198400	NTRK1	5
ENSG00000205352	PRR13	5
ENSG00000250349	TM4SF2	5
ENSG00000006468	ETV1	4
ENSG00000006744	ELAC2	4
ENSG00000047410	TPR	4
ENSG00000065675	PRKCQ	4
ENSG00000068308	OTUD5	4
ENSG00000075568	TMEM131	4
ENSG00000077097	TOP2B	4
ENSG00000079102	RUNX1T1	4
ENSG00000087303	NID2	4
ENSG00000101182	PSMA7	4
ENSG00000105245	NUMBL	4
ENSG00000105270	CLIP3	4
ENSG00000105323	HNRNPUL1	4
ENSG00000105701	FKBP8	4
ENSG00000107331	ABCA2	4
ENSG00000108091	CCDC6	4
ENSG00000108946	PRKAR1A	4
ENSG00000114867	EIF4G1	4
ENSG00000115241	PPM1G	4
ENSG00000116044	NFE2L2	4
ENSG00000116729	WLS	4
ENSG00000116874	WARS2	4
ENSG00000118200	CAMSAP2	4
ENSG00000120690	ELF1	4
ENSG00000125354	2006-09-01	4
ENSG00000125534	PPDPF	4
ENSG00000125651	GTF2F1	4
ENSG00000126752	SSX1	4
ENSG00000130402	ACTN4	4
ENSG00000132341	RAN	4
ENSG00000132507	EIF5A	4
ENSG00000133114	GPALPP1	4
ENSG00000134982	APC	4
ENSG00000135903	PAX3	4
ENSG00000137801	THBS1	4
ENSG00000138668	HNRNPD	4
ENSG00000138674	SEC31A	4
ENSG00000140264	SERF2	4
ENSG00000142541	RPL13A	4
ENSG00000143924	EML4	4
ENSG00000149806	FAU	4
ENSG00000150625	GPM6A	4
ENSG00000150907	FOXO1	4
ENSG00000150991	UBC	4
ENSG00000151461	UPF2	4
ENSG00000152234	ATP5A1	4
ENSG00000156298	TSPAN7	4
ENSG00000157954	WIPI2	4
ENSG00000161016	RPL8	4
ENSG00000162775	RBM15	4
ENSG00000164830	OXR1	4
ENSG00000165732	DDX21	4
ENSG00000167460	TPM4	4
ENSG00000167552	TUBA1A	4
ENSG00000167658	EEF2	4
ENSG00000170275	CRTAP	4
ENSG00000170889	RPS9	4
ENSG00000171824	EXOSC10	4
ENSG00000173230	GOLGB1	4
ENSG00000174231	PRPF8	4
ENSG00000177733	HNRNPA0	4
ENSG00000178105	DDX10	4
ENSG00000179218	CALR	4
ENSG00000179820	MYADM	4
ENSG00000180209	MYLPF	4
ENSG00000181163	NPM1	4
ENSG00000182087	TMEM259	4
ENSG00000182899	RPL35A	4
ENSG00000186106	ANKRD46	4
ENSG00000187742	SECISBP2	4
ENSG00000196498	NCOR2	4
ENSG00000196588	MKL1	4
ENSG00000197249	SERPINA1	4
ENSG00000197746	PSAP	4
ENSG00000204130	RUFY2	4
ENSG00000244734	HBB	4
ENSG00000258643	BCL2L2-PABPN1	4
ENSG00000007541	PIGQ	3
ENSG00000008283	CYB561	3
ENSG00000008988	RPS20	3
ENSG00000015133	CCDC88C	3
ENSG00000015676	NUDCD3	3
ENSG00000023734	STRAP	3
ENSG00000032219	ARID4A	3
ENSG00000035664	DAPK2	3
ENSG00000044574	HSPA5	3
ENSG00000047849	MAP4	3
ENSG00000047936	ROS1	3
ENSG00000055917	PUM2	3
ENSG00000057608	GDI2	3
ENSG00000060237	WNK1	3
ENSG00000061987	MON2	3
ENSG00000064601	CTSA	3
ENSG00000068323	TFE3	3
ENSG00000069275	NUCKS1	3
ENSG00000070814	TCOF1	3
ENSG00000072042	RDH11	3
ENSG00000075142	SRI	3
ENSG00000075415	SLC25A3	3
ENSG00000075785	RAB7A	3
ENSG00000079246	XRCC5	3
ENSG00000084070	SMAP2	3
ENSG00000084207	GSTP1	3
ENSG00000086758	HUWE1	3
ENSG00000087460	GNAS	3
ENSG00000089597	GANAB	3
ENSG00000091136	LAMB1	3
ENSG00000094914	AAAS	3
ENSG00000096696	DSP	3
ENSG00000099622	CIRBP	3
ENSG00000099899	TRMT2A	3
ENSG00000099901	RANBP1	3
ENSG00000099917	MED15	3
ENSG00000100097	LGALS1	3
ENSG00000100105	PATZ1	3
ENSG00000100109	TFIP11	3
ENSG00000100281	HMGXB4	3
ENSG00000100412	ACO2	3
ENSG00000100503	NIN	3
ENSG00000100605	ITPK1	3
ENSG00000100644	HIF1A	3
ENSG00000101160	CTSZ	3
ENSG00000101337	TM9SF4	3
ENSG00000101361	NOP56	3
ENSG00000102265	TIMP1	3
ENSG00000102316	MAGED2	3
ENSG00000102317	RBM3	3
ENSG00000103365	GGA2	3
ENSG00000104419	NDRG1	3
ENSG00000104805	NUCB1	3
ENSG00000104852	SNRNP70	3
ENSG00000105373	GLTSCR2	3
ENSG00000105656	ELL	3
ENSG00000105662	CRTC1	3
ENSG00000105821	DNAJC2	3
ENSG00000106211	HSPB1	3
ENSG00000107625	DDX50	3
ENSG00000107937	GTPBP4	3
ENSG00000108465	CDK5RAP3	3
ENSG00000108654	DDX5	3
ENSG00000108669	CYTH1	3
ENSG00000110651	CD81	3
ENSG00000111639	MRPL51	3
ENSG00000111669	TPI1	3
ENSG00000111684	LPCAT3	3
ENSG00000112297	AIM1	3
ENSG00000113013	HSPA9	3
ENSG00000113140	SPARC	3
ENSG00000115419	GLS	3
ENSG00000115677	HDLBP	3
ENSG00000116560	SFPQ	3
ENSG00000117385	LEPRE1	3
ENSG00000117450	PRDX1	3
ENSG00000117523	PRRC2C	3
ENSG00000118418	HMGN3	3
ENSG00000118513	MYB	3
ENSG00000118705	RPN2	3
ENSG00000119844	AFTPH	3
ENSG00000122180	MYOG	3
ENSG00000122515	ZMIZ2	3
ENSG00000122565	CBX3	3
ENSG00000123505	AMD1	3
ENSG00000124107	SLPI	3
ENSG00000125144	MT1G	3
ENSG00000125691	RPL23	3
ENSG00000126432	PRDX5	3
ENSG00000126464	PRR12	3
ENSG00000126746	ZNF384	3
ENSG00000127481	UBR4	3
ENSG00000128191	DGCR8	3
ENSG00000128228	SDF2L1	3
ENSG00000128891	C15orf57	3
ENSG00000129003	VPS13C	3
ENSG00000129422	MTUS1	3
ENSG00000130066	SAT1	3
ENSG00000130382	MLLT1	3
ENSG00000131143	COX4I1	3
ENSG00000131503	ANKHD1	3
ENSG00000131828	PDHA1	3
ENSG00000132274	TRIM22	3
ENSG00000132471	WBP2	3
ENSG00000133226	SRRM1	3
ENSG00000133816	MICAL2	3
ENSG00000134046	MBD2	3
ENSG00000134759	ELP2	3
ENSG00000134871	COL4A2	3
ENSG00000135114	OASL	3
ENSG00000135624	CCT7	3
ENSG00000135678	CPM	3
ENSG00000136240	KDELR2	3
ENSG00000136643	RPS6KC1	3
ENSG00000136938	ANP32B	3
ENSG00000137547	MRPL15	3
ENSG00000137764	MAP2K5	3
ENSG00000137776	SLTM	3
ENSG00000138336	TET1	3
ENSG00000138760	SCARB2	3
ENSG00000138796	HADH	3
ENSG00000139684	ESD	3
ENSG00000140464	PML	3
ENSG00000140538	NTRK3	3
ENSG00000140650	PMM2	3
ENSG00000140750	ARHGAP17	3
ENSG00000140829	DHX38	3
ENSG00000141551	CSNK1D	3
ENSG00000141905	NFIC	3
ENSG00000142173	COL6A2	3
ENSG00000142657	PGD	3
ENSG00000142871	CYR61	3
ENSG00000143653	SCCPDH	3
ENSG00000144283	PKP4	3
ENSG00000145113	MUC4	3
ENSG00000146038	DCDC2	3
ENSG00000146049	KAAG1	3
ENSG00000148925	BTBD10	3
ENSG00000149136	SSRP1	3
ENSG00000149273	RPS3	3
ENSG00000149925	ALDOA	3
ENSG00000151702	FLI1	3
ENSG00000151914	DST	3
ENSG00000153071	DAB2	3
ENSG00000153187	HNRNPU	3
ENSG00000153250	RBMS1	3
ENSG00000154945	ANKRD40	3
ENSG00000156650	KAT6B	3
ENSG00000157106	SMG1	3
ENSG00000157554	ERG	3
ENSG00000158470	B4GALT5	3
ENSG00000158864	NDUFS2	3
ENSG00000159055	MIS18A	3
ENSG00000159251	ACTC1	3
ENSG00000160075	SSU72	3
ENSG00000161939	RNASEK-C17orf49	3
ENSG00000161960	EIF4A1	3
ENSG00000162174	ASRGL1	3
ENSG00000162772	ATF3	3
ENSG00000163374	YY1AP1	3
ENSG00000163945	UVSSA	3
ENSG00000165916	PSMC3	3
ENSG00000166311	SMPD1	3
ENSG00000167526	RPL13	3
ENSG00000167615	LENG8	3
ENSG00000167978	SRRM2	3
ENSG00000168066	SF1	3
ENSG00000168653	NDUFS5	3
ENSG00000169710	FASN	3
ENSG00000170315	UBB	3
ENSG00000171345	KRT19	3
ENSG00000171634	BPTF	3
ENSG00000171747	LGALS4	3
ENSG00000172053	QARS	3
ENSG00000172239	PAIP1	3
ENSG00000172757	CFL1	3
ENSG00000172936	MYD88	3
ENSG00000173575	CHD2	3
ENSG00000173744	AGFG1	3
ENSG00000175197	DDIT3	3
ENSG00000177707	PVRL3	3
ENSG00000178974	FBXO34	3
ENSG00000179010	MRFAP1	3
ENSG00000180228	PRKRA	3
ENSG00000185000	DGAT1	3
ENSG00000185164	NOMO2	3
ENSG00000185359	HGS	3
ENSG00000185499	MUC1	3
ENSG00000186468	RPS23	3
ENSG00000186832	KRT16	3
ENSG00000196092	PAX5	3
ENSG00000196305	IARS	3
ENSG00000196924	FLNA	3
ENSG00000197343	ZNF655	3
ENSG00000197879	MYO1C	3
ENSG00000198231	DDX42	3
ENSG00000198677	TTC37	3
ENSG00000205609	EIF3CL	3
ENSG00000213218	CSH2	3
ENSG00000221983	UBA52	3
ENSG00000240972	MIF	3
ENSG00000254996	ANKHD1-EIF4EBP3	3
ENSG00000002330	BAD	2
ENSG00000002822	MAD1L1	2
ENSG00000002834	LASP1	2
ENSG00000004478	FKBP4	2
ENSG00000004766	CCDC132	2
ENSG00000004975	DVL2	2
ENSG00000005022	SLC25A5	2
ENSG00000005486	RHBDD2	2
ENSG00000006125	AP2B1	2
ENSG00000006282	SPATA20	2
ENSG00000007202	KIAA0100	2
ENSG00000007306	CEACAM7	2
ENSG00000008018	PSMB1	2
ENSG00000009307	CSDE1	2
ENSG00000009413	REV3L	2
ENSG00000010810	FYN	2
ENSG00000012223	LTF	2
ENSG00000012660	ELOVL5	2
ENSG00000013275	PSMC4	2
ENSG00000014164	ZC3H3	2
ENSG00000026025	VIM	2
ENSG00000026508	CD44	2
ENSG00000027075	PRKCH	2
ENSG00000028528	SNX1	2
ENSG00000029639	TFB1M	2
ENSG00000030582	GRN	2
ENSG00000031691	CENPQ	2
ENSG00000031698	SARS	2
ENSG00000040633	PHF23	2
ENSG00000047249	ATP6V1H	2
ENSG00000047644	WWC3	2
ENSG00000053438	NNAT	2
ENSG00000053900	ANAPC4	2
ENSG00000054267	ARID4B	2
ENSG00000055609	KMT2C	2
ENSG00000057294	PKP2	2
ENSG00000061273	HDAC7	2
ENSG00000062194	GPBP1	2
ENSG00000063177	RPL18	2
ENSG00000063244	U2AF2	2
ENSG00000064270	ATP2C2	2
ENSG00000064651	SLC12A2	2
ENSG00000064666	CNN2	2
ENSG00000065000	AP3D1	2
ENSG00000065150	IPO5	2
ENSG00000065485	PDIA5	2
ENSG00000065518	NDUFB4	2
ENSG00000065534	MYLK	2
ENSG00000065882	TBC1D1	2
ENSG00000067560	RHOA	2
ENSG00000069702	TGFBR3	2
ENSG00000070047	PHRF1	2
ENSG00000070423	RNF126	2
ENSG00000070756	PABPC1	2
ENSG00000070882	OSBPL3	2
ENSG00000071054	MAP4K4	2
ENSG00000071082	RPL31	2
ENSG00000071282	LMCD1	2
ENSG00000072071	LPHN1	2
ENSG00000074319	TSG101	2
ENSG00000075884	ARHGAP15	2
ENSG00000076242	MLH1	2
ENSG00000076554	TPD52	2
ENSG00000077235	GTF3C1	2
ENSG00000077782	FGFR1	2
ENSG00000078618	NRD1	2
ENSG00000079805	DNM2	2
ENSG00000080845	DLGAP4	2
ENSG00000082014	SMARCD3	2
ENSG00000082996	RNF13	2
ENSG00000083845	RPS5	2
ENSG00000085662	AKR1B1	2
ENSG00000086015	MAST2	2
ENSG00000086598	TMED2	2
ENSG00000087074	PPP1R15A	2
ENSG00000087191	PSMC5	2
ENSG00000088448	ANKRD10	2
ENSG00000089009	RPL6	2
ENSG00000089154	GCN1L1	2
ENSG00000089157	RPLP0	2
ENSG00000089199	CHGB	2
ENSG00000089351	GRAMD1A	2
ENSG00000090054	SPTLC1	2
ENSG00000090382	LYZ	2
ENSG00000090470	PDCD7	2
ENSG00000090621	PABPC4	2
ENSG00000090863	GLG1	2
ENSG00000091157	WDR7	2
ENSG00000091542	ALKBH5	2
ENSG00000092054	MYH7	2
ENSG00000092201	SUPT16H	2
ENSG00000092820	EZR	2
ENSG00000092841	MYL6	2
ENSG00000092964	DPYSL2	2
ENSG00000099331	MYO9B	2
ENSG00000099617	EFNA2	2
ENSG00000100003	SEC14L2	2
ENSG00000100207	TCF20	2
ENSG00000100426	ZBED4	2
ENSG00000100442	FKBP3	2
ENSG00000100485	SOS2	2
ENSG00000100784	RPS6KA5	2
ENSG00000100836	PABPN1	2
ENSG00000100938	GMPR2	2
ENSG00000100991	TRPC4AP	2
ENSG00000101057	MYBL2	2
ENSG00000101220	C20orf27	2
ENSG00000101367	MAPRE1	2
ENSG00000101470	TNNC2	2
ENSG00000101608	MYL12A	2
ENSG00000101745	ANKRD12	2
ENSG00000101849	TBL1X	2
ENSG00000102003	SYP	2
ENSG00000102144	PGK1	2
ENSG00000102287	GABRE	2
ENSG00000102531	FNDC3A	2
ENSG00000102572	STK24	2
ENSG00000102575	ACP5	2
ENSG00000102804	TSC22D1	2
ENSG00000103067	ESRP2	2
ENSG00000103145	HCFC1R1	2
ENSG00000103194	USP10	2
ENSG00000103197	TSC2	2
ENSG00000103253	HAGHL	2
ENSG00000103495	MAZ	2
ENSG00000103502	CDIPT	2
ENSG00000103512	NOMO1	2
ENSG00000104517	UBR5	2
ENSG00000104529	EEF1D	2
ENSG00000104722	NEFM	2
ENSG00000104853	CLPTM1	2
ENSG00000104886	PLEKHJ1	2
ENSG00000104960	PTOV1	2
ENSG00000105186	ANKRD27	2
ENSG00000105220	GPI	2
ENSG00000105254	TBCB	2
ENSG00000105290	APLP1	2
ENSG00000105355	PLIN3	2
ENSG00000105655	ISYNA1	2
ENSG00000105732	ZNF574	2
ENSG00000105963	ADAP1	2
ENSG00000105976	MET	2
ENSG00000106123	EPHB6	2
ENSG00000106617	PRKAG2	2
ENSG00000106631	MYL7	2
ENSG00000106772	PRUNE2	2
ENSG00000107036	KIAA1432	2
ENSG00000107077	KDM4C	2
ENSG00000107263	RAPGEF1	2
ENSG00000107560	RAB11FIP2	2
ENSG00000107758	PPP3CB	2
ENSG00000107862	GBF1	2
ENSG00000108344	PSMD3	2
ENSG00000108469	RECQL5	2
ENSG00000108578	BLMH	2
ENSG00000108582	CPD	2
ENSG00000108588	CCDC47	2
ENSG00000108771	DHX58	2
ENSG00000108839	ALOX12	2
ENSG00000108953	YWHAE	2
ENSG00000109083	IFT20	2
ENSG00000109107	ALDOC	2
ENSG00000109111	SUPT6H	2
ENSG00000109332	UBE2D3	2
ENSG00000110074	FOXRED1	2
ENSG00000110321	EIF4G2	2
ENSG00000110619	CARS	2
ENSG00000110700	RPS13	2
ENSG00000110723	EXPH5	2
ENSG00000111077	TENC1	2
ENSG00000111142	METAP2	2
ENSG00000111229	ARPC3	2
ENSG00000111325	OGFOD2	2
ENSG00000111642	CHD4	2
ENSG00000111647	UHRF1BP1L	2
ENSG00000111676	ATN1	2
ENSG00000111713	GYS2	2
ENSG00000111726	CMAS	2
ENSG00000111897	SERINC1	2
ENSG00000112118	MCM3	2
ENSG00000112679	DUSP22	2
ENSG00000112977	DAP	2
ENSG00000113048	MRPS27	2
ENSG00000113119	TMCO6	2
ENSG00000113758	DBN1	2
ENSG00000114209	PDCD10	2
ENSG00000114346	ECT2	2
ENSG00000114416	FXR1	2
ENSG00000115268	RPS15	2
ENSG00000115275	MOGS	2
ENSG00000115286	NDUFS7	2
ENSG00000115289	PCGF1	2
ENSG00000115310	RTN4	2
ENSG00000115760	BIRC6	2
ENSG00000115977	AAK1	2
ENSG00000116016	EPAS1	2
ENSG00000116260	QSOX1	2
ENSG00000116514	RNF19B	2
ENSG00000116604	MEF2D	2
ENSG00000116918	TSNAX	2
ENSG00000116962	NID1	2
ENSG00000117133	RPF1	2
ENSG00000117139	KDM5B	2
ENSG00000117528	ABCD3	2
ENSG00000117713	ARID1A	2
ENSG00000117859	OSBPL9	2
ENSG00000117984	CTSD	2
ENSG00000118096	IFT46	2
ENSG00000118271	TTR	2
ENSG00000118369	USP35	2
ENSG00000118492	ADGB	2
ENSG00000118515	SGK1	2
ENSG00000118523	CTGF	2
ENSG00000118600	TMEM5	2
ENSG00000119655	NPC2	2
ENSG00000119950	MXI1	2
ENSG00000120156	TEK	2
ENSG00000120254	MTHFD1L	2
ENSG00000120318	ARAP3	2
ENSG00000120685	PROSER1	2
ENSG00000120948	TARDBP	2
ENSG00000121022	COPS5	2
ENSG00000121900	TMEM54	2
ENSG00000122257	RBBP6	2
ENSG00000122390	NAA60	2
ENSG00000122786	CALD1	2
ENSG00000123159	GIPC1	2
ENSG00000123200	ZC3H13	2
ENSG00000123268	ATF1	2
ENSG00000123358	NR4A1	2
ENSG00000123416	TUBA1B	2
ENSG00000123472	ATPAF1	2
ENSG00000124155	PIGT	2
ENSG00000124201	ZNFX1	2
ENSG00000124208	TMEM189-UBE2V1	2
ENSG00000124380	SNRNP27	2
ENSG00000124422	USP22	2
ENSG00000125148	MT2A	2
ENSG00000125450	NUP85	2
ENSG00000125844	RRBP1	2
ENSG00000126214	KLC1	2
ENSG00000126216	TUBGCP3	2
ENSG00000126261	UBA2	2
ENSG00000126264	HCST	2
ENSG00000126453	BCL2L12	2
ENSG00000126934	MAP2K2	2
ENSG00000127084	FGD3	2
ENSG00000127463	EMC1	2
ENSG00000127564	PKMYT1	2
ENSG00000127603	MACF1	2
ENSG00000127616	SMARCA4	2
ENSG00000127914	AKAP9	2
ENSG00000127922	SHFM1	2
ENSG00000128422	KRT17	2
ENSG00000128683	GAD1	2
ENSG00000129473	BCL2L2	2
ENSG00000129538	RNASE1	2
ENSG00000129691	ASH2L	2
ENSG00000129965	INS-IGF2	2
ENSG00000130005	GAMT	2
ENSG00000130150	MOSPD2	2
ENSG00000130348	QRSL1	2
ENSG00000130522	JUND	2
ENSG00000130558	OLFM1	2
ENSG00000130787	HIP1R	2
ENSG00000130844	ZNF331	2
ENSG00000130962	PRRG1	2
ENSG00000130985	UBA1	2
ENSG00000131165	CHMP1A	2
ENSG00000131203	IDO1	2
ENSG00000131469	RPL27	2
ENSG00000131473	ACLY	2
ENSG00000131778	CHD1L	2
ENSG00000132170	PPARG	2
ENSG00000132329	RAMP1	2
ENSG00000132383	RPA1	2
ENSG00000132424	PNISR	2
ENSG00000132434	LANCL2	2
ENSG00000132466	ANKRD17	2
ENSG00000133048	CHI3L1	2
ENSG00000133112	TPT1	2
ENSG00000133318	RTN3	2
ENSG00000133393	FOPNL	2
ENSG00000133398	MED10	2
ENSG00000133706	LARS	2
ENSG00000133884	DPF2	2
ENSG00000134324	LPIN1	2
ENSG00000134339	SAA2	2
ENSG00000134644	PUM1	2
ENSG00000134824	FADS2	2
ENSG00000134874	DZIP1	2
ENSG00000134884	ARGLU1	2
ENSG00000134899	ERCC5	2
ENSG00000135046	ANXA1	2
ENSG00000135316	SYNCRIP	2
ENSG00000135346	CGA	2
ENSG00000135390	ATP5G2	2
ENSG00000135540	NHSL1	2
ENSG00000135916	ITM2C	2
ENSG00000135924	DNAJB2	2
ENSG00000135929	CYP27A1	2
ENSG00000135976	ANKRD36	2
ENSG00000136153	LMO7	2
ENSG00000136156	ITM2B	2
ENSG00000136381	IREB2	2
ENSG00000136754	ABI1	2
ENSG00000136758	YME1L1	2
ENSG00000136925	TSTD2	2
ENSG00000136937	NCBP1	2
ENSG00000136950	ARPC5L	2
ENSG00000137073	UBAP2	2
ENSG00000137145	DENND4C	2
ENSG00000137267	TUBB2A	2
ENSG00000137309	HMGA1	2
ENSG00000137500	CCDC90B	2
ENSG00000137767	SQRDL	2
ENSG00000137818	RPLP1	2
ENSG00000137869	CYP19A1	2
ENSG00000137948	BRDT	2
ENSG00000138101	DTNB	2
ENSG00000138381	ASNSD1	2
ENSG00000138413	IDH1	2
ENSG00000138771	SHROOM3	2
ENSG00000138777	PPA2	2
ENSG00000139197	PEX5	2
ENSG00000139613	SMARCC2	2
ENSG00000139645	ANKRD52	2
ENSG00000139746	RBM26	2
ENSG00000140105	WARS	2
ENSG00000140350	ANP32A	2
ENSG00000140386	SCAPER	2
ENSG00000140403	DNAJA4	2
ENSG00000140848	CPNE2	2
ENSG00000140988	RPS2	2
ENSG00000140990	NDUFB10	2
ENSG00000141076	CIRH1A	2
ENSG00000141424	SLC39A6	2
ENSG00000141447	OSBPL1A	2
ENSG00000141568	FOXK2	2
ENSG00000141736	ERBB2	2
ENSG00000142089	IFITM3	2
ENSG00000142102	ATHL1	2
ENSG00000142156	COL6A1	2
ENSG00000142186	SCYL1	2
ENSG00000142192	APP	2
ENSG00000142515	KLK3	2
ENSG00000142534	RPS11	2
ENSG00000143153	ATP1B1	2
ENSG00000143321	HDGF	2
ENSG00000143367	TUFT1	2
ENSG00000143416	SELENBP1	2
ENSG00000143420	ENSA	2
ENSG00000143545	RAB13	2
ENSG00000143570	SLC39A1	2
ENSG00000143621	ILF2	2
ENSG00000143632	ACTA1	2
ENSG00000143774	GUK1	2
ENSG00000143793	C1orf35	2
ENSG00000143819	EPHX1	2
ENSG00000143870	PDIA6	2
ENSG00000144136	SLC20A1	2
ENSG00000144560	VGLL4	2
ENSG00000144749	LRIG1	2
ENSG00000144791	LIMD1	2
ENSG00000144824	PHLDB2	2
ENSG00000145220	LYAR	2
ENSG00000145494	NDUFS6	2
ENSG00000145495	2006-03-01	2
ENSG00000145734	BDP1	2
ENSG00000146122	DAAM2	2
ENSG00000146278	PNRC1	2
ENSG00000146373	RNF217	2
ENSG00000146426	TIAM2	2
ENSG00000146674	IGFBP3	2
ENSG00000146731	CCT6A	2
ENSG00000147123	NDUFB11	2
ENSG00000147381	MAGEA4	2
ENSG00000147454	SLC25A37	2
ENSG00000147535	PPAPDC1B	2
ENSG00000147854	UHRF2	2
ENSG00000148795	CYP17A1	2
ENSG00000148848	ADAM12	2
ENSG00000149131	SERPING1	2
ENSG00000149483	TMEM138	2
ENSG00000149547	EI24	2
ENSG00000149591	TAGLN	2
ENSG00000150593	PDCD4	2
ENSG00000150867	PIP4K2A	2
ENSG00000151240	DIP2C	2
ENSG00000151292	CSNK1G3	2
ENSG00000152229	PSTPIP2	2
ENSG00000152465	NMT2	2
ENSG00000152518	ZFP36L2	2
ENSG00000152583	SPARCL1	2
ENSG00000153046	CDYL	2
ENSG00000153814	JAZF1	2
ENSG00000154016	GRAP	2
ENSG00000154518	ATP5G3	2
ENSG00000154781	CCDC174	2
ENSG00000155093	PTPRN2	2
ENSG00000155368	DBI	2
ENSG00000155957	TMBIM4	2
ENSG00000156011	PSD3	2
ENSG00000156587	UBE2L6	2
ENSG00000156990	RPUSD3	2
ENSG00000157212	PAXIP1	2
ENSG00000157349	DDX19B	2
ENSG00000157514	TSC22D3	2
ENSG00000157654	PALM2-AKAP2	2
ENSG00000157765	SLC34A2	2
ENSG00000158769	F11R	2
ENSG00000158828	PINK1	2
ENSG00000158874	APOA2	2
ENSG00000158987	RAPGEF6	2
ENSG00000159335	PTMS	2
ENSG00000159352	PSMD4	2
ENSG00000159840	ZYX	2
ENSG00000159873	CCDC117	2
ENSG00000160124	CCDC58	2
ENSG00000160326	SLC2A6	2
ENSG00000160633	SAFB	2
ENSG00000160678	S100A1	2
ENSG00000160953	MUM1	2
ENSG00000161057	PSMC2	2
ENSG00000161203	AP2M1	2
ENSG00000161996	WDR90	2
ENSG00000162434	JAK1	2
ENSG00000162654	GBP4	2
ENSG00000163110	PDLIM5	2
ENSG00000163359	COL6A3	2
ENSG00000163466	ARPC2	2
ENSG00000163492	CCDC141	2
ENSG00000163516	ANKZF1	2
ENSG00000163534	FCRL1	2
ENSG00000163586	FABP1	2
ENSG00000163636	PSMD6	2
ENSG00000163714	U2SURP	2
ENSG00000163931	TKT	2
ENSG00000163932	PRKCD	2
ENSG00000163938	GNL3	2
ENSG00000164032	H2AFZ	2
ENSG00000164054	SHISA5	2
ENSG00000164062	APEH	2
ENSG00000164199	GPR98	2
ENSG00000164330	EBF1	2
ENSG00000164587	RPS14	2
ENSG00000164808	SPIDR	2
ENSG00000164924	YWHAZ	2
ENSG00000165029	ABCA1	2
ENSG00000165030	NFIL3	2
ENSG00000165271	NOL6	2
ENSG00000165280	VCP	2
ENSG00000165359	DDX26B	2
ENSG00000165795	NDRG2	2
ENSG00000166145	SPINT1	2
ENSG00000166147	FBN1	2
ENSG00000166575	TMEM135	2
ENSG00000166681	NGFRAP1	2
ENSG00000166710	B2M	2
ENSG00000166794	PPIB	2
ENSG00000167004	PDIA3	2
ENSG00000167081	PBX3	2
ENSG00000167110	GOLGA2	2
ENSG00000167173	C15orf39	2
ENSG00000167244	IGF2	2
ENSG00000167315	ACAA2	2
ENSG00000167394	ZNF668	2
ENSG00000167419	LPO	2
ENSG00000167476	JSRP1	2
ENSG00000167548	KMT2D	2
ENSG00000167553	TUBA1C	2
ENSG00000167880	EVPL	2
ENSG00000167996	FTH1	2
ENSG00000168071	CCDC88B	2
ENSG00000168092	PAFAH1B2	2
ENSG00000168264	IRF2BP2	2
ENSG00000168268	NT5DC2	2
ENSG00000168282	MGAT2	2
ENSG00000168297	PXK	2
ENSG00000168439	STIP1	2
ENSG00000169231	THBS3	2
ENSG00000169490	TM2D2	2
ENSG00000169629	RGPD8	2
ENSG00000169696	ASPSCR1	2
ENSG00000169871	TRIM56	2
ENSG00000169895	SYAP1	2
ENSG00000170004	CHD3	2
ENSG00000170035	UBE2E3	2
ENSG00000170248	PDCD6IP	2
ENSG00000170266	GLB1	2
ENSG00000170322	NFRKB	2
ENSG00000170485	NPAS2	2
ENSG00000170852	KBTBD2	2
ENSG00000170955	PRKCDBP	2
ENSG00000171401	KRT13	2
ENSG00000171735	CAMTA1	2
ENSG00000171858	RPS21	2
ENSG00000171867	PRNP	2
ENSG00000172046	USP19	2
ENSG00000172270	BSG	2
ENSG00000172534	HCFC1	2
ENSG00000172845	SP3	2
ENSG00000173064	HECTD4	2
ENSG00000173264	GPR137	2
ENSG00000173402	DAG1	2
ENSG00000173432	SAA1	2
ENSG00000173473	SMARCC1	2
ENSG00000173812	EIF1	2
ENSG00000173889	PHC3	2
ENSG00000174059	CD34	2
ENSG00000174748	RPL15	2
ENSG00000174989	FBXW8	2
ENSG00000175467	SART1	2
ENSG00000175470	PPP2R2D	2
ENSG00000175646	PRM1	2
ENSG00000175792	RUVBL1	2
ENSG00000176387	HSD11B2	2
ENSG00000177425	PAWR	2
ENSG00000177469	PTRF	2
ENSG00000177479	ARIH2	2
ENSG00000177888	ZBTB41	2
ENSG00000178209	PLEC	2
ENSG00000178401	DNAJC22	2
ENSG00000178982	EIF3K	2
ENSG00000179222	MAGED1	2
ENSG00000180596	HIST1H2BC	2
ENSG00000180957	PITPNB	2
ENSG00000181555	SETD2	2
ENSG00000181789	COPG1	2
ENSG00000181817	LSM10	2
ENSG00000182095	TNRC18	2
ENSG00000182326	C1S	2
ENSG00000182333	LIPF	2
ENSG00000182534	MXRA7	2
ENSG00000182670	TTC3	2
ENSG00000182872	RBM10	2
ENSG00000182923	CEP63	2
ENSG00000183258	DDX41	2
ENSG00000183576	SETD3	2
ENSG00000183779	ZNF703	2
ENSG00000183864	TOB2	2
ENSG00000184012	TMPRSS2	2
ENSG00000184347	SLIT3	2
ENSG00000184445	KNTC1	2
ENSG00000184838	PRR16	2
ENSG00000185046	ANKS1B	2
ENSG00000185129	PURA	2
ENSG00000185187	SIGIRR	2
ENSG00000185222	WBP5	2
ENSG00000185567	AHNAK2	2
ENSG00000185624	P4HB	2
ENSG00000185630	PBX1	2
ENSG00000185650	ZFP36L1	2
ENSG00000185730	ZNF696	2
ENSG00000185811	IKZF1	2
ENSG00000185825	BCAP31	2
ENSG00000185883	ATP6V0C	2
ENSG00000186847	KRT14	2
ENSG00000187109	NAP1L1	2
ENSG00000187244	BCAM	2
ENSG00000188186	LAMTOR4	2
ENSG00000188191	PRKAR1B	2
ENSG00000188229	TUBB4B	2
ENSG00000188483	IER5L	2
ENSG00000188846	RPL14	2
ENSG00000188959	C9orf152	2
ENSG00000189143	CLDN4	2
ENSG00000196154	S100A4	2
ENSG00000196220	SRGAP3	2
ENSG00000196235	SUPT5H	2
ENSG00000196262	PPIA	2
ENSG00000196531	NACA	2
ENSG00000196565	HBG2	2
ENSG00000196655	TRAPPC4	2
ENSG00000196876	SCN8A	2
ENSG00000197102	DYNC1H1	2
ENSG00000197321	SVIL	2
ENSG00000197362	ZNF786	2
ENSG00000197451	HNRNPAB	2
ENSG00000197603	C5orf42	2
ENSG00000197774	EME2	2
ENSG00000197785	ATAD3A	2
ENSG00000198160	MIER1	2
ENSG00000198162	MAN1A2	2
ENSG00000198242	RPL23A	2
ENSG00000198258	UBL5	2
ENSG00000198363	ASPH	2
ENSG00000198417	MT1F	2
ENSG00000198625	MDM4	2
ENSG00000198626	RYR2	2
ENSG00000198853	RUSC2	2
ENSG00000198947	DMD	2
ENSG00000203485	INF2	2
ENSG00000204120	GIGYF2	2
ENSG00000204634	TBC1D8	2
ENSG00000205208	C4orf46	2
ENSG00000205420	KRT6A	2
ENSG00000205542	TMSB4X	2
ENSG00000205649	HTN3	2
ENSG00000205937	RNPS1	2
ENSG00000213339	QTRT1	2
ENSG00000213366	GSTM2	2
ENSG00000213934	HBG1	2
ENSG00000215021	PHB2	2
ENSG00000215114	UBXN2B	2
ENSG00000216490	IFI30	2
ENSG00000221914	PPP2R2A	2
ENSG00000228300	C19orf24	2
ENSG00000229859	PGA3	2
ENSG00000233224	HIST1H2AM	2
ENSG00000234444	ZNF736	2
ENSG00000239264	TXNDC5	2
ENSG00000240038	AMY2B	2
ENSG00000240247	DEFA1B	2
ENSG00000240849	TMEM189	2
ENSG00000241468	ATP5J2	2
ENSG00000241484	ARHGAP8	2
ENSG00000241837	ATP5O	2
ENSG00000244405	ETV5	2
ENSG00000244687	UBE2V1	2
ENSG00000244752	CRYBB2	2
ENSG00000248405	PRR5-ARHGAP8	2
ENSG00000254647	INS	2
ENSG00000255302	EID1	2
ENSG00000255526	NEDD8-MDP1	2
ENSG00000256500	RP11-73M18.2	2
ENSG00000257017	HP	2
ENSG00000257529	RPL36A-HNRNPH2	2
ENSG00000257727	CNPY2	2
ENSG00000258315	C17orf49	2
ENSG00000258890	CEP95	2
ENSG00000260001	TGFBR3L	2
ENSG00000273217	CTC-432M15.3	2
ENSG00000000938	FGR	1
ENSG00000001167	NFYA	1
ENSG00000001497	LAS1L	1
ENSG00000002549	LAP3	1
ENSG00000002919	SNX11	1
ENSG00000003509	NDUFAF7	1
ENSG00000004455	AK2	1
ENSG00000004776	HSPB6	1
ENSG00000005020	SKAP2	1
ENSG00000005187	ACSM3	1
ENSG00000005302	MSL3	1
ENSG00000005379	BZRAP1	1
ENSG00000005381	MPO	1
ENSG00000005483	KMT2E	1
ENSG00000005801	ZNF195	1
ENSG00000006007	GDE1	1
ENSG00000006015	C19orf60	1
ENSG00000006451	RALA	1
ENSG00000006530	AGK	1
ENSG00000006625	GGCT	1
ENSG00000006652	IFRD1	1
ENSG00000006756	ARSD	1
ENSG00000006831	ADIPOR2	1
ENSG00000007168	PAFAH1B1	1
ENSG00000007171	NOS2	1
ENSG00000007392	LUC7L	1
ENSG00000007923	DNAJC11	1
ENSG00000008086	CDKL5	1
ENSG00000008128	CDK11A	1
ENSG00000008405	CRY1	1
ENSG00000008838	MED24	1
ENSG00000008952	SEC62	1
ENSG00000009790	TRAF3IP3	1
ENSG00000010244	ZNF207	1
ENSG00000010327	STAB1	1
ENSG00000010626	LRRC23	1
ENSG00000011021	CLCN6	1
ENSG00000011243	AKAP8L	1
ENSG00000011260	UTP18	1
ENSG00000011275	RNF216	1
ENSG00000011454	RABGAP1	1
ENSG00000012779	ALOX5	1
ENSG00000012817	KDM5D	1
ENSG00000013288	MAN2B2	1
ENSG00000013297	CLDN11	1
ENSG00000013306	SLC25A39	1
ENSG00000013364	MVP	1
ENSG00000013441	CLK1	1
ENSG00000013588	GPRC5A	1
ENSG00000014216	CAPN1	1
ENSG00000014824	SLC30A9	1
ENSG00000015285	WAS	1
ENSG00000015479	MATR3	1
ENSG00000016864	GLT8D1	1
ENSG00000017260	ATP2C1	1
ENSG00000018510	AGPS	1
ENSG00000019144	PHLDB1	1
ENSG00000021355	SERPINB1	1
ENSG00000021776	AQR	1
ENSG00000021826	CPS1	1
ENSG00000022840	RNF10	1
ENSG00000023191	RNH1	1
ENSG00000023287	RB1CC1	1
ENSG00000023445	BIRC3	1
ENSG00000025293	PHF20	1
ENSG00000025800	KPNA6	1
ENSG00000028116	VRK2	1
ENSG00000029363	BCLAF1	1
ENSG00000030066	NUP160	1
ENSG00000030304	MUSK	1
ENSG00000030419	IKZF2	1
ENSG00000033178	UBA6	1
ENSG00000033327	GAB2	1
ENSG00000033627	ATP6V0A1	1
ENSG00000034053	APBA2	1
ENSG00000034510	TMSB10	1
ENSG00000034677	RNF19A	1
ENSG00000035141	FAM136A	1
ENSG00000035681	NSMAF	1
ENSG00000036257	CUL3	1
ENSG00000036530	CYP46A1	1
ENSG00000036672	USP2	1
ENSG00000037042	TUBG2	1
ENSG00000037474	NSUN2	1
ENSG00000038274	MAT2B	1
ENSG00000038382	TRIO	1
ENSG00000039537	C6	1
ENSG00000039600	SOX30	1
ENSG00000041357	PSMA4	1
ENSG00000043093	DCUN1D1	1
ENSG00000043143	JADE2	1
ENSG00000044115	CTNNA1	1
ENSG00000046651	OFD1	1
ENSG00000046653	GPM6B	1
ENSG00000047056	WDR37	1
ENSG00000047578	KIAA0556	1
ENSG00000048162	NOP16	1
ENSG00000048405	ZNF800	1
ENSG00000048462	TNFRSF17	1
ENSG00000048649	RSF1	1
ENSG00000048707	VPS13D	1
ENSG00000048740	CELF2	1
ENSG00000048828	FAM120A	1
ENSG00000049540	ELN	1
ENSG00000049759	NEDD4L	1
ENSG00000050405	LIMA1	1
ENSG00000050748	MAPK9	1
ENSG00000050820	BCAR1	1
ENSG00000051009	FAM160A2	1
ENSG00000051108	HERPUD1	1
ENSG00000051523	CYBA	1
ENSG00000052749	RRP12	1
ENSG00000053770	AP5M1	1
ENSG00000054116	TRAPPC3	1
ENSG00000054282	SDCCAG8	1
ENSG00000054523	KIF1B	1
ENSG00000054983	GALC	1
ENSG00000055044	NOP58	1
ENSG00000055070	SZRD1	1
ENSG00000055130	CUL1	1
ENSG00000055163	CYFIP2	1
ENSG00000055955	ITIH4	1
ENSG00000056097	ZFR	1
ENSG00000056277	ZNF280C	1
ENSG00000057019	DCBLD2	1
ENSG00000057252	SOAT1	1
ENSG00000057663	ATG5	1
ENSG00000058085	LAMC2	1
ENSG00000058091	CDK14	1
ENSG00000058668	ATP2B4	1
ENSG00000058673	ZC3H11A	1
ENSG00000059378	PARP12	1
ENSG00000059588	TARBP1	1
ENSG00000060138	YBX3	1
ENSG00000060339	CCAR1	1
ENSG00000060688	SNRNP40	1
ENSG00000060971	ACAA1	1
ENSG00000061676	NCKAP1	1
ENSG00000062485	CS	1
ENSG00000062582	MRPS24	1
ENSG00000062650	WAPAL	1
ENSG00000062725	APPBP2	1
ENSG00000064042	LIMCH1	1
ENSG00000064199	SPA17	1
ENSG00000064393	HIPK2	1
ENSG00000064607	SUGP2	1
ENSG00000064687	ABCA7	1
ENSG00000064692	SNCAIP	1
ENSG00000064933	PMS1	1
ENSG00000064961	HMG20B	1
ENSG00000065135	GNAI3	1
ENSG00000065308	TRAM2	1
ENSG00000065413	ANKRD44	1
ENSG00000065526	SPEN	1
ENSG00000065559	MAP2K4	1
ENSG00000066117	SMARCD1	1
ENSG00000066455	GOLGA5	1
ENSG00000066654	THUMPD1	1
ENSG00000066735	KIF26A	1
ENSG00000066777	ARFGEF1	1
ENSG00000066827	ZFAT	1
ENSG00000067057	PFKP	1
ENSG00000067082	KLF6	1
ENSG00000067369	TP53BP1	1
ENSG00000067533	RRP15	1
ENSG00000067606	PRKCZ	1
ENSG00000067715	SYT1	1
ENSG00000068120	COASY	1
ENSG00000068650	ATP11A	1
ENSG00000068878	PSME4	1
ENSG00000068912	ERLEC1	1
ENSG00000069122	GPR116	1
ENSG00000069248	NUP133	1
ENSG00000069345	DNAJA2	1
ENSG00000069482	GAL	1
ENSG00000069696	DRD4	1
ENSG00000069998	CECR5	1
ENSG00000070413	DGCR2	1
ENSG00000070540	WIPI1	1
ENSG00000070770	CSNK2A2	1
ENSG00000071127	WDR1	1
ENSG00000071205	ARHGAP10	1
ENSG00000071246	VASH1	1
ENSG00000071462	WBSCR22	1
ENSG00000071859	FAM50A	1
ENSG00000072062	PRKACA	1
ENSG00000072110	ACTN1	1
ENSG00000072310	SREBF1	1
ENSG00000072501	SMC1A	1
ENSG00000072778	ACADVL	1
ENSG00000072786	STK10	1
ENSG00000072832	CRMP1	1
ENSG00000073009	IKBKG	1
ENSG00000073050	XRCC1	1
ENSG00000073060	SCARB1	1
ENSG00000073169	SELO	1
ENSG00000073350	LLGL2	1
ENSG00000073605	GSDMB	1
ENSG00000073712	FERMT2	1
ENSG00000074054	CLASP1	1
ENSG00000074211	PPP2R2C	1
ENSG00000074317	SNCB	1
ENSG00000074416	MGLL	1
ENSG00000074803	SLC12A1	1
ENSG00000075151	EIF4G3	1
ENSG00000075213	SEMA3A	1
ENSG00000075218	GTSE1	1
ENSG00000075275	CELSR1	1
ENSG00000075292	ZNF638	1
ENSG00000075413	MARK3	1
ENSG00000075856	SART3	1
ENSG00000075914	EXOSC7	1
ENSG00000075945	KIFAP3	1
ENSG00000076043	REXO2	1
ENSG00000076248	UNG	1
ENSG00000076356	PLXNA2	1
ENSG00000077147	TM9SF3	1
ENSG00000077254	USP33	1
ENSG00000077274	CAPN6	1
ENSG00000077312	SNRPA	1
ENSG00000077327	SPAG6	1
ENSG00000077454	LRCH4	1
ENSG00000077549	CAPZB	1
ENSG00000077809	GTF2I	1
ENSG00000077984	CST7	1
ENSG00000078018	MAP2	1
ENSG00000078070	MCCC1	1
ENSG00000078142	PIK3C3	1
ENSG00000078668	VDAC3	1
ENSG00000078674	PCM1	1
ENSG00000078687	TNRC6C	1
ENSG00000078804	TP53INP2	1
ENSG00000078808	SDF4	1
ENSG00000079134	THOC1	1
ENSG00000079215	SLC1A3	1
ENSG00000079308	TNS1	1
ENSG00000079432	CIC	1
ENSG00000079459	FDFT1	1
ENSG00000079841	RIMS1	1
ENSG00000080345	RIF1	1
ENSG00000080503	SMARCA2	1
ENSG00000080603	SRCAP	1
ENSG00000080644	CHRNA3	1
ENSG00000080822	CLDND1	1
ENSG00000080986	NDC80	1
ENSG00000081059	TCF7	1
ENSG00000081237	PTPRC	1
ENSG00000081791	KIAA0141	1
ENSG00000081803	CADPS2	1
ENSG00000081923	ATP8B1	1
ENSG00000082438	COBLL1	1
ENSG00000082515	MRPL22	1
ENSG00000082898	XPO1	1
ENSG00000083067	TRPM3	1
ENSG00000083099	LYRM2	1
ENSG00000083123	BCKDHB	1
ENSG00000083444	PLOD1	1
ENSG00000083828	ZNF586	1
ENSG00000083838	ZNF446	1
ENSG00000083937	CHMP2B	1
ENSG00000084072	PPIE	1
ENSG00000084093	REST	1
ENSG00000084463	WBP11	1
ENSG00000084623	EIF3I	1
ENSG00000084652	TXLNA	1
ENSG00000084674	APOB	1
ENSG00000084676	NCOA1	1
ENSG00000084693	AGBL5	1
ENSG00000085063	CD59	1
ENSG00000085185	BCORL1	1
ENSG00000085552	IGSF9	1
ENSG00000085733	CTTN	1
ENSG00000085760	MTIF2	1
ENSG00000085832	EPS15	1
ENSG00000085982	USP40	1
ENSG00000085999	RAD54L	1
ENSG00000086967	MYBPC2	1
ENSG00000087053	MTMR2	1
ENSG00000087088	BAX	1
ENSG00000087116	ADAMTS2	1
ENSG00000087302	C14orf166	1
ENSG00000088247	KHSRP	1
ENSG00000088367	EPB41L1	1
ENSG00000088682	COQ9	1
ENSG00000088832	FKBP1A	1
ENSG00000088926	F11	1
ENSG00000088930	XRN2	1
ENSG00000088992	TESC	1
ENSG00000089041	P2RX7	1
ENSG00000089094	KDM2B	1
ENSG00000089127	OAS1	1
ENSG00000089220	PEBP1	1
ENSG00000089505	CMTM1	1
ENSG00000090006	LTBP4	1
ENSG00000090266	NDUFB2	1
ENSG00000090316	MAEA	1
ENSG00000090372	STRN4	1
ENSG00000090487	SPG21	1
ENSG00000090520	DNAJB11	1
ENSG00000090686	USP48	1
ENSG00000090861	AARS	1
ENSG00000091039	OSBPL8	1
ENSG00000091129	NRCAM	1
ENSG00000091428	RAPGEF4	1
ENSG00000091527	CDV3	1
ENSG00000091651	ORC6	1
ENSG00000091704	CPA1	1
ENSG00000091831	ESR1	1
ENSG00000091879	ANGPT2	1
ENSG00000092094	OSGEP	1
ENSG00000092108	SCFD1	1
ENSG00000092199	HNRNPC	1
ENSG00000092203	TOX4	1
ENSG00000092470	WDR76	1
ENSG00000092621	PHGDH	1
ENSG00000092758	COL9A3	1
ENSG00000092931	MFSD11	1
ENSG00000093144	ECHDC1	1
ENSG00000093183	SEC22C	1
ENSG00000094631	HDAC6	1
ENSG00000095139	ARCN1	1
ENSG00000095303	PTGS1	1
ENSG00000095319	NUP188	1
ENSG00000095380	NANS	1
ENSG00000095596	CYP26A1	1
ENSG00000095794	CREM	1
ENSG00000096384	HSP90AB1	1
ENSG00000096872	IFT74	1
ENSG00000099194	SCD	1
ENSG00000099203	TMED1	1
ENSG00000099256	PRTFDC1	1
ENSG00000099341	PSMD8	1
ENSG00000099385	BCL7C	1
ENSG00000099795	NDUFB7	1
ENSG00000099797	TECR	1
ENSG00000099812	MISP	1
ENSG00000099834	CDHR5	1
ENSG00000099889	ARVCF	1
ENSG00000099954	CECR2	1
ENSG00000099956	SMARCB1	1
ENSG00000099995	SF3A1	1
ENSG00000100023	PPIL2	1
ENSG00000100029	PES1	1
ENSG00000100095	SEZ6L	1
ENSG00000100129	EIF3L	1
ENSG00000100138	NHP2L1	1
ENSG00000100147	CCDC134	1
ENSG00000100150	DEPDC5	1
ENSG00000100201	DDX17	1
ENSG00000100209	HSCB	1
ENSG00000100216	TOMM22	1
ENSG00000100220	RTCB	1
ENSG00000100225	FBXO7	1
ENSG00000100234	TIMP3	1
ENSG00000100239	PPP6R2	1
ENSG00000100241	SBF1	1
ENSG00000100246	DNAL4	1
ENSG00000100258	LMF2	1
ENSG00000100280	AP1B1	1
ENSG00000100297	MCM5	1
ENSG00000100324	TAB1	1
ENSG00000100342	APOL1	1
ENSG00000100353	EIF3D	1
ENSG00000100354	TNRC6B	1
ENSG00000100359	SGSM3	1
ENSG00000100393	EP300	1
ENSG00000100427	MLC1	1
ENSG00000100462	PRMT5	1
ENSG00000100528	CNIH1	1
ENSG00000100567	PSMA3	1
ENSG00000100591	AHSA1	1
ENSG00000100599	RIN3	1
ENSG00000100629	CEP128	1
ENSG00000100650	SRSF5	1
ENSG00000100697	DICER1	1
ENSG00000100711	ZFYVE21	1
ENSG00000100764	PSMC1	1
ENSG00000100767	PAPLN	1
ENSG00000100796	SMEK1	1
ENSG00000100811	YY1	1
ENSG00000100813	ACIN1	1
ENSG00000100823	APEX1	1
ENSG00000100883	SRP54	1
ENSG00000100906	NFKBIA	1
ENSG00000100926	TM9SF1	1
ENSG00000100941	PNN	1
ENSG00000100983	GSS	1
ENSG00000100994	PYGB	1
ENSG00000100997	ABHD12	1
ENSG00000101084	C20orf24	1
ENSG00000101104	PABPC1L	1
ENSG00000101126	ADNP	1
ENSG00000101161	PRPF6	1
ENSG00000101191	DIDO1	1
ENSG00000101199	ARFGAP1	1
ENSG00000101246	ARFRP1	1
ENSG00000101255	TRIB3	1
ENSG00000101336	HCK	1
ENSG00000101350	KIF3B	1
ENSG00000101365	IDH3B	1
ENSG00000101391	CDK5RAP1	1
ENSG00000101400	SNTA1	1
ENSG00000101412	E2F1	1
ENSG00000101425	BPI	1
ENSG00000101444	AHCY	1
ENSG00000101544	ADNP2	1
ENSG00000101596	SMCHD1	1
ENSG00000101670	LIPG	1
ENSG00000101680	LAMA1	1
ENSG00000101746	NOL4	1
ENSG00000101751	POLI	1
ENSG00000101958	GLRA2	1
ENSG00000101972	STAG2	1
ENSG00000102007	PLP2	1
ENSG00000102024	PLS3	1
ENSG00000102030	NAA10	1
ENSG00000102054	RBBP7	1
ENSG00000102100	SLC35A2	1
ENSG00000102119	EMD	1
ENSG00000102225	CDK16	1
ENSG00000102226	USP11	1
ENSG00000102241	HTATSF1	1
ENSG00000102243	VGLL1	1
ENSG00000102554	KLF5	1
ENSG00000102580	DNAJC3	1
ENSG00000102753	KPNA3	1
ENSG00000102786	INTS6	1
ENSG00000102879	CORO1A	1
ENSG00000102882	MAPK3	1
ENSG00000102893	PHKB	1
ENSG00000102900	NUP93	1
ENSG00000102901	CENPT	1
ENSG00000102921	N4BP1	1
ENSG00000102931	ARL2BP	1
ENSG00000103018	CYB5B	1
ENSG00000103035	PSMD7	1
ENSG00000103037	SETD6	1
ENSG00000103043	VAC14	1
ENSG00000103148	NPRL3	1
ENSG00000103202	NME4	1
ENSG00000103249	CLCN7	1
ENSG00000103342	GSPT1	1
ENSG00000103426	CORO7-PAM16	1
ENSG00000103479	RBL2	1
ENSG00000103490	PYCARD	1
ENSG00000103510	KAT8	1
ENSG00000103544	C16orf62	1
ENSG00000103657	HERC1	1
ENSG00000103852	TTC23	1
ENSG00000103932	RPAP1	1
ENSG00000103994	ZNF106	1
ENSG00000104133	SPG11	1
ENSG00000104154	SLC30A4	1
ENSG00000104164	BLOC1S6	1
ENSG00000104324	CPQ	1
ENSG00000104375	STK3	1
ENSG00000104408	EIF3E	1
ENSG00000104413	ESRP1	1
ENSG00000104447	TRPS1	1
ENSG00000104472	CHRAC1	1
ENSG00000104695	PPP2CB	1
ENSG00000104731	KLHDC4	1
ENSG00000104738	MCM4	1
ENSG00000104774	MAN2B1	1
ENSG00000104812	GYS1	1
ENSG00000104824	HNRNPL	1
ENSG00000104880	ARHGEF18	1
ENSG00000104885	DOT1L	1
ENSG00000104904	OAZ1	1
ENSG00000104936	DMPK	1
ENSG00000104946	TBC1D17	1
ENSG00000105202	FBL	1
ENSG00000105204	DYRK1B	1
ENSG00000105229	PIAS4	1
ENSG00000105287	PRKD2	1
ENSG00000105298	CACTIN	1
ENSG00000105325	FZR1	1
ENSG00000105329	TGFB1	1
ENSG00000105364	MRPL4	1
ENSG00000105372	RPS19	1
ENSG00000105397	TYK2	1
ENSG00000105409	ATP1A3	1
ENSG00000105483	CARD8	1
ENSG00000105486	LIG1	1
ENSG00000105514	RAB3D	1
ENSG00000105583	WDR83OS	1
ENSG00000105664	COMP	1
ENSG00000105696	TMEM59L	1
ENSG00000105699	LSR	1
ENSG00000105700	KXD1	1
ENSG00000105726	ATP13A1	1
ENSG00000105738	SIPA1L3	1
ENSG00000105810	CDK6	1
ENSG00000105825	TFPI2	1
ENSG00000105926	MPP6	1
ENSG00000105928	DFNA5	1
ENSG00000105948	TTC26	1
ENSG00000105968	H2AFV	1
ENSG00000105971	CAV2	1
ENSG00000105974	CAV1	1
ENSG00000105993	DNAJB6	1
ENSG00000106012	IQCE	1
ENSG00000106052	TAX1BP1	1
ENSG00000106153	CHCHD2	1
ENSG00000106278	PTPRZ1	1
ENSG00000106330	MOSPD3	1
ENSG00000106348	IMPDH1	1
ENSG00000106366	SERPINE1	1
ENSG00000106400	ZNHIT1	1
ENSG00000106459	NRF1	1
ENSG00000106484	MEST	1
ENSG00000106571	GLI3	1
ENSG00000106609	TMEM248	1
ENSG00000106615	RHEB	1
ENSG00000106628	POLD2	1
ENSG00000106868	SUSD1	1
ENSG00000106991	ENG	1
ENSG00000107338	SHB	1
ENSG00000107438	PDLIM1	1
ENSG00000107614	TRDMT1	1
ENSG00000107738	C10orf54	1
ENSG00000107742	SPOCK2	1
ENSG00000107771	CCSER2	1
ENSG00000107798	LIPA	1
ENSG00000107863	ARHGAP21	1
ENSG00000107938	EDRF1	1
ENSG00000107957	SH3PXD2A	1
ENSG00000107984	DKK1	1
ENSG00000108039	XPNPEP1	1
ENSG00000108055	SMC3	1
ENSG00000108061	SHOC2	1
ENSG00000108179	PPIF	1
ENSG00000108219	TSPAN14	1
ENSG00000108244	KRT23	1
ENSG00000108312	UBTF	1
ENSG00000108389	MTMR4	1
ENSG00000108439	PNPO	1
ENSG00000108443	RPS6KB1	1
ENSG00000108518	PFN1	1
ENSG00000108523	RNF167	1
ENSG00000108602	ALDH3A1	1
ENSG00000108666	C17orf75	1
ENSG00000108784	NAGLU	1
ENSG00000108828	VAT1	1
ENSG00000108848	LUC7L3	1
ENSG00000108849	PPY	1
ENSG00000108883	EFTUD2	1
ENSG00000109072	VTN	1
ENSG00000109084	TMEM97	1
ENSG00000109133	TMEM33	1
ENSG00000109181	UGT2B10	1
ENSG00000109184	DCUN1D4	1
ENSG00000109471	IL2	1
ENSG00000109472	CPE	1
ENSG00000109475	RPL34	1
ENSG00000109572	CLCN3	1
ENSG00000109586	GALNT7	1
ENSG00000109680	TBC1D19	1
ENSG00000109689	STIM2	1
ENSG00000109929	SC5D	1
ENSG00000110011	DNAJC4	1
ENSG00000110013	SIAE	1
ENSG00000110046	ATG2A	1
ENSG00000110048	OSBP	1
ENSG00000110057	UNC93B1	1
ENSG00000110090	CPT1A	1
ENSG00000110092	CCND1	1
ENSG00000110172	CHORDC1	1
ENSG00000110400	PVRL1	1
ENSG00000110435	PDHX	1
ENSG00000110799	VWF	1
ENSG00000110881	ASIC1	1
ENSG00000110931	CAMKK2	1
ENSG00000110955	ATP5B	1
ENSG00000111011	RSRC2	1
ENSG00000111144	LTA4H	1
ENSG00000111275	ALDH2	1
ENSG00000111276	CDKN1B	1
ENSG00000111341	MGP	1
ENSG00000111364	DDX55	1
ENSG00000111530	CAND1	1
ENSG00000111641	NOP2	1
ENSG00000111667	USP5	1
ENSG00000111670	GNPTAB	1
ENSG00000111674	ENO2	1
ENSG00000111716	LDHB	1
ENSG00000111783	RFX4	1
ENSG00000111799	COL12A1	1
ENSG00000111906	HDDC2	1
ENSG00000111912	NCOA7	1
ENSG00000112081	SRSF3	1
ENSG00000112146	FBXO9	1
ENSG00000112167	SAYSD1	1
ENSG00000112234	FBXL4	1
ENSG00000112246	SIM1	1
ENSG00000112249	ASCC3	1
ENSG00000112290	WASF1	1
ENSG00000112305	SMAP1	1
ENSG00000112378	PERP	1
ENSG00000112406	HECA	1
ENSG00000112559	MDFI	1
ENSG00000112655	PTK7	1
ENSG00000112695	COX7A2	1
ENSG00000112697	TMEM30A	1
ENSG00000112715	VEGFA	1
ENSG00000112769	LAMA4	1
ENSG00000112773	FAM46A	1
ENSG00000112983	BRD8	1
ENSG00000113141	IK	1
ENSG00000113161	HMGCR	1
ENSG00000113209	PCDHB5	1
ENSG00000113387	SUB1	1
ENSG00000113448	PDE4D	1
ENSG00000113460	BRIX1	1
ENSG00000113492	AGXT2	1
ENSG00000113558	SKP1	1
ENSG00000113578	FGF1	1
ENSG00000113648	H2AFY	1
ENSG00000113712	CSNK1A1	1
ENSG00000113721	PDGFRB	1
ENSG00000113810	SMC4	1
ENSG00000113812	ACTR8	1
ENSG00000113845	TIMMDC1	1
ENSG00000114166	KAT2B	1
ENSG00000114279	FGF12	1
ENSG00000114353	GNAI2	1
ENSG00000114391	RPL24	1
ENSG00000114446	IFT57	1
ENSG00000114503	NCBP2	1
ENSG00000114520	SNX4	1
ENSG00000114650	SCAP	1
ENSG00000114738	MAPKAPK3	1
ENSG00000114742	WDR48	1
ENSG00000114796	KLHL24	1
ENSG00000114850	SSR3	1
ENSG00000114857	NKTR	1
ENSG00000114861	FOXP1	1
ENSG00000114902	SPCS1	1
ENSG00000114933	INO80D	1
ENSG00000114956	DGUOK	1
ENSG00000115107	STEAP3	1
ENSG00000115138	POMC	1
ENSG00000115232	ITGA4	1
ENSG00000115234	SNX17	1
ENSG00000115263	GCG	1
ENSG00000115271	GCA	1
ENSG00000115339	GALNT3	1
ENSG00000115355	CCDC88A	1
ENSG00000115392	FANCL	1
ENSG00000115446	UNC50	1
ENSG00000115464	USP34	1
ENSG00000115484	CCT4	1
ENSG00000115504	EHBP1	1
ENSG00000115561	CHMP3	1
ENSG00000115568	ZNF142	1
ENSG00000115641	FHL2	1
ENSG00000115661	STK16	1
ENSG00000115685	PPP1R7	1
ENSG00000115758	ODC1	1
ENSG00000115808	STRN	1
ENSG00000115839	RAB3GAP1	1
ENSG00000115884	SDC1	1
ENSG00000115904	SOS1	1
ENSG00000116005	PCYOX1	1
ENSG00000116120	FARSB	1
ENSG00000116209	TMEM59	1
ENSG00000116213	WRAP73	1
ENSG00000116254	CHD5	1
ENSG00000116266	STXBP3	1
ENSG00000116285	ERRFI1	1
ENSG00000116473	RAP1A	1
ENSG00000116539	ASH1L	1
ENSG00000116580	GON4L	1
ENSG00000116641	DOCK7	1
ENSG00000116649	SRM	1
ENSG00000116679	IVNS1ABP	1
ENSG00000116703	PDC	1
ENSG00000116741	RGS2	1
ENSG00000116748	AMPD1	1
ENSG00000116754	SRSF11	1
ENSG00000116857	TMEM9	1
ENSG00000116885	OSCP1	1
ENSG00000116898	MRPS15	1
ENSG00000116977	LGALS8	1
ENSG00000116983	HPCAL4	1
ENSG00000116990	MYCL	1
ENSG00000117000	RLF	1
ENSG00000117020	AKT3	1
ENSG00000117153	KLHL12	1
ENSG00000117245	KIF17	1
ENSG00000117298	ECE1	1
ENSG00000117305	HMGCL	1
ENSG00000117335	CD46	1
ENSG00000117394	SLC2A1	1
ENSG00000117543	DPH5	1
ENSG00000117593	DARS2	1
ENSG00000117595	IRF6	1
ENSG00000117598	LPPR5	1
ENSG00000117640	MTFR1L	1
ENSG00000117724	CENPF	1
ENSG00000117862	TXNDC12	1
ENSG00000117868	ESYT2	1
ENSG00000118137	APOA1	1
ENSG00000118181	RPS25	1
ENSG00000118194	TNNT2	1
ENSG00000118231	CRYGD	1
ENSG00000118482	PHF3	1
ENSG00000118503	TNFAIP3	1
ENSG00000118557	PMFBP1	1
ENSG00000118579	MED28	1
ENSG00000118690	ARMC2	1
ENSG00000118733	OLFM3	1
ENSG00000119318	RAD23B	1
ENSG00000119326	CTNNAL1	1
ENSG00000119328	FAM206A	1
ENSG00000119333	WDR34	1
ENSG00000119335	SET	1
ENSG00000119401	TRIM32	1
ENSG00000119411	BSPRY	1
ENSG00000119414	PPP6C	1
ENSG00000119522	DENND1A	1
ENSG00000119523	ALG2	1
ENSG00000119535	CSF3R	1
ENSG00000119559	C19orf25	1
ENSG00000119632	IFI27L2	1
ENSG00000119681	LTBP2	1
ENSG00000119684	MLH3	1
ENSG00000119685	TTLL5	1
ENSG00000119689	DLST	1
ENSG00000119705	SLIRP	1
ENSG00000119715	ESRRB	1
ENSG00000119729	RHOQ	1
ENSG00000119760	SUPT7L	1
ENSG00000119866	BCL11A	1
ENSG00000119888	EPCAM	1
ENSG00000119927	GPAM	1
ENSG00000119953	SMNDC1	1
ENSG00000119969	HELLS	1
ENSG00000120053	GOT1	1
ENSG00000120071	KANSL1	1
ENSG00000120129	DUSP1	1
ENSG00000120256	LRP11	1
ENSG00000120370	GORAB	1
ENSG00000120451	SNX19	1
ENSG00000120616	EPC1	1
ENSG00000120675	DNAJC15	1
ENSG00000120694	HSPH1	1
ENSG00000120742	SERP1	1
ENSG00000120896	SORBS3	1
ENSG00000120910	PPP3CC	1
ENSG00000120992	LYPLA1	1
ENSG00000121057	AKAP1	1
ENSG00000121579	NAA50	1
ENSG00000121644	DESI2	1
ENSG00000121716	PILRB	1
ENSG00000121749	TBC1D15	1
ENSG00000121753	BAI2	1
ENSG00000121775	TMEM39B	1
ENSG00000121879	PIK3CA	1
ENSG00000121966	CXCR4	1
ENSG00000121988	ZRANB3	1
ENSG00000122042	UBL3	1
ENSG00000122068	FYTTD1	1
ENSG00000122085	MTERFD2	1
ENSG00000122299	ZC3H7A	1
ENSG00000122304	PRM2	1
ENSG00000122378	FAM213A	1
ENSG00000122406	RPL5	1
ENSG00000122545	2007-09-01	1
ENSG00000122585	NPY	1
ENSG00000122591	FAM126A	1
ENSG00000122674	CCZ1	1
ENSG00000122687	FTSJ2	1
ENSG00000122692	SMU1	1
ENSG00000122958	VPS26A	1
ENSG00000122970	IFT81	1
ENSG00000123095	BHLHE41	1
ENSG00000123104	ITPR2	1
ENSG00000123106	CCDC91	1
ENSG00000123136	DDX39A	1
ENSG00000123146	CD97	1
ENSG00000123179	EBPL	1
ENSG00000123240	OPTN	1
ENSG00000123243	ITIH5	1
ENSG00000123349	PFDN5	1
ENSG00000123364	HOXC13	1
ENSG00000123374	CDK2	1
ENSG00000123545	NDUFAF4	1
ENSG00000123552	USP45	1
ENSG00000123560	PLP1	1
ENSG00000123636	BAZ2B	1
ENSG00000123739	PLA2G12A	1
ENSG00000123933	MXD4	1
ENSG00000124151	NCOA3	1
ENSG00000124172	ATP5E	1
ENSG00000124177	CHD6	1
ENSG00000124207	CSE1L	1
ENSG00000124299	PEPD	1
ENSG00000124406	ATP8A1	1
ENSG00000124466	LYPD3	1
ENSG00000124486	USP9X	1
ENSG00000124496	TRERF1	1
ENSG00000124575	HIST1H1D	1
ENSG00000124659	TBCC	1
ENSG00000124762	CDKN1A	1
ENSG00000124802	EEF1E1	1
ENSG00000124831	LRRFIP1	1
ENSG00000125037	EMC3	1
ENSG00000125089	SH3TC1	1
ENSG00000125107	CNOT1	1
ENSG00000125166	GOT2	1
ENSG00000125356	NDUFA1	1
ENSG00000125375	ATP5S	1
ENSG00000125414	MYH2	1
ENSG00000125458	NT5C	1
ENSG00000125505	MBOAT7	1
ENSG00000125633	CCDC93	1
ENSG00000125703	ATG4C	1
ENSG00000125755	SYMPK	1
ENSG00000125818	PSMF1	1
ENSG00000125821	DTD1	1
ENSG00000125841	NRSN2	1
ENSG00000125954	CHURC1-FNTB	1
ENSG00000125970	RALY	1
ENSG00000125977	EIF2S2	1
ENSG00000125991	ERGIC3	1
ENSG00000126001	CEP250	1
ENSG00000126012	KDM5C	1
ENSG00000126016	AMOT	1
ENSG00000126067	PSMB2	1
ENSG00000126106	TMEM53	1
ENSG00000126218	F10	1
ENSG00000126461	SCAF1	1
ENSG00000126524	SBDS	1
ENSG00000126549	STATH	1
ENSG00000126550	HTN1	1
ENSG00000126562	WNK4	1
ENSG00000126581	BECN1	1
ENSG00000126602	TRAP1	1
ENSG00000126709	IFI6	1
ENSG00000126775	ATG14	1
ENSG00000126785	RHOJ	1
ENSG00000126803	HSPA2	1
ENSG00000126883	NUP214	1
ENSG00000126945	HNRNPH2	1
ENSG00000127054	CPSF3L	1
ENSG00000127483	HP1BP3	1
ENSG00000127528	KLF2	1
ENSG00000127824	TUBA4A	1
ENSG00000127884	ECHS1	1
ENSG00000127946	HIP1	1
ENSG00000127947	PTPN12	1
ENSG00000127952	STYXL1	1
ENSG00000127954	STEAP4	1
ENSG00000127989	MTERF	1
ENSG00000127990	SGCE	1
ENSG00000127993	RBM48	1
ENSG00000128016	ZFP36	1
ENSG00000128050	PAICS	1
ENSG00000128284	APOL3	1
ENSG00000128335	APOL2	1
ENSG00000128581	RABL5	1
ENSG00000128595	CALU	1
ENSG00000128641	MYO1B	1
ENSG00000128714	HOXD13	1
ENSG00000128789	PSMG2	1
ENSG00000128915	NARG2	1
ENSG00000129009	ISLR	1
ENSG00000129083	COPB1	1
ENSG00000129103	SUMF2	1
ENSG00000129173	E2F8	1
ENSG00000129204	USP6	1
ENSG00000129250	KIF1C	1
ENSG00000129351	ILF3	1
ENSG00000129480	DTD2	1
ENSG00000129514	FOXA1	1
ENSG00000129515	SNX6	1
ENSG00000129559	NEDD8	1
ENSG00000129562	DAD1	1
ENSG00000129657	SEC14L1	1
ENSG00000129682	FGF13	1
ENSG00000129696	TTI2	1
ENSG00000129824	RPS4Y1	1
ENSG00000130035	GALNT8	1
ENSG00000130167	TSPAN16	1
ENSG00000130175	PRKCSH	1
ENSG00000130177	CDC16	1
ENSG00000130201	EXOC3L2	1
ENSG00000130203	APOE	1
ENSG00000130208	APOC1	1
ENSG00000130234	ACE2	1
ENSG00000130305	NSUN5	1
ENSG00000130338	TULP4	1
ENSG00000130477	UNC13A	1
ENSG00000130517	PGPEP1	1
ENSG00000130592	LSP1	1
ENSG00000130701	RBBP8NL	1
ENSG00000130717	UCK1	1
ENSG00000130725	UBE2M	1
ENSG00000130749	ZC3H4	1
ENSG00000130758	MAP3K10	1
ENSG00000130764	LRRC47	1
ENSG00000130770	ATPIF1	1
ENSG00000130779	CLIP1	1
ENSG00000130803	ZNF317	1
ENSG00000130811	EIF3G	1
ENSG00000130881	LRP3	1
ENSG00000131037	EPS8L1	1
ENSG00000131095	GFAP	1
ENSG00000131148	EMC8	1
ENSG00000131149	GSE1	1
ENSG00000131153	GINS2	1
ENSG00000131171	SH3BGRL	1
ENSG00000131236	CAP1	1
ENSG00000131368	MRPS25	1
ENSG00000131374	TBC1D5	1
ENSG00000131378	RFTN1	1
ENSG00000131408	NR1H2	1
ENSG00000131462	TUBG1	1
ENSG00000131470	PSMC3IP	1
ENSG00000131482	G6PC	1
ENSG00000131504	DIAPH1	1
ENSG00000131558	EXOC4	1
ENSG00000131634	TMEM204	1
ENSG00000131730	CKMT2	1
ENSG00000131779	PEX11B	1
ENSG00000131788	PIAS3	1
ENSG00000131795	RBM8A	1
ENSG00000131871	VIMP	1
ENSG00000132128	LRRC41	1
ENSG00000132155	RAF1	1
ENSG00000132182	NUP210	1
ENSG00000132305	IMMT	1
ENSG00000132356	PRKAA1	1
ENSG00000132386	SERPINF1	1
ENSG00000132465	IGJ	1
ENSG00000132467	UTP3	1
ENSG00000132554	RGS22	1
ENSG00000132591	ERAL1	1
ENSG00000132604	TERF2	1
ENSG00000132613	MTSS1L	1
ENSG00000132646	PCNA	1
ENSG00000132669	RIN2	1
ENSG00000132670	PTPRA	1
ENSG00000132702	HAPLN2	1
ENSG00000132819	RBM38	1
ENSG00000132823	OSER1	1
ENSG00000132854	KANK4	1
ENSG00000132879	FBXO44	1
ENSG00000132965	ALOX5AP	1
ENSG00000133030	MPRIP	1
ENSG00000133059	DSTYK	1
ENSG00000133063	CHIT1	1
ENSG00000133069	TMCC2	1
ENSG00000133107	TRPC4	1
ENSG00000133110	POSTN	1
ENSG00000133119	RFC3	1
[truncated: 1,281 more rows]

## Sheet: Fusion protein list
List of the identified 2699 fusion proteins used in the remainder of this study.
chitars_accession	chitars_parent_1_or_2	chitars_gene_symbol	chitars_chromosome	chitars_chromosome_start	chitars_chromosome_end	chitars_cdna_start	chitars_cdna_end	chitars_cdna	ensembl_gene_id	ensembl_gene_symbol	ensembl_protein_id	protein_start	protein_end
AA026363	1	RPS6	9	19376253	19376587	12	241	TCAGAGTCTGATCTTATTTATTTGTTACTCAAAAAATCTTATTTCTGACTGGATTCAGACTTAGAAGTAGAAGCTCGCAGAGAGGAAAGTCTGCGTCTCTTCGCAATTTGTTCCTGGCGCTTCTCCTTAGCCTCCTTCATTCTCTTGGCCAAAAGTTTAGCATATTCTGCAGCCTCTTCTNNATTTTTCTTGGTACGCTGCTTCTTCAGAGCAATACGCCGCCGTTTGTG	ENSG00000137154	RPS6	ENSP00000369757	186	249
AA026363	1	RPS6	9	19376253	19376587	12	241	TCAGAGTCTGATCTTATTTATTTGTTACTCAAAAAATCTTATTTCTGACTGGATTCAGACTTAGAAGTAGAAGCTCGCAGAGAGGAAAGTCTGCGTCTCTTCGCAATTTGTTCCTGGCGCTTCTCCTTAGCCTCCTTCATTCTCTTGGCCAAAAGTTTAGCATATTCTGCAGCCTCTTCTNNATTTTTCTTGGTACGCTGCTTCTTCAGAGCAATACGCCGCCGTTTGTG	ENSG00000137154	RPS6	ENSP00000369743	155	218
AA026363	1	RPS6	9	19376253	19376587	12	241	TCAGAGTCTGATCTTATTTATTTGTTACTCAAAAAATCTTATTTCTGACTGGATTCAGACTTAGAAGTAGAAGCTCGCAGAGAGGAAAGTCTGCGTCTCTTCGCAATTTGTTCCTGGCGCTTCTCCTTAGCCTCCTTCATTCTCTTGGCCAAAAGTTTAGCATATTCTGCAGCCTCTTCTNNATTTTTCTTGGTACGCTGCTTCTTCAGAGCAATACGCCGCCGTTTGTG	ENSG00000137154	RPS6	ENSP00000369745	155	218
AA026363	2	POSTN	13	38137332	38138699	236	458	TTTGTGTTCAGAATTATTTGATGATTGCTTCTTTGTGCTGATGTTTCAGTTCCTGAAGTCAACTTGGCTCTCACAATTTTCTAAGGTCAGGTTATTGACTTAGGGTTGTATAAACATTTTTTTCTGGTTTTTGGATTTTCACTGGNGAACGACCTTCCCTTAATNGTCTNCTAGATCCNTGAACCNTTTTTGTTGGGCTTGCAACTTCCTCACGGGTGTGTCT	ENSG00000133110	POSTN	ENSP00000369071	811	836
AA026363	2	POSTN	13	38137332	38138699	236	458	TTTGTGTTCAGAATTATTTGATGATTGCTTCTTTGTGCTGATGTTTCAGTTCCTGAAGTCAACTTGGCTCTCACAATTTTCTAAGGTCAGGTTATTGACTTAGGGTTGTATAAACATTTTTTTCTGGTTTTTGGATTTTCACTGGNGAACGACCTTCCCTTAATNGTCTNCTAGATCCNTGAACCNTTTTTGTTGGGCTTGCAACTTCCTCACGGGTGTGTCT	ENSG00000133110	POSTN	ENSP00000369067	784	809
AA026363	2	POSTN	13	38137332	38138699	236	458	TTTGTGTTCAGAATTATTTGATGATTGCTTCTTTGTGCTGATGTTTCAGTTCCTGAAGTCAACTTGGCTCTCACAATTTTCTAAGGTCAGGTTATTGACTTAGGGTTGTATAAACATTTTTTTCTGGTTTTTGGATTTTCACTGGNGAACGACCTTCCCTTAATNGTCTNCTAGATCCNTGAACCNTTTTTGTTGGGCTTGCAACTTCCTCACGGGTGTGTCT	ENSG00000133110	POSTN	ENSP00000369073	783	808
AA026363	2	POSTN	13	38137332	38138699	236	458	TTTGTGTTCAGAATTATTTGATGATTGCTTCTTTGTGCTGATGTTTCAGTTCCTGAAGTCAACTTGGCTCTCACAATTTTCTAAGGTCAGGTTATTGACTTAGGGTTGTATAAACATTTTTTTCTGGTTTTTGGATTTTCACTGGNGAACGACCTTCCCTTAATNGTCTNCTAGATCCNTGAACCNTTTTTGTTGGGCTTGCAACTTCCTCACGGGTGTGTCT	ENSG00000133110	POSTN	ENSP00000437959	756	781
AA026363	2	POSTN	13	38137332	38138699	236	458	TTTGTGTTCAGAATTATTTGATGATTGCTTCTTTGTGCTGATGTTTCAGTTCCTGAAGTCAACTTGGCTCTCACAATTTTCTAAGGTCAGGTTATTGACTTAGGGTTGTATAAACATTTTTTTCTGGTTTTTGGATTTTCACTGGNGAACGACCTTCCCTTAATNGTCTNCTAGATCCNTGAACCNTTTTTGTTGGGCTTGCAACTTCCTCACGGGTGTGTCT	ENSG00000133110	POSTN	ENSP00000369066	754	779
AA026363	2	POSTN	13	38137332	38138699	236	458	TTTGTGTTCAGAATTATTTGATGATTGCTTCTTTGTGCTGATGTTTCAGTTCCTGAAGTCAACTTGGCTCTCACAATTTTCTAAGGTCAGGTTATTGACTTAGGGTTGTATAAACATTTTTTTCTGGTTTTTGGATTTTCACTGGNGAACGACCTTCCCTTAATNGTCTNCTAGATCCNTGAACCNTTTTTGTTGGGCTTGCAACTTCCTCACGGGTGTGTCT	ENSG00000133110	POSTN	ENSP00000437953	724	749
AA036700	1	SON	21	34926463	34926623	1	161	AATTTCCACCAGTCCTAGTGGTGGTAGTGAAGCTGACATTGAAGGGCCTTTGCCTGCTAAAGATATTCATCTTGATTTACCATCTAATAATAACCTTGTTAGTAAGGATACAGAAGAACCATTACCTGTAAAAGAGAGTGACCAGACATTAGCAGCTCTGC	ENSG00000159140	SON	ENSP00000348984	1642	1695
AA036700	1	SON	21	34926463	34926623	1	161	AATTTCCACCAGTCCTAGTGGTGGTAGTGAAGCTGACATTGAAGGGCCTTTGCCTGCTAAAGATATTCATCTTGATTTACCATCTAATAATAACCTTGTTAGTAAGGATACAGAAGAACCATTACCTGTAAAAGAGAGTGACCAGACATTAGCAGCTCTGC	ENSG00000159140	SON	ENSP00000300278	1642	1695
AA036700	1	SON	21	34926463	34926623	1	161	AATTTCCACCAGTCCTAGTGGTGGTAGTGAAGCTGACATTGAAGGGCCTTTGCCTGCTAAAGATATTCATCTTGATTTACCATCTAATAATAACCTTGTTAGTAAGGATACAGAAGAACCATTACCTGTAAAAGAGAGTGACCAGACATTAGCAGCTCTGC	ENSG00000159140	SON	ENSP00000371095	1642	1695
AA036700	1	SON	21	34926463	34926623	1	161	AATTTCCACCAGTCCTAGTGGTGGTAGTGAAGCTGACATTGAAGGGCCTTTGCCTGCTAAAGATATTCATCTTGATTTACCATCTAATAATAACCTTGTTAGTAAGGATACAGAAGAACCATTACCTGTAAAAGAGAGTGACCAGACATTAGCAGCTCTGC	ENSG00000159140	SON	ENSP00000400985	637	690
AA036700	2	RPL12	9	130210625	130211621	156	297	CTCTGCCCTGATCATCAAAGCCCTCAAGGAACCACCAAGAGACAGAAAGAAACAGAAAAACATTAAACACAGTGGGAATATCACTTTTGATGAGATTGTCAACATTGCTCGACAGATGCGGCACCCGATCCTTAAGCCAGAG	ENSG00000197958	RPL12	ENSP00000354739	77	123
AA036700	2	RPL12	9	130210625	130211621	156	297	CTCTGCCCTGATCATCAAAGCCCTCAAGGAACCACCAAGAGACAGAAAGAAACAGAAAAACATTAAACACAGTGGGAATATCACTTTTGATGAGATTGTCAACATTGCTCGACAGATGCGGCACCCGATCCTTAAGCCAGAG	ENSG00000197958	RPL12	ENSP00000441179	44	90
AA037214	1	CD63	12	56121034	56122141	42	216	CCCAGGCCCGGCAGCCATGACGNTTCGGAAGGAGGAATGAAATGTGTGAAGTTCTTGCTCTACGTCCTCCTGCTGGCCTTTTGCGCCTGTGCAGTGGGACTGATTGCCGTGGGTGTCGGGGCACAGCTTGTCCTGAGTCAGACCATAATCCAGGGGGCTACCCCTGGCNTCTCTG	ENSG00000135404	CD63	ENSP00000257857	0	52
AA037214	1	CD63	12	56121034	56122141	42	216	CCCAGGCCCGGCAGCCATGACGNTTCGGAAGGAGGAATGAAATGTGTGAAGTTCTTGCTCTACGTCCTCCTGCTGGCCTTTTGCGCCTGTGCAGTGGGACTGATTGCCGTGGGTGTCGGGGCACAGCTTGTCCTGAGTCAGACCATAATCCAGGGGGCTACCCCTGGCNTCTCTG	ENSG00000135404	CD63	ENSP00000393502	0	52
AA037214	1	CD63	12	56121034	56122141	42	216	CCCAGGCCCGGCAGCCATGACGNTTCGGAAGGAGGAATGAAATGTGTGAAGTTCTTGCTCTACGTCCTCCTGCTGGCCTTTTGCGCCTGTGCAGTGGGACTGATTGCCGTGGGTGTCGGGGCACAGCTTGTCCTGAGTCAGACCATAATCCAGGGGGCTACCCCTGGCNTCTCTG	ENSG00000135404	CD63	ENSP00000447730	0	52
AA037214	1	CD63	12	56121034	56122141	42	216	CCCAGGCCCGGCAGCCATGACGNTTCGGAAGGAGGAATGAAATGTGTGAAGTTCTTGCTCTACGTCCTCCTGCTGGCCTTTTGCGCCTGTGCAGTGGGACTGATTGCCGTGGGTGTCGGGGCACAGCTTGTCCTGAGTCAGACCATAATCCAGGGGGCTACCCCTGGCNTCTCTG	ENSG00000135404	CD63	ENSP00000449337	0	52
AA037214	1	CD63	12	56121034	56122141	42	216	CCCAGGCCCGGCAGCCATGACGNTTCGGAAGGAGGAATGAAATGTGTGAAGTTCTTGCTCTACGTCCTCCTGCTGGCCTTTTGCGCCTGTGCAGTGGGACTGATTGCCGTGGGTGTCGGGGCACAGCTTGTCCTGAGTCAGACCATAATCCAGGGGGCTACCCCTGGCNTCTCTG	ENSG00000135404	CD63	ENSP00000449281	0	52
AA037214	1	CD63	12	56121034	56122141	42	216	CCCAGGCCCGGCAGCCATGACGNTTCGGAAGGAGGAATGAAATGTGTGAAGTTCTTGCTCTACGTCCTCCTGCTGGCCTTTTGCGCCTGTGCAGTGGGACTGATTGCCGTGGGTGTCGGGGCACAGCTTGTCCTGAGTCAGACCATAATCCAGGGGGCTACCCCTGGCNTCTCTG	ENSG00000135404	CD63	ENSP00000446807	0	29
AA037214	1	CD63	12	56121034	56122141	42	216	CCCAGGCCCGGCAGCCATGACGNTTCGGAAGGAGGAATGAAATGTGTGAAGTTCTTGCTCTACGTCCTCCTGCTGGCCTTTTGCGCCTGTGCAGTGGGACTGATTGCCGTGGGTGTCGGGGCACAGCTTGTCCTGAGTCAGACCATAATCCAGGGGGCTACCCCTGGCNTCTCTG	ENSG00000135404	CD63	ENSP00000446752	0	52
AA037214	1	CD63	12	56121034	56122141	42	216	CCCAGGCCCGGCAGCCATGACGNTTCGGAAGGAGGAATGAAATGTGTGAAGTTCTTGCTCTACGTCCTCCTGCTGGCCTTTTGCGCCTGTGCAGTGGGACTGATTGCCGTGGGTGTCGGGGCACAGCTTGTCCTGAGTCAGACCATAATCCAGGGGGCTACCCCTGGCNTCTCTG	ENSG00000135404	CD63	ENSP00000450191	0	52
AA037214	2	HCFC1R1	16	3072761	3073357	212	570	CTCTGCGCAACATNTCTCTGTCTGAGGAGAACATGGCCACCCACTTCTCTCAACTCAGCCTGCACAATGACCNCCCCTACTGCAGNNCCCCCACTGACCTTCTCCCCAGCCCTGCCCCCACTCAGGAGCCCTTGCTCTGAGCTGCTTCTCTGGCGCTATCCTGGCAGCCTCATCCCTGAGGCCCTCCGTCTGCTGAGGCTGGGGGACACCCCAGTCCCCCCTACCCTGCAACCCCAGCTGGGGACATAATGGAGCTCTGAGTGCTGGTGGACAGTGCCCCTCCCANCTTCCTTCTTCCCACAACAGAAGAGACAGCGANTCCGCAAANGGACAAGGTTCCTCCTCTCCTGNAGAGTAGG	ENSG00000103145	HCFC1R1	ENSP00000248089	53	138
AA037214	2	HCFC1R1	16	3072761	3073357	212	570	CTCTGCGCAACATNTCTCTGTCTGAGGAGAACATGGCCACCCACTTCTCTCAACTCAGCCTGCACAATGACCNCCCCTACTGCAGNNCCCCCACTGACCTTCTCCCCAGCCCTGCCCCCACTCAGGAGCCCTTGCTCTGAGCTGCTTCTCTGGCGCTATCCTGGCAGCCTCATCCCTGAGGCCCTCCGTCTGCTGAGGCTGGGGGACACCCCAGTCCCCCCTACCCTGCAACCCCAGCTGGGGACATAATGGAGCTCTGAGTGCTGGTGGACAGTGCCCCTCCCANCTTCCTTCTTCCCACAACAGAAGAGACAGCGANTCCGCAAANGGACAAGGTTCCTCCTCTCCTGNAGAGTAGG	ENSG00000103145	HCFC1R1	ENSP00000460639	53	138
AA037214	2	HCFC1R1	16	3072761	3073357	212	570	CTCTGCGCAACATNTCTCTGTCTGAGGAGAACATGGCCACCCACTTCTCTCAACTCAGCCTGCACAATGACCNCCCCTACTGCAGNNCCCCCACTGACCTTCTCCCCAGCCCTGCCCCCACTCAGGAGCCCTTGCTCTGAGCTGCTTCTCTGGCGCTATCCTGGCAGCCTCATCCCTGAGGCCCTCCGTCTGCTGAGGCTGGGGGACACCCCAGTCCCCCCTACCCTGCAACCCCAGCTGGGGACATAATGGAGCTCTGAGTGCTGGTGGACAGTGCCCCTCCCANCTTCCTTCTTCCCACAACAGAAGAGACAGCGANTCCGCAAANGGACAAGGTTCCTCCTCTCCTGNAGAGTAGG	ENSG00000103145	HCFC1R1	ENSP00000346708	51	136
AA037214	2	HCFC1R1	16	3072761	3073357	212	570	CTCTGCGCAACATNTCTCTGTCTGAGGAGAACATGGCCACCCACTTCTCTCAACTCAGCCTGCACAATGACCNCCCCTACTGCAGNNCCCCCACTGACCTTCTCCCCAGCCCTGCCCCCACTCAGGAGCCCTTGCTCTGAGCTGCTTCTCTGGCGCTATCCTGGCAGCCTCATCCCTGAGGCCCTCCGTCTGCTGAGGCTGGGGGACACCCCAGTCCCCCCTACCCTGCAACCCCAGCTGGGGACATAATGGAGCTCTGAGTGCTGGTGGACAGTGCCCCTCCCANCTTCCTTCTTCCCACAACAGAAGAGACAGCGANTCCGCAAANGGACAAGGTTCCTCCTCTCCTGNAGAGTAGG	ENSG00000103145	HCFC1R1	ENSP00000459178	34	119
AA037214	2	HCFC1R1	16	3072761	3073357	212	570	CTCTGCGCAACATNTCTCTGTCTGAGGAGAACATGGCCACCCACTTCTCTCAACTCAGCCTGCACAATGACCNCCCCTACTGCAGNNCCCCCACTGACCTTCTCCCCAGCCCTGCCCCCACTCAGGAGCCCTTGCTCTGAGCTGCTTCTCTGGCGCTATCCTGGCAGCCTCATCCCTGAGGCCCTCCGTCTGCTGAGGCTGGGGGACACCCCAGTCCCCCCTACCCTGCAACCCCAGCTGGGGACATAATGGAGCTCTGAGTGCTGGTGGACAGTGCCCCTCCCANCTTCCTTCTTCCCACAACAGAAGAGACAGCGANTCCGCAAANGGACAAGGTTCCTCCTCTCCTGNAGAGTAGG	ENSG00000103145	HCFC1R1	ENSP00000458628	53	120
AA037214	2	HCFC1R1	16	3072761	3073357	212	570	CTCTGCGCAACATNTCTCTGTCTGAGGAGAACATGGCCACCCACTTCTCTCAACTCAGCCTGCACAATGACCNCCCCTACTGCAGNNCCCCCACTGACCTTCTCCCCAGCCCTGCCCCCACTCAGGAGCCCTTGCTCTGAGCTGCTTCTCTGGCGCTATCCTGGCAGCCTCATCCCTGAGGCCCTCCGTCTGCTGAGGCTGGGGGACACCCCAGTCCCCCCTACCCTGCAACCCCAGCTGGGGACATAATGGAGCTCTGAGTGCTGGTGGACAGTGCCCCTCCCANCTTCCTTCTTCCCACAACAGAAGAGACAGCGANTCCGCAAANGGACAAGGTTCCTCCTCTCCTGNAGAGTAGG	ENSG00000103145	HCFC1R1	ENSP00000458971	13	98
AA057480	1	AFF1	4	87857524	87869724	1	185	AAGAGCTCAGAAACTGAAGNACAGAAACGTTAGGTAGGAGTCTGAGAGGCGTGGAGAATTTTGCTTGTGCAAGATTATTTCAGAGCAAGGTCGTGCGGTGTGTGTAGAAGATGAACAGACTAGCCACTTTGCATTGACTGGAAACAATGGCATTTACAGAAAGAGTCAACAGCAGTGGCAACAGG	ENSG00000172493	AFF1	ENSP00000378578	0	13
AA057480	1	AFF1	4	87857524	87869724	1	185	AAGAGCTCAGAAACTGAAGNACAGAAACGTTAGGTAGGAGTCTGAGAGGCGTGGAGAATTTTGCTTGTGCAAGATTATTTCAGAGCAAGGTCGTGCGGTGTGTGTAGAAGATGAACAGACTAGCCACTTTGCATTGACTGGAAACAATGGCATTTACAGAAAGAGTCAACAGCAGTGGCAACAGG	ENSG00000172493	AFF1	ENSP00000424483	0	13
AA057480	1	AFF1	4	87857524	87869724	1	185	AAGAGCTCAGAAACTGAAGNACAGAAACGTTAGGTAGGAGTCTGAGAGGCGTGGAGAATTTTGCTTGTGCAAGATTATTTCAGAGCAAGGTCGTGCGGTGTGTGTAGAAGATGAACAGACTAGCCACTTTGCATTGACTGGAAACAATGGCATTTACAGAAAGAGTCAACAGCAGTGGCAACAGG	ENSG00000172493	AFF1	ENSP00000427593	0	13
AA057480	2	UBE2D3	4	103723717	103731014	183	360	AGGAACTTAGTGATTTGGCCCGTGACCCTCCAGCACAATGTTCTGCAGGTCCAGTTGGGGATGATATGTTTCATTGGCAAGCCACAATTATGGGACCTAATGACAGCCCATATCAAGGCGGTGTATTCTTTTTGACAATTCATTTTCCTACAGACTACCCCTTCAAACCCANCTAAGG	ENSG00000109332	UBE2D3	ENSP00000349722	10	68
AA057480	2	UBE2D3	4	103723717	103731014	183	360	AGGAACTTAGTGATTTGGCCCGTGACCCTCCAGCACAATGTTCTGCAGGTCCAGTTGGGGATGATATGTTTCATTGGCAAGCCACAATTATGGGACCTAATGACAGCCCATATCAAGGCGGTGTATTCTTTTTGACAATTCATTTTCCTACAGACTACCCCTTCAAACCCANCTAAGG	ENSG00000109332	UBE2D3	ENSP00000345285	8	66
AA057480	2	UBE2D3	4	103723717	103731014	183	360	AGGAACTTAGTGATTTGGCCCGTGACCCTCCAGCACAATGTTCTGCAGGTCCAGTTGGGGATGATATGTTTCATTGGCAAGCCACAATTATGGGACCTAATGACAGCCCATATCAAGGCGGTGTATTCTTTTTGACAATTCATTTTCCTACAGACTACCCCTTCAAACCCANCTAAGG	ENSG00000109332	UBE2D3	ENSP00000318494	8	66
AA057480	2	UBE2D3	4	103723717	103731014	183	360	AGGAACTTAGTGATTTGGCCCGTGACCCTCCAGCACAATGTTCTGCAGGTCCAGTTGGGGATGATATGTTTCATTGGCAAGCCACAATTATGGGACCTAATGACAGCCCATATCAAGGCGGTGTATTCTTTTTGACAATTCATTTTCCTACAGACTACCCCTTCAAACCCANCTAAGG	ENSG00000109332	UBE2D3	ENSP00000337208	8	66
AA057480	2	UBE2D3	4	103723717	103731014	183	360	AGGAACTTAGTGATTTGGCCCGTGACCCTCCAGCACAATGTTCTGCAGGTCCAGTTGGGGATGATATGTTTCATTGGCAAGCCACAATTATGGGACCTAATGACAGCCCATATCAAGGCGGTGTATTCTTTTTGACAATTCATTTTCCTACAGACTACCCCTTCAAACCCANCTAAGG	ENSG00000109332	UBE2D3	ENSP00000344069	8	66
AA057480	2	UBE2D3	4	103723717	103731014	183	360	AGGAACTTAGTGATTTGGCCCGTGACCCTCCAGCACAATGTTCTGCAGGTCCAGTTGGGGATGATATGTTTCATTGGCAAGCCACAATTATGGGACCTAATGACAGCCCATATCAAGGCGGTGTATTCTTTTTGACAATTCATTTTCCTACAGACTACCCCTTCAAACCCANCTAAGG	ENSG00000109332	UBE2D3	ENSP00000378280	8	66
AA057480	2	UBE2D3	4	103723717	103731014	183	360	AGGAACTTAGTGATTTGGCCCGTGACCCTCCAGCACAATGTTCTGCAGGTCCAGTTGGGGATGATATGTTTCATTGGCAAGCCACAATTATGGGACCTAATGACAGCCCATATCAAGGCGGTGTATTCTTTTTGACAATTCATTTTCCTACAGACTACCCCTTCAAACCCANCTAAGG	ENSG00000109332	UBE2D3	ENSP00000378282	8	66
AA057480	2	UBE2D3	4	103723717	103731014	183	360	AGGAACTTAGTGATTTGGCCCGTGACCCTCCAGCACAATGTTCTGCAGGTCCAGTTGGGGATGATATGTTTCATTGGCAAGCCACAATTATGGGACCTAATGACAGCCCATATCAAGGCGGTGTATTCTTTTTGACAATTCATTTTCCTACAGACTACCCCTTCAAACCCANCTAAGG	ENSG00000109332	UBE2D3	ENSP00000378283	8	66
AA057480	2	UBE2D3	4	103723717	103731014	183	360	AGGAACTTAGTGATTTGGCCCGTGACCCTCCAGCACAATGTTCTGCAGGTCCAGTTGGGGATGATATGTTTCATTGGCAAGCCACAATTATGGGACCTAATGACAGCCCATATCAAGGCGGTGTATTCTTTTTGACAATTCATTTTCCTACAGACTACCCCTTCAAACCCANCTAAGG	ENSG00000109332	UBE2D3	ENSP00000396901	8	66
AA057480	2	UBE2D3	4	103723717	103731014	183	360	AGGAACTTAGTGATTTGGCCCGTGACCCTCCAGCACAATGTTCTGCAGGTCCAGTTGGGGATGATATGTTTCATTGGCAAGCCACAATTATGGGACCTAATGACAGCCCATATCAAGGCGGTGTATTCTTTTTGACAATTCATTTTCCTACAGACTACCCCTTCAAACCCANCTAAGG	ENSG00000109332	UBE2D3	ENSP00000337262	2	60
AA057480	2	UBE2D3	4	103723717	103731014	183	360	AGGAACTTAGTGATTTGGCCCGTGACCCTCCAGCACAATGTTCTGCAGGTCCAGTTGGGGATGATATGTTTCATTGGCAAGCCACAATTATGGGACCTAATGACAGCCCATATCAAGGCGGTGTATTCTTTTTGACAATTCATTTTCCTACAGACTACCCCTTCAAACCCANCTAAGG	ENSG00000109332	UBE2D3	ENSP00000421904	0	37
AA057480	2	UBE2D3	4	103723717	103731014	183	360	AGGAACTTAGTGATTTGGCCCGTGACCCTCCAGCACAATGTTCTGCAGGTCCAGTTGGGGATGATATGTTTCATTGGCAAGCCACAATTATGGGACCTAATGACAGCCCATATCAAGGCGGTGTATTCTTTTTGACAATTCATTTTCCTACAGACTACCCCTTCAAACCCANCTAAGG	ENSG00000109332	UBE2D3	ENSP00000424359	0	37
AA057480	2	UBE2D3	4	103723717	103731014	183	360	AGGAACTTAGTGATTTGGCCCGTGACCCTCCAGCACAATGTTCTGCAGGTCCAGTTGGGGATGATATGTTTCATTGGCAAGCCACAATTATGGGACCTAATGACAGCCCATATCAAGGCGGTGTATTCTTTTTGACAATTCATTTTCCTACAGACTACCCCTTCAAACCCANCTAAGG	ENSG00000109332	UBE2D3	ENSP00000426586	0	37
AA057480	2	UBE2D3	4	103723717	103731014	183	360	AGGAACTTAGTGATTTGGCCCGTGACCCTCCAGCACAATGTTCTGCAGGTCCAGTTGGGGATGATATGTTTCATTGGCAAGCCACAATTATGGGACCTAATGACAGCCCATATCAAGGCGGTGTATTCTTTTTGACAATTCATTTTCCTACAGACTACCCCTTCAAACCCANCTAAGG	ENSG00000109332	UBE2D3	ENSP00000426620	0	37
AA057480	2	UBE2D3	4	103723717	103731014	183	360	AGGAACTTAGTGATTTGGCCCGTGACCCTCCAGCACAATGTTCTGCAGGTCCAGTTGGGGATGATATGTTTCATTGGCAAGCCACAATTATGGGACCTAATGACAGCCCATATCAAGGCGGTGTATTCTTTTTGACAATTCATTTTCCTACAGACTACCCCTTCAAACCCANCTAAGG	ENSG00000109332	UBE2D3	ENSP00000423487	8	65
AA057480	2	UBE2D3	4	103723717	103731014	183	360	AGGAACTTAGTGATTTGGCCCGTGACCCTCCAGCACAATGTTCTGCAGGTCCAGTTGGGGATGATATGTTTCATTGGCAAGCCACAATTATGGGACCTAATGACAGCCCATATCAAGGCGGTGTATTCTTTTTGACAATTCATTTTCCTACAGACTACCCCTTCAAACCCANCTAAGG	ENSG00000109332	UBE2D3	ENSP00000425762	8	65
AA057480	2	UBE2D3	4	103723717	103731014	183	360	AGGAACTTAGTGATTTGGCCCGTGACCCTCCAGCACAATGTTCTGCAGGTCCAGTTGGGGATGATATGTTTCATTGGCAAGCCACAATTATGGGACCTAATGACAGCCCATATCAAGGCGGTGTATTCTTTTTGACAATTCATTTTCCTACAGACTACCCCTTCAAACCCANCTAAGG	ENSG00000109332	UBE2D3	ENSP00000424710	0	36
AA057480	2	UBE2D3	4	103723717	103731014	183	360	AGGAACTTAGTGATTTGGCCCGTGACCCTCCAGCACAATGTTCTGCAGGTCCAGTTGGGGATGATATGTTTCATTGGCAAGCCACAATTATGGGACCTAATGACAGCCCATATCAAGGCGGTGTATTCTTTTTGACAATTCATTTTCCTACAGACTACCCCTTCAAACCCANCTAAGG	ENSG00000109332	UBE2D3	ENSP00000421310	8	48
AA063643	1	MAP4	3	47912302	47912490	1	188	CCCGGCCTCCTCCAGGCTGATGCTTGATGTTTTCCGTGGAGCCAACCTTGGAGCGGACATTCTTCAGATCAGGAGCAGAAGTATTGGTGGCCAGGCGGCTGAGCGNGGGGTGGTGGAGCTGGGTTTGGCCGAGGTGGGCTTCTTGTCTATGAAAGGAGTTGTGGAGGGCCGGGAGGCATNGGGTGTGG	ENSG00000047849	MAP4	ENSP00000407602	2036	2098
AA063643	1	MAP4	3	47912302	47912490	1	188	CCCGGCCTCCTCCAGGCTGATGCTTGATGTTTTCCGTGGAGCCAACCTTGGAGCGGACATTCTTCAGATCAGGAGCAGAAGTATTGGTGGCCAGGCGGCTGAGCGNGGGGTGGTGGAGCTGGGTTTGGCCGAGGTGGGCTTCTTGTCTATGAAAGGAGTTGTGGAGGGCCGGGAGGCATNGGGTGTGG	ENSG00000047849	MAP4	ENSP00000353375	891	953
AA063643	1	MAP4	3	47912302	47912490	1	188	CCCGGCCTCCTCCAGGCTGATGCTTGATGTTTTCCGTGGAGCCAACCTTGGAGCGGACATTCTTCAGATCAGGAGCAGAAGTATTGGTGGCCAGGCGGCTGAGCGNGGGGTGGTGGAGCTGGGTTTGGCCGAGGTGGGCTTCTTGTCTATGAAAGGAGTTGTGGAGGGCCGGGAGGCATNGGGTGTGG	ENSG00000047849	MAP4	ENSP00000379083	891	953
AA063643	1	MAP4	3	47912302	47912490	1	188	CCCGGCCTCCTCCAGGCTGATGCTTGATGTTTTCCGTGGAGCCAACCTTGGAGCGGACATTCTTCAGATCAGGAGCAGAAGTATTGGTGGCCAGGCGGCTGAGCGNGGGGTGGTGGAGCTGGGTTTGGCCGAGGTGGGCTTCTTGTCTATGAAAGGAGTTGTGGAGGGCCGGGAGGCATNGGGTGTGG	ENSG00000047849	MAP4	ENSP00000409731	622	684
AA063643	1	MAP4	3	47912302	47912490	1	188	CCCGGCCTCCTCCAGGCTGATGCTTGATGTTTTCCGTGGAGCCAACCTTGGAGCGGACATTCTTCAGATCAGGAGCAGAAGTATTGGTGGCCAGGCGGCTGAGCGNGGGGTGGTGGAGCTGGGTTTGGCCGAGGTGGGCTTCTTGTCTATGAAAGGAGTTGTGGAGGGCCGGGAGGCATNGGGTGTGG	ENSG00000047849	MAP4	ENSP00000373242	626	672
AA063643	1	MAP4	3	47912302	47912490	1	188	CCCGGCCTCCTCCAGGCTGATGCTTGATGTTTTCCGTGGAGCCAACCTTGGAGCGGACATTCTTCAGATCAGGAGCAGAAGTATTGGTGGCCAGGCGGCTGAGCGNGGGGTGGTGGAGCTGGGTTTGGCCGAGGTGGGCTTCTTGTCTATGAAAGGAGTTGTGGAGGGCCGGGAGGCATNGGGTGTGG	ENSG00000047849	MAP4	ENSP00000416743	301	364
AA063643	1	MAP4	3	47912302	47912490	1	188	CCCGGCCTCCTCCAGGCTGATGCTTGATGTTTTCCGTGGAGCCAACCTTGGAGCGGACATTCTTCAGATCAGGAGCAGAAGTATTGGTGGCCAGGCGGCTGAGCGNGGGGTGGTGGAGCTGGGTTTGGCCGAGGTGGGCTTCTTGTCTATGAAAGGAGTTGTGGAGGGCCGGGAGGCATNGGGTGTGG	ENSG00000047849	MAP4	ENSP00000334770	257	319
AA063643	2	HSPA8	11	122930412	122930651	186	425	TGGAGGTATAGAAGTCGATTCCTTCATAGAGAGAATCGATCTCAATACTGGCCTGGGTGCTGGAAGAGAGGGTACGCTTAGCACGTTCACAAGCAGTACGGAGGCGTCTTACAGCTCTCTTGTTCTCACTGATGTCCTTCTTATGCTTGCGCTTAAACTCAGCAATAAAATGGTTGACCATTCGGTTGTCAAAATCTTCTCCACCCAAGTGGGTGTCTCCAGCTGTAGACTTGACCTCAA	ENSG00000109971	HSPA8	ENSP00000227378	217	296
AA063643	2	HSPA8	11	122930412	122930651	186	425	TGGAGGTATAGAAGTCGATTCCTTCATAGAGAGAATCGATCTCAATACTGGCCTGGGTGCTGGAAGAGAGGGTACGCTTAGCACGTTCACAAGCAGTACGGAGGCGTCTTACAGCTCTCTTGTTCTCACTGATGTCCTTCTTATGCTTGCGCTTAAACTCAGCAATAAAATGGTTGACCATTCGGTTGTCAAAATCTTCTCCACCCAAGTGGGTGTCTCCAGCTGTAGACTTGACCTCAA	ENSG00000109971	HSPA8	ENSP00000432083	217	296
AA063643	2	HSPA8	11	122930412	122930651	186	425	TGGAGGTATAGAAGTCGATTCCTTCATAGAGAGAATCGATCTCAATACTGGCCTGGGTGCTGGAAGAGAGGGTACGCTTAGCACGTTCACAAGCAGTACGGAGGCGTCTTACAGCTCTCTTGTTCTCACTGATGTCCTTCTTATGCTTGCGCTTAAACTCAGCAATAAAATGGTTGACCATTCGGTTGTCAAAATCTTCTCCACCCAAGTGGGTGTCTCCAGCTGTAGACTTGACCTCAA	ENSG00000109971	HSPA8	ENSP00000437125	217	296
AA063643	2	HSPA8	11	122930412	122930651	186	425	TGGAGGTATAGAAGTCGATTCCTTCATAGAGAGAATCGATCTCAATACTGGCCTGGGTGCTGGAAGAGAGGGTACGCTTAGCACGTTCACAAGCAGTACGGAGGCGTCTTACAGCTCTCTTGTTCTCACTGATGTCCTTCTTATGCTTGCGCTTAAACTCAGCAATAAAATGGTTGACCATTCGGTTGTCAAAATCTTCTCCACCCAAGTGGGTGTCTCCAGCTGTAGACTTGACCTCAA	ENSG00000109971	HSPA8	ENSP00000433584	198	277
AA063643	2	HSPA8	11	122930412	122930651	186	425	TGGAGGTATAGAAGTCGATTCCTTCATAGAGAGAATCGATCTCAATACTGGCCTGGGTGCTGGAAGAGAGGGTACGCTTAGCACGTTCACAAGCAGTACGGAGGCGTCTTACAGCTCTCTTGTTCTCACTGATGTCCTTCTTATGCTTGCGCTTAAACTCAGCAATAAAATGGTTGACCATTCGGTTGTCAAAATCTTCTCCACCCAAGTGGGTGTCTCCAGCTGTAGACTTGACCTCAA	ENSG00000109971	HSPA8	ENSP00000437189	102	150
AA063643	2	HSPA8	11	122930412	122930651	186	425	TGGAGGTATAGAAGTCGATTCCTTCATAGAGAGAATCGATCTCAATACTGGCCTGGGTGCTGGAAGAGAGGGTACGCTTAGCACGTTCACAAGCAGTACGGAGGCGTCTTACAGCTCTCTTGTTCTCACTGATGTCCTTCTTATGCTTGCGCTTAAACTCAGCAATAAAATGGTTGACCATTCGGTTGTCAAAATCTTCTCCACCCAAGTGGGTGTCTCCAGCTGTAGACTTGACCTCAA	ENSG00000109971	HSPA8	ENSP00000404372	217	296
AA063643	2	HSPA8	11	122930412	122930651	186	425	TGGAGGTATAGAAGTCGATTCCTTCATAGAGAGAATCGATCTCAATACTGGCCTGGGTGCTGGAAGAGAGGGTACGCTTAGCACGTTCACAAGCAGTACGGAGGCGTCTTACAGCTCTCTTGTTCTCACTGATGTCCTTCTTATGCTTGCGCTTAAACTCAGCAATAAAATGGTTGACCATTCGGTTGTCAAAATCTTCTCCACCCAAGTGGGTGTCTCCAGCTGTAGACTTGACCTCAA	ENSG00000109971	HSPA8	ENSP00000433316	0	60
AA063643	2	HSPA8	11	122930412	122930651	186	425	TGGAGGTATAGAAGTCGATTCCTTCATAGAGAGAATCGATCTCAATACTGGCCTGGGTGCTGGAAGAGAGGGTACGCTTAGCACGTTCACAAGCAGTACGGAGGCGTCTTACAGCTCTCTTGTTCTCACTGATGTCCTTCTTATGCTTGCGCTTAAACTCAGCAATAAAATGGTTGACCATTCGGTTGTCAAAATCTTCTCCACCCAAGTGGGTGTCTCCAGCTGTAGACTTGACCTCAA	ENSG00000109971	HSPA8	ENSP00000432884	157	235
AA078623	1	ZMIZ2	7	44802950	44804590	1	180	ATGCCCAGCATGTACTGGTCCACCTCCAGGCCCTCCAGCAAAGCTGTCTTGTTGCACACAGGACACCTCCAAGTCCCCCGCTCACAGTTGAGCTGCAGGTACGACTCCAGGTCAAAGCACTGTATGTGGCGACAGTCATGACCTCGGGCAGGGAGCTGGATCCTGCGGAAGGTTGGGGCA	ENSG00000122515	ZMIZ2	ENSP00000311778	599	660
AA078623	1	ZMIZ2	7	44802950	44804590	1	180	ATGCCCAGCATGTACTGGTCCACCTCCAGGCCCTCCAGCAAAGCTGTCTTGTTGCACACAGGACACCTCCAAGTCCCCCGCTCACAGTTGAGCTGCAGGTACGACTCCAGGTCAAAGCACTGTATGTGGCGACAGTCATGACCTCGGGCAGGGAGCTGGATCCTGCGGAAGGTTGGGGCA	ENSG00000122515	ZMIZ2	ENSP00000414723	599	660
AA078623	1	ZMIZ2	7	44802950	44804590	1	180	ATGCCCAGCATGTACTGGTCCACCTCCAGGCCCTCCAGCAAAGCTGTCTTGTTGCACACAGGACACCTCCAAGTCCCCCGCTCACAGTTGAGCTGCAGGTACGACTCCAGGTCAAAGCACTGTATGTGGCGACAGTCATGACCTCGGGCAGGGAGCTGGATCCTGCGGAAGGTTGGGGCA	ENSG00000122515	ZMIZ2	ENSP00000265346	573	634
AA078623	1	ZMIZ2	7	44802950	44804590	1	180	ATGCCCAGCATGTACTGGTCCACCTCCAGGCCCTCCAGCAAAGCTGTCTTGTTGCACACAGGACACCTCCAAGTCCCCCGCTCACAGTTGAGCTGCAGGTACGACTCCAGGTCAAAGCACTGTATGTGGCGACAGTCATGACCTCGGGCAGGGAGCTGGATCCTGCGGAAGGTTGGGGCA	ENSG00000122515	ZMIZ2	ENSP00000396601	567	628
AA078623	1	ZMIZ2	7	44802950	44804590	1	180	ATGCCCAGCATGTACTGGTCCACCTCCAGGCCCTCCAGCAAAGCTGTCTTGTTGCACACAGGACACCTCCAAGTCCCCCGCTCACAGTTGAGCTGCAGGTACGACTCCAGGTCAAAGCACTGTATGTGGCGACAGTCATGACCTCGGGCAGGGAGCTGGATCCTGCGGAAGGTTGGGGCA	ENSG00000122515	ZMIZ2	ENSP00000409648	541	602
AA078623	2	THBS1	15	39882146	39882736	167	265	GGAAGGTTGGGGCAATTGTCCTTTTTGCAGTGGTATGTCGCATTGGCCACGCACACCAGGTTCTCATTGGGCCAGCCATCCAGGTCTGTGTCCTCCCCG	ENSG00000137801	THBS1	ENSP00000260356	689	722
AA085790	1	ATP5J2-PTCD1	7	99055818	99057774	16	358	TACCAGTCATGTTTTATTTGGAGGTTAATTCCTATTAGGATATGAAAGGATTCAGCAACGATTGAGATTGTGTTCCTCACGGAGGGGCTCGGGCCAAGGTCGTGGGGTGGGGGGGNGCAGAGTGTGTCCTCTTCAGTGGTATTTGCGGACCGCTCGTGCTTGAGATGCTTGTAGGAAAAGGAGTAGCTAAAGAGCACGTAGCATGCCAGCACCATGGTAATCCCCGAGATGCTCCCCTTCTTCACATTGATGTACTTGTTGTAGTACCGGTAGTAACCTCTTTGAAACGCTCCGAAAATGCCACTAGGACTGAAGTCCCGCATCAAGATCCAGCTTGGCAGCT	ENSG00000248919	ATP5J2-PTCD1	ENSP00000400168	19	41
AA085790	1	ATP5J2-PTCD1	7	99055818	99057774	16	358	TACCAGTCATGTTTTATTTGGAGGTTAATTCCTATTAGGATATGAAAGGATTCAGCAACGATTGAGATTGTGTTCCTCACGGAGGGGCTCGGGCCAAGGTCGTGGGGTGGGGGGGNGCAGAGTGTGTCCTCTTCAGTGGTATTTGCGGACCGCTCGTGCTTGAGATGCTTGTAGGAAAAGGAGTAGCTAAAGAGCACGTAGCATGCCAGCACCATGGTAATCCCCGAGATGCTCCCCTTCTTCACATTGATGTACTTGTTGTAGTACCGGTAGTAACCTCTTTGAAACGCTCCGAAAATGCCACTAGGACTGAAGTCCCGCATCAAGATCCAGCTTGGCAGCT	ENSG00000241468	ATP5J2	ENSP00000407540	29	98
AA085790	1	ATP5J2-PTCD1	7	99055818	99057774	16	358	TACCAGTCATGTTTTATTTGGAGGTTAATTCCTATTAGGATATGAAAGGATTCAGCAACGATTGAGATTGTGTTCCTCACGGAGGGGCTCGGGCCAAGGTCGTGGGGTGGGGGGGNGCAGAGTGTGTCCTCTTCAGTGGTATTTGCGGACCGCTCGTGCTTGAGATGCTTGTAGGAAAAGGAGTAGCTAAAGAGCACGTAGCATGCCAGCACCATGGTAATCCCCGAGATGCTCCCCTTCTTCACATTGATGTACTTGTTGTAGTACCGGTAGTAACCTCTTTGAAACGCTCCGAAAATGCCACTAGGACTGAAGTCCCGCATCAAGATCCAGCTTGGCAGCT	ENSG00000241468	ATP5J2	ENSP00000292475	25	94
AA085790	1	ATP5J2-PTCD1	7	99055818	99057774	16	358	TACCAGTCATGTTTTATTTGGAGGTTAATTCCTATTAGGATATGAAAGGATTCAGCAACGATTGAGATTGTGTTCCTCACGGAGGGGCTCGGGCCAAGGTCGTGGGGTGGGGGGGNGCAGAGTGTGTCCTCTTCAGTGGTATTTGCGGACCGCTCGTGCTTGAGATGCTTGTAGGAAAAGGAGTAGCTAAAGAGCACGTAGCATGCCAGCACCATGGTAATCCCCGAGATGCTCCCCTTCTTCACATTGATGTACTTGTTGTAGTACCGGTAGTAACCTCTTTGAAACGCTCCGAAAATGCCACTAGGACTGAAGTCCCGCATCAAGATCCAGCTTGGCAGCT	ENSG00000241468	ATP5J2	ENSP00000377740	19	88
AA085790	1	ATP5J2-PTCD1	7	99055818	99057774	16	358	TACCAGTCATGTTTTATTTGGAGGTTAATTCCTATTAGGATATGAAAGGATTCAGCAACGATTGAGATTGTGTTCCTCACGGAGGGGCTCGGGCCAAGGTCGTGGGGTGGGGGGGNGCAGAGTGTGTCCTCTTCAGTGGTATTTGCGGACCGCTCGTGCTTGAGATGCTTGTAGGAAAAGGAGTAGCTAAAGAGCACGTAGCATGCCAGCACCATGGTAATCCCCGAGATGCTCCCCTTCTTCACATTGATGTACTTGTTGTAGTACCGGTAGTAACCTCTTTGAAACGCTCCGAAAATGCCACTAGGACTGAAGTCCCGCATCAAGATCCAGCTTGGCAGCT	ENSG00000241468	ATP5J2	ENSP00000352890	25	55
AA085790	1	ATP5J2-PTCD1	7	99055818	99057774	16	358	TACCAGTCATGTTTTATTTGGAGGTTAATTCCTATTAGGATATGAAAGGATTCAGCAACGATTGAGATTGTGTTCCTCACGGAGGGGCTCGGGCCAAGGTCGTGGGGTGGGGGGGNGCAGAGTGTGTCCTCTTCAGTGGTATTTGCGGACCGCTCGTGCTTGAGATGCTTGTAGGAAAAGGAGTAGCTAAAGAGCACGTAGCATGCCAGCACCATGGTAATCCCCGAGATGCTCCCCTTCTTCACATTGATGTACTTGTTGTAGTACCGGTAGTAACCTCTTTGAAACGCTCCGAAAATGCCACTAGGACTGAAGTCCCGCATCAAGATCCAGCTTGGCAGCT	ENSG00000241468	ATP5J2	ENSP00000418197	19	49
AA085790	1	ATP5J2-PTCD1	7	99055818	99057774	16	358	TACCAGTCATGTTTTATTTGGAGGTTAATTCCTATTAGGATATGAAAGGATTCAGCAACGATTGAGATTGTGTTCCTCACGGAGGGGCTCGGGCCAAGGTCGTGGGGTGGGGGGGNGCAGAGTGTGTCCTCTTCAGTGGTATTTGCGGACCGCTCGTGCTTGAGATGCTTGTAGGAAAAGGAGTAGCTAAAGAGCACGTAGCATGCCAGCACCATGGTAATCCCCGAGATGCTCCCCTTCTTCACATTGATGTACTTGTTGTAGTACCGGTAGTAACCTCTTTGAAACGCTCCGAAAATGCCACTAGGACTGAAGTCCCGCATCAAGATCCAGCTTGGCAGCT	ENSG00000241468	ATP5J2	ENSP00000430398	11	18
AA085790	2	NMT2	10	15154874	15154942	356	424	GCTTTGAGGCTCTTGTGAGCAGGGTGGTGCATCACCGTGGAGGGGAGCGTATAGAAGCTCAGGAAATCA	ENSG00000152465	NMT2	ENSP00000367407	397	420
AA085790	2	NMT2	10	15154874	15154942	356	424	GCTTTGAGGCTCTTGTGAGCAGGGTGGTGCATCACCGTGGAGGGGAGCGTATAGAAGCTCAGGAAATCA	ENSG00000152465	NMT2	ENSP00000367392	384	407
AA092172	1	MAGED2	X	54834178	54837913	1	99	GAGACTTCGAGAGGGACTTAGAGAAGGCAGACGCATCCCAAAGTTCTGATTTGGCAGTGCTAGCATCTCTGTTGATAAGCACAGAACCGGGTTATGCCA	ENSG00000102316	MAGED2	ENSP00000218439	0	304
AA092172	1	MAGED2	X	54834178	54837913	1	99	GAGACTTCGAGAGGGACTTAGAGAAGGCAGACGCATCCCAAAGTTCTGATTTGGCAGTGCTAGCATCTCTGTTGATAAGCACAGAACCGGGTTATGCCA	ENSG00000102316	MAGED2	ENSP00000364193	0	304
AA092172	1	MAGED2	X	54834178	54837913	1	99	GAGACTTCGAGAGGGACTTAGAGAAGGCAGACGCATCCCAAAGTTCTGATTTGGCAGTGCTAGCATCTCTGTTGATAAGCACAGAACCGGGTTATGCCA	ENSG00000102316	MAGED2	ENSP00000364198	0	304
AA092172	1	MAGED2	X	54834178	54837913	1	99	GAGACTTCGAGAGGGACTTAGAGAAGGCAGACGCATCCCAAAGTTCTGATTTGGCAGTGCTAGCATCTCTGTTGATAAGCACAGAACCGGGTTATGCCA	ENSG00000102316	MAGED2	ENSP00000364209	0	304
AA092172	1	MAGED2	X	54834178	54837913	1	99	GAGACTTCGAGAGGGACTTAGAGAAGGCAGACGCATCCCAAAGTTCTGATTTGGCAGTGCTAGCATCTCTGTTGATAAGCACAGAACCGGGTTATGCCA	ENSG00000102316	MAGED2	ENSP00000379526	0	304
AA092172	1	MAGED2	X	54834178	54837913	1	99	GAGACTTCGAGAGGGACTTAGAGAAGGCAGACGCATCCCAAAGTTCTGATTTGGCAGTGCTAGCATCTCTGTTGATAAGCACAGAACCGGGTTATGCCA	ENSG00000102316	MAGED2	ENSP00000336962	0	286
AA092172	1	MAGED2	X	54834178	54837913	1	99	GAGACTTCGAGAGGGACTTAGAGAAGGCAGACGCATCCCAAAGTTCTGATTTGGCAGTGCTAGCATCTCTGTTGATAAGCACAGAACCGGGTTATGCCA	ENSG00000102316	MAGED2	ENSP00000364200	0	219
AA092172	2	MDH1	2	63831921	63832514	94	276	ATGCCAAGGTGAAATTGCAAGGAAAGGAGTTGGTGTTTATGAAGCTCTGAAAGATGACAGCTGGCTCAAGGGAGAATTTGTCACGACTGTTCAGCAGCGTGGCGCTCTGTTCATCAAGGCTCGAAACTATCCAGTGCCATGTCTGCTGCAAAGCCATCTGTGACCCGTCAGGGGCATCTGGTT	ENSG00000014641	MDH1	ENSP00000438144	215	277
AA092172	2	MDH1	2	63831921	63832514	94	276	ATGCCAAGGTGAAATTGCAAGGAAAGGAGTTGGTGTTTATGAAGCTCTGAAAGATGACAGCTGGCTCAAGGGAGAATTTGTCACGACTGTTCAGCAGCGTGGCGCTCTGTTCATCAAGGCTCGAAACTATCCAGTGCCATGTCTGCTGCAAAGCCATCTGTGACCCGTCAGGGGCATCTGGTT	ENSG00000014641	MDH1	ENSP00000233114	197	259
AA092172	2	MDH1	2	63831921	63832514	94	276	ATGCCAAGGTGAAATTGCAAGGAAAGGAGTTGGTGTTTATGAAGCTCTGAAAGATGACAGCTGGCTCAAGGGAGAATTTGTCACGACTGTTCAGCAGCGTGGCGCTCTGTTCATCAAGGCTCGAAACTATCCAGTGCCATGTCTGCTGCAAAGCCATCTGTGACCCGTCAGGGGCATCTGGTT	ENSG00000014641	MDH1	ENSP00000446395	108	170
AA092172	2	MDH1	2	63831921	63832514	94	276	ATGCCAAGGTGAAATTGCAAGGAAAGGAGTTGGTGTTTATGAAGCTCTGAAAGATGACAGCTGGCTCAAGGGAGAATTTGTCACGACTGTTCAGCAGCGTGGCGCTCTGTTCATCAAGGCTCGAAACTATCCAGTGCCATGTCTGCTGCAAAGCCATCTGTGACCCGTCAGGGGCATCTGGTT	ENSG00000014641	MDH1	ENSP00000410073	215	221
AA092172	2	MDH1	2	63831921	63832514	94	276	ATGCCAAGGTGAAATTGCAAGGAAAGGAGTTGGTGTTTATGAAGCTCTGAAAGATGACAGCTGGCTCAAGGGAGAATTTGTCACGACTGTTCAGCAGCGTGGCGCTCTGTTCATCAAGGCTCGAAACTATCCAGTGCCATGTCTGCTGCAAAGCCATCTGTGACCCGTCAGGGGCATCTGGTT	ENSG00000014641	MDH1	ENSP00000386719	73	135
AA092172	2	MDH1	2	63831921	63832514	94	276	ATGCCAAGGTGAAATTGCAAGGAAAGGAGTTGGTGTTTATGAAGCTCTGAAAGATGACAGCTGGCTCAAGGGAGAATTTGTCACGACTGTTCAGCAGCGTGGCGCTCTGTTCATCAAGGCTCGAAACTATCCAGTGCCATGTCTGCTGCAAAGCCATCTGTGACCCGTCAGGGGCATCTGGTT	ENSG00000014641	MDH1	ENSP00000386743	32	94
AA093963	1	MYH7	14	23899089	23900121	1	150	CTGAGCTGCTGGACATGCTGCTGATCACCAACAACCCCTACGATTATGCATTCATCTCCCAAGGAGAGACCACCGTGGCCTCCATTGATGACGCTGAGGAGCTCATGGCCACTGATAACGCTTTTGATGTGCTGGGCTTCACTTCAGAGG	ENSG00000092054	MYH7	ENSP00000347507	295	344
AA093963	2	BIRC6	2	32836513	32842807	148	300	AGGTAATACACAAACATTTTTACTTGAAAAGAGTTGAGATAATGGCCCAATGTGAGGAGTGGATTGCGGATATCCAGCAGTACAGCAGTTATAAGCGGGTAGGCAGGACTATGTCTCACCATGCAGCAGCTCTCAAGCGTCACACTGCTCAGC	ENSG00000115760	BIRC6	ENSP00000393596	4753	4802
AA100762	1	AFF1	4	87857524	87869724	1	185	AAGAGCTCAGAAACTGAAGCACAGAAACGTTAGGTAGGAGTCTGAGAGGCGTGGAGAATTTTGCTTGTGCAAGATTATTTCAGAGCAAGGTCGTGCGGTGTGTGTAGAAGATGAACAGACTAGCCACTTTGCATTGACTGGAAACAATGGCATTTACAGAAAGAGTCAACAGCAGTGGCAACAGG	ENSG00000172493	AFF1	ENSP00000378578	0	13
AA100762	1	AFF1	4	87857524	87869724	1	185	AAGAGCTCAGAAACTGAAGCACAGAAACGTTAGGTAGGAGTCTGAGAGGCGTGGAGAATTTTGCTTGTGCAAGATTATTTCAGAGCAAGGTCGTGCGGTGTGTGTAGAAGATGAACAGACTAGCCACTTTGCATTGACTGGAAACAATGGCATTTACAGAAAGAGTCAACAGCAGTGGCAACAGG	ENSG00000172493	AFF1	ENSP00000424483	0	13
AA100762	1	AFF1	4	87857524	87869724	1	185	AAGAGCTCAGAAACTGAAGCACAGAAACGTTAGGTAGGAGTCTGAGAGGCGTGGAGAATTTTGCTTGTGCAAGATTATTTCAGAGCAAGGTCGTGCGGTGTGTGTAGAAGATGAACAGACTAGCCACTTTGCATTGACTGGAAACAATGGCATTTACAGAAAGAGTCAACAGCAGTGGCAACAGG	ENSG00000172493	AFF1	ENSP00000427593	0	13
AA100762	2	UBE2D3	4	103722612	103731014	183	468	AGGAACTTAGTGATTTGGCCCGTGACCCTCCAGCACAATGTTCTGCAGGTCCAGTTGGGGATGATATGTTTCATTGGCAAGCCACAATTATGGGACCTAATGACAGCCCATATCAAGGCGGTGTATTCTTTTTGACAATTCATTTTCCTACAGACTACCCCTTCAAACCACCTAAGGTTGCATTTTACAACAAGAATTTATCATCCAAATATTAACAGTAATGGGCAGCATTTGTCTCGATATTCTAAGATCACAGTGGTCGCCTGCTTTTAACCAATTTCCTAAA	ENSG00000109332	UBE2D3	ENSP00000349722	10	103
AA100762	2	UBE2D3	4	103722612	103731014	183	468	AGGAACTTAGTGATTTGGCCCGTGACCCTCCAGCACAATGTTCTGCAGGTCCAGTTGGGGATGATATGTTTCATTGGCAAGCCACAATTATGGGACCTAATGACAGCCCATATCAAGGCGGTGTATTCTTTTTGACAATTCATTTTCCTACAGACTACCCCTTCAAACCACCTAAGGTTGCATTTTACAACAAGAATTTATCATCCAAATATTAACAGTAATGGGCAGCATTTGTCTCGATATTCTAAGATCACAGTGGTCGCCTGCTTTTAACCAATTTCCTAAA	ENSG00000109332	UBE2D3	ENSP00000345285	8	101
AA100762	2	UBE2D3	4	103722612	103731014	183	468	AGGAACTTAGTGATTTGGCCCGTGACCCTCCAGCACAATGTTCTGCAGGTCCAGTTGGGGATGATATGTTTCATTGGCAAGCCACAATTATGGGACCTAATGACAGCCCATATCAAGGCGGTGTATTCTTTTTGACAATTCATTTTCCTACAGACTACCCCTTCAAACCACCTAAGGTTGCATTTTACAACAAGAATTTATCATCCAAATATTAACAGTAATGGGCAGCATTTGTCTCGATATTCTAAGATCACAGTGGTCGCCTGCTTTTAACCAATTTCCTAAA	ENSG00000109332	UBE2D3	ENSP00000318494	8	101
AA100762	2	UBE2D3	4	103722612	103731014	183	468	AGGAACTTAGTGATTTGGCCCGTGACCCTCCAGCACAATGTTCTGCAGGTCCAGTTGGGGATGATATGTTTCATTGGCAAGCCACAATTATGGGACCTAATGACAGCCCATATCAAGGCGGTGTATTCTTTTTGACAATTCATTTTCCTACAGACTACCCCTTCAAACCACCTAAGGTTGCATTTTACAACAAGAATTTATCATCCAAATATTAACAGTAATGGGCAGCATTTGTCTCGATATTCTAAGATCACAGTGGTCGCCTGCTTTTAACCAATTTCCTAAA	ENSG00000109332	UBE2D3	ENSP00000337208	8	101
AA100762	2	UBE2D3	4	103722612	103731014	183	468	AGGAACTTAGTGATTTGGCCCGTGACCCTCCAGCACAATGTTCTGCAGGTCCAGTTGGGGATGATATGTTTCATTGGCAAGCCACAATTATGGGACCTAATGACAGCCCATATCAAGGCGGTGTATTCTTTTTGACAATTCATTTTCCTACAGACTACCCCTTCAAACCACCTAAGGTTGCATTTTACAACAAGAATTTATCATCCAAATATTAACAGTAATGGGCAGCATTTGTCTCGATATTCTAAGATCACAGTGGTCGCCTGCTTTTAACCAATTTCCTAAA	ENSG00000109332	UBE2D3	ENSP00000344069	8	101
AA100762	2	UBE2D3	4	103722612	103731014	183	468	AGGAACTTAGTGATTTGGCCCGTGACCCTCCAGCACAATGTTCTGCAGGTCCAGTTGGGGATGATATGTTTCATTGGCAAGCCACAATTATGGGACCTAATGACAGCCCATATCAAGGCGGTGTATTCTTTTTGACAATTCATTTTCCTACAGACTACCCCTTCAAACCACCTAAGGTTGCATTTTACAACAAGAATTTATCATCCAAATATTAACAGTAATGGGCAGCATTTGTCTCGATATTCTAAGATCACAGTGGTCGCCTGCTTTTAACCAATTTCCTAAA	ENSG00000109332	UBE2D3	ENSP00000378280	8	101
AA100762	2	UBE2D3	4	103722612	103731014	183	468	AGGAACTTAGTGATTTGGCCCGTGACCCTCCAGCACAATGTTCTGCAGGTCCAGTTGGGGATGATATGTTTCATTGGCAAGCCACAATTATGGGACCTAATGACAGCCCATATCAAGGCGGTGTATTCTTTTTGACAATTCATTTTCCTACAGACTACCCCTTCAAACCACCTAAGGTTGCATTTTACAACAAGAATTTATCATCCAAATATTAACAGTAATGGGCAGCATTTGTCTCGATATTCTAAGATCACAGTGGTCGCCTGCTTTTAACCAATTTCCTAAA	ENSG00000109332	UBE2D3	ENSP00000378282	8	101
AA100762	2	UBE2D3	4	103722612	103731014	183	468	AGGAACTTAGTGATTTGGCCCGTGACCCTCCAGCACAATGTTCTGCAGGTCCAGTTGGGGATGATATGTTTCATTGGCAAGCCACAATTATGGGACCTAATGACAGCCCATATCAAGGCGGTGTATTCTTTTTGACAATTCATTTTCCTACAGACTACCCCTTCAAACCACCTAAGGTTGCATTTTACAACAAGAATTTATCATCCAAATATTAACAGTAATGGGCAGCATTTGTCTCGATATTCTAAGATCACAGTGGTCGCCTGCTTTTAACCAATTTCCTAAA	ENSG00000109332	UBE2D3	ENSP00000378283	8	101
AA100762	2	UBE2D3	4	103722612	103731014	183	468	AGGAACTTAGTGATTTGGCCCGTGACCCTCCAGCACAATGTTCTGCAGGTCCAGTTGGGGATGATATGTTTCATTGGCAAGCCACAATTATGGGACCTAATGACAGCCCATATCAAGGCGGTGTATTCTTTTTGACAATTCATTTTCCTACAGACTACCCCTTCAAACCACCTAAGGTTGCATTTTACAACAAGAATTTATCATCCAAATATTAACAGTAATGGGCAGCATTTGTCTCGATATTCTAAGATCACAGTGGTCGCCTGCTTTTAACCAATTTCCTAAA	ENSG00000109332	UBE2D3	ENSP00000396901	8	101
AA100762	2	UBE2D3	4	103722612	103731014	183	468	AGGAACTTAGTGATTTGGCCCGTGACCCTCCAGCACAATGTTCTGCAGGTCCAGTTGGGGATGATATGTTTCATTGGCAAGCCACAATTATGGGACCTAATGACAGCCCATATCAAGGCGGTGTATTCTTTTTGACAATTCATTTTCCTACAGACTACCCCTTCAAACCACCTAAGGTTGCATTTTACAACAAGAATTTATCATCCAAATATTAACAGTAATGGGCAGCATTTGTCTCGATATTCTAAGATCACAGTGGTCGCCTGCTTTTAACCAATTTCCTAAA	ENSG00000109332	UBE2D3	ENSP00000337262	2	95
AA100762	2	UBE2D3	4	103722612	103731014	183	468	AGGAACTTAGTGATTTGGCCCGTGACCCTCCAGCACAATGTTCTGCAGGTCCAGTTGGGGATGATATGTTTCATTGGCAAGCCACAATTATGGGACCTAATGACAGCCCATATCAAGGCGGTGTATTCTTTTTGACAATTCATTTTCCTACAGACTACCCCTTCAAACCACCTAAGGTTGCATTTTACAACAAGAATTTATCATCCAAATATTAACAGTAATGGGCAGCATTTGTCTCGATATTCTAAGATCACAGTGGTCGCCTGCTTTTAACCAATTTCCTAAA	ENSG00000109332	UBE2D3	ENSP00000421904	0	72
AA100762	2	UBE2D3	4	103722612	103731014	183	468	AGGAACTTAGTGATTTGGCCCGTGACCCTCCAGCACAATGTTCTGCAGGTCCAGTTGGGGATGATATGTTTCATTGGCAAGCCACAATTATGGGACCTAATGACAGCCCATATCAAGGCGGTGTATTCTTTTTGACAATTCATTTTCCTACAGACTACCCCTTCAAACCACCTAAGGTTGCATTTTACAACAAGAATTTATCATCCAAATATTAACAGTAATGGGCAGCATTTGTCTCGATATTCTAAGATCACAGTGGTCGCCTGCTTTTAACCAATTTCCTAAA	ENSG00000109332	UBE2D3	ENSP00000424359	0	72
AA100762	2	UBE2D3	4	103722612	103731014	183	468	AGGAACTTAGTGATTTGGCCCGTGACCCTCCAGCACAATGTTCTGCAGGTCCAGTTGGGGATGATATGTTTCATTGGCAAGCCACAATTATGGGACCTAATGACAGCCCATATCAAGGCGGTGTATTCTTTTTGACAATTCATTTTCCTACAGACTACCCCTTCAAACCACCTAAGGTTGCATTTTACAACAAGAATTTATCATCCAAATATTAACAGTAATGGGCAGCATTTGTCTCGATATTCTAAGATCACAGTGGTCGCCTGCTTTTAACCAATTTCCTAAA	ENSG00000109332	UBE2D3	ENSP00000426586	0	72
AA100762	2	UBE2D3	4	103722612	103731014	183	468	AGGAACTTAGTGATTTGGCCCGTGACCCTCCAGCACAATGTTCTGCAGGTCCAGTTGGGGATGATATGTTTCATTGGCAAGCCACAATTATGGGACCTAATGACAGCCCATATCAAGGCGGTGTATTCTTTTTGACAATTCATTTTCCTACAGACTACCCCTTCAAACCACCTAAGGTTGCATTTTACAACAAGAATTTATCATCCAAATATTAACAGTAATGGGCAGCATTTGTCTCGATATTCTAAGATCACAGTGGTCGCCTGCTTTTAACCAATTTCCTAAA	ENSG00000109332	UBE2D3	ENSP00000426620	0	72
AA100762	2	UBE2D3	4	103722612	103731014	183	468	AGGAACTTAGTGATTTGGCCCGTGACCCTCCAGCACAATGTTCTGCAGGTCCAGTTGGGGATGATATGTTTCATTGGCAAGCCACAATTATGGGACCTAATGACAGCCCATATCAAGGCGGTGTATTCTTTTTGACAATTCATTTTCCTACAGACTACCCCTTCAAACCACCTAAGGTTGCATTTTACAACAAGAATTTATCATCCAAATATTAACAGTAATGGGCAGCATTTGTCTCGATATTCTAAGATCACAGTGGTCGCCTGCTTTTAACCAATTTCCTAAA	ENSG00000109332	UBE2D3	ENSP00000423487	8	95
AA100762	2	UBE2D3	4	103722612	103731014	183	468	AGGAACTTAGTGATTTGGCCCGTGACCCTCCAGCACAATGTTCTGCAGGTCCAGTTGGGGATGATATGTTTCATTGGCAAGCCACAATTATGGGACCTAATGACAGCCCATATCAAGGCGGTGTATTCTTTTTGACAATTCATTTTCCTACAGACTACCCCTTCAAACCACCTAAGGTTGCATTTTACAACAAGAATTTATCATCCAAATATTAACAGTAATGGGCAGCATTTGTCTCGATATTCTAAGATCACAGTGGTCGCCTGCTTTTAACCAATTTCCTAAA	ENSG00000109332	UBE2D3	ENSP00000425762	8	77
AA100762	2	UBE2D3	4	103722612	103731014	183	468	AGGAACTTAGTGATTTGGCCCGTGACCCTCCAGCACAATGTTCTGCAGGTCCAGTTGGGGATGATATGTTTCATTGGCAAGCCACAATTATGGGACCTAATGACAGCCCATATCAAGGCGGTGTATTCTTTTTGACAATTCATTTTCCTACAGACTACCCCTTCAAACCACCTAAGGTTGCATTTTACAACAAGAATTTATCATCCAAATATTAACAGTAATGGGCAGCATTTGTCTCGATATTCTAAGATCACAGTGGTCGCCTGCTTTTAACCAATTTCCTAAA	ENSG00000109332	UBE2D3	ENSP00000424710	0	71
AA100762	2	UBE2D3	4	103722612	103731014	183	468	AGGAACTTAGTGATTTGGCCCGTGACCCTCCAGCACAATGTTCTGCAGGTCCAGTTGGGGATGATATGTTTCATTGGCAAGCCACAATTATGGGACCTAATGACAGCCCATATCAAGGCGGTGTATTCTTTTTGACAATTCATTTTCCTACAGACTACCCCTTCAAACCACCTAAGGTTGCATTTTACAACAAGAATTTATCATCCAAATATTAACAGTAATGGGCAGCATTTGTCTCGATATTCTAAGATCACAGTGGTCGCCTGCTTTTAACCAATTTCCTAAA	ENSG00000109332	UBE2D3	ENSP00000421310	8	48
AA158625	1	CNTD1	17	40962750	40963699	1	224	CGAGACACGTTTTTGTCTTCCCTACAGGATGGATGTGGAGAAAGGCAAGATTGAAGACACAGGAGGCAGTGGCGGCTCCTATTCCATCAAAACCCAGTTTAACTCTGAGGAGCAGTGGACAAAAGCTCTCAAGTTCATGCTGACGAATCTTAAGTGGGGTCTTGCTTGGGTGTCCTCACAATTTTATAACAAATGACTTTTTTCCTTAGGGGGAGGTTTGCCTT	ENSG00000126581	BECN1	ENSP00000355231	386	450
AA158625	1	CNTD1	17	40962750	40963699	1	224	CGAGACACGTTTTTGTCTTCCCTACAGGATGGATGTGGAGAAAGGCAAGATTGAAGACACAGGAGGCAGTGGCGGCTCCTATTCCATCAAAACCCAGTTTAACTCTGAGGAGCAGTGGACAAAAGCTCTCAAGTTCATGCTGACGAATCTTAAGTGGGGTCTTGCTTGGGTGTCCTCACAATTTTATAACAAATGACTTTTTTCCTTAGGGGGAGGTTTGCCTT	ENSG00000126581	BECN1	ENSP00000465364	386	450
AA158625	1	CNTD1	17	40962750	40963699	1	224	CGAGACACGTTTTTGTCTTCCCTACAGGATGGATGTGGAGAAAGGCAAGATTGAAGACACAGGAGGCAGTGGCGGCTCCTATTCCATCAAAACCCAGTTTAACTCTGAGGAGCAGTGGACAAAAGCTCTCAAGTTCATGCTGACGAATCTTAAGTGGGGTCTTGCTTGGGTGTCCTCACAATTTTATAACAAATGACTTTTTTCCTTAGGGGGAGGTTTGCCTT	ENSG00000126581	BECN1	ENSP00000416173	271	279
AA158625	1	CNTD1	17	40962750	40963699	1	224	CGAGACACGTTTTTGTCTTCCCTACAGGATGGATGTGGAGAAAGGCAAGATTGAAGACACAGGAGGCAGTGGCGGCTCCTATTCCATCAAAACCCAGTTTAACTCTGAGGAGCAGTGGACAAAAGCTCTCAAGTTCATGCTGACGAATCTTAAGTGGGGTCTTGCTTGGGTGTCCTCACAATTTTATAACAAATGACTTTTTTCCTTAGGGGGAGGTTTGCCTT	ENSG00000126581	BECN1	ENSP00000466281	221	229
AA158625	1	CNTD1	17	40962750	40963699	1	224	CGAGACACGTTTTTGTCTTCCCTACAGGATGGATGTGGAGAAAGGCAAGATTGAAGACACAGGAGGCAGTGGCGGCTCCTATTCCATCAAAACCCAGTTTAACTCTGAGGAGCAGTGGACAAAAGCTCTCAAGTTCATGCTGACGAATCTTAAGTGGGGTCTTGCTTGGGTGTCCTCACAATTTTATAACAAATGACTTTTTTCCTTAGGGGGAGGTTTGCCTT	ENSG00000126581	BECN1	ENSP00000468104	77	132
AA158625	1	CNTD1	17	40962750	40963699	1	224	CGAGACACGTTTTTGTCTTCCCTACAGGATGGATGTGGAGAAAGGCAAGATTGAAGACACAGGAGGCAGTGGCGGCTCCTATTCCATCAAAACCCAGTTTAACTCTGAGGAGCAGTGGACAAAAGCTCTCAAGTTCATGCTGACGAATCTTAAGTGGGGTCTTGCTTGGGTGTCCTCACAATTTTATAACAAATGACTTTTTTCCTTAGGGGGAGGTTTGCCTT	ENSG00000126581	BECN1	ENSP00000468597	62	109
AA158625	1	CNTD1	17	40962750	40963699	1	224	CGAGACACGTTTTTGTCTTCCCTACAGGATGGATGTGGAGAAAGGCAAGATTGAAGACACAGGAGGCAGTGGCGGCTCCTATTCCATCAAAACCCAGTTTAACTCTGAGGAGCAGTGGACAAAAGCTCTCAAGTTCATGCTGACGAATCTTAAGTGGGGTCTTGCTTGGGTGTCCTCACAATTTTATAACAAATGACTTTTTTCCTTAGGGGGAGGTTTGCCTT	ENSG00000126581	BECN1	ENSP00000466419	50	105
AA158625	2	BECN1	17	40963699	40966611	220	467	GCCTTTCTCAACCTCTTCTTTGAACTGCTGCACACAGTCCAGGAAAAGCCACCATTGCATGGTCAAACTTGTTGTCCCAGAAAAACCGCAACCCCCCAGAACAGTATAACGGCAGCTCCTTAAGATTTGTCTGTCAGAGACTCCAGATATGAATGGTTTCCGTAAGAACAAGTCGGTATCTCTGAAATTTCAGACCCATCTTATTGGCCAGAGCATGGAGCAGCAACACAGTCTGGCCCAAGCAGCAT	ENSG00000126581	BECN1	ENSP00000355231	304	386
AA158625	2	BECN1	17	40963699	40966611	220	467	GCCTTTCTCAACCTCTTCTTTGAACTGCTGCACACAGTCCAGGAAAAGCCACCATTGCATGGTCAAACTTGTTGTCCCAGAAAAACCGCAACCCCCCAGAACAGTATAACGGCAGCTCCTTAAGATTTGTCTGTCAGAGACTCCAGATATGAATGGTTTCCGTAAGAACAAGTCGGTATCTCTGAAATTTCAGACCCATCTTATTGGCCAGAGCATGGAGCAGCAACACAGTCTGGCCCAAGCAGCAT	ENSG00000126581	BECN1	ENSP00000465364	304	386
AA158625	2	BECN1	17	40963699	40966611	220	467	GCCTTTCTCAACCTCTTCTTTGAACTGCTGCACACAGTCCAGGAAAAGCCACCATTGCATGGTCAAACTTGTTGTCCCAGAAAAACCGCAACCCCCCAGAACAGTATAACGGCAGCTCCTTAAGATTTGTCTGTCAGAGACTCCAGATATGAATGGTTTCCGTAAGAACAAGTCGGTATCTCTGAAATTTCAGACCCATCTTATTGGCCAGAGCATGGAGCAGCAACACAGTCTGGCCCAAGCAGCAT	ENSG00000126581	BECN1	ENSP00000416173	228	270
AA158625	2	BECN1	17	40963699	40966611	220	467	GCCTTTCTCAACCTCTTCTTTGAACTGCTGCACACAGTCCAGGAAAAGCCACCATTGCATGGTCAAACTTGTTGTCCCAGAAAAACCGCAACCCCCCAGAACAGTATAACGGCAGCTCCTTAAGATTTGTCTGTCAGAGACTCCAGATATGAATGGTTTCCGTAAGAACAAGTCGGTATCTCTGAAATTTCAGACCCATCTTATTGGCCAGAGCATGGAGCAGCAACACAGTCTGGCCCAAGCAGCAT	ENSG00000126581	BECN1	ENSP00000466281	177	220
AA158625	2	BECN1	17	40963699	40966611	220	467	GCCTTTCTCAACCTCTTCTTTGAACTGCTGCACACAGTCCAGGAAAAGCCACCATTGCATGGTCAAACTTGTTGTCCCAGAAAAACCGCAACCCCCCAGAACAGTATAACGGCAGCTCCTTAAGATTTGTCTGTCAGAGACTCCAGATATGAATGGTTTCCGTAAGAACAAGTCGGTATCTCTGAAATTTCAGACCCATCTTATTGGCCAGAGCATGGAGCAGCAACACAGTCTGGCCCAAGCAGCAT	ENSG00000126581	BECN1	ENSP00000468597	0	62
AA158625	2	BECN1	17	40963699	40966611	220	467	GCCTTTCTCAACCTCTTCTTTGAACTGCTGCACACAGTCCAGGAAAAGCCACCATTGCATGGTCAAACTTGTTGTCCCAGAAAAACCGCAACCCCCCAGAACAGTATAACGGCAGCTCCTTAAGATTTGTCTGTCAGAGACTCCAGATATGAATGGTTTCCGTAAGAACAAGTCGGTATCTCTGAAATTTCAGACCCATCTTATTGGCCAGAGCATGGAGCAGCAACACAGTCTGGCCCAAGCAGCAT	ENSG00000126581	BECN1	ENSP00000466419	27	49
AA158625	2	BECN1	17	40963699	40966611	220	467	GCCTTTCTCAACCTCTTCTTTGAACTGCTGCACACAGTCCAGGAAAAGCCACCATTGCATGGTCAAACTTGTTGTCCCAGAAAAACCGCAACCCCCCAGAACAGTATAACGGCAGCTCCTTAAGATTTGTCTGTCAGAGACTCCAGATATGAATGGTTTCCGTAAGAACAAGTCGGTATCTCTGAAATTTCAGACCCATCTTATTGGCCAGAGCATGGAGCAGCAACACAGTCTGGCCCAAGCAGCAT	ENSG00000126581	BECN1	ENSP00000468461	48	72
AA171920	1	USP3	15	63882968	63883247	1	280	TACAACTAAAGCAGCAAATCAAAACATCTGCTGAGGTTTTCTGGTAGAACAACAACAAAATTAGTTGGTGCCCATGTTCAGTAAGTCACTACCATTGACAAAACTAAATCCAAAATAGGAAATTGAAAAGTGCATAATGAAATTAAATCTTGTATCAAGTATTTGTGGAAAACTGGAAATGTTTCTCTGGTATGGTTGGTGAATGATGATTTGGAGGAGGTATTAAAGTTTATCCGATCCAGCTTTGGCCTGGTGTTCCACGTAGAAAAGGATGTAGGCC	ENSG00000140455	USP3	ENSP00000369681	502	520
AA171920	1	USP3	15	63882968	63883247	1	280	TACAACTAAAGCAGCAAATCAAAACATCTGCTGAGGTTTTCTGGTAGAACAACAACAAAATTAGTTGGTGCCCATGTTCAGTAAGTCACTACCATTGACAAAACTAAATCCAAAATAGGAAATTGAAAAGTGCATAATGAAATTAAATCTTGTATCAAGTATTTGTGGAAAACTGGAAATGTTTCTCTGGTATGGTTGGTGAATGATGATTTGGAGGAGGTATTAAAGTTTATCCGATCCAGCTTTGGCCTGGTGTTCCACGTAGAAAAGGATGTAGGCC	ENSG00000140455	USP3	ENSP00000453619	485	503
AA171920	1	USP3	15	63882968	63883247	1	280	TACAACTAAAGCAGCAAATCAAAACATCTGCTGAGGTTTTCTGGTAGAACAACAACAAAATTAGTTGGTGCCCATGTTCAGTAAGTCACTACCATTGACAAAACTAAATCCAAAATAGGAAATTGAAAAGTGCATAATGAAATTAAATCTTGTATCAAGTATTTGTGGAAAACTGGAAATGTTTCTCTGGTATGGTTGGTGAATGATGATTTGGAGGAGGTATTAAAGTTTATCCGATCCAGCTTTGGCCTGGTGTTCCACGTAGAAAAGGATGTAGGCC	ENSG00000140455	USP3	ENSP00000268049	480	498
AA171920	1	USP3	15	63882968	63883247	1	280	TACAACTAAAGCAGCAAATCAAAACATCTGCTGAGGTTTTCTGGTAGAACAACAACAAAATTAGTTGGTGCCCATGTTCAGTAAGTCACTACCATTGACAAAACTAAATCCAAAATAGGAAATTGAAAAGTGCATAATGAAATTAAATCTTGTATCAAGTATTTGTGGAAAACTGGAAATGTTTCTCTGGTATGGTTGGTGAATGATGATTTGGAGGAGGTATTAAAGTTTATCCGATCCAGCTTTGGCCTGGTGTTCCACGTAGAAAAGGATGTAGGCC	ENSG00000140455	USP3	ENSP00000445828	458	476
AA171920	1	USP3	15	63882968	63883247	1	280	TACAACTAAAGCAGCAAATCAAAACATCTGCTGAGGTTTTCTGGTAGAACAACAACAAAATTAGTTGGTGCCCATGTTCAGTAAGTCACTACCATTGACAAAACTAAATCCAAAATAGGAAATTGAAAAGTGCATAATGAAATTAAATCTTGTATCAAGTATTTGTGGAAAACTGGAAATGTTTCTCTGGTATGGTTGGTGAATGATGATTTGGAGGAGGTATTAAAGTTTATCCGATCCAGCTTTGGCCTGGTGTTCCACGTAGAAAAGGATGTAGGCC	ENSG00000140455	USP3	ENSP00000453138	413	431
AA171920	2	SOD1	21	33032096	33036189	280	424	CCGTGTGCCGTGCTGAAGGGCGACGGCAGGTGCAGGCATCATCAATTTCGAGCAGAAGGAAAGTAATGGACCAGTGAAGGTGTGGGGAAGCATTAAAGGACTGACTGAAGGCCTGCATGGATTCCATGTTCATGAGTTTGGAGAT	ENSG00000142168	SOD1	ENSP00000270142	5	53
AA171920	2	SOD1	21	33032096	33036189	280	424	CCGTGTGCCGTGCTGAAGGGCGACGGCAGGTGCAGGCATCATCAATTTCGAGCAGAAGGAAAGTAATGGACCAGTGAAGGTGTGGGGAAGCATTAAAGGACTGACTGAAGGCCTGCATGGATTCCATGTTCATGAGTTTGGAGAT	ENSG00000142168	SOD1	ENSP00000374645	5	34
AA205051	1	UFC1	1	161123806	161123911	1	106	CGACGTGTTGTGTCTGAGATCCCGGTGCTGAAGACTAACGCCGGACCCCGAGATCGTGAGTTGTGGGTGCAGCGACTGAAGGAGGAATATCAGTCCCTTATCCGGG	ENSG00000143222	UFC1	ENSP00000356982	6	41
AA205051	2	RHEB	7	151168502	151188101	104	416	GGGAAATCCTCATTGACGATTCAATTTGTTGAAGGCCAATTTGTGGACTCCTACGATCCAACCATAGAAAACACTTTTACAAAGTTGATCACAGTAAATGGACAAGAATATCATCTTCAACTTGTAGACACAGCCGGGCAAGATGAATATTCTATCTTTCCTCAGACATACTCCATAGATATTAATGGCTATATTCTTGTGTATTCTGTTACATCAATCCAAAGTTTTGAAGTGANTAAAGTTATCCATGGGAAATTGGTTGGGATATGGGTGGGGGAAAAGTACAAATACCTATTATGTTGGGTTGGGAATA	ENSG00000106615	RHEB	ENSP00000262187	18	119
AA205051	2	RHEB	7	151168502	151188101	104	416	GGGAAATCCTCATTGACGATTCAATTTGTTGAAGGCCAATTTGTGGACTCCTACGATCCAACCATAGAAAACACTTTTACAAAGTTGATCACAGTAAATGGACAAGAATATCATCTTCAACTTGTAGACACAGCCGGGCAAGATGAATATTCTATCTTTCCTCAGACATACTCCATAGATATTAATGGCTATATTCTTGTGTATTCTGTTACATCAATCCAAAGTTTTGAAGTGANTAAAGTTATCCATGGGAAATTGGTTGGGATATGGGTGGGGGAAAAGTACAAATACCTATTATGTTGGGTTGGGAATA	ENSG00000106615	RHEB	ENSP00000418161	0	14
AA205051	2	RHEB	7	151168502	151188101	104	416	GGGAAATCCTCATTGACGATTCAATTTGTTGAAGGCCAATTTGTGGACTCCTACGATCCAACCATAGAAAACACTTTTACAAAGTTGATCACAGTAAATGGACAAGAATATCATCTTCAACTTGTAGACACAGCCGGGCAAGATGAATATTCTATCTTTCCTCAGACATACTCCATAGATATTAATGGCTATATTCTTGTGTATTCTGTTACATCAATCCAAAGTTTTGAAGTGANTAAAGTTATCCATGGGAAATTGGTTGGGATATGGGTGGGGGAAAAGTACAAATACCTATTATGTTGGGTTGGGAATA	ENSG00000106615	RHEB	ENSP00000420726	0	14
AA205051	2	RHEB	7	151168502	151188101	104	416	GGGAAATCCTCATTGACGATTCAATTTGTTGAAGGCCAATTTGTGGACTCCTACGATCCAACCATAGAAAACACTTTTACAAAGTTGATCACAGTAAATGGACAAGAATATCATCTTCAACTTGTAGACACAGCCGGGCAAGATGAATATTCTATCTTTCCTCAGACATACTCCATAGATATTAATGGCTATATTCTTGTGTATTCTGTTACATCAATCCAAAGTTTTGAAGTGANTAAAGTTATCCATGGGAAATTGGTTGGGATATGGGTGGGGGAAAAGTACAAATACCTATTATGTTGGGTTGGGAATA	ENSG00000106615	RHEB	ENSP00000417212	0	13
AA213804	1	SDHD	11	111965577	111965774	1	198	GAAAGCTGCCAAGGCAGGGCTTTTGGACTTTCAGCTTTAACCTTTGCTGGGCTTTNNTATTTCAACTATCACGATGTGGGCATNTGCAAANCTGTTGCCATGCTGTGGAAGCTCTGACCTTTTTGACTTCATACTTTGAAGAATTGATGTAANNCTCCTTGCCTCTGCTTTGTCATGCCATTAAGCTCACAAATAAGG	ENSG00000204370	SDHD	ENSP00000364699	121	159
AA213804	1	SDHD	11	111965577	111965774	1	198	GAAAGCTGCCAAGGCAGGGCTTTTGGACTTTCAGCTTTAACCTTTGCTGGGCTTTNNTATTTCAACTATCACGATGTGGGCATNTGCAAANCTGTTGCCATGCTGTGGAAGCTCTGACCTTTTTGACTTCATACTTTGAAGAATTGATGTAANNCTCCTTGCCTCTGCTTTGTCATGCCATTAAGCTCACAAATAAGG	ENSG00000204370	SDHD	ENSP00000435475	119	131
AA213804	1	SDHD	11	111965577	111965774	1	198	GAAAGCTGCCAAGGCAGGGCTTTTGGACTTTCAGCTTTAACCTTTGCTGGGCTTTNNTATTTCAACTATCACGATGTGGGCATNTGCAAANCTGTTGCCATGCTGTGGAAGCTCTGACCTTTTTGACTTCATACTTTGAAGAATTGATGTAANNCTCCTTGCCTCTGCTTTGTCATGCCATTAAGCTCACAAATAAGG	ENSG00000204370	SDHD	ENSP00000436669	82	120
AA213804	1	SDHD	11	111965577	111965774	1	198	GAAAGCTGCCAAGGCAGGGCTTTTGGACTTTCAGCTTTAACCTTTGCTGGGCTTTNNTATTTCAACTATCACGATGTGGGCATNTGCAAANCTGTTGCCATGCTGTGGAAGCTCTGACCTTTTTGACTTCATACTTTGAAGAATTGATGTAANNCTCCTTGCCTCTGCTTTGTCATGCCATTAAGCTCACAAATAAGG	ENSG00000204370	SDHD	ENSP00000436217	73	85
AA213804	2	XIRP2	2	168106959	168107074	199	309	GGAAGATATGCTTGTGTCCTATGAAAATATAATCAGACAGCCATGATGTCCTCCAAAACCAGGAAACCGGGAAATAACCCACTAGTCTTGATGAACANATCCAAAGATCTA	ENSG00000163092	XIRP2	ENSP00000386840	3019	3057
AA213804	2	XIRP2	2	168106959	168107074	199	309	GGAAGATATGCTTGTGTCCTATGAAAATATAATCAGACAGCCATGATGTCCTCCAAAACCAGGAAACCGGGAAATAACCCACTAGTCTTGATGAACANATCCAAAGATCTA	ENSG00000163092	XIRP2	ENSP00000387255	2797	2835
AA213804	2	XIRP2	2	168106959	168107074	199	309	GGAAGATATGCTTGTGTCCTATGAAAATATAATCAGACAGCCATGATGTCCTCCAAAACCAGGAAACCGGGAAATAACCCACTAGTCTTGATGAACANATCCAAAGATCTA	ENSG00000163092	XIRP2	ENSP00000295237	3019	3057
AA227903	1	GUF1	4	44700627	44700974	10	357	TAGGTAGTAGTATAATCTCTATTTTACTGAAGAGGAAACAAAGGTTAATCTGGCCACGGTCACCTTACTAGTGAGTGGTTGGAACAGATATTTGAGAACAGGCAACATGGCTTCAAAATCTAAGCTCTTGCCACCCCACTAACTACTCCCTTTCAACGAAAGACTAGTAGGTTATTTGAACCTGAATACCCTGAAAGTAACAAGCAAATTTTATAATTTTCTTTCTGTTGTCAGCATATTACAAATTGCAATGAAAATTCTTTGTTTTCCCACCAATTATTTAGAAGATTGTGTTTTCAGAACTTTTATAAAAGCATCTTTTGGAACTTCAACGTTGCCAATTTTCCT	ENSG00000151806	GUF1	ENSP00000281543	646	669
AA227903	2	ZNF354B	5	178309729	178309781	351	403	TTTTCCTTATCTGCTCCTGAAATGAATCCTGAGTTTGAGTTGACTTTGTCATT	ENSG00000178338	ZNF354B	ENSP00000327143	92	108
AA227903	2	ZNF354B	5	178309729	178309781	351	403	TTTTCCTTATCTGCTCCTGAAATGAATCCTGAGTTTGAGTTGACTTTGTCATT	ENSG00000178338	ZNF354B	ENSP00000429827	92	108
AA234313	1	CPD	17	28758847	28766081	1	140	GTAAATCCCAGATGATGCTGTGTTCCAACAAATAGCACTTTCTTATTCCAAGGAAAATTCCCAGATGTTTCAAGGTAGACCTTGCAAGAATATGTATCCTAATGAATATTTTCCTCATGGAATAACAAATGAAGCTGTTG	ENSG00000108582	CPD	ENSP00000225719	692	739
AA234313	1	CPD	17	28758847	28766081	1	140	GTAAATCCCAGATGATGCTGTGTTCCAACAAATAGCACTTTCTTATTCCAAGGAAAATTCCCAGATGTTTCAAGGTAGACCTTGCAAGAATATGTATCCTAATGAATATTTTCCTCATGGAATAACAAATGAAGCTGTTG	ENSG00000108582	CPD	ENSP00000444443	445	492
AA234313	2	GSTO1	10	106019490	106025928	131	383	GAAGCTGTTGCCGGATGACCCCTATGAGAAAGCTTGCCAGAAGATGATCTTAGAGTTGTTTTCTAAGGTGCCATCCTTGGTAGGAAGCTTTATTAGAAGCCAAAATAAAGAAGACTATGCTGGCCTAAAAGAAGAATTTCGTAAAGAATTTACCAAGCTAGAGGAGGTTCTGACTAATAAGAAGACGACCTTCTTTGGTGGCAATTCTATCTCTATGATTGATTACCTCATCTGGCCCTGGTTTGAACGGCTG	ENSG00000148834	GSTO1	ENSP00000358727	100	184
AA234313	2	GSTO1	10	106019490	106025928	131	383	GAAGCTGTTGCCGGATGACCCCTATGAGAAAGCTTGCCAGAAGATGATCTTAGAGTTGTTTTCTAAGGTGCCATCCTTGGTAGGAAGCTTTATTAGAAGCCAAAATAAAGAAGACTATGCTGGCCTAAAAGAAGAATTTCGTAAAGAATTTACCAAGCTAGAGGAGGTTCTGACTAATAAGAAGACGACCTTCTTTGGTGGCAATTCTATCTCTATGATTGATTACCTCATCTGGCCCTGGTTTGAACGGCTG	ENSG00000148834	GSTO1	ENSP00000441488	72	156
AA234313	2	GSTO1	10	106019490	106025928	131	383	GAAGCTGTTGCCGGATGACCCCTATGAGAAAGCTTGCCAGAAGATGATCTTAGAGTTGTTTTCTAAGGTGCCATCCTTGGTAGGAAGCTTTATTAGAAGCCAAAATAAAGAAGACTATGCTGGCCTAAAAGAAGAATTTCGTAAAGAATTTACCAAGCTAGAGGAGGTTCTGACTAATAAGAAGACGACCTTCTTTGGTGGCAATTCTATCTCTATGATTGATTACCTCATCTGGCCCTGGTTTGAACGGCTG	ENSG00000148834	GSTO1	ENSP00000358724	100	151
AA234313	2	GSTO1	10	106019490	106025928	131	383	GAAGCTGTTGCCGGATGACCCCTATGAGAAAGCTTGCCAGAAGATGATCTTAGAGTTGTTTTCTAAGGTGCCATCCTTGGTAGGAAGCTTTATTAGAAGCCAAAATAAAGAAGACTATGCTGGCCTAAAAGAAGAATTTCGTAAAGAATTTACCAAGCTAGAGGAGGTTCTGACTAATAAGAAGACGACCTTCTTTGGTGGCAATTCTATCTCTATGATTGATTACCTCATCTGGCCCTGGTTTGAACGGCTG	ENSG00000148834	GSTO1	ENSP00000406708	72	156
AA234313	2	GSTO1	10	106019490	106025928	131	383	GAAGCTGTTGCCGGATGACCCCTATGAGAAAGCTTGCCAGAAGATGATCTTAGAGTTGTTTTCTAAGGTGCCATCCTTGGTAGGAAGCTTTATTAGAAGCCAAAATAAAGAAGACTATGCTGGCCTAAAAGAAGAATTTCGTAAAGAATTTACCAAGCTAGAGGAGGTTCTGACTAATAAGAAGACGACCTTCTTTGGTGGCAATTCTATCTCTATGATTGATTACCTCATCTGGCCCTGGTTTGAACGGCTG	ENSG00000148834	GSTO1	ENSP00000405325	72	123
AA249870	1	MGA	15	41961088	41961235	1	147	AAATCATGGAGGAGAAACAGCAGATTATATTGGCTAATCAAGATGGTGGACAGTGGCAGGAGCAGCACCTACCTTCTTTGTCATCTTAAAGCAGCCAGGAAATGGCAAAACTGATCAGGGAATTTTGGTTACTAATCAGGATGCCTG	ENSG00000174197	MGA	ENSP00000219905	0	48
AA249870	1	MGA	15	41961088	41961235	1	147	AAATCATGGAGGAGAAACAGCAGATTATATTGGCTAATCAAGATGGTGGACAGTGGCAGGAGCAGCACCTACCTTCTTTGTCATCTTAAAGCAGCCAGGAAATGGCAAAACTGATCAGGGAATTTTGGTTACTAATCAGGATGCCTG	ENSG00000174197	MGA	ENSP00000457035	0	48
AA249870	1	MGA	15	41961088	41961235	1	147	AAATCATGGAGGAGAAACAGCAGATTATATTGGCTAATCAAGATGGTGGACAGTGGCAGGAGCAGCACCTACCTTCTTTGTCATCTTAAAGCAGCCAGGAAATGGCAAAACTGATCAGGGAATTTTGGTTACTAATCAGGATGCCTG	ENSG00000174197	MGA	ENSP00000442467	0	48
AA249870	1	MGA	15	41961088	41961235	1	147	AAATCATGGAGGAGAAACAGCAGATTATATTGGCTAATCAAGATGGTGGACAGTGGCAGGAGCAGCACCTACCTTCTTTGTCATCTTAAAGCAGCCAGGAAATGGCAAAACTGATCAGGGAATTTTGGTTACTAATCAGGATGCCTG	ENSG00000174197	MGA	ENSP00000456141	0	48
AA249870	1	MGA	15	41961088	41961235	1	147	AAATCATGGAGGAGAAACAGCAGATTATATTGGCTAATCAAGATGGTGGACAGTGGCAGGAGCAGCACCTACCTTCTTTGTCATCTTAAAGCAGCCAGGAAATGGCAAAACTGATCAGGGAATTTTGGTTACTAATCAGGATGCCTG	ENSG00000174197	MGA	ENSP00000457151	0	48
AA249870	1	MGA	15	41961088	41961235	1	147	AAATCATGGAGGAGAAACAGCAGATTATATTGGCTAATCAAGATGGTGGACAGTGGCAGGAGCAGCACCTACCTTCTTTGTCATCTTAAAGCAGCCAGGAAATGGCAAAACTGATCAGGGAATTTTGGTTACTAATCAGGATGCCTG	ENSG00000174197	MGA	ENSP00000455155	0	48
AA249870	2	TMED7-TICAM2	5	114961298	114961407	142	245	TGCCTGGACCCGCGGCGCTCTTAGATCACCTTCGAGCTTCCTGACAACGCAAGCAGTGCTTCTACAGGACATCGTTCAGGGCACCAGTCCACCTCGAGTTCCAG	ENSG00000251201	TMED7-TICAM2	ENSP00000282382	28	64
AA249870	2	TMED7-TICAM2	5	114961298	114961407	142	245	TGCCTGGACCCGCGGCGCTCTTAGATCACCTTCGAGCTTCCTGACAACGCAAGCAGTGCTTCTACAGGACATCGTTCAGGGCACCAGTCCACCTCGAGTTCCAG	ENSG00000134970	TMED7	ENSP00000405926	28	64
AA249870	2	TMED7-TICAM2	5	114961298	114961407	142	245	TGCCTGGACCCGCGGCGCTCTTAGATCACCTTCGAGCTTCCTGACAACGCAAGCAGTGCTTCTACAGGACATCGTTCAGGGCACCAGTCCACCTCGAGTTCCAG	ENSG00000251201	TMED7-TICAM2	ENSP00000333650	28	64
AA249870	2	TMED7-TICAM2	5	114961298	114961407	142	245	TGCCTGGACCCGCGGCGCTCTTAGATCACCTTCGAGCTTCCTGACAACGCAAGCAGTGCTTCTACAGGACATCGTTCAGGGCACCAGTCCACCTCGAGTTCCAG	ENSG00000134970	TMED7	ENSP00000450928	28	64
AA255952	1	GGA2	16	23505624	23521735	1	253	GCGATGGCGCGACCGGGTGGCGCGGCTGTGGCGGGAACCGAGTCGGCCCAGTCGTCCCCCGGGCCTGGCTAGCGTCGCTGGAGCTGTGGCTGAACAAAGCCAAGACCCAAGCATGTCGGAACAGGATTGGTCAGCTATCCAGAATTTCTGTGAGCAGGTGAACACTGACCCCAATGGCCCCACACATGCGCCCTGGCTACTGGCCCACAAGATCCAGTCTCCGCAAGAGAAGGAAGCTCTTTATGCCTTAACG	ENSG00000103365	GGA2	ENSP00000311962	0	84
AA255952	1	GGA2	16	23505624	23521735	1	253	GCGATGGCGCGACCGGGTGGCGCGGCTGTGGCGGGAACCGAGTCGGCCCAGTCGTCCCCCGGGCCTGGCTAGCGTCGCTGGAGCTGTGGCTGAACAAAGCCAAGACCCAAGCATGTCGGAACAGGATTGGTCAGCTATCCAGAATTTCTGTGAGCAGGTGAACACTGACCCCAATGGCCCCACACATGCGCCCTGGCTACTGGCCCACAAGATCCAGTCTCCGCAAGAGAAGGAAGCTCTTTATGCCTTAACG	ENSG00000103365	GGA2	ENSP00000454455	0	84
AA255952	1	GGA2	16	23505624	23521735	1	253	GCGATGGCGCGACCGGGTGGCGCGGCTGTGGCGGGAACCGAGTCGGCCCAGTCGTCCCCCGGGCCTGGCTAGCGTCGCTGGAGCTGTGGCTGAACAAAGCCAAGACCCAAGCATGTCGGAACAGGATTGGTCAGCTATCCAGAATTTCTGTGAGCAGGTGAACACTGACCCCAATGGCCCCACACATGCGCCCTGGCTACTGGCCCACAAGATCCAGTCTCCGCAAGAGAAGGAAGCTCTTTATGCCTTAACG	ENSG00000103365	GGA2	ENSP00000459414	0	77
AA255952	1	GGA2	16	23505624	23521735	1	253	GCGATGGCGCGACCGGGTGGCGCGGCTGTGGCGGGAACCGAGTCGGCCCAGTCGTCCCCCGGGCCTGGCTAGCGTCGCTGGAGCTGTGGCTGAACAAAGCCAAGACCCAAGCATGTCGGAACAGGATTGGTCAGCTATCCAGAATTTCTGTGAGCAGGTGAACACTGACCCCAATGGCCCCACACATGCGCCCTGGCTACTGGCCCACAAGATCCAGTCTCCGCAAGAGAAGGAAGCTCTTTATGCCTTAACG	ENSG00000103365	GGA2	ENSP00000455331	21	74
AA255952	1	GGA2	16	23505624	23521735	1	253	GCGATGGCGCGACCGGGTGGCGCGGCTGTGGCGGGAACCGAGTCGGCCCAGTCGTCCCCCGGGCCTGGCTAGCGTCGCTGGAGCTGTGGCTGAACAAAGCCAAGACCCAAGCATGTCGGAACAGGATTGGTCAGCTATCCAGAATTTCTGTGAGCAGGTGAACACTGACCCCAATGGCCCCACACATGCGCCCTGGCTACTGGCCCACAAGATCCAGTCTCCGCAAGAGAAGGAAGCTCTTTATGCCTTAACG	ENSG00000103365	GGA2	ENSP00000459560	0	84
AA255952	2	RPF1	1	84956001	84961101	253	454	GAGAACAGTACGACTCTGTGAACAGCTCTCCACAGTTATACCAAACTCACATGTTTATTACAGAAGAGGACTGGCTCTGAAAAAAATTATTCCACAGTGCATCGCAAGAGATTTCACAGACCTGATTGTTATTAATGAAGATCGTAAAACCCCAAATGGACTTATTTTGAGTCACTTGGCAAATGGCCCAACTGGCTCATTT	ENSG00000117133	RPF1	ENSP00000359688	154	221
AA256222	1	DYNC1H1	14	102516798	102517084	1	287	CACCCGTCGAGACCTCATCTTCACCGTGGACTTCGAAATTGCTACAAAGGAGGATCCTCGCAGCTTCTACGAGCGGGGTGTCGCAGTCTTGTGCACAGAGTAAACTTTTCTAGCTGCCCCTTTCTGTAATAGTGAAAGTTGGTATTTAACATTTATTCATTTTTAAAATATTTGGAAGGTCTGAGCTTGTGAAAAGAAAGTGGTTGGTCTGAGGTTGGAGGAAGCTGAATGGAATCTGACGGTTGGGAGTGGTGGAAATTGGAAGGATACCAGGAGGTATTTGGGAA	ENSG00000197102	DYNC1H1	ENSP00000348965	4613	4646
AA256222	2	MPP6	7	24663301	24663403	284	386	GGAAAACCTTACGGAGCTGCCCTCGTCTACTGGAGCAGAAGAGATAGACCTAATTTTCCTCAAGGGAATTATGGAGAATCGTATTGTAAAATCACTTGCTAAG	ENSG00000105926	MPP6	ENSP00000222644	5	39
AA256222	2	MPP6	7	24663301	24663403	284	386	GGAAAACCTTACGGAGCTGCCCTCGTCTACTGGAGCAGAAGAGATAGACCTAATTTTCCTCAAGGGAATTATGGAGAATCGTATTGTAAAATCACTTGCTAAG	ENSG00000105926	MPP6	ENSP00000379737	5	39
AA256222	2	MPP6	7	24663301	24663403	284	386	GGAAAACCTTACGGAGCTGCCCTCGTCTACTGGAGCAGAAGAGATAGACCTAATTTTCCTCAAGGGAATTATGGAGAATCGTATTGTAAAATCACTTGCTAAG	ENSG00000105926	MPP6	ENSP00000391020	5	39
AA256222	2	MPP6	7	24663301	24663403	284	386	GGAAAACCTTACGGAGCTGCCCTCGTCTACTGGAGCAGAAGAGATAGACCTAATTTTCCTCAAGGGAATTATGGAGAATCGTATTGTAAAATCACTTGCTAAG	ENSG00000105926	MPP6	ENSP00000395859	5	39
AA283968	1	FCRL1	1	157789797	157789869	1	73	TGATGAGAGGCATCTCTAGGTACCATCCCTGACCTGGTCCTCATGCTGCCGAGGCTGTTGCTGTTGATCTGTG	ENSG00000163534	FCRL1	ENSP00000357158	0	10
AA283968	1	FCRL1	1	157789797	157789869	1	73	TGATGAGAGGCATCTCTAGGTACCATCCCTGACCTGGTCCTCATGCTGCCGAGGCTGTTGCTGTTGATCTGTG	ENSG00000163534	FCRL1	ENSP00000418130	0	10
AA283968	1	FCRL1	1	157789797	157789869	1	73	TGATGAGAGGCATCTCTAGGTACCATCCCTGACCTGGTCCTCATGCTGCCGAGGCTGTTGCTGTTGATCTGTG	ENSG00000163534	FCRL1	ENSP00000351039	0	10
AA283968	2	KATNA1	6	149924428	149925919	73	277	GAACAAATCACCTGCTGCAGTAACAGAACCAGAGACAAATAAATTTGATAGTACCGGATATGATAAAGACTTAGTAGAAGCTTTGGAAAGAGATATAATTTCCCAGAATCCCAATGTTCGATGGGATGATATCGCTGATTTAGTAGAAGCTAAAAAGTTGCTTAAGGAAGCCGTAGTGTTACCAATGTGGATGCCCGAATTCTTT	ENSG00000186625	KATNA1	ENSP00000335106	167	235
AA283968	2	KATNA1	6	149924428	149925919	73	277	GAACAAATCACCTGCTGCAGTAACAGAACCAGAGACAAATAAATTTGATAGTACCGGATATGATAAAGACTTAGTAGAAGCTTTGGAAAGAGATATAATTTCCCAGAATCCCAATGTTCGATGGGATGATATCGCTGATTTAGTAGAAGCTAAAAAGTTGCTTAAGGAAGCCGTAGTGTTACCAATGTGGATGCCCGAATTCTTT	ENSG00000186625	KATNA1	ENSP00000356381	167	235
AA283968	2	KATNA1	6	149924428	149925919	73	277	GAACAAATCACCTGCTGCAGTAACAGAACCAGAGACAAATAAATTTGATAGTACCGGATATGATAAAGACTTAGTAGAAGCTTTGGAAAGAGATATAATTTCCCAGAATCCCAATGTTCGATGGGATGATATCGCTGATTTAGTAGAAGCTAAAAAGTTGCTTAAGGAAGCCGTAGTGTTACCAATGTGGATGCCCGAATTCTTT	ENSG00000186625	KATNA1	ENSP00000390322	167	235
AA283968	2	KATNA1	6	149924428	149925919	73	277	GAACAAATCACCTGCTGCAGTAACAGAACCAGAGACAAATAAATTTGATAGTACCGGATATGATAAAGACTTAGTAGAAGCTTTGGAAAGAGATATAATTTCCCAGAATCCCAATGTTCGATGGGATGATATCGCTGATTTAGTAGAAGCTAAAAAGTTGCTTAAGGAAGCCGTAGTGTTACCAATGTGGATGCCCGAATTCTTT	ENSG00000186625	KATNA1	ENSP00000398993	167	210
AA285062	1	NT5DC2	3	52558611	52558871	1	176	GGTAGTTGAGCAGGCAGCTGAAGGGAGGCCATGTAGAGGTCAGAGAAGCGCACGAGGCCCTTGAGAAGTAGGTGGGGTTGTGGAAGGTGCGGAAGATGCTGCCGAACTGCGCATTGAACAGGGCCTTGGTGATGCACCTCAGCTCCTGCCGCTCTTTCATCCAGGCAGCCAGCACC	ENSG00000168268	NT5DC2	ENSP00000406933	458	515
AA285062	1	NT5DC2	3	52558611	52558871	1	176	GGTAGTTGAGCAGGCAGCTGAAGGGAGGCCATGTAGAGGTCAGAGAAGCGCACGAGGCCCTTGAGAAGTAGGTGGGGTTGTGGAAGGTGCGGAAGATGCTGCCGAACTGCGCATTGAACAGGGCCTTGGTGATGCACCTCAGCTCCTGCCGCTCTTTCATCCAGGCAGCCAGCACC	ENSG00000168268	NT5DC2	ENSP00000419547	433	490
AA285062	1	NT5DC2	3	52558611	52558871	1	176	GGTAGTTGAGCAGGCAGCTGAAGGGAGGCCATGTAGAGGTCAGAGAAGCGCACGAGGCCCTTGAGAAGTAGGTGGGGTTGTGGAAGGTGCGGAAGATGCTGCCGAACTGCGCATTGAACAGGGCCTTGGTGATGCACCTCAGCTCCTGCCGCTCTTTCATCCAGGCAGCCAGCACC	ENSG00000168268	NT5DC2	ENSP00000302468	421	478
AA285062	1	NT5DC2	3	52558611	52558871	1	176	GGTAGTTGAGCAGGCAGCTGAAGGGAGGCCATGTAGAGGTCAGAGAAGCGCACGAGGCCCTTGAGAAGTAGGTGGGGTTGTGGAAGGTGCGGAAGATGCTGCCGAACTGCGCATTGAACAGGGCCTTGGTGATGCACCTCAGCTCCTGCCGCTCTTTCATCCAGGCAGCCAGCACC	ENSG00000168268	NT5DC2	ENSP00000418780	135	152
AA285062	2	STAB1	3	52558403	52558538	172	307	GCACCGGCTGCATGAAGACCCCCTTCCTTGGTGACATGGCCCACATCCGCTGAGGGCACCTTTATTGTCTGGGACAGGCCCTCAGCCCCTCCTGCCCCATCCACCCAGACAAGCAATAAAAGTGGTCTCCTCCCTG	ENSG00000168268	NT5DC2	ENSP00000406933	541	557
AA285062	2	STAB1	3	52558403	52558538	172	307	GCACCGGCTGCATGAAGACCCCCTTCCTTGGTGACATGGCCCACATCCGCTGAGGGCACCTTTATTGTCTGGGACAGGCCCTCAGCCCCTCCTGCCCCATCCACCCAGACAAGCAATAAAAGTGGTCTCCTCCCTG	ENSG00000168268	NT5DC2	ENSP00000419547	516	532
AA285062	2	STAB1	3	52558403	52558538	172	307	GCACCGGCTGCATGAAGACCCCCTTCCTTGGTGACATGGCCCACATCCGCTGAGGGCACCTTTATTGTCTGGGACAGGCCCTCAGCCCCTCCTGCCCCATCCACCCAGACAAGCAATAAAAGTGGTCTCCTCCCTG	ENSG00000168268	NT5DC2	ENSP00000302468	504	520
AA285062	2	STAB1	3	52558403	52558538	172	307	GCACCGGCTGCATGAAGACCCCCTTCCTTGGTGACATGGCCCACATCCGCTGAGGGCACCTTTATTGTCTGGGACAGGCCCTCAGCCCCTCCTGCCCCATCCACCCAGACAAGCAATAAAAGTGGTCTCCTCCCTG	ENSG00000168268	NT5DC2	ENSP00000418780	178	194
AA303951	1	KIAA0090	1	19553807	19557370	1	171	CAGGGACGGCTGTGTGGATATCGGCTTCGAAAGGNTCTCACCACTGAGCTGAGTTGGGAGCTGACCATTCCCCCAGAAGTACAGCGGATCGTCAAGGTGAAGGGGAAACGCAGCAGTGAGCACGTTCATTCCCAGGGCCGTGTGATGGGGGACCGCAGTGTGCTCTACAAG	ENSG00000127463	EMC1	ENSP00000420608	677	734
AA303951	1	KIAA0090	1	19553807	19557370	1	171	CAGGGACGGCTGTGTGGATATCGGCTTCGAAAGGNTCTCACCACTGAGCTGAGTTGGGAGCTGACCATTCCCCCAGAAGTACAGCGGATCGTCAAGGTGAAGGGGAAACGCAGCAGTGAGCACGTTCATTCCCAGGGCCGTGTGATGGGGGACCGCAGTGTGCTCTACAAG	ENSG00000127463	EMC1	ENSP00000364345	676	733
AA303951	1	KIAA0090	1	19553807	19557370	1	171	CAGGGACGGCTGTGTGGATATCGGCTTCGAAAGGNTCTCACCACTGAGCTGAGTTGGGAGCTGACCATTCCCCCAGAAGTACAGCGGATCGTCAAGGTGAAGGGGAAACGCAGCAGTGAGCACGTTCATTCCCAGGGCCGTGTGATGGGGGACCGCAGTGTGCTCTACAAG	ENSG00000127463	EMC1	ENSP00000364354	655	712
AA303951	2	KNTC1	12	123097657	123098238	170	359	AGACATTAGGTATGCATCAGTTAACTTTTGCCCATAGAACTCGAGCTCTTCAGTGTCTCTTCTATTTGGCTGACAAGGAAACTATAGAATCTCTCTTTAAAAAACCCATTGAAGAAGTGAAATCTTATTTGAGATGTATTAACTTTNCTGGCATCATTTGGAGGACTTTGAATATCCCCATCACATATGA	ENSG00000184445	KNTC1	ENSP00000328236	1874	1936
AA303951	2	KNTC1	12	123097657	123098238	170	359	AGACATTAGGTATGCATCAGTTAACTTTTGCCCATAGAACTCGAGCTCTTCAGTGTCTCTTCTATTTGGCTGACAAGGAAACTATAGAATCTCTCTTTAAAAAACCCATTGAAGAAGTGAAATCTTATTTGAGATGTATTAACTTTNCTGGCATCATTTGGAGGACTTTGAATATCCCCATCACATATGA	ENSG00000184445	KNTC1	ENSP00000397992	799	861
AA303951	2	KNTC1	12	123097657	123098238	170	359	AGACATTAGGTATGCATCAGTTAACTTTTGCCCATAGAACTCGAGCTCTTCAGTGTCTCTTCTATTTGGCTGACAAGGAAACTATAGAATCTCTCTTTAAAAAACCCATTGAAGAAGTGAAATCTTATTTGAGATGTATTAACTTTNCTGGCATCATTTGGAGGACTTTGAATATCCCCATCACATATGA	ENSG00000184445	KNTC1	ENSP00000439119	61	101
AA307240	1	SRCAP	16	30748537	30748642	9	116	GNCTCGCTGTCAGTGNAGCGTCTTCGTGGAGCCCGGGNTGAGACTCAAGGGGCAAACCACACTCCTGTCATATCCGCCCATCAAACTCGCAGCACCACCACACCACCC	ENSG00000080603	SRCAP	ENSP00000262518	2392	2426
AA307240	1	SRCAP	16	30748537	30748642	9	116	GNCTCGCTGTCAGTGNAGCGTCTTCGTGGAGCCCGGGNTGAGACTCAAGGGGCAAACCACACTCCTGTCATATCCGCCCATCAAACTCGCAGCACCACCACACCACCC	ENSG00000080603	SRCAP	ENSP00000378499	2330	2364
AA307240	2	YWHAZ	8	101960844	101964177	109	415	CACCACCCACTCCGGACACAGAACATCCAGTCATGGATAAAAATGAGCTGGTTCAGAAGGCCAAACTGGCCGAGCAGGCTGAGCGATATGATGACATGGCAGCCTGCATGAAGTCTGTAACTNAGCAAGGAGCTGAATTATCCAATGAGGAGAGGAATCTTCTCTCAGTTGCTTATAAAAATNTTGTAGGAGCCCGTAGGTCATCTTGGAGGGTCGTCTCAAGTATTGAACAAAAGACGGAAGGTGCTGAGAAAAAACAGCAGATGGCTCGAGGAATACAGAGAGGAAATTGAGACGGAGCTAAGAG	ENSG00000164924	YWHAZ	ENSP00000309503	0	91
AA307240	2	YWHAZ	8	101960844	101964177	109	415	CACCACCCACTCCGGACACAGAACATCCAGTCATGGATAAAAATGAGCTGGTTCAGAAGGCCAAACTGGCCGAGCAGGCTGAGCGATATGATGACATGGCAGCCTGCATGAAGTCTGTAACTNAGCAAGGAGCTGAATTATCCAATGAGGAGAGGAATCTTCTCTCAGTTGCTTATAAAAATNTTGTAGGAGCCCGTAGGTCATCTTGGAGGGTCGTCTCAAGTATTGAACAAAAGACGGAAGGTGCTGAGAAAAAACAGCAGATGGCTCGAGGAATACAGAGAGGAAATTGAGACGGAGCTAAGAG	ENSG00000164924	YWHAZ	ENSP00000379281	0	91
AA307240	2	YWHAZ	8	101960844	101964177	109	415	CACCACCCACTCCGGACACAGAACATCCAGTCATGGATAAAAATGAGCTGGTTCAGAAGGCCAAACTGGCCGAGCAGGCTGAGCGATATGATGACATGGCAGCCTGCATGAAGTCTGTAACTNAGCAAGGAGCTGAATTATCCAATGAGGAGAGGAATCTTCTCTCAGTTGCTTATAAAAATNTTGTAGGAGCCCGTAGGTCATCTTGGAGGGTCGTCTCAAGTATTGAACAAAAGACGGAAGGTGCTGAGAAAAAACAGCAGATGGCTCGAGGAATACAGAGAGGAAATTGAGACGGAGCTAAGAG	ENSG00000164924	YWHAZ	ENSP00000379283	0	91
AA307240	2	YWHAZ	8	101960844	101964177	109	415	CACCACCCACTCCGGACACAGAACATCCAGTCATGGATAAAAATGAGCTGGTTCAGAAGGCCAAACTGGCCGAGCAGGCTGAGCGATATGATGACATGGCAGCCTGCATGAAGTCTGTAACTNAGCAAGGAGCTGAATTATCCAATGAGGAGAGGAATCTTCTCTCAGTTGCTTATAAAAATNTTGTAGGAGCCCGTAGGTCATCTTGGAGGGTCGTCTCAAGTATTGAACAAAAGACGGAAGGTGCTGAGAAAAAACAGCAGATGGCTCGAGGAATACAGAGAGGAAATTGAGACGGAGCTAAGAG	ENSG00000164924	YWHAZ	ENSP00000379286	0	91
AA307240	2	YWHAZ	8	101960844	101964177	109	415	CACCACCCACTCCGGACACAGAACATCCAGTCATGGATAAAAATGAGCTGGTTCAGAAGGCCAAACTGGCCGAGCAGGCTGAGCGATATGATGACATGGCAGCCTGCATGAAGTCTGTAACTNAGCAAGGAGCTGAATTATCCAATGAGGAGAGGAATCTTCTCTCAGTTGCTTATAAAAATNTTGTAGGAGCCCGTAGGTCATCTTGGAGGGTCGTCTCAAGTATTGAACAAAAGACGGAAGGTGCTGAGAAAAAACAGCAGATGGCTCGAGGAATACAGAGAGGAAATTGAGACGGAGCTAAGAG	ENSG00000164924	YWHAZ	ENSP00000379287	0	91
AA307240	2	YWHAZ	8	101960844	101964177	109	415	CACCACCCACTCCGGACACAGAACATCCAGTCATGGATAAAAATGAGCTGGTTCAGAAGGCCAAACTGGCCGAGCAGGCTGAGCGATATGATGACATGGCAGCCTGCATGAAGTCTGTAACTNAGCAAGGAGCTGAATTATCCAATGAGGAGAGGAATCTTCTCTCAGTTGCTTATAAAAATNTTGTAGGAGCCCGTAGGTCATCTTGGAGGGTCGTCTCAAGTATTGAACAAAAGACGGAAGGTGCTGAGAAAAAACAGCAGATGGCTCGAGGAATACAGAGAGGAAATTGAGACGGAGCTAAGAG	ENSG00000164924	YWHAZ	ENSP00000379288	0	91
AA307240	2	YWHAZ	8	101960844	101964177	109	415	CACCACCCACTCCGGACACAGAACATCCAGTCATGGATAAAAATGAGCTGGTTCAGAAGGCCAAACTGGCCGAGCAGGCTGAGCGATATGATGACATGGCAGCCTGCATGAAGTCTGTAACTNAGCAAGGAGCTGAATTATCCAATGAGGAGAGGAATCTTCTCTCAGTTGCTTATAAAAATNTTGTAGGAGCCCGTAGGTCATCTTGGAGGGTCGTCTCAAGTATTGAACAAAAGACGGAAGGTGCTGAGAAAAAACAGCAGATGGCTCGAGGAATACAGAGAGGAAATTGAGACGGAGCTAAGAG	ENSG00000164924	YWHAZ	ENSP00000395114	0	91
AA307240	2	YWHAZ	8	101960844	101964177	109	415	CACCACCCACTCCGGACACAGAACATCCAGTCATGGATAAAAATGAGCTGGTTCAGAAGGCCAAACTGGCCGAGCAGGCTGAGCGATATGATGACATGGCAGCCTGCATGAAGTCTGTAACTNAGCAAGGAGCTGAATTATCCAATGAGGAGAGGAATCTTCTCTCAGTTGCTTATAAAAATNTTGTAGGAGCCCGTAGGTCATCTTGGAGGGTCGTCTCAAGTATTGAACAAAAGACGGAAGGTGCTGAGAAAAAACAGCAGATGGCTCGAGGAATACAGAGAGGAAATTGAGACGGAGCTAAGAG	ENSG00000164924	YWHAZ	ENSP00000398599	0	91
AA307240	2	YWHAZ	8	101960844	101964177	109	415	CACCACCCACTCCGGACACAGAACATCCAGTCATGGATAAAAATGAGCTGGTTCAGAAGGCCAAACTGGCCGAGCAGGCTGAGCGATATGATGACATGGCAGCCTGCATGAAGTCTGTAACTNAGCAAGGAGCTGAATTATCCAATGAGGAGAGGAATCTTCTCTCAGTTGCTTATAAAAATNTTGTAGGAGCCCGTAGGTCATCTTGGAGGGTCGTCTCAAGTATTGAACAAAAGACGGAAGGTGCTGAGAAAAAACAGCAGATGGCTCGAGGAATACAGAGAGGAAATTGAGACGGAGCTAAGAG	ENSG00000164924	YWHAZ	ENSP00000430058	0	91
AA307240	2	YWHAZ	8	101960844	101964177	109	415	CACCACCCACTCCGGACACAGAACATCCAGTCATGGATAAAAATGAGCTGGTTCAGAAGGCCAAACTGGCCGAGCAGGCTGAGCGATATGATGACATGGCAGCCTGCATGAAGTCTGTAACTNAGCAAGGAGCTGAATTATCCAATGAGGAGAGGAATCTTCTCTCAGTTGCTTATAAAAATNTTGTAGGAGCCCGTAGGTCATCTTGGAGGGTCGTCTCAAGTATTGAACAAAAGACGGAAGGTGCTGAGAAAAAACAGCAGATGGCTCGAGGAATACAGAGAGGAAATTGAGACGGAGCTAAGAG	ENSG00000164924	YWHAZ	ENSP00000379278	0	14
AA307240	2	YWHAZ	8	101960844	101964177	109	415	CACCACCCACTCCGGACACAGAACATCCAGTCATGGATAAAAATGAGCTGGTTCAGAAGGCCAAACTGGCCGAGCAGGCTGAGCGATATGATGACATGGCAGCCTGCATGAAGTCTGTAACTNAGCAAGGAGCTGAATTATCCAATGAGGAGAGGAATCTTCTCTCAGTTGCTTATAAAAATNTTGTAGGAGCCCGTAGGTCATCTTGGAGGGTCGTCTCAAGTATTGAACAAAAGACGGAAGGTGCTGAGAAAAAACAGCAGATGGCTCGAGGAATACAGAGAGGAAATTGAGACGGAGCTAAGAG	ENSG00000164924	YWHAZ	ENSP00000429041	0	91
AA307240	2	YWHAZ	8	101960844	101964177	109	415	CACCACCCACTCCGGACACAGAACATCCAGTCATGGATAAAAATGAGCTGGTTCAGAAGGCCAAACTGGCCGAGCAGGCTGAGCGATATGATGACATGGCAGCCTGCATGAAGTCTGTAACTNAGCAAGGAGCTGAATTATCCAATGAGGAGAGGAATCTTCTCTCAGTTGCTTATAAAAATNTTGTAGGAGCCCGTAGGTCATCTTGGAGGGTCGTCTCAAGTATTGAACAAAAGACGGAAGGTGCTGAGAAAAAACAGCAGATGGCTCGAGGAATACAGAGAGGAAATTGAGACGGAGCTAAGAG	ENSG00000164924	YWHAZ	ENSP00000416551	0	90
AA307240	2	YWHAZ	8	101960844	101964177	109	415	CACCACCCACTCCGGACACAGAACATCCAGTCATGGATAAAAATGAGCTGGTTCAGAAGGCCAAACTGGCCGAGCAGGCTGAGCGATATGATGACATGGCAGCCTGCATGAAGTCTGTAACTNAGCAAGGAGCTGAATTATCCAATGAGGAGAGGAATCTTCTCTCAGTTGCTTATAAAAATNTTGTAGGAGCCCGTAGGTCATCTTGGAGGGTCGTCTCAAGTATTGAACAAAAGACGGAAGGTGCTGAGAAAAAACAGCAGATGGCTCGAGGAATACAGAGAGGAAATTGAGACGGAGCTAAGAG	ENSG00000164924	YWHAZ	ENSP00000394880	0	90
AA307240	2	YWHAZ	8	101960844	101964177	109	415	CACCACCCACTCCGGACACAGAACATCCAGTCATGGATAAAAATGAGCTGGTTCAGAAGGCCAAACTGGCCGAGCAGGCTGAGCGATATGATGACATGGCAGCCTGCATGAAGTCTGTAACTNAGCAAGGAGCTGAATTATCCAATGAGGAGAGGAATCTTCTCTCAGTTGCTTATAAAAATNTTGTAGGAGCCCGTAGGTCATCTTGGAGGGTCGTCTCAAGTATTGAACAAAAGACGGAAGGTGCTGAGAAAAAACAGCAGATGGCTCGAGGAATACAGAGAGGAAATTGAGACGGAGCTAAGAG	ENSG00000164924	YWHAZ	ENSP00000428381	0	75
AA307240	2	YWHAZ	8	101960844	101964177	109	415	CACCACCCACTCCGGACACAGAACATCCAGTCATGGATAAAAATGAGCTGGTTCAGAAGGCCAAACTGGCCGAGCAGGCTGAGCGATATGATGACATGGCAGCCTGCATGAAGTCTGTAACTNAGCAAGGAGCTGAATTATCCAATGAGGAGAGGAATCTTCTCTCAGTTGCTTATAAAAATNTTGTAGGAGCCCGTAGGTCATCTTGGAGGGTCGTCTCAAGTATTGAACAAAAGACGGAAGGTGCTGAGAAAAAACAGCAGATGGCTCGAGGAATACAGAGAGGAAATTGAGACGGAGCTAAGAG	ENSG00000164924	YWHAZ	ENSP00000430219	0	51
AA313406	1	SMG5	1	156246875	156246950	1	77	TCTATATCCAGTCCCACTACCAGCTGGAACTGCAGTGCTGCATCGACTGGACCCATGTCACTGACCCCCTTCATAGG	ENSG00000198952	SMG5	ENSP00000355261	127	152
AA313406	2	OFD1	X	13769366	13770928	75	302	AGGNACCAGAAGCTCCAGGAAGAAAAACATAAAAGCATAACTGAGGCACTTAGGAGACAGGAGCAGAATATAAAGAGTTTTGAGGAGACCTATGACCGAAAGCTCAAGAATGAACTTCTAAACTTCCACAGGCTGCATGGTGTCTGCCTGGCTTTGGGAATCCTCATATGACTTTGGCAGGTGTTGGNGTTTGGAGGCTCTTCGGCACAGGAGTGCTTCTATTTCCTT	ENSG00000046651	OFD1	ENSP00000344314	312	352
AA313406	2	OFD1	X	13769366	13770928	75	302	AGGNACCAGAAGCTCCAGGAAGAAAAACATAAAAGCATAACTGAGGCACTTAGGAGACAGGAGCAGAATATAAAGAGTTTTGAGGAGACCTATGACCGAAAGCTCAAGAATGAACTTCTAAACTTCCACAGGCTGCATGGTGTCTGCCTGGCTTTGGGAATCCTCATATGACTTTGGCAGGTGTTGGNGTTTGGAGGCTCTTCGGCACAGGAGTGCTTCTATTTCCTT	ENSG00000046651	OFD1	ENSP00000369941	172	212
AA313406	2	OFD1	X	13769366	13770928	75	302	AGGNACCAGAAGCTCCAGGAAGAAAAACATAAAAGCATAACTGAGGCACTTAGGAGACAGGAGCAGAATATAAAGAGTTTTGAGGAGACCTATGACCGAAAGCTCAAGAATGAACTTCTAAACTTCCACAGGCTGCATGGTGTCTGCCTGGCTTTGGGAATCCTCATATGACTTTGGCAGGTGTTGGNGTTTGGAGGCTCTTCGGCACAGGAGTGCTTCTATTTCCTT	ENSG00000046651	OFD1	ENSP00000381432	312	367
AA315813	1	SMPD4	2	130932487	130939151	1	220	GGAATGGCGGCTTCCATCTCTGAGGCGAGCGACGCTATGGATCCCACAGTGGTTTGCTAAGAAGGCCATTTTCAACTCTCCACTGGAGGCTGCTATGGCGTTCCCTCACCTGCAGCAGCCCAGCTTTCTACTGGCTAGCCTGAAAGCTGACTCTATAAATAAGCCCTTTGCACAGCAGTGCCAAGACTTGGTTAAAGTCATTGAGGACTTTCCAGCAAAG	ENSG00000136699	SMPD4	ENSP00000386531	8	81
AA315813	1	SMPD4	2	130932487	130939151	1	220	GGAATGGCGGCTTCCATCTCTGAGGCGAGCGACGCTATGGATCCCACAGTGGTTTGCTAAGAAGGCCATTTTCAACTCTCCACTGGAGGCTGCTATGGCGTTCCCTCACCTGCAGCAGCCCAGCTTTCTACTGGCTAGCCTGAAAGCTGACTCTATAAATAAGCCCTTTGCACAGCAGTGCCAAGACTTGGTTAAAGTCATTGAGGACTTTCCAGCAAAG	ENSG00000136699	SMPD4	ENSP00000259217	8	81
AA315813	1	SMPD4	2	130932487	130939151	1	220	GGAATGGCGGCTTCCATCTCTGAGGCGAGCGACGCTATGGATCCCACAGTGGTTTGCTAAGAAGGCCATTTTCAACTCTCCACTGGAGGCTGCTATGGCGTTCCCTCACCTGCAGCAGCCCAGCTTTCTACTGGCTAGCCTGAAAGCTGACTCTATAAATAAGCCCTTTGCACAGCAGTGCCAAGACTTGGTTAAAGTCATTGAGGACTTTCCAGCAAAG	ENSG00000136699	SMPD4	ENSP00000405187	8	81
AA315813	1	SMPD4	2	130932487	130939151	1	220	GGAATGGCGGCTTCCATCTCTGAGGCGAGCGACGCTATGGATCCCACAGTGGTTTGCTAAGAAGGCCATTTTCAACTCTCCACTGGAGGCTGCTATGGCGTTCCCTCACCTGCAGCAGCCCAGCTTTCTACTGGCTAGCCTGAAAGCTGACTCTATAAATAAGCCCTTTGCACAGCAGTGCCAAGACTTGGTTAAAGTCATTGAGGACTTTCCAGCAAAG	ENSG00000136699	SMPD4	ENSP00000406458	0	42
AA315813	2	MDH1	2	63821620	63824707	219	495	AGTCTGAACCAATCAGAGTCCTTGTGACTGGAGCAGCTGGTCAAATTGCATATTCACTGCTGTACAGTATTGGAAATGGATCTGTCTTTGGTAAAGATCAGATGTCATCGCAACAGATAAAGAAGACGTTGCCTTCAAAGACCTGGGATGTGGCCATTCTTGTGGGCTCCATGCCAAGAAGGGAAGGCATGGAGAGAAAAGATTTACTGAAAGCAAATGTGAAAATCTTCAAATCCCAGGGTGCAGCCTTAGATAAATACGGCAAGAAGTCAGTTAA	ENSG00000014641	MDH1	ENSP00000438144	19	143
AA315813	2	MDH1	2	63821620	63824707	219	495	AGTCTGAACCAATCAGAGTCCTTGTGACTGGAGCAGCTGGTCAAATTGCATATTCACTGCTGTACAGTATTGGAAATGGATCTGTCTTTGGTAAAGATCAGATGTCATCGCAACAGATAAAGAAGACGTTGCCTTCAAAGACCTGGGATGTGGCCATTCTTGTGGGCTCCATGCCAAGAAGGGAAGGCATGGAGAGAAAAGATTTACTGAAAGCAAATGTGAAAATCTTCAAATCCCAGGGTGCAGCCTTAGATAAATACGGCAAGAAGTCAGTTAA	ENSG00000014641	MDH1	ENSP00000233114	1	125
AA315813	2	MDH1	2	63821620	63824707	219	495	AGTCTGAACCAATCAGAGTCCTTGTGACTGGAGCAGCTGGTCAAATTGCATATTCACTGCTGTACAGTATTGGAAATGGATCTGTCTTTGGTAAAGATCAGATGTCATCGCAACAGATAAAGAAGACGTTGCCTTCAAAGACCTGGGATGTGGCCATTCTTGTGGGCTCCATGCCAAGAAGGGAAGGCATGGAGAGAAAAGATTTACTGAAAGCAAATGTGAAAATCTTCAAATCCCAGGGTGCAGCCTTAGATAAATACGGCAAGAAGTCAGTTAA	ENSG00000014641	MDH1	ENSP00000446395	0	36
AA315813	2	MDH1	2	63821620	63824707	219	495	AGTCTGAACCAATCAGAGTCCTTGTGACTGGAGCAGCTGGTCAAATTGCATATTCACTGCTGTACAGTATTGGAAATGGATCTGTCTTTGGTAAAGATCAGATGTCATCGCAACAGATAAAGAAGACGTTGCCTTCAAAGACCTGGGATGTGGCCATTCTTGTGGGCTCCATGCCAAGAAGGGAAGGCATGGAGAGAAAAGATTTACTGAAAGCAAATGTGAAAATCTTCAAATCCCAGGGTGCAGCCTTAGATAAATACGGCAAGAAGTCAGTTAA	ENSG00000014641	MDH1	ENSP00000410073	19	143
AA315813	2	MDH1	2	63821620	63824707	219	495	AGTCTGAACCAATCAGAGTCCTTGTGACTGGAGCAGCTGGTCAAATTGCATATTCACTGCTGTACAGTATTGGAAATGGATCTGTCTTTGGTAAAGATCAGATGTCATCGCAACAGATAAAGAAGACGTTGCCTTCAAAGACCTGGGATGTGGCCATTCTTGTGGGCTCCATGCCAAGAAGGGAAGGCATGGAGAGAAAAGATTTACTGAAAGCAAATGTGAAAATCTTCAAATCCCAGGGTGCAGCCTTAGATAAATACGGCAAGAAGTCAGTTAA	ENSG00000014641	MDH1	ENSP00000394504	0	80
AA315813	2	MDH1	2	63821620	63824707	219	495	AGTCTGAACCAATCAGAGTCCTTGTGACTGGAGCAGCTGGTCAAATTGCATATTCACTGCTGTACAGTATTGGAAATGGATCTGTCTTTGGTAAAGATCAGATGTCATCGCAACAGATAAAGAAGACGTTGCCTTCAAAGACCTGGGATGTGGCCATTCTTGTGGGCTCCATGCCAAGAAGGGAAGGCATGGAGAGAAAAGATTTACTGAAAGCAAATGTGAAAATCTTCAAATCCCAGGGTGCAGCCTTAGATAAATACGGCAAGAAGTCAGTTAA	ENSG00000014641	MDH1	ENSP00000409027	2	113
AA315813	2	MDH1	2	63821620	63824707	219	495	AGTCTGAACCAATCAGAGTCCTTGTGACTGGAGCAGCTGGTCAAATTGCATATTCACTGCTGTACAGTATTGGAAATGGATCTGTCTTTGGTAAAGATCAGATGTCATCGCAACAGATAAAGAAGACGTTGCCTTCAAAGACCTGGGATGTGGCCATTCTTGTGGGCTCCATGCCAAGAAGGGAAGGCATGGAGAGAAAAGATTTACTGAAAGCAAATGTGAAAATCTTCAAATCCCAGGGTGCAGCCTTAGATAAATACGGCAAGAAGTCAGTTAA	ENSG00000014641	MDH1	ENSP00000399004	2	66
AA315842	1	RPL30	8	99054032	99054887	4	65	CTTTTCACCTGTCTGTTCTGGCATGCTTCTAATGATGTCAGAGTCACCTGGATCAATGATAG	ENSG00000156482	RPL30	ENSP00000287038	95	114
AA315842	1	RPL30	8	99054032	99054887	4	65	CTTTTCACCTGTCTGTTCTGGCATGCTTCTAATGATGTCAGAGTCACCTGGATCAATGATAG	ENSG00000156482	RPL30	ENSP00000428085	95	114
AA315842	1	RPL30	8	99054032	99054887	4	65	CTTTTCACCTGTCTGTTCTGGCATGCTTCTAATGATGTCAGAGTCACCTGGATCAATGATAG	ENSG00000156482	RPL30	ENSP00000429483	95	113
AA315842	1	RPL30	8	99054032	99054887	4	65	CTTTTCACCTGTCTGTTCTGGCATGCTTCTAATGATGTCAGAGTCACCTGGATCAATGATAG	ENSG00000156482	RPL30	ENSP00000379381	76	95
AA315842	1	RPL30	8	99054032	99054887	4	65	CTTTTCACCTGTCTGTTCTGGCATGCTTCTAATGATGTCAGAGTCACCTGGATCAATGATAG	ENSG00000156482	RPL30	ENSP00000430506	31	50
AA315842	2	REG4	1	120342385	120354068	66	462	GAAGGCAGGGGCCCTTAGAGTCTTGGTTGCCAAACAGATTTGCAGATCAAGGAGAACCCAGGAGTTTCAAAGAAGCGCTAGTAAGGTCTCTGAGATCCTTGCACTAGCTACATCCTCAGGGTAGGAGGAAGATGGCTTCCAGAAGCATGCGGCTGCTCCTATTGCTGAGCTGCCTGGCCAAAACAGGAGTCCTGGGTGATATCATCATGAGACCCAGCTGTGCTCCTGGATGGTTTTACCACAAGTCCAATTGCTATGGTTACTTCAGGAAGCTGAGGAACTGGTCTGATGCCGAGCTCGAGTGTCAGTCTTACGGAAACGGAGCCCACCTGGCATCTATCCTGAGTTTAAAGGAAGCCAGCACCATAGCAGAGTACATAAGTGGCTATCAGAGAAG	ENSG00000134193	REG4	ENSP00000256585	0	89
AA315842	2	REG4	1	120342385	120354068	66	462	GAAGGCAGGGGCCCTTAGAGTCTTGGTTGCCAAACAGATTTGCAGATCAAGGAGAACCCAGGAGTTTCAAAGAAGCGCTAGTAAGGTCTCTGAGATCCTTGCACTAGCTACATCCTCAGGGTAGGAGGAAGATGGCTTCCAGAAGCATGCGGCTGCTCCTATTGCTGAGCTGCCTGGCCAAAACAGGAGTCCTGGGTGATATCATCATGAGACCCAGCTGTGCTCCTGGATGGTTTTACCACAAGTCCAATTGCTATGGTTACTTCAGGAAGCTGAGGAACTGGTCTGATGCCGAGCTCGAGTGTCAGTCTTACGGAAACGGAGCCCACCTGGCATCTATCCTGAGTTTAAAGGAAGCCAGCACCATAGCAGAGTACATAAGTGGCTATCAGAGAAG	ENSG00000134193	REG4	ENSP00000346158	0	89
AA315842	2	REG4	1	120342385	120354068	66	462	GAAGGCAGGGGCCCTTAGAGTCTTGGTTGCCAAACAGATTTGCAGATCAAGGAGAACCCAGGAGTTTCAAAGAAGCGCTAGTAAGGTCTCTGAGATCCTTGCACTAGCTACATCCTCAGGGTAGGAGGAAGATGGCTTCCAGAAGCATGCGGCTGCTCCTATTGCTGAGCTGCCTGGCCAAAACAGGAGTCCTGGGTGATATCATCATGAGACCCAGCTGTGCTCCTGGATGGTTTTACCACAAGTCCAATTGCTATGGTTACTTCAGGAAGCTGAGGAACTGGTCTGATGCCGAGCTCGAGTGTCAGTCTTACGGAAACGGAGCCCACCTGGCATCTATCCTGAGTTTAAAGGAAGCCAGCACCATAGCAGAGTACATAAGTGGCTATCAGAGAAG	ENSG00000134193	REG4	ENSP00000358409	0	134
AA315842	2	REG4	1	120342385	120354068	66	462	GAAGGCAGGGGCCCTTAGAGTCTTGGTTGCCAAACAGATTTGCAGATCAAGGAGAACCCAGGAGTTTCAAAGAAGCGCTAGTAAGGTCTCTGAGATCCTTGCACTAGCTACATCCTCAGGGTAGGAGGAAGATGGCTTCCAGAAGCATGCGGCTGCTCCTATTGCTGAGCTGCCTGGCCAAAACAGGAGTCCTGGGTGATATCATCATGAGACCCAGCTGTGCTCCTGGATGGTTTTACCACAAGTCCAATTGCTATGGTTACTTCAGGAAGCTGAGGAACTGGTCTGATGCCGAGCTCGAGTGTCAGTCTTACGGAAACGGAGCCCACCTGGCATCTATCCTGAGTTTAAAGGAAGCCAGCACCATAGCAGAGTACATAAGTGGCTATCAGAGAAG	ENSG00000134193	REG4	ENSP00000437135	0	89
AA316930	1	EEF1A1	6	74229680	74229781	1	102	ANNNGTCGTGAAAACTACCCCTAAAAGCCAAAATNGGAAAGGAAAAGACTCATATCAACATTGTCGTCATTGGACACGTAGATTCGGGCAAGTCCACCACTA	ENSG00000156508	EEF1A1	ENSP00000330054	0	23
AA316930	1	EEF1A1	6	74229680	74229781	1	102	ANNNGTCGTGAAAACTACCCCTAAAAGCCAAAATNGGAAAGGAAAAGACTCATATCAACATTGTCGTCATTGGACACGTAGATTCGGGCAAGTCCACCACTA	ENSG00000156508	EEF1A1	ENSP00000339053	0	23
AA316930	1	EEF1A1	6	74229680	74229781	1	102	ANNNGTCGTGAAAACTACCCCTAAAAGCCAAAATNGGAAAGGAAAAGACTCATATCAACATTGTCGTCATTGGACACGTAGATTCGGGCAAGTCCACCACTA	ENSG00000156508	EEF1A1	ENSP00000339063	0	23
AA316930	1	EEF1A1	6	74229680	74229781	1	102	ANNNGTCGTGAAAACTACCCCTAAAAGCCAAAATNGGAAAGGAAAAGACTCATATCAACATTGTCGTCATTGGACACGTAGATTCGGGCAAGTCCACCACTA	ENSG00000156508	EEF1A1	ENSP00000348651	0	23
AA316930	1	EEF1A1	6	74229680	74229781	1	102	ANNNGTCGTGAAAACTACCCCTAAAAGCCAAAATNGGAAAGGAAAAGACTCATATCAACATTGTCGTCATTGGACACGTAGATTCGGGCAAGTCCACCACTA	ENSG00000156508	EEF1A1	ENSP00000392366	0	23
AA316930	2	RPL41	12	56510527	56511496	99	409	ACTAACTGTAGCCTTTCTCTCTTTCCCTGTAGAAACCTCTGCGCCATGAGAGCCAAGTGGAGGAAGAAGCGAATGCGNAGGCTGAAGCGCAAAAGAAGAAAGATGAGGCAGAGGTCCAAGTAAACCGCTAGCTTGTTGCACCGTGGAGGCCACAGGAGCAGAAACATGGAATGCCAGACGCTGGGGATGCTGGTACAAGTTGTGGGACTGCATGCTACTGTCTAGAGCTTGTCTCAATGGATCTAGAACTTCATCGCCCTCTGATCGCCGATCACCTCTGAGACCCACCTTGCTCATAAACAAAATGCCCA	ENSG00000229117	RPL41	ENSP00000420821	0	25
AA316930	2	RPL41	12	56510527	56511496	99	409	ACTAACTGTAGCCTTTCTCTCTTTCCCTGTAGAAACCTCTGCGCCATGAGAGCCAAGTGGAGGAAGAAGCGAATGCGNAGGCTGAAGCGCAAAAGAAGAAAGATGAGGCAGAGGTCCAAGTAAACCGCTAGCTTGTTGCACCGTGGAGGCCACAGGAGCAGAAACATGGAATGCCAGACGCTGGGGATGCTGGTACAAGTTGTGGGACTGCATGCTACTGTCTAGAGCTTGTCTCAATGGATCTAGAACTTCATCGCCCTCTGATCGCCGATCACCTCTGAGACCCACCTTGCTCATAAACAAAATGCCCA	ENSG00000229117	RPL41	ENSP00000449026	0	25
AA319710	1	PPP2R2C	4	6325065	6325208	1	144	AAGCCACGGCGCGTGTGCGTGGGGGGCAAGCGCCGGCGTGATGACATCAGTGTGGACAGCTTGGACTTCACCAAGAAGATCCTGCACACGGCCTGGCACCCGGCTGAGAACATCATTGCCATCGCCGCCACCAACAACCTGTAC	ENSG00000074211	PPP2R2C	ENSP00000372042	388	435
AA319710	1	PPP2R2C	4	6325065	6325208	1	144	AAGCCACGGCGCGTGTGCGTGGGGGGCAAGCGCCGGCGTGATGACATCAGTGTGGACAGCTTGGACTTCACCAAGAAGATCCTGCACACGGCCTGGCACCCGGCTGAGAACATCATTGCCATCGCCGCCACCAACAACCTGTAC	ENSG00000074211	PPP2R2C	ENSP00000335083	388	435
AA319710	1	PPP2R2C	4	6325065	6325208	1	144	AAGCCACGGCGCGTGTGCGTGGGGGGCAAGCGCCGGCGTGATGACATCAGTGTGGACAGCTTGGACTTCACCAAGAAGATCCTGCACACGGCCTGGCACCCGGCTGAGAACATCATTGCCATCGCCGCCACCAACAACCTGTAC	ENSG00000074211	PPP2R2C	ENSP00000423649	381	428
AA319710	1	PPP2R2C	4	6325065	6325208	1	144	AAGCCACGGCGCGTGTGCGTGGGGGGCAAGCGCCGGCGTGATGACATCAGTGTGGACAGCTTGGACTTCACCAAGAAGATCCTGCACACGGCCTGGCACCCGGCTGAGAACATCATTGCCATCGCCGCCACCAACAACCTGTAC	ENSG00000074211	PPP2R2C	ENSP00000425247	381	428
AA319710	1	PPP2R2C	4	6325065	6325208	1	144	AAGCCACGGCGCGTGTGCGTGGGGGGCAAGCGCCGGCGTGATGACATCAGTGTGGACAGCTTGGACTTCACCAAGAAGATCCTGCACACGGCCTGGCACCCGGCTGAGAACATCATTGCCATCGCCGCCACCAACAACCTGTAC	ENSG00000074211	PPP2R2C	ENSP00000422374	371	418
AA319710	2	CDK5RAP1	20	31948204	31954692	139	262	CTGTACCCAGTTGGTGCTAGTGGAAGGGCTCAGTAAACGCTCTGCCACTGACCTGTGTGGCAGGAATNATGGGAAACCTTAAAGGTGATCTTCCCTGATGCAGAGATGGAGGATGTCAATAACC	ENSG00000101391	CDK5RAP1	ENSP00000350558	519	559
AA319710	2	CDK5RAP1	20	31948204	31954692	139	262	CTGTACCCAGTTGGTGCTAGTGGAAGGGCTCAGTAAACGCTCTGCCACTGACCTGTGTGGCAGGAATNATGGGAAACCTTAAAGGTGATCTTCCCTGATGCAGAGATGGAGGATGTCAATAACC	ENSG00000101391	CDK5RAP1	ENSP00000217372	505	545
AA319710	2	CDK5RAP1	20	31948204	31954692	139	262	CTGTACCCAGTTGGTGCTAGTGGAAGGGCTCAGTAAACGCTCTGCCACTGACCTGTGTGGCAGGAATNATGGGAAACCTTAAAGGTGATCTTCCCTGATGCAGAGATGGAGGATGTCAATAACC	ENSG00000101391	CDK5RAP1	ENSP00000341840	428	468
AA319710	2	CDK5RAP1	20	31948204	31954692	139	262	CTGTACCCAGTTGGTGCTAGTGGAAGGGCTCAGTAAACGCTCTGCCACTGACCTGTGTGGCAGGAATNATGGGAAACCTTAAAGGTGATCTTCCCTGATGCAGAGATGGAGGATGTCAATAACC	ENSG00000101391	CDK5RAP1	ENSP00000476857	415	455
AA319710	2	CDK5RAP1	20	31948204	31954692	139	262	CTGTACCCAGTTGGTGCTAGTGGAAGGGCTCAGTAAACGCTCTGCCACTGACCTGTGTGGCAGGAATNATGGGAAACCTTAAAGGTGATCTTCCCTGATGCAGAGATGGAGGATGTCAATAACC	ENSG00000101391	CDK5RAP1	ENSP00000409474	174	214
AA328550	1	PRUNE2	9	79229480	79239971	1	157	CNATGAAGAGAGATCTTATAAGAGAAGTGTGAGACTGGATGANGAACTGAGGGAAGCATCAAAGGCAGCTAAAACTAGCTGCCTTTACAATNATCCANAAATGTCTTCTATGGAGAAGGATATTNACTTGAAGCTGAAAGAAAAGCCTTAGTTGGCC	ENSG00000106772	PRUNE2	ENSP00000365908	3050	3088
AA328550	1	PRUNE2	9	79229480	79239971	1	157	CNATGAAGAGAGATCTTATAAGAGAAGTGTGAGACTGGATGANGAACTGAGGGAAGCATCAAAGGCAGCTAAAACTAGCTGCCTTTACAATNATCCANAAATGTCTTCTATGGAGAAGGATATTNACTTGAAGCTGAAAGAAAAGCCTTAGTTGGCC	ENSG00000106772	PRUNE2	ENSP00000393843	299	337
AA328550	1	PRUNE2	9	79229480	79239971	1	157	CNATGAAGAGAGATCTTATAAGAGAAGTGTGAGACTGGATGANGAACTGAGGGAAGCATCAAAGGCAGCTAAAACTAGCTGCCTTTACAATNATCCANAAATGTCTTCTATGGAGAAGGATATTNACTTGAAGCTGAAAGAAAAGCCTTAGTTGGCC	ENSG00000106772	PRUNE2	ENSP00000397425	2692	2730
AA328550	1	PRUNE2	9	79229480	79239971	1	157	CNATGAAGAGAGATCTTATAAGAGAAGTGTGAGACTGGATGANGAACTGAGGGAAGCATCAAAGGCAGCTAAAACTAGCTGCCTTTACAATNATCCANAAATGTCTTCTATGGAGAAGGATATTNACTTGAAGCTGAAAGAAAAGCCTTAGTTGGCC	ENSG00000106772	PRUNE2	ENSP00000389706	2374	2383
AA328550	1	PRUNE2	9	79229480	79239971	1	157	CNATGAAGAGAGATCTTATAAGAGAAGTGTGAGACTGGATGANGAACTGAGGGAAGCATCAAAGGCAGCTAAAACTAGCTGCCTTTACAATNATCCANAAATGTCTTCTATGGAGAAGGATATTNACTTGAAGCTGAAAGAAAAGCCTTAGTTGGCC	ENSG00000106772	PRUNE2	ENSP00000365907	315	353
AA328550	1	PRUNE2	9	79229480	79239971	1	157	CNATGAAGAGAGATCTTATAAGAGAAGTGTGAGACTGGATGANGAACTGAGGGAAGCATCAAAGGCAGCTAAAACTAGCTGCCTTTACAATNATCCANAAATGTCTTCTATGGAGAAGGATATTNACTTGAAGCTGAAAGAAAAGCCTTAGTTGGCC	ENSG00000106772	PRUNE2	ENSP00000393657	224	260
AA328550	1	PRUNE2	9	79229480	79239971	1	157	CNATGAAGAGAGATCTTATAAGAGAAGTGTGAGACTGGATGANGAACTGAGGGAAGCATCAAAGGCAGCTAAAACTAGCTGCCTTTACAATNATCCANAAATGTCTTCTATGGAGAAGGATATTNACTTGAAGCTGAAAGAAAAGCCTTAGTTGGCC	ENSG00000106772	PRUNE2	ENSP00000223609	315	324
AA328550	2	AK092087	15	35082615	35082704	153	242	TGGCCTCTCTGTCCACCTTCCAGCAAATGTGGATTAGCAAGCAAGAGTACGNTGAGGCAGGCCCATCCATTGTCCACCGCAAATGCTTCT	ENSG00000159251	ACTC1	ENSP00000290378	348	376
AA328928	1	CCDC14	3	123679990	123680056	1	67	CTTCCCTCGGTCTGGGCTTCTCTGAGGCGGCGAGAGATGGTCAGGTCTGGAGCTCGACCGGGCCAGG	ENSG00000175455	CCDC14	ENSP00000395706	36	58
AA328928	1	CCDC14	3	123679990	123680056	1	67	CTTCCCTCGGTCTGGGCTTCTCTGAGGCGGCGAGAGATGGTCAGGTCTGGAGCTCGACCGGGCCAGG	ENSG00000175455	CCDC14	ENSP00000420180	36	58
AA328928	1	CCDC14	3	123679990	123680056	1	67	CTTCCCTCGGTCTGGGCTTCTCTGAGGCGGCGAGAGATGGTCAGGTCTGGAGCTCGACCGGGCCAGG	ENSG00000175455	CCDC14	ENSP00000386866	17	39
AA328928	2	SDCCAG8	1	243468013	243471450	65	296	AGGAGAAGCTAAAACTTACTTATGAGGAAAAGTGTGAAATTGAGGAATCCCAATTGAAGTTTTTGAGGAACGACTTAGCTGAATATCAGAGAACTTGTGAAGATCTTAAAGAGCAACTAAAGCATAAAGAATTTCTTCTGGCTGCTAATACTTGTAACCGTGTTNGTGGNCTTTTNTTTGAAATATGCTCCAGCATGAAGCTGTTTCTTTTCCCAAACCCATACTTAATGTT	ENSG00000054282	SDCCAG8	ENSP00000355499	225	300
AA328928	2	SDCCAG8	1	243468013	243471450	65	296	AGGAGAAGCTAAAACTTACTTATGAGGAAAAGTGTGAAATTGAGGAATCCCAATTGAAGTTTTTGAGGAACGACTTAGCTGAATATCAGAGAACTTGTGAAGATCTTAAAGAGCAACTAAAGCATAAAGAATTTCTTCTGGCTGCTAATACTTGTAACCGTGTTNGTGGNCTTTTNTTTGAAATATGCTCCAGCATGAAGCTGTTTCTTTTCCCAAACCCATACTTAATGTT	ENSG00000054282	SDCCAG8	ENSP00000410200	5	80
AA328928	2	SDCCAG8	1	243468013	243471450	65	296	AGGAGAAGCTAAAACTTACTTATGAGGAAAAGTGTGAAATTGAGGAATCCCAATTGAAGTTTTTGAGGAACGACTTAGCTGAATATCAGAGAACTTGTGAAGATCTTAAAGAGCAACTAAAGCATAAAGAATTTCTTCTGGCTGCTAATACTTGTAACCGTGTTNGTGGNCTTTTNTTTGAAATATGCTCCAGCATGAAGCTGTTTCTTTTCCCAAACCCATACTTAATGTT	ENSG00000054282	SDCCAG8	ENSP00000473868	90	155
AA329557	1	RBM3	X	48433948	48434003	5	60	GTGGTCGTNGTCAAGGACCGGGAGACTCAGCGGTCCAGGGGTTTTGGTTTCATCAC	ENSG00000102317	RBM3	ENSP00000365946	35	53
AA329557	1	RBM3	X	48433948	48434003	5	60	GTGGTCGTNGTCAAGGACCGGGAGACTCAGCGGTCCAGGGGTTTTGGTTTCATCAC	ENSG00000102317	RBM3	ENSP00000365950	35	53
AA329557	2	ILK	11	6630374	6630620	56	302	ATCACTCTGGAGAGGTGACCCCTGCCCTTNTTGCCCTTCCCTCACTAAACCCCCATAAATTACTTGCTTTGTACCTGTTTTAAGTTTTTCCTCCAGTTAGTGGGCAAGGAAGTGGAAGCAACATTTCAAGCCTCCTAACCCCTACCTNTCCTGCAGCTATGGAAGGGCCGCTGGCAGGGCAATGACATTGTNGTGAAGGTGCTGAAGGTTCGAGACTGGAGTACAAGGAAGAGCAGGGACTTCAATG	ENSG00000166333	ILK	ENSP00000439606	68	102
AA329557	2	ILK	11	6630374	6630620	56	302	ATCACTCTGGAGAGGTGACCCCTGCCCTTNTTGCCCTTCCCTCACTAAACCCCCATAAATTACTTGCTTTGTACCTGTTTTAAGTTTTTCCTCCAGTTAGTGGGCAAGGAAGTGGAAGCAACATTTCAAGCCTCCTAACCCCTACCTNTCCTGCAGCTATGGAAGGGCCGCTGGCAGGGCAATGACATTGTNGTGAAGGTGCTGAAGGTTCGAGACTGGAGTACAAGGAAGAGCAGGGACTTCAATG	ENSG00000166333	ILK	ENSP00000299421	202	236
AA329557	2	ILK	11	6630374	6630620	56	302	ATCACTCTGGAGAGGTGACCCCTGCCCTTNTTGCCCTTCCCTCACTAAACCCCCATAAATTACTTGCTTTGTACCTGTTTTAAGTTTTTCCTCCAGTTAGTGGGCAAGGAAGTGGAAGCAACATTTCAAGCCTCCTAACCCCTACCTNTCCTGCAGCTATGGAAGGGCCGCTGGCAGGGCAATGACATTGTNGTGAAGGTGCTGAAGGTTCGAGACTGGAGTACAAGGAAGAGCAGGGACTTCAATG	ENSG00000166333	ILK	ENSP00000379975	202	236
AA329557	2	ILK	11	6630374	6630620	56	302	ATCACTCTGGAGAGGTGACCCCTGCCCTTNTTGCCCTTCCCTCACTAAACCCCCATAAATTACTTGCTTTGTACCTGTTTTAAGTTTTTCCTCCAGTTAGTGGGCAAGGAAGTGGAAGCAACATTTCAAGCCTCCTAACCCCTACCTNTCCTGCAGCTATGGAAGGGCCGCTGGCAGGGCAATGACATTGTNGTGAAGGTGCTGAAGGTTCGAGACTGGAGTACAAGGAAGAGCAGGGACTTCAATG	ENSG00000166333	ILK	ENSP00000403487	202	236
AA329557	2	ILK	11	6630374	6630620	56	302	ATCACTCTGGAGAGGTGACCCCTGCCCTTNTTGCCCTTCCCTCACTAAACCCCCATAAATTACTTGCTTTGTACCTGTTTTAAGTTTTTCCTCCAGTTAGTGGGCAAGGAAGTGGAAGCAACATTTCAAGCCTCCTAACCCCTACCTNTCCTGCAGCTATGGAAGGGCCGCTGGCAGGGCAATGACATTGTNGTGAAGGTGCTGAAGGTTCGAGACTGGAGTACAAGGAAGAGCAGGGACTTCAATG	ENSG00000166333	ILK	ENSP00000435323	145	175
AA330277	1	INF2	14	105180747	105180854	1	108	GCGATGTCCTAACCACTGAGGATCCCCAGTGCCCCCAGCCCTTGGAGGGGGCCTGGCCGGTGACTCTGGGAGATGCTCAGGCCCTGAAGCCCCTCAAGTTCTCCAGCA	ENSG00000203485	INF2	ENSP00000376410	1083	1118
AA330277	1	INF2	14	105180747	105180854	1	108	GCGATGTCCTAACCACTGAGGATCCCCAGTGCCCCCAGCCCTTGGAGGGGGCCTGGCCGGTGACTCTGGGAGATGCTCAGGCCCTGAAGCCCCTCAAGTTCTCCAGCA	ENSG00000203485	INF2	ENSP00000376406	1083	1118
AA330277	1	INF2	14	105180747	105180854	1	108	GCGATGTCCTAACCACTGAGGATCCCCAGTGCCCCCAGCCCTTGGAGGGGGCCTGGCCGGTGACTCTGGGAGATGCTCAGGCCCTGAAGCCCCTCAAGTTCTCCAGCA	ENSG00000203485	INF2	ENSP00000252527	551	586
AA330277	2	VPS13C	15	62155694	62160970	104	251	CAGCAGAATCAACTGAGGAAGTATCTAGCCTCCGTCCCCCTCGCCTGATCCATGAAGATGGCATCATTCGTCCTTATGACAGACAGGAATCTGAGGGCTCTGACTTACTTGAGGAATCATATCAAAAAGTTGGAAGGAGAGACTTACC	ENSG00000129003	VPS13C	ENSP00000261517	3584	3632
AA330277	2	VPS13C	15	62155694	62160970	104	251	CAGCAGAATCAACTGAGGAAGTATCTAGCCTCCGTCCCCCTCGCCTGATCCATGAAGATGGCATCATTCGTCCTTATGACAGACAGGAATCTGAGGGCTCTGACTTACTTGAGGAATCATATCAAAAAGTTGGAAGGAGAGACTTACC	ENSG00000129003	VPS13C	ENSP00000249837	3541	3589
AA330277	2	VPS13C	15	62155694	62160970	104	251	CAGCAGAATCAACTGAGGAAGTATCTAGCCTCCGTCCCCCTCGCCTGATCCATGAAGATGGCATCATTCGTCCTTATGACAGACAGGAATCTGAGGGCTCTGACTTACTTGAGGAATCATATCAAAAAGTTGGAAGGAGAGACTTACC	ENSG00000129003	VPS13C	ENSP00000379233	3584	3628
AA330277	2	VPS13C	15	62155694	62160970	104	251	CAGCAGAATCAACTGAGGAAGTATCTAGCCTCCGTCCCCCTCGCCTGATCCATGAAGATGGCATCATTCGTCCTTATGACAGACAGGAATCTGAGGGCTCTGACTTACTTGAGGAATCATATCAAAAAGTTGGAAGGAGAGACTTACC	ENSG00000129003	VPS13C	ENSP00000379235	3541	3585
AA341453	1	ARID5B	10	63850828	63850937	1	110	AAGGGGCCCACACCTCCACTCCCAAGTGCTCCTCTGGCCCCAGAAAAAGATTCAGCCTTGGTCCCTGGGGCCAGCAAACAGCCACTCACCTCTCCTAGTGCCCTGGTGGA	ENSG00000150347	ARID5B	ENSP00000279873	535	571
AA341453	1	ARID5B	10	63850828	63850937	1	110	AAGGGGCCCACACCTCCACTCCCAAGTGCTCCTCTGGCCCCAGAAAAAGATTCAGCCTTGGTCCCTGGGGCCAGCAAACAGCCACTCACCTCTCCTAGTGCCCTGGTGGA	ENSG00000150347	ARID5B	ENSP00000308862	292	328
AA341453	2	CDAN1	15	43016702	43017419	103	294	CTGGTGGAGAAGGGTCTGATGGGACGGATGGAGATAGAGGCCTGCCTGGGCAGCCTCCACCAGGCCCAGTGGCCAGGGGACTTTGCTGAAGAATTAGCAACACTGTCTAATCTGTTTCTAGCCGAGCCCCACCTTCCAGAACCCCAGCTAAGAGCCTGTGAGTTNGGTGCAGCCAAACCGGGGCACTGTGCT	ENSG00000140326	CDAN1	ENSP00000348564	1160	1223
AA348328	1	PRRG1	X	37208585	37285177	1	200	AAATAGGAGCNCGCAGGCGGACNGTGCGGCTCGCAGAACGGCGAGTAGCGGANGTNGACCCGCTGGAATCATCATCCAGGGACGTGCCAGAAACCACAAGAAAACATGGGGAGGGTTTTCCTCACGGGAGAAAAAGCCAATTCCATATTAAAACGCTACCCAAGAGCTAATGGGTTTTTTGAAGAAATAAGACAGGGCAA	ENSG00000250349	TM4SF2	ENSP00000417050	0	32
AA348328	1	PRRG1	X	37208585	37285177	1	200	AAATAGGAGCNCGCAGGCGGACNGTGCGGCTCGCAGAACGGCGAGTAGCGGANGTNGACCCGCTGGAATCATCATCCAGGGACGTGCCAGAAACCACAAGAAAACATGGGGAGGGTTTTCCTCACGGGAGAAAAAGCCAATTCCATATTAAAACGCTACCCAAGAGCTAATGGGTTTTTTGAAGAAATAAGACAGGGCAA	ENSG00000130962	PRRG1	ENSP00000367894	0	32
AA348328	1	PRRG1	X	37208585	37285177	1	200	AAATAGGAGCNCGCAGGCGGACNGTGCGGCTCGCAGAACGGCGAGTAGCGGANGTNGACCCGCTGGAATCATCATCCAGGGACGTGCCAGAAACCACAAGAAAACATGGGGAGGGTTTTCCTCACGGGAGAAAAAGCCAATTCCATATTAAAACGCTACCCAAGAGCTAATGGGTTTTTTGAAGAAATAAGACAGGGCAA	ENSG00000130962	PRRG1	ENSP00000390332	0	32
AA348328	1	PRRG1	X	37208585	37285177	1	200	AAATAGGAGCNCGCAGGCGGACNGTGCGGCTCGCAGAACGGCGAGTAGCGGANGTNGACCCGCTGGAATCATCATCCAGGGACGTGCCAGAAACCACAAGAAAACATGGGGAGGGTTTTCCTCACGGGAGAAAAAGCCAATTCCATATTAAAACGCTACCCAAGAGCTAATGGGTTTTTTGAAGAAATAAGACAGGGCAA	ENSG00000130962	PRRG1	ENSP00000443271	0	32
AA348328	1	PRRG1	X	37208585	37285177	1	200	AAATAGGAGCNCGCAGGCGGACNGTGCGGCTCGCAGAACGGCGAGTAGCGGANGTNGACCCGCTGGAATCATCATCCAGGGACGTGCCAGAAACCACAAGAAAACATGGGGAGGGTTTTCCTCACGGGAGAAAAAGCCAATTCCATATTAAAACGCTACCCAAGAGCTAATGGGTTTTTTGAAGAAATAAGACAGGGCAA	ENSG00000130962	PRRG1	ENSP00000444278	0	32
AA348328	1	PRRG1	X	37208585	37285177	1	200	AAATAGGAGCNCGCAGGCGGACNGTGCGGCTCGCAGAACGGCGAGTAGCGGANGTNGACCCGCTGGAATCATCATCCAGGGACGTGCCAGAAACCACAAGAAAACATGGGGAGGGTTTTCCTCACGGGAGAAAAAGCCAATTCCATATTAAAACGCTACCCAAGAGCTAATGGGTTTTTTGAAGAAATAAGACAGGGCAA	ENSG00000130962	PRRG1	ENSP00000418384	0	32
AA348328	1	PRRG1	X	37208585	37285177	1	200	AAATAGGAGCNCGCAGGCGGACNGTGCGGCTCGCAGAACGGCGAGTAGCGGANGTNGACCCGCTGGAATCATCATCCAGGGACGTGCCAGAAACCACAAGAAAACATGGGGAGGGTTTTCCTCACGGGAGAAAAAGCCAATTCCATATTAAAACGCTACCCAAGAGCTAATGGGTTTTTTGAAGAAATAAGACAGGGCAA	ENSG00000130962	PRRG1	ENSP00000420353	0	32
AA348328	1	PRRG1	X	37208585	37285177	1	200	AAATAGGAGCNCGCAGGCGGACNGTGCGGCTCGCAGAACGGCGAGTAGCGGANGTNGACCCGCTGGAATCATCATCCAGGGACGTGCCAGAAACCACAAGAAAACATGGGGAGGGTTTTCCTCACGGGAGAAAAAGCCAATTCCATATTAAAACGCTACCCAAGAGCTAATGGGTTTTTTGAAGAAATAAGACAGGGCAA	ENSG00000130962	PRRG1	ENSP00000419999	0	32
AA350181	1	GPM6A	4	176561295	176573032	1	177	CCACATTAGTGGNAGGGAGCAAATCTCTGCTTGGNCCTTCGTCAGTTTGGAATTGTGACAATTGGAGAGGAAAAGAAAATTTGTACTGTCTCTGAGAATTTNTTGAGGATGTGCGAATCTACTGAGCTGAACATGACCTTCCACTTGTTTATTGTGGCACTTGCTGGAGCTGGGGCA	ENSG00000150625	GPM6A	ENSP00000280187	165	223
AA350181	1	GPM6A	4	176561295	176573032	1	177	CCACATTAGTGGNAGGGAGCAAATCTCTGCTTGGNCCTTCGTCAGTTTGGAATTGTGACAATTGGAGAGGAAAAGAAAATTTGTACTGTCTCTGAGAATTTNTTGAGGATGTGCGAATCTACTGAGCTGAACATGACCTTCCACTTGTTTATTGTGGCACTTGCTGGAGCTGGGGCA	ENSG00000150625	GPM6A	ENSP00000377268	165	223
AA350181	1	GPM6A	4	176561295	176573032	1	177	CCACATTAGTGGNAGGGAGCAAATCTCTGCTTGGNCCTTCGTCAGTTTGGAATTGTGACAATTGGAGAGGAAAAGAAAATTTGTACTGTCTCTGAGAATTTNTTGAGGATGTGCGAATCTACTGAGCTGAACATGACCTTCCACTTGTTTATTGTGGCACTTGCTGGAGCTGGGGCA	ENSG00000150625	GPM6A	ENSP00000423984	158	216
AA350181	1	GPM6A	4	176561295	176573032	1	177	CCACATTAGTGGNAGGGAGCAAATCTCTGCTTGGNCCTTCGTCAGTTTGGAATTGTGACAATTGGAGAGGAAAAGAAAATTTGTACTGTCTCTGAGAATTTNTTGAGGATGTGCGAATCTACTGAGCTGAACATGACCTTCCACTTGTTTATTGTGGCACTTGCTGGAGCTGGGGCA	ENSG00000150625	GPM6A	ENSP00000421578	154	212
AA350181	1	GPM6A	4	176561295	176573032	1	177	CCACATTAGTGGNAGGGAGCAAATCTCTGCTTGGNCCTTCGTCAGTTTGGAATTGTGACAATTGGAGAGGAAAAGAAAATTTGTACTGTCTCTGAGAATTTNTTGAGGATGTGCGAATCTACTGAGCTGAACATGACCTTCCACTTGTTTATTGTGGCACTTGCTGGAGCTGGGGCA	ENSG00000150625	GPM6A	ENSP00000422959	157	214
AA350181	1	GPM6A	4	176561295	176573032	1	177	CCACATTAGTGGNAGGGAGCAAATCTCTGCTTGGNCCTTCGTCAGTTTGGAATTGTGACAATTGGAGAGGAAAAGAAAATTTGTACTGTCTCTGAGAATTTNTTGAGGATGTGCGAATCTACTGAGCTGAACATGACCTTCCACTTGTTTATTGTGGCACTTGCTGGAGCTGGGGCA	ENSG00000150625	GPM6A	ENSP00000426984	102	119
AA350181	1	GPM6A	4	176561295	176573032	1	177	CCACATTAGTGGNAGGGAGCAAATCTCTGCTTGGNCCTTCGTCAGTTTGGAATTGTGACAATTGGAGAGGAAAAGAAAATTTGTACTGTCTCTGAGAATTTNTTGAGGATGTGCGAATCTACTGAGCTGAACATGACCTTCCACTTGTTTATTGTGGCACTTGCTGGAGCTGGGGCA	ENSG00000150625	GPM6A	ENSP00000426821	102	116
AA350181	1	GPM6A	4	176561295	176573032	1	177	CCACATTAGTGGNAGGGAGCAAATCTCTGCTTGGNCCTTCGTCAGTTTGGAATTGTGACAATTGGAGAGGAAAAGAAAATTTGTACTGTCTCTGAGAATTTNTTGAGGATGTGCGAATCTACTGAGCTGAACATGACCTTCCACTTGTTTATTGTGGCACTTGCTGGAGCTGGGGCA	ENSG00000150625	GPM6A	ENSP00000424075	102	104
AA350181	2	ANKRD17	4	74000895	74005342	169	348	GCTGGGGCAAGGAATTCTGACAGAAACACAACAAGGGTTAATNGTAGCCAGCCCTGCTCAGACCCTCAATNACACGATGGNTGACATCATGGCAGTCAGTGGAAGAGNATCTNCAATNTCAAACACTNCTACCCACAGTATTGCTGCATCCATTTTCCAACCTCAGACTCCAACTCCAAG	ENSG00000132466	ANKRD17	ENSP00000351416	997	1058
AA350181	2	ANKRD17	4	74000895	74005342	169	348	GCTGGGGCAAGGAATTCTGACAGAAACACAACAAGGGTTAATNGTAGCCAGCCCTGCTCAGACCCTCAATNACACGATGGNTGACATCATGGCAGTCAGTGGAAGAGNATCTNCAATNTCAAACACTNCTACCCACAGTATTGCTGCATCCATTTTCCAACCTCAGACTCCAACTCCAAG	ENSG00000132466	ANKRD17	ENSP00000427151	884	945
AA350181	2	ANKRD17	4	74000895	74005342	169	348	GCTGGGGCAAGGAATTCTGACAGAAACACAACAAGGGTTAATNGTAGCCAGCCCTGCTCAGACCCTCAATNACACGATGGNTGACATCATGGCAGTCAGTGGAAGAGNATCTNCAATNTCAAACACTNCTACCCACAGTATTGCTGCATCCATTTTCCAACCTCAGACTCCAACTCCAAG	ENSG00000132466	ANKRD17	ENSP00000453434	882	941
AA350181	2	ANKRD17	4	74000895	74005342	169	348	GCTGGGGCAAGGAATTCTGACAGAAACACAACAAGGGTTAATNGTAGCCAGCCCTGCTCAGACCCTCAATNACACGATGGNTGACATCATGGCAGTCAGTGGAAGAGNATCTNCAATNTCAAACACTNCTACCCACAGTATTGCTGCATCCATTTTCCAACCTCAGACTCCAACTCCAAG	ENSG00000132466	ANKRD17	ENSP00000332265	778	807
AA350181	2	ANKRD17	4	74000895	74005342	169	348	GCTGGGGCAAGGAATTCTGACAGAAACACAACAAGGGTTAATNGTAGCCAGCCCTGCTCAGACCCTCAATNACACGATGGNTGACATCATGGCAGTCAGTGGAAGAGNATCTNCAATNTCAAACACTNCTACCCACAGTATTGCTGCATCCATTTTCCAACCTCAGACTCCAACTCCAAG	ENSG00000132466	ANKRD17	ENSP00000453294	365	425
AA367420	1	HNRNPU	1	245019225	245019348	1	124	ACCACGCATATTGAATCCTCCACGTCCTCTATGGCCACCACCTCTGTTAAACTGGTTCTTGCCACTCTTATTTTTATTGCTTTTCTTTGAGCCAGTGTTCTGTTTCTTTTCTGGTGGAAGAGCC	ENSG00000153187	HNRNPU	ENSP00000283179	675	716
AA367420	1	HNRNPU	1	245019225	245019348	1	124	ACCACGCATATTGAATCCTCCACGTCCTCTATGGCCACCACCTCTGTTAAACTGGTTCTTGCCACTCTTATTTTTATTGCTTTTCTTTGAGCCAGTGTTCTGTTTCTTTTCTGGTGGAAGAGCC	ENSG00000153187	HNRNPU	ENSP00000393151	656	697
AA367420	2	EMG1	12	7086410	7086626	121	235	AGCCCTTCTACTATTTGGTGCAACAGACCATCCACTGGCTCTTCATGGGTTACTCCATGGACTGCCTTCTGCCTCTTCACGTGGGACAAATGGCTTAAGGGNGTATAAATCCATC	ENSG00000111684	LPCAT3	ENSP00000261407	417	453
AA367421	1	HNRNPU	1	245019225	245019348	1	124	ACCACGCATATTGANTCCTCCACGTCCTCTATGGCCACCACCTCTNTNAAACTGGTTCTTGCCACTCTNATTTTNATNGCTTTCCTTTGAGCCAGTGTTCTGTTTCTTTCCTGGTGGAAGAGCC	ENSG00000153187	HNRNPU	ENSP00000283179	675	716
AA367421	1	HNRNPU	1	245019225	245019348	1	124	ACCACGCATATTGANTCCTCCACGTCCTCTATGGCCACCACCTCTNTNAAACTGGTTCTTGCCACTCTNATTTTNATNGCTTTCCTTTGAGCCAGTGTTCTGTTTCTTTCCTGGTGGAAGAGCC	ENSG00000153187	HNRNPU	ENSP00000393151	656	697
AA367421	2	EMG1	12	7086335	7086626	121	310	AGCCCTTCTACTATTTGGTGCAACANACCATCCACTGGCTCTTCATGGGTTACTCCATGACTGCCTTCTGCCTCTTCACGTGGGACAAATGGCTTAAGGTGTATAAATCCATCTATTTCCTTGGGCACATCTNCTTTCCTGAGCCTACTATTCATATTGGCCTTATATTCACAAAGCAATGGTGNCAAGG	ENSG00000111684	LPCAT3	ENSP00000261407	417	478
AA367913	1	C5orf42	5	37201714	37201819	1	105	GGGACAGTACAATGGAGGAGCTGGAAGATACAAGCCGAATGGACTAAGCCCCACAGTCTTTTACTGAAGTCCTTGGCAGAGTCTATCAGAAGTTGAAATGTCTCC	ENSG00000197603	C5orf42	ENSP00000389014	1127	1162
AA367913	1	C5orf42	5	37201714	37201819	1	105	GGGACAGTACAATGGAGGAGCTGGAAGATACAAGCCGAATGGACTAAGCCCCACAGTCTTTTACTGAAGTCCTTGGCAGAGTCTATCAGAAGTTGAAATGTCTCC	ENSG00000197603	C5orf42	ENSP00000421690	1127	1162
AA367913	1	C5orf42	5	37201714	37201819	1	105	GGGACAGTACAATGGAGGAGCTGGAAGATACAAGCCGAATGGACTAAGCCCCACAGTCTTTTACTGAAGTCCTTGGCAGAGTCTATCAGAAGTTGAAATGTCTCC	ENSG00000197603	C5orf42	ENSP00000424223	175	210
AA367913	2	RPN2	20	35812749	35827562	105	339	CCTTGGTGCTCAGGTGCCAGATGCAAAGAAAGCATGTACCTACATCAGATCTAACCTTGATCCCAGCAATGTGGATTCCCTCTTCTACGCTGCCCAGGCCAGCCAGGCCCTCTCAGGATGTGAGATCTCTATTTCAAATGAGACCAAAGATCTGCTTCTGGCAGCTGTCAGTGAGGACTCATCTGTTACCCAGATCTACCATGCAGTTGCAGCTCTAAGTGGGCTTTGGCCTTCC	ENSG00000118705	RPN2	ENSP00000237530	60	138
AA367913	2	RPN2	20	35812749	35827562	105	339	CCTTGGTGCTCAGGTGCCAGATGCAAAGAAAGCATGTACCTACATCAGATCTAACCTTGATCCCAGCAATGTGGATTCCCTCTTCTACGCTGCCCAGGCCAGCCAGGCCCTCTCAGGATGTGAGATCTCTATTTCAAATGAGACCAAAGATCTGCTTCTGGCAGCTGTCAGTGAGGACTCATCTGTTACCCAGATCTACCATGCAGTTGCAGCTCTAAGTGGGCTTTGGCCTTCC	ENSG00000118705	RPN2	ENSP00000362724	60	106
AA367913	2	RPN2	20	35812749	35827562	105	339	CCTTGGTGCTCAGGTGCCAGATGCAAAGAAAGCATGTACCTACATCAGATCTAACCTTGATCCCAGCAATGTGGATTCCCTCTTCTACGCTGCCCAGGCCAGCCAGGCCCTCTCAGGATGTGAGATCTCTATTTCAAATGAGACCAAAGATCTGCTTCTGGCAGCTGTCAGTGAGGACTCATCTGTTACCCAGATCTACCATGCAGTTGCAGCTCTAAGTGGGCTTTGGCCTTCC	ENSG00000118705	RPN2	ENSP00000362735	60	138
AA367913	2	RPN2	20	35812749	35827562	105	339	CCTTGGTGCTCAGGTGCCAGATGCAAAGAAAGCATGTACCTACATCAGATCTAACCTTGATCCCAGCAATGTGGATTCCCTCTTCTACGCTGCCCAGGCCAGCCAGGCCCTCTCAGGATGTGAGATCTCTATTTCAAATGAGACCAAAGATCTGCTTCTGGCAGCTGTCAGTGAGGACTCATCTGTTACCCAGATCTACCATGCAGTTGCAGCTCTAAGTGGGCTTTGGCCTTCC	ENSG00000118705	RPN2	ENSP00000399137	0	3
AA368286	1	SPTAN1	9	131394709	131394883	1	88	TTCAGCCTGCCAGACTTGTCCTTGTCAAAGTGTTTAAACATCATGCTGAATTCTTTGAGGGCCTCCTCAGTCACACCTGTTGTGTTCC	ENSG00000197694	SPTAN1	ENSP00000361824	2320	2349
AA368286	1	SPTAN1	9	131394709	131394883	1	88	TTCAGCCTGCCAGACTTGTCCTTGTCAAAGTGTTTAAACATCATGCTGAATTCTTTGAGGGCCTCCTCAGTCACACCTGTTGTGTTCC	ENSG00000197694	SPTAN1	ENSP00000361816	2315	2344
AA368286	1	SPTAN1	9	131394709	131394883	1	88	TTCAGCCTGCCAGACTTGTCCTTGTCAAAGTGTTTAAACATCATGCTGAATTCTTTGAGGGCCTCCTCAGTCACACCTGTTGTGTTCC	ENSG00000197694	SPTAN1	ENSP00000350882	2320	2349
AA368286	2	GPS1	17	80012815	80013639	88	209	CGTCAGCAAGGCTGAGTCCACCCCAGAGATTGCCGAGCAGCGAGGAGAGCGTGACAGCCAGACCCAGGCCATCCTCACCAAGCTCAAGTGTGCCGCAGTTTGTGCAGAGCTGGCCGCCAGGA	ENSG00000169727	GPS1	ENSP00000376167	257	297
AA368286	2	GPS1	17	80012815	80013639	88	209	CGTCAGCAAGGCTGAGTCCACCCCAGAGATTGCCGAGCAGCGAGGAGAGCGTGACAGCCAGACCCAGGCCATCCTCACCAAGCTCAAGTGTGCCGCAGTTTGTGCAGAGCTGGCCGCCAGGA	ENSG00000169727	GPS1	ENSP00000302873	221	261
AA368286	2	GPS1	17	80012815	80013639	88	209	CGTCAGCAAGGCTGAGTCCACCCCAGAGATTGCCGAGCAGCGAGGAGAGCGTGACAGCCAGACCCAGGCCATCCTCACCAAGCTCAAGTGTGCCGCAGTTTGTGCAGAGCTGGCCGCCAGGA	ENSG00000169727	GPS1	ENSP00000462265	217	257
AA368286	2	GPS1	17	80012815	80013639	88	209	CGTCAGCAAGGCTGAGTCCACCCCAGAGATTGCCGAGCAGCGAGGAGAGCGTGACAGCCAGACCCAGGCCATCCTCACCAAGCTCAAGTGTGCCGCAGTTTGTGCAGAGCTGGCCGCCAGGA	ENSG00000169727	GPS1	ENSP00000313569	201	241
AA368286	2	GPS1	17	80012815	80013639	88	209	CGTCAGCAAGGCTGAGTCCACCCCAGAGATTGCCGAGCAGCGAGGAGAGCGTGACAGCCAGACCCAGGCCATCCTCACCAAGCTCAAGTGTGCCGCAGTTTGTGCAGAGCTGGCCGCCAGGA	ENSG00000169727	GPS1	ENSP00000462391	201	210
AA368421	1	TFE3	X	48889033	48891263	1	126	ATGGTGCCCTTGTTCCAGCGCATCTCCGGGTCACTGGACTTAGGGATGAGAGTGCCCAGTTCCTTGATCCTGTCGTTAATGTTGAATCGCCTGCGACGCTCAATTAGGTTGTGATTGTCTTTCTTC	ENSG00000068323	TFE3	ENSP00000314129	346	388
AA368421	2	CYP11A1	15	74637560	74640382	117	283	GTCTTTCTTCCAGGCTGCCGACTTCTTCAACAGGACTCCTATGGGTCTCTGGTAATACTGGTGATAGGCGACCCAGGGCGGGATGAGGAATCGTTCTGGGTTGGGGCCCTCGGACTTAAAGAGAAGGGCCACATCTTCAGGGTCGATGACATAAACCGACTNCACGT	ENSG00000140459	CYP11A1	ENSP00000268053	95	150
AA368421	2	CYP11A1	15	74637560	74640382	117	283	GTCTTTCTTCCAGGCTGCCGACTTCTTCAACAGGACTCCTATGGGTCTCTGGTAATACTGGTGATAGGCGACCCAGGGCGGGATGAGGAATCGTTCTGGGTTGGGGCCCTCGGACTTAAAGAGAAGGGCCACATCTTCAGGGTCGATGACATAAACCGACTNCACGT	ENSG00000140459	CYP11A1	ENSP00000388018	95	165
AA368515	1	MOB2	11	1775287	1776199	1	145	ACAAGGGTTCTCTGTCCTACCTGAATGTCACCCGCAAGGCCTACTGGCAGGTCCACCTGGACCAGGTGAGGTGGCCAGCGGGCTGACCCTGTGCAAGGAGGGCTGTGAGGCCATTGTGGACACAGGCACTTCCCTCATGGTGGGC	ENSG00000117984	CTSD	ENSP00000236671	255	303
AA368515	1	MOB2	11	1775287	1776199	1	145	ACAAGGGTTCTCTGTCCTACCTGAATGTCACCCGCAAGGCCTACTGGCAGGTCCACCTGGACCAGGTGAGGTGGCCAGCGGGCTGACCCTGTGCAAGGAGGGCTGTGAGGCCATTGTGGACACAGGCACTTCCCTCATGGTGGGC	ENSG00000117984	CTSD	ENSP00000415036	240	287
AA368515	1	MOB2	11	1775287	1776199	1	145	ACAAGGGTTCTCTGTCCTACCTGAATGTCACCCGCAAGGCCTACTGGCAGGTCCACCTGGACCAGGTGAGGTGGCCAGCGGGCTGACCCTGTGCAAGGAGGGCTGTGAGGCCATTGTGGACACAGGCACTTCCCTCATGGTGGGC	ENSG00000117984	CTSD	ENSP00000402586	0	80
AA368515	2	PRRC2C	1	171504625	171505186	144	276	GCTGCTGTTTCATCTGTTCCTGCTGCCGCTGGAATCGTGGAGGTAAAGACTTCTNAAACTGTTTGAAATAGCCAGATAATACAGCCGGCCGAGGTTGAGACCCTGGATTCTTGGTTCTGTTTCATGCACCACT	ENSG00000117523	PRRC2C	ENSP00000356716	644	687
AA368515	2	PRRC2C	1	171504625	171505186	144	276	GCTGCTGTTTCATCTGTTCCTGCTGCCGCTGGAATCGTGGAGGTAAAGACTTCTNAAACTGTTTGAAATAGCCAGATAATACAGCCGGCCGAGGTTGAGACCCTGGATTCTTGGTTCTGTTTCATGCACCACT	ENSG00000117523	PRRC2C	ENSP00000343629	642	685
AA368515	2	PRRC2C	1	171504625	171505186	144	276	GCTGCTGTTTCATCTGTTCCTGCTGCCGCTGGAATCGTGGAGGTAAAGACTTCTNAAACTGTTTGAAATAGCCAGATAATACAGCCGGCCGAGGTTGAGACCCTGGATTCTTGGTTCTGTTTCATGCACCACT	ENSG00000117523	PRRC2C	ENSP00000410219	642	685
AA368515	2	PRRC2C	1	171504625	171505186	144	276	GCTGCTGTTTCATCTGTTCCTGCTGCCGCTGGAATCGTGGAGGTAAAGACTTCTNAAACTGTTTGAAATAGCCAGATAATACAGCCGGCCGAGGTTGAGACCCTGGATTCTTGGTTCTGTTTCATGCACCACT	ENSG00000117523	PRRC2C	ENSP00000375928	644	687
AA368559	1	FN1	2	216241265	216242986	10	231	GGTGGCCACCAAATATGAAGTGAGTNTCTATGCTCTTAAGGACACTTTGACAAGCAGACCAGCTCAGGGTGTTGTCACCACTCTGGAGAATGTCAGCCCACCAAGAAGGGCTCGTGTGACAGATGCTACTGAGACCACCATCACCATTAGCTGGAGAACCAAGACTGAGACGATCACTGGCTTCCAAGTTGATGCCGTTCCAGCCAATGGCCAGACTCCAAT	ENSG00000115414	FN1	ENSP00000346839	1874	1948
AA368559	1	FN1	2	216241265	216242986	10	231	GGTGGCCACCAAATATGAAGTGAGTNTCTATGCTCTTAAGGACACTTTGACAAGCAGACCAGCTCAGGGTGTTGTCACCACTCTGGAGAATGTCAGCCCACCAAGAAGGGCTCGTGTGACAGATGCTACTGAGACCACCATCACCATTAGCTGGAGAACCAAGACTGAGACGATCACTGGCTTCCAAGTTGATGCCGTTCCAGCCAATGGCCAGACTCCAAT	ENSG00000115414	FN1	ENSP00000323534	1874	1948
AA368559	1	FN1	2	216241265	216242986	10	231	GGTGGCCACCAAATATGAAGTGAGTNTCTATGCTCTTAAGGACACTTTGACAAGCAGACCAGCTCAGGGTGTTGTCACCACTCTGGAGAATGTCAGCCCACCAAGAAGGGCTCGTGTGACAGATGCTACTGAGACCACCATCACCATTAGCTGGAGAACCAAGACTGAGACGATCACTGGCTTCCAAGTTGATGCCGTTCCAGCCAATGGCCAGACTCCAAT	ENSG00000115414	FN1	ENSP00000352696	1783	1857
AA368559	1	FN1	2	216241265	216242986	10	231	GGTGGCCACCAAATATGAAGTGAGTNTCTATGCTCTTAAGGACACTTTGACAAGCAGACCAGCTCAGGGTGTTGTCACCACTCTGGAGAATGTCAGCCCACCAAGAAGGGCTCGTGTGACAGATGCTACTGAGACCACCATCACCATTAGCTGGAGAACCAAGACTGAGACGATCACTGGCTTCCAAGTTGATGCCGTTCCAGCCAATGGCCAGACTCCAAT	ENSG00000115414	FN1	ENSP00000338200	1783	1857
AA368559	1	FN1	2	216241265	216242986	10	231	GGTGGCCACCAAATATGAAGTGAGTNTCTATGCTCTTAAGGACACTTTGACAAGCAGACCAGCTCAGGGTGTTGTCACCACTCTGGAGAATGTCAGCCCACCAAGAAGGGCTCGTGTGACAGATGCTACTGAGACCACCATCACCATTAGCTGGAGAACCAAGACTGAGACGATCACTGGCTTCCAAGTTGATGCCGTTCCAGCCAATGGCCAGACTCCAAT	ENSG00000115414	FN1	ENSP00000410422	1783	1857
AA368559	1	FN1	2	216241265	216242986	10	231	GGTGGCCACCAAATATGAAGTGAGTNTCTATGCTCTTAAGGACACTTTGACAAGCAGACCAGCTCAGGGTGTTGTCACCACTCTGGAGAATGTCAGCCCACCAAGAAGGGCTCGTGTGACAGATGCTACTGAGACCACCATCACCATTAGCTGGAGAACCAAGACTGAGACGATCACTGGCTTCCAAGTTGATGCCGTTCCAGCCAATGGCCAGACTCCAAT	ENSG00000115414	FN1	ENSP00000348285	1693	1767
AA368559	1	FN1	2	216241265	216242986	10	231	GGTGGCCACCAAATATGAAGTGAGTNTCTATGCTCTTAAGGACACTTTGACAAGCAGACCAGCTCAGGGTGTTGTCACCACTCTGGAGAATGTCAGCCCACCAAGAAGGGCTCGTGTGACAGATGCTACTGAGACCACCATCACCATTAGCTGGAGAACCAAGACTGAGACGATCACTGGCTTCCAAGTTGATGCCGTTCCAGCCAATGGCCAGACTCCAAT	ENSG00000115414	FN1	ENSP00000399538	1784	1858
AA368559	1	FN1	2	216241265	216242986	10	231	GGTGGCCACCAAATATGAAGTGAGTNTCTATGCTCTTAAGGACACTTTGACAAGCAGACCAGCTCAGGGTGTTGTCACCACTCTGGAGAATGTCAGCCCACCAAGAAGGGCTCGTGTGACAGATGCTACTGAGACCACCATCACCATTAGCTGGAGAACCAAGACTGAGACGATCACTGGCTTCCAAGTTGATGCCGTTCCAGCCAATGGCCAGACTCCAAT	ENSG00000115414	FN1	ENSP00000415018	1693	1767
AA368559	1	FN1	2	216241265	216242986	10	231	GGTGGCCACCAAATATGAAGTGAGTNTCTATGCTCTTAAGGACACTTTGACAAGCAGACCAGCTCAGGGTGTTGTCACCACTCTGGAGAATGTCAGCCCACCAAGAAGGGCTCGTGTGACAGATGCTACTGAGACCACCATCACCATTAGCTGGAGAACCAAGACTGAGACGATCACTGGCTTCCAAGTTGATGCCGTTCCAGCCAATGGCCAGACTCCAAT	ENSG00000115414	FN1	ENSP00000394423	1693	1767
AA368559	1	FN1	2	216241265	216242986	10	231	GGTGGCCACCAAATATGAAGTGAGTNTCTATGCTCTTAAGGACACTTTGACAAGCAGACCAGCTCAGGGTGTTGTCACCACTCTGGAGAATGTCAGCCCACCAAGAAGGGCTCGTGTGACAGATGCTACTGAGACCACCATCACCATTAGCTGGAGAACCAAGACTGAGACGATCACTGGCTTCCAAGTTGATGCCGTTCCAGCCAATGGCCAGACTCCAAT	ENSG00000115414	FN1	ENSP00000350534	1693	1767
AA368559	1	FN1	2	216241265	216242986	10	231	GGTGGCCACCAAATATGAAGTGAGTNTCTATGCTCTTAAGGACACTTTGACAAGCAGACCAGCTCAGGGTGTTGTCACCACTCTGGAGAATGTCAGCCCACCAAGAAGGGCTCGTGTGACAGATGCTACTGAGACCACCATCACCATTAGCTGGAGAACCAAGACTGAGACGATCACTGGCTTCCAAGTTGATGCCGTTCCAGCCAATGGCCAGACTCCAAT	ENSG00000115414	FN1	ENSP00000416139	500	574
AA368559	2	CSH2	17	61950090	61950279	230	326	ATTCCTGCATGACTCCCAGACCTCCTTCTGCTTCTCAGACTCTATTNCGACAACCTCCAACATGGAGGAAACGCAACAGAAATCCAATCTAGAGCTG	ENSG00000213218	CSH2	ENSP00000376623	69	101
AA368559	2	CSH2	17	61950090	61950279	230	326	ATTCCTGCATGACTCCCAGACCTCCTTCTGCTTCTCAGACTCTATTNCGACAACCTCCAACATGGAGGAAACGCAACAGAAATCCAATCTAGAGCTG	ENSG00000213218	CSH2	ENSP00000338816	69	100
AA368559	2	CSH2	17	61950090	61950279	230	326	ATTCCTGCATGACTCCCAGACCTCCTTCTGCTTCTCAGACTCTATTNCGACAACCTCCAACATGGAGGAAACGCAACAGAAATCCAATCTAGAGCTG	ENSG00000213218	CSH2	ENSP00000453452	25	44
AA368655	1	MAN1A2	1	117910980	117911078	1	99	CAGGAAGACTCCGGGGTTTTTAGCCCCTTTACCGGCATCTACATGTGGAATTAACACATCTTCTAAACCCAAATCAAAGCGTTTGTGTTTTGAAGAGTC	ENSG00000198162	MAN1A2	ENSP00000348959	58	91
AA368655	2	ZYX	7	143087669	143087867	98	296	TCAAAACAATAACTGAGGTGGGGGCAGGTGGTCTCAGTGTGGGTGGTCCACAATGGGGCATGGACTGCGGTCTNAAGAGGGCCTGTCCTCACTCAGGTCTGGGCTCTAGCAGTGTGGCACTTCCGNCAGAGCACGTGACCGTCCAGGGGGAAGCAGCCATTGTCATCTNCCTCAANCGACAGGGGCTTCCCGCAGTNCT	ENSG00000159840	ZYX	ENSP00000324422	538	572
AA368655	2	ZYX	7	143087669	143087867	98	296	TCAAAACAATAACTGAGGTGGGGGCAGGTGGTCTCAGTGTGGGTGGTCCACAATGGGGCATGGACTGCGGTCTNAAGAGGGCCTGTCCTCACTCAGGTCTGGGCTCTAGCAGTGTGGCACTTCCGNCAGAGCACGTGACCGTCCAGGGGGAAGCAGCCATTGTCATCTNCCTCAANCGACAGGGGCTTCCCGCAGTNCT	ENSG00000159840	ZYX	ENSP00000346417	506	540
AA368655	2	ZYX	7	143087669	143087867	98	296	TCAAAACAATAACTGAGGTGGGGGCAGGTGGTCTCAGTGTGGGTGGTCCACAATGGGGCATGGACTGCGGTCTNAAGAGGGCCTGTCCTCACTCAGGTCTGGGCTCTAGCAGTGTGGCACTTCCGNCAGAGCACGTGACCGTCCAGGGGGAAGCAGCCATTGTCATCTNCCTCAANCGACAGGGGCTTCCCGCAGTNCT	ENSG00000159840	ZYX	ENSP00000376642	381	415
AA368753	1	ISYNA1	19	18547190	18547553	1	160	ATCGCGGCCAACCAGAGCGCGCGCGCGGNACAACCTNATCCCAGGCTCGCGTGCGCAGAGCTTGGAGCAGATCCGCAGGACATCCGAGACTTCCGGTCTAGCGCGGGGCTGGACAAAGTCATAGTGCTGTGGACGGCGAACACGGAGCGCTTCTGTGAGG	ENSG00000105655	ISYNA1	ENSP00000337746	183	236
AA368753	1	ISYNA1	19	18547190	18547553	1	160	ATCGCGGCCAACCAGAGCGCGCGCGCGGNACAACCTNATCCCAGGCTCGCGTGCGCAGAGCTTGGAGCAGATCCGCAGGACATCCGAGACTTCCGGTCTAGCGCGGGGCTGGACAAAGTCATAGTGCTGTGGACGGCGAACACGGAGCGCTTCTGTGAGG	ENSG00000105655	ISYNA1	ENSP00000415458	129	182
AA368753	1	ISYNA1	19	18547190	18547553	1	160	ATCGCGGCCAACCAGAGCGCGCGCGCGGNACAACCTNATCCCAGGCTCGCGTGCGCAGAGCTTGGAGCAGATCCGCAGGACATCCGAGACTTCCGGTCTAGCGCGGGGCTGGACAAAGTCATAGTGCTGTGGACGGCGAACACGGAGCGCTTCTGTGAGG	ENSG00000105655	ISYNA1	ENSP00000475677	55	108
AA368753	1	ISYNA1	19	18547190	18547553	1	160	ATCGCGGCCAACCAGAGCGCGCGCGCGGNACAACCTNATCCCAGGCTCGCGTGCGCAGAGCTTGGAGCAGATCCGCAGGACATCCGAGACTTCCGGTCTAGCGCGGGGCTGGACAAAGTCATAGTGCTGTGGACGGCGAACACGGAGCGCTTCTGTGAGG	ENSG00000105655	ISYNA1	ENSP00000462001	94	127
AA368753	2	CSH2	17	61950608	61951036	158	317	AGGATCCCAAGGCCCAACTCCCCGAACCACTCAGGGTCCTGTGGACAGCTCACCTAGTGGCAATGGCTCCAGGCTCCCGGACGTNCCTNCTCCTGGCTTTTGCCTGCTCTGCCTGCCTGGTTNAAGAGGTTGTGCCGTCCAAACCGTTCCGTTATCCAGG	ENSG00000213218	CSH2	ENSP00000376623	0	34
AA368753	2	CSH2	17	61950608	61951036	158	317	AGGATCCCAAGGCCCAACTCCCCGAACCACTCAGGGTCCTGTGGACAGCTCACCTAGTGGCAATGGCTCCAGGCTCCCGGACGTNCCTNCTCCTGGCTTTTGCCTGCTCTGCCTGCCTGGTTNAAGAGGTTGTGCCGTCCAAACCGTTCCGTTATCCAGG	ENSG00000213218	CSH2	ENSP00000338816	0	34
AA368753	2	CSH2	17	61950608	61951036	158	317	AGGATCCCAAGGCCCAACTCCCCGAACCACTCAGGGTCCTGTGGACAGCTCACCTAGTGGCAATGGCTCCAGGCTCCCGGACGTNCCTNCTCCTGGCTTTTGCCTGCTCTGCCTGCCTGGTTNAAGAGGTTGTGCCGTCCAAACCGTTCCGTTATCCAGG	ENSG00000213218	CSH2	ENSP00000453452	0	25
AA368753	2	CSH2	17	61950608	61951036	158	317	AGGATCCCAAGGCCCAACTCCCCGAACCACTCAGGGTCCTGTGGACAGCTCACCTAGTGGCAATGGCTCCAGGCTCCCGGACGTNCCTNCTCCTGGCTTTTGCCTGCTCTGCCTGCCTGGTTNAAGAGGTTGTGCCGTCCAAACCGTTCCGTTATCCAGG	ENSG00000213218	CSH2	ENSP00000308396	0	34
AA368909	1	SERPING1	11	57381806	57381871	1	66	TTCGATTTTTCTTATGACCTTAACCTGTGTGGGCTGACAGAGGACCCAGATCTTCAGGTTTCTGCG	ENSG00000149131	SERPING1	ENSP00000384420	461	482
AA368909	1	SERPING1	11	57381806	57381871	1	66	TTCGATTTTTCTTATGACCTTAACCTGTGTGGGCTGACAGAGGACCCAGATCTTCAGGTTTCTGCG	ENSG00000149131	SERPING1	ENSP00000367574	423	444
AA368909	1	SERPING1	11	57381806	57381871	1	66	TTCGATTTTTCTTATGACCTTAACCTGTGTGGGCTGACAGAGGACCCAGATCTTCAGGTTTCTGCG	ENSG00000149131	SERPING1	ENSP00000278407	418	439
AA368909	1	SERPING1	11	57381806	57381871	1	66	TTCGATTTTTCTTATGACCTTAACCTGTGTGGGCTGACAGAGGACCCAGATCTTCAGGTTTCTGCG	ENSG00000149131	SERPING1	ENSP00000341861	381	402
AA368909	1	SERPING1	11	57381806	57381871	1	66	TTCGATTTTTCTTATGACCTTAACCTGTGTGGGCTGACAGAGGACCCAGATCTTCAGGTTTCTGCG	ENSG00000149131	SERPING1	ENSP00000367575	366	387
AA368909	2	ILF3	19	10791709	10792760	65	366	CGCTGCCTTCGGCCAGCTCCATAAAGTCCTAGGCATGGACCNTNTGCCTTCNAAGATGCCCAAGAAACCAAAGAATGAAAACCCAGTGGACTACACCGTTCAGATCCCACCAAGCACCACNTATGCCATTACGCCCATGAAACGCCCAATGGAGGAGGACGGGGAGGAGAAGTCGCCCAGCAAAAAGAAGAAGAAGATTCAGAAGAAAGAGGAGAAGGCAGAGCCCCCCCAGGCTATGANTGCCCTNATGCGGTTGAACCAACTGAAGNCAGGGCTGCAGTACAAGCTGGTGTTCCCAGANT	ENSG00000129351	ILF3	ENSP00000404121	324	424
AA368909	2	ILF3	19	10791709	10792760	65	366	CGCTGCCTTCGGCCAGCTCCATAAAGTCCTAGGCATGGACCNTNTGCCTTCNAAGATGCCCAAGAAACCAAAGAATGAAAACCCAGTGGACTACACCGTTCAGATCCCACCAAGCACCACNTATGCCATTACGCCCATGAAACGCCCAATGGAGGAGGACGGGGAGGAGAAGTCGCCCAGCAAAAAGAAGAAGAAGATTCAGAAGAAAGAGGAGAAGGCAGAGCCCCCCCAGGCTATGANTGCCCTNATGCGGTTGAACCAACTGAAGNCAGGGCTGCAGTACAAGCTGGTGTTCCCAGANT	ENSG00000129351	ILF3	ENSP00000468181	324	424
AA368909	2	ILF3	19	10791709	10792760	65	366	CGCTGCCTTCGGCCAGCTCCATAAAGTCCTAGGCATGGACCNTNTGCCTTCNAAGATGCCCAAGAAACCAAAGAATGAAAACCCAGTGGACTACACCGTTCAGATCCCACCAAGCACCACNTATGCCATTACGCCCATGAAACGCCCAATGGAGGAGGACGGGGAGGAGAAGTCGCCCAGCAAAAAGAAGAAGAAGATTCAGAAGAAAGAGGAGAAGGCAGAGCCCCCCCAGGCTATGANTGCCCTNATGCGGTTGAACCAACTGAAGNCAGGGCTGCAGTACAAGCTGGTGTTCCCAGANT	ENSG00000129351	ILF3	ENSP00000468156	324	424
AA368909	2	ILF3	19	10791709	10792760	65	366	CGCTGCCTTCGGCCAGCTCCATAAAGTCCTAGGCATGGACCNTNTGCCTTCNAAGATGCCCAAGAAACCAAAGAATGAAAACCCAGTGGACTACACCGTTCAGATCCCACCAAGCACCACNTATGCCATTACGCCCATGAAACGCCCAATGGAGGAGGACGGGGAGGAGAAGTCGCCCAGCAAAAAGAAGAAGAAGATTCAGAAGAAAGAGGAGAAGGCAGAGCCCCCCCAGGCTATGANTGCCCTNATGCGGTTGAACCAACTGAAGNCAGGGCTGCAGTACAAGCTGGTGTTCCCAGANT	ENSG00000129351	ILF3	ENSP00000384660	324	424
AA368909	2	ILF3	19	10791709	10792760	65	366	CGCTGCCTTCGGCCAGCTCCATAAAGTCCTAGGCATGGACCNTNTGCCTTCNAAGATGCCCAAGAAACCAAAGAATGAAAACCCAGTGGACTACACCGTTCAGATCCCACCAAGCACCACNTATGCCATTACGCCCATGAAACGCCCAATGGAGGAGGACGGGGAGGAGAAGTCGCCCAGCAAAAAGAAGAAGAAGATTCAGAAGAAAGAGGAGAAGGCAGAGCCCCCCCAGGCTATGANTGCCCTNATGCGGTTGAACCAACTGAAGNCAGGGCTGCAGTACAAGCTGGTGTTCCCAGANT	ENSG00000129351	ILF3	ENSP00000465219	324	424
AA368909	2	ILF3	19	10791709	10792760	65	366	CGCTGCCTTCGGCCAGCTCCATAAAGTCCTAGGCATGGACCNTNTGCCTTCNAAGATGCCCAAGAAACCAAAGAATGAAAACCCAGTGGACTACACCGTTCAGATCCCACCAAGCACCACNTATGCCATTACGCCCATGAAACGCCCAATGGAGGAGGACGGGGAGGAGAAGTCGCCCAGCAAAAAGAAGAAGAAGATTCAGAAGAAAGAGGAGAAGGCAGAGCCCCCCCAGGCTATGANTGCCCTNATGCGGTTGAACCAACTGAAGNCAGGGCTGCAGTACAAGCTGGTGTTCCCAGANT	ENSG00000129351	ILF3	ENSP00000465515	324	424
AA368909	2	ILF3	19	10791709	10792760	65	366	CGCTGCCTTCGGCCAGCTCCATAAAGTCCTAGGCATGGACCNTNTGCCTTCNAAGATGCCCAAGAAACCAAAGAATGAAAACCCAGTGGACTACACCGTTCAGATCCCACCAAGCACCACNTATGCCATTACGCCCATGAAACGCCCAATGGAGGAGGACGGGGAGGAGAAGTCGCCCAGCAAAAAGAAGAAGAAGATTCAGAAGAAAGAGGAGAAGGCAGAGCCCCCCCAGGCTATGANTGCCCTNATGCGGTTGAACCAACTGAAGNCAGGGCTGCAGTACAAGCTGGTGTTCCCAGANT	ENSG00000129351	ILF3	ENSP00000250241	324	424
AA370052	1	CDC42BPA	1	227222370	227222439	1	70	TGACTTCAAACTCTTTCTGTACGATATTNCTGAAGGAAAAGCATCTCAGCCCAGTGTTGTCATTAGTCAA	ENSG00000143776	CDC42BPA	ENSP00000335341	1096	1119
AA370052	1	CDC42BPA	1	227222370	227222439	1	70	TGACTTCAAACTCTTTCTGTACGATATTNCTGAAGGAAAAGCATCTCAGCCCAGTGTTGTCATTAGTCAA	ENSG00000143776	CDC42BPA	ENSP00000355731	1096	1119
AA370052	1	CDC42BPA	1	227222370	227222439	1	70	TGACTTCAAACTCTTTCTGTACGATATTNCTGAAGGAAAAGCATCTCAGCCCAGTGTTGTCATTAGTCAA	ENSG00000143776	CDC42BPA	ENSP00000355726	1068	1091
AA370052	1	CDC42BPA	1	227222370	227222439	1	70	TGACTTCAAACTCTTTCTGTACGATATTNCTGAAGGAAAAGCATCTCAGCCCAGTGTTGTCATTAGTCAA	ENSG00000143776	CDC42BPA	ENSP00000355729	1015	1038
AA370052	1	CDC42BPA	1	227222370	227222439	1	70	TGACTTCAAACTCTTTCTGTACGATATTNCTGAAGGAAAAGCATCTCAGCCCAGTGTTGTCATTAGTCAA	ENSG00000143776	CDC42BPA	ENSP00000401051	424	447
AA370052	1	CDC42BPA	1	227222370	227222439	1	70	TGACTTCAAACTCTTTCTGTACGATATTNCTGAAGGAAAAGCATCTCAGCCCAGTGTTGTCATTAGTCAA	ENSG00000143776	CDC42BPA	ENSP00000355728	1131	1154
AA370052	1	CDC42BPA	1	227222370	227222439	1	70	TGACTTCAAACTCTTTCTGTACGATATTNCTGAAGGAAAAGCATCTCAGCCCAGTGTTGTCATTAGTCAA	ENSG00000143776	CDC42BPA	ENSP00000415388	298	321
AA370052	1	CDC42BPA	1	227222370	227222439	1	70	TGACTTCAAACTCTTTCTGTACGATATTNCTGAAGGAAAAGCATCTCAGCCCAGTGTTGTCATTAGTCAA	ENSG00000143776	CDC42BPA	ENSP00000408165	320	343
AA370052	1	CDC42BPA	1	227222370	227222439	1	70	TGACTTCAAACTCTTTCTGTACGATATTNCTGAAGGAAAAGCATCTCAGCCCAGTGTTGTCATTAGTCAA	ENSG00000143776	CDC42BPA	ENSP00000407120	0	16
AA370052	2	SGK1	6	134493899	134494454	65	253	AGTCAAAGTTTTACAGAAGAAAGCAATCCTGAAAAAGAAAGAGGAGAAGCATATTATGTCGGAGCGGAATGTTCTGTTGAAGAATGTGAAGCACCCTTTCCTGGTGGGCCTTCACTTCTNTTTCCAGACTGCTGACAAATTGTACTTTGTCCTAGACTACATTAATGGTGGAGAGTTGTTCTACCATCT	ENSG00000118515	SGK1	ENSP00000356832	220	283
AA370052	2	SGK1	6	134493899	134494454	65	253	AGTCAAAGTTTTACAGAAGAAAGCAATCCTGAAAAAGAAAGAGGAGAAGCATATTATGTCGGAGCGGAATGTTCTGTTGAAGAATGTGAAGCACCCTTTCCTGGTGGGCCTTCACTTCTNTTTCCAGACTGCTGACAAATTGTACTTTGTCCTAGACTACATTAATGGTGGAGAGTTGTTCTACCATCT	ENSG00000118515	SGK1	ENSP00000434450	153	216
AA370052	2	SGK1	6	134493899	134494454	65	253	AGTCAAAGTTTTACAGAAGAAAGCAATCCTGAAAAAGAAAGAGGAGAAGCATATTATGTCGGAGCGGAATGTTCTGTTGAAGAATGTGAAGCACCCTTTCCTGGTGGGCCTTCACTTCTNTTTCCAGACTGCTGACAAATTGTACTTTGTCCTAGACTACATTAATGGTGGAGAGTTGTTCTACCATCT	ENSG00000118515	SGK1	ENSP00000396242	139	202
AA370052	2	SGK1	6	134493899	134494454	65	253	AGTCAAAGTTTTACAGAAGAAAGCAATCCTGAAAAAGAAAGAGGAGAAGCATATTATGTCGGAGCGGAATGTTCTGTTGAAGAATGTGAAGCACCCTTTCCTGGTGGGCCTTCACTTCTNTTTCCAGACTGCTGACAAATTGTACTTTGTCCTAGACTACATTAATGGTGGAGAGTTGTTCTACCATCT	ENSG00000118515	SGK1	ENSP00000237305	125	188
AA370052	2	SGK1	6	134493899	134494454	65	253	AGTCAAAGTTTTACAGAAGAAAGCAATCCTGAAAAAGAAAGAGGAGAAGCATATTATGTCGGAGCGGAATGTTCTGTTGAAGAATGTGAAGCACCCTTTCCTGGTGGGCCTTCACTTCTNTTTCCAGACTGCTGACAAATTGTACTTTGTCCTAGACTACATTAATGGTGGAGAGTTGTTCTACCATCT	ENSG00000118515	SGK1	ENSP00000356831	115	178
AA370052	2	SGK1	6	134493899	134494454	65	253	AGTCAAAGTTTTACAGAAGAAAGCAATCCTGAAAAAGAAAGAGGAGAAGCATATTATGTCGGAGCGGAATGTTCTGTTGAAGAATGTGAAGCACCCTTTCCTGGTGGGCCTTCACTTCTNTTTCCAGACTGCTGACAAATTGTACTTTGTCCTAGACTACATTAATGGTGGAGAGTTGTTCTACCATCT	ENSG00000118515	SGK1	ENSP00000434302	125	144
AA371447	1	OSBPL3	7	24843941	24846412	1	134	ATTTAGGCCAGACCAGAGGTTTCTAGAGGAAGGGAACTTAGAAGAAGCTGAAATACAAAAGCAGAGGATTNAACAACTNCAGAGAGAAAGGCGGCGGGTCTTAGAAGAAAATCATGTGGAGCACCAGCCTCGGT	ENSG00000070882	OSBPL3	ENSP00000315410	809	853
AA371447	1	OSBPL3	7	24843941	24846412	1	134	ATTTAGGCCAGACCAGAGGTTTCTAGAGGAAGGGAACTTAGAAGAAGCTGAAATACAAAAGCAGAGGATTNAACAACTNCAGAGAGAAAGGCGGCGGGTCTTAGAAGAAAATCATGTGGAGCACCAGCCTCGGT	ENSG00000070882	OSBPL3	ENSP00000379708	778	822
AA371447	1	OSBPL3	7	24843941	24846412	1	134	ATTTAGGCCAGACCAGAGGTTTCTAGAGGAAGGGAACTTAGAAGAAGCTGAAATACAAAAGCAGAGGATTNAACAACTNCAGAGAGAAAGGCGGCGGGTCTTAGAAGAAAATCATGTGGAGCACCAGCCTCGGT	ENSG00000070882	OSBPL3	ENSP00000379706	773	817
AA371447	1	OSBPL3	7	24843941	24846412	1	134	ATTTAGGCCAGACCAGAGGTTTCTAGAGGAAGGGAACTTAGAAGAAGCTGAAATACAAAAGCAGAGGATTNAACAACTNCAGAGAGAAAGGCGGCGGGTCTTAGAAGAAAATCATGTGGAGCACCAGCCTCGGT	ENSG00000070882	OSBPL3	ENSP00000386953	742	786
AA371447	2	FOXA1	14	38060578	38060665	127	215	GCCTCGGTGACCACCAGGAGCCCCATCGAGCCCTCAGCCCTGGGAGCCGGCGTACTACCAAGGTGTGTATTCCAGACCCGTCCTAAACA	ENSG00000129514	FOXA1	ENSP00000250448	441	469
AA375376	1	PIK3R2	19	18284640	18285903	1	198	GCCCCTGCTGCNATGACCCTGTCGCCACTTCTNCTGTTCCTGCCACCGCTGCTGCTGCTGCTGGACGTCCCCACGGCGGCGGTGCAGGCNTCCCCTCTGCAAGCTTTAGACTTCTTTGGGAATGGGCCACCAGTTAACTACAAGACAGGCAATCTATACCTGCGGGGGCCCCTGAAGAAGTCCAATGCACCGCTTNTC	ENSG00000216490	IFI30	ENSP00000384886	0	62
AA375376	1	PIK3R2	19	18284640	18285903	1	198	GCCCCTGCTGCNATGACCCTGTCGCCACTTCTNCTGTTCCTGCCACCGCTGCTGCTGCTGCTGGACGTCCCCACGGCGGCGGTGCAGGCNTCCCCTCTGCAAGCTTTAGACTTCTTTGGGAATGGGCCACCAGTTAACTACAAGACAGGCAATCTATACCTGCGGGGGCCCCTGAAGAAGTCCAATGCACCGCTTNTC	ENSG00000216490	IFI30	ENSP00000470527	0	61
AA375376	2	BC040735	11	320585	320694	198	307	CCCGACGTCCACCGTGATCCACATCNGCAGCGAGACCTCCGTGCCCGACCATGTCGTCTGGTCCCTGTTCAACACCCTCTTCATGAACCCCTGCTGCCTGGGGTTCATAG	ENSG00000142089	IFITM3	ENSP00000382707	40	76
AA375376	2	BC040735	11	320585	320694	198	307	CCCGACGTCCACCGTGATCCACATCNGCAGCGAGACCTCCGTGCCCGACCATGTCGTCTGGTCCCTGTTCAACACCCTCTTCATGAACCCCTGCTGCCTGGGGTTCATAG	ENSG00000142089	IFITM3	ENSP00000432108	19	55
AA375376	2	BC040735	11	320585	320694	198	307	CCCGACGTCCACCGTGATCCACATCNGCAGCGAGACCTCCGTGCCCGACCATGTCGTCTGGTCCCTGTTCAACACCCTCTTCATGAACCCCTGCTGCCTGGGGTTCATAG	ENSG00000142089	IFITM3	ENSP00000473544	19	55
AA376090	1	PIK3R2	19	18284640	18285903	1	198	GCCCCTGCTGCNATGACCCTGTCGCCACTTCTGCTGTTCCTGCCACCGCTGCTGCTGCTGCTGGACGTCCCCACGGCGGCGGTGCAGGCGTCCCCTCTGCAAGCNTTAGACTTCTTTGGGAATGGGCCACCAGTTAACTACAAGACAGGCAATCTATACCTGCGGGGGCCCCTGAAGAAGTCCAATGCACCGCTTGTC	ENSG00000216490	IFI30	ENSP00000384886	0	62
AA376090	1	PIK3R2	19	18284640	18285903	1	198	GCCCCTGCTGCNATGACCCTGTCGCCACTTCTGCTGTTCCTGCCACCGCTGCTGCTGCTGCTGGACGTCCCCACGGCGGCGGTGCAGGCGTCCCCTCTGCAAGCNTTAGACTTCTTTGGGAATGGGCCACCAGTTAACTACAAGACAGGCAATCTATACCTGCGGGGGCCCCTGAAGAAGTCCAATGCACCGCTTGTC	ENSG00000216490	IFI30	ENSP00000470527	0	61
AA376090	2	BC040735	11	320629	320694	198	263	CCCGACGTCCACCGTGATCCACATCCGCAGCGAGACCTTCGTGCCCGACCATGTCGTCTGGTCCCT	ENSG00000142089	IFITM3	ENSP00000382707	40	62
AA376090	2	BC040735	11	320629	320694	198	263	CCCGACGTCCACCGTGATCCACATCCGCAGCGAGACCTTCGTGCCCGACCATGTCGTCTGGTCCCT	ENSG00000142089	IFITM3	ENSP00000432108	19	41
AA376090	2	BC040735	11	320629	320694	198	263	CCCGACGTCCACCGTGATCCACATCCGCAGCGAGACCTTCGTGCCCGACCATGTCGTCTGGTCCCT	ENSG00000142089	IFITM3	ENSP00000473544	19	41
AA378043	1	MAGEA4	X	151092693	151092837	1	144	CCTATGATGGCCTGCTGGGTAATAATCAGATCTTTCCCAAGACAGGCCTTCTGATAATCGTCCTGGGCACAATTGCAATGGAGGGCGACANNCCTCTAAGGAGGAAATCTGGGAGGAGCTGGGTGTAATGGGGGTGTATGATGG	ENSG00000147381	MAGEA4	ENSP00000276344	186	233
AA378043	1	MAGEA4	X	151092693	151092837	1	144	CCTATGATGGCCTGCTGGGTAATAATCAGATCTTTCCCAAGACAGGCCTTCTGATAATCGTCCTGGGCACAATTGCAATGGAGGGCGACANNCCTCTAAGGAGGAAATCTGGGAGGAGCTGGGTGTAATGGGGGTGTATGATGG	ENSG00000147381	MAGEA4	ENSP00000353379	186	233
AA378043	1	MAGEA4	X	151092693	151092837	1	144	CCTATGATGGCCTGCTGGGTAATAATCAGATCTTTCCCAAGACAGGCCTTCTGATAATCGTCCTGGGCACAATTGCAATGGAGGGCGACANNCCTCTAAGGAGGAAATCTGGGAGGAGCTGGGTGTAATGGGGGTGTATGATGG	ENSG00000147381	MAGEA4	ENSP00000359360	186	233
AA378043	1	MAGEA4	X	151092693	151092837	1	144	CCTATGATGGCCTGCTGGGTAATAATCAGATCTTTCCCAAGACAGGCCTTCTGATAATCGTCCTGGGCACAATTGCAATGGAGGGCGACANNCCTCTAAGGAGGAAATCTGGGAGGAGCTGGGTGTAATGGGGGTGTATGATGG	ENSG00000147381	MAGEA4	ENSP00000359365	186	233
AA378043	1	MAGEA4	X	151092693	151092837	1	144	CCTATGATGGCCTGCTGGGTAATAATCAGATCTTTCCCAAGACAGGCCTTCTGATAATCGTCCTGGGCACAATTGCAATGGAGGGCGACANNCCTCTAAGGAGGAAATCTGGGAGGAGCTGGGTGTAATGGGGGTGTATGATGG	ENSG00000147381	MAGEA4	ENSP00000377497	186	233
AA378043	1	MAGEA4	X	151092693	151092837	1	144	CCTATGATGGCCTGCTGGGTAATAATCAGATCTTTCCCAAGACAGGCCTTCTGATAATCGTCCTGGGCACAATTGCAATGGAGGGCGACANNCCTCTAAGGAGGAAATCTGGGAGGAGCTGGGTGTAATGGGGGTGTATGATGG	ENSG00000147381	MAGEA4	ENSP00000377498	186	233
AA378043	1	MAGEA4	X	151092693	151092837	1	144	CCTATGATGGCCTGCTGGGTAATAATCAGATCTTTCCCAAGACAGGCCTTCTGATAATCGTCCTGGGCACAATTGCAATGGAGGGCGACANNCCTCTAAGGAGGAAATCTGGGAGGAGCTGGGTGTAATGGGGGTGTATGATGG	ENSG00000147381	MAGEA4	ENSP00000390096	186	233
AA378043	1	MAGEA4	X	151092693	151092837	1	144	CCTATGATGGCCTGCTGGGTAATAATCAGATCTTTCCCAAGACAGGCCTTCTGATAATCGTCCTGGGCACAATTGCAATGGAGGGCGACANNCCTCTAAGGAGGAAATCTGGGAGGAGCTGGGTGTAATGGGGGTGTATGATGG	ENSG00000147381	MAGEA4	ENSP00000394149	186	233
AA378043	1	MAGEA4	X	151092693	151092837	1	144	CCTATGATGGCCTGCTGGGTAATAATCAGATCTTTCCCAAGACAGGCCTTCTGATAATCGTCCTGGGCACAATTGCAATGGAGGGCGACANNCCTCTAAGGAGGAAATCTGGGAGGAGCTGGGTGTAATGGGGGTGTATGATGG	ENSG00000147381	MAGEA4	ENSP00000402186	186	233
AA378043	1	MAGEA4	X	151092693	151092837	1	144	CCTATGATGGCCTGCTGGGTAATAATCAGATCTTTCCCAAGACAGGCCTTCTGATAATCGTCCTGGGCACAATTGCAATGGAGGGCGACANNCCTCTAAGGAGGAAATCTGGGAGGAGCTGGGTGTAATGGGGGTGTATGATGG	ENSG00000147381	MAGEA4	ENSP00000402624	186	233
AA378043	1	MAGEA4	X	151092693	151092837	1	144	CCTATGATGGCCTGCTGGGTAATAATCAGATCTTTCCCAAGACAGGCCTTCTGATAATCGTCCTGGGCACAATTGCAATGGAGGGCGACANNCCTCTAAGGAGGAAATCTGGGAGGAGCTGGGTGTAATGGGGGTGTATGATGG	ENSG00000147381	MAGEA4	ENSP00000394073	186	229
AA378043	1	MAGEA4	X	151092693	151092837	1	144	CCTATGATGGCCTGCTGGGTAATAATCAGATCTTTCCCAAGACAGGCCTTCTGATAATCGTCCTGGGCACAATTGCAATGGAGGGCGACANNCCTCTAAGGAGGAAATCTGGGAGGAGCTGGGTGTAATGGGGGTGTATGATGG	ENSG00000147381	MAGEA4	ENSP00000391904	186	216
AA378043	1	MAGEA4	X	151092693	151092837	1	144	CCTATGATGGCCTGCTGGGTAATAATCAGATCTTTCCCAAGACAGGCCTTCTGATAATCGTCCTGGGCACAATTGCAATGGAGGGCGACANNCCTCTAAGGAGGAAATCTGGGAGGAGCTGGGTGTAATGGGGGTGTATGATGG	ENSG00000147381	MAGEA4	ENSP00000400900	186	216
AA378043	2	SMPD1	11	6413115	6413288	141	317	ATGGTGTACTGGACAGGAGACATCCCCGCACATGATGTCTGGCACCAGACTCGTCAGGACCAACTGCGGGCCCTGACCACCGTCACAGCACTTGTAAGGAAGTTCCTGGGGCCAGTGCCAGTTTACCCTGCTGTTGGGGTAACCATGAAAGCACACCTGTTNAATAGCTTCCCTCCC	ENSG00000166311	SMPD1	ENSP00000340409	273	331
AA378043	2	SMPD1	11	6413115	6413288	141	317	ATGGTGTACTGGACAGGAGACATCCCCGCACATGATGTCTGGCACCAGACTCGTCAGGACCAACTGCGGGCCCTGACCACCGTCACAGCACTTGTAAGGAAGTTCCTGGGGCCAGTGCCAGTTTACCCTGCTGTTGGGGTAACCATGAAAGCACACCTGTTNAATAGCTTCCCTCCC	ENSG00000166311	SMPD1	ENSP00000435350	272	330
AA378043	2	SMPD1	11	6413115	6413288	141	317	ATGGTGTACTGGACAGGAGACATCCCCGCACATGATGTCTGGCACCAGACTCGTCAGGACCAACTGCGGGCCCTGACCACCGTCACAGCACTTGTAAGGAAGTTCCTGGGGCCAGTGCCAGTTTACCCTGCTGTTGGGGTAACCATGAAAGCACACCTGTTNAATAGCTTCCCTCCC	ENSG00000166311	SMPD1	ENSP00000436278	3	61
AA378043	2	SMPD1	11	6413115	6413288	141	317	ATGGTGTACTGGACAGGAGACATCCCCGCACATGATGTCTGGCACCAGACTCGTCAGGACCAACTGCGGGCCCTGACCACCGTCACAGCACTTGTAAGGAAGTTCCTGGGGCCAGTGCCAGTTTACCCTGCTGTTGGGGTAACCATGAAAGCACACCTGTTNAATAGCTTCCCTCCC	ENSG00000166311	SMPD1	ENSP00000431479	0	52
AA378254	1	RTL1	14	101347450	101347599	1	149	CAACGACGTGCAGCTCCAGGTAGCGGTTCTNACGCAGGGCAGGGAGGTGGCCCTCCTGGGGGGTGACTCTNACACCGAAGAACTCACACAGCGTCANCAGAAGCCAGGGGTGAACTGCAGGCCTCGGTGGGCCTGGNAGTGCAGAGCAT	ENSG00000254656	RTL1	ENSP00000435342	1176	1224
AA378254	2	ATN1	12	7045930	7046046	141	255	GCAGAGCATCACGGAAACTNTGGGCCCCNTCCTCCTGGAGCATTTCCCCACCCACTGGAGGGCGGTAGTCCCACCACGNACACCCTTACGCCATGTTTCCCTCCCTGGGGTCTCT	ENSG00000111676	ATN1	ENSP00000349076	500	539
AA378254	2	ATN1	12	7045930	7046046	141	255	GCAGAGCATCACGGAAACTNTGGGCCCCNTCCTCCTGGAGCATTTCCCCACCCACTGGAGGGCGGTAGTCCCACCACGNACACCCTTACGCCATGTTTCCCTCCCTGGGGTCTCT	ENSG00000111676	ATN1	ENSP00000379915	500	539
AA403096	2	FAM171A1	10	15255630	15255952	94	416	AGATCACCTCGAGAGACCTACGTCCTTCCCACGGCCCGGCCAGTTAATCTGCTGCAGTTCTGTCGACCAGGTCAATGACAGCGTTTACAGGAAAGTACTGCCTGCCTTGGTCATCCCGGCTCATTATATGAAACTCCCCGGGGACCACTCCTATGTCAGCCAGCCCCTCGTCGTCCCGGCTGATCAGCAGCTTGAGATAGAAAGACTACAGGCTGAGCTGTCCAATCCCCATGCCGGGATCTTCCCACACCCGTCCTCACAGATCCAGCCCCAGCCCCTGTCTTCCCAGGCCATCTCTCAGCAGCACCTGCAGGATGCGGGCA	ENSG00000148468	FAM171A1	ENSP00000367356	545	651
AA406272	1	APC	5	112178709	112179128	1	416	TCCATGTTCCTTTTGCGGATACTTGGTTTTCTTTACTTTGTTTGGTTCCTGAAATAGAGTTCACATGTTTTTCATCCTCACTTTTTGCTTTTTCACTGGATTCTGATGAAGCAGAAAGAATTGAAGATGAACTTCCAGTTCTTCTCCAAGTGCTTACTCGAGGAAGGGATGATGAATGTTTGCTGTGCTCACGTTTCCAGGTTCCTGACCTATTGATTGGAAGTCTAGAAGGACTTTCAGAATGAGACCGTGCAATATCATGGCGCTTTGCTGGTCTTCCATCATTATACTCTATAGTGGGACTGAGATTAGGTGGGAGTTTTCGCCATCCACCAGCCTGAACAGACGAATGTGTGGATAGAGACATATCAGGAAGGGAAGGACTTAAAACTGGAGTTT…	ENSG00000134982	APC	ENSP00000257430	2473	2611
AA406272	1	APC	5	112178709	112179128	1	416	TCCATGTTCCTTTTGCGGATACTTGGTTTTCTTTACTTTGTTTGGTTCCTGAAATAGAGTTCACATGTTTTTCATCCTCACTTTTTGCTTTTTCACTGGATTCTGATGAAGCAGAAAGAATTGAAGATGAACTTCCAGTTCTTCTCCAAGTGCTTACTCGAGGAAGGGATGATGAATGTTTGCTGTGCTCACGTTTCCAGGTTCCTGACCTATTGATTGGAAGTCTAGAAGGACTTTCAGAATGAGACCGTGCAATATCATGGCGCTTTGCTGGTCTTCCATCATTATACTCTATAGTGGGACTGAGATTAGGTGGGAGTTTTCGCCATCCACCAGCCTGAACAGACGAATGTGTGGATAGAGACATATCAGGAAGGGAAGGACTTAAAACTGGAGTTT…	ENSG00000134982	APC	ENSP00000427089	2473	2611
AA406272	2	RBMS1	2	161223859	161349829	404	477	CTGGGACTGGGAGGGGCCATGGGGTGGGCTGGGACCAGAGACTGCTTGGCTTGCAGATACTGGGGGTAATAGTA	ENSG00000153250	RBMS1	ENSP00000294904	15	40
AA406272	2	RBMS1	2	161223859	161349829	404	477	CTGGGACTGGGAGGGGCCATGGGGTGGGCTGGGACCAGAGACTGCTTGGCTTGCAGATACTGGGGGTAATAGTA	ENSG00000153250	RBMS1	ENSP00000376508	15	40
AA406272	2	RBMS1	2	161223859	161349829	404	477	CTGGGACTGGGAGGGGCCATGGGGTGGGCTGGGACCAGAGACTGCTTGGCTTGCAGATACTGGGGGTAATAGTA	ENSG00000153250	RBMS1	ENSP00000386347	0	7
AA406272	2	RBMS1	2	161223859	161349829	404	477	CTGGGACTGGGAGGGGCCATGGGGTGGGCTGGGACCAGAGACTGCTTGGCTTGCAGATACTGGGGGTAATAGTA	ENSG00000153250	RBMS1	ENSP00000386571	0	7
AA406272	2	RBMS1	2	161223859	161349829	404	477	CTGGGACTGGGAGGGGCCATGGGGTGGGCTGGGACCAGAGACTGCTTGGCTTGCAGATACTGGGGGTAATAGTA	ENSG00000153250	RBMS1	ENSP00000387280	0	7
AA406272	2	RBMS1	2	161223859	161349829	404	477	CTGGGACTGGGAGGGGCCATGGGGTGGGCTGGGACCAGAGACTGCTTGGCTTGCAGATACTGGGGGTAATAGTA	ENSG00000153250	RBMS1	ENSP00000389016	0	7
AA406390	1	CCDC66	3	56600622	56605331	7	399	GTCAATATAGTCTATATTTAAACAGTATTTCTAATCAGCCAAAGGATGAGAACATTATGGGATTATTCAAAAAAACTGAAATGCTTTCATCTGTCCCAGCTGAAAATAAATCTGTCTTAAATGAACATCAGGAGACATCTAAACAGTGTGAGCAAAAAATTGCCATAGAGAATGAATGGAAACCAGCTGATATATTCAGTACTCTGGGGGAAAGGGAATGTGATAGAAGTTCGTTGGAAGCAAAAAAAGCCCAGTGGAGGAAAGAGCTAGATGAACAGGTTGCTTTAAAGAAGAAAGAAAAAGAAGTTTCTGAAAAATGGAATGATCCTTGGAAAAAATCTGAAAGTGATAAAATAATATGGGAAAAACATCAAATTCTTGACCAATCTAGGG	ENSG00000180376	CCDC66	ENSP00000378167	182	312
AA406390	1	CCDC66	3	56600622	56605331	7	399	GTCAATATAGTCTATATTTAAACAGTATTTCTAATCAGCCAAAGGATGAGAACATTATGGGATTATTCAAAAAAACTGAAATGCTTTCATCTGTCCCAGCTGAAAATAAATCTGTCTTAAATGAACATCAGGAGACATCTAAACAGTGTGAGCAAAAAATTGCCATAGAGAATGAATGGAAACCAGCTGATATATTCAGTACTCTGGGGGAAAGGGAATGTGATAGAAGTTCGTTGGAAGCAAAAAAAGCCCAGTGGAGGAAAGAGCTAGATGAACAGGTTGCTTTAAAGAAGAAAGAAAAAGAAGTTTCTGAAAAATGGAATGATCCTTGGAAAAAATCTGAAAGTGATAAAATAATATGGGAAAAACATCAAATTCTTGACCAATCTAGGG	ENSG00000180376	CCDC66	ENSP00000326050	148	278
AA406390	1	CCDC66	3	56600622	56605331	7	399	GTCAATATAGTCTATATTTAAACAGTATTTCTAATCAGCCAAAGGATGAGAACATTATGGGATTATTCAAAAAAACTGAAATGCTTTCATCTGTCCCAGCTGAAAATAAATCTGTCTTAAATGAACATCAGGAGACATCTAAACAGTGTGAGCAAAAAATTGCCATAGAGAATGAATGGAAACCAGCTGATATATTCAGTACTCTGGGGGAAAGGGAATGTGATAGAAGTTCGTTGGAAGCAAAAAAAGCCCAGTGGAGGAAAGAGCTAGATGAACAGGTTGCTTTAAAGAAGAAAGAAAAAGAAGTTTCTGAAAAATGGAATGATCCTTGGAAAAAATCTGAAAGTGATAAAATAATATGGGAAAAACATCAAATTCTTGACCAATCTAGGG	ENSG00000180376	CCDC66	ENSP00000401451	182	312
AA406390	2	NDUFB5	3	179341707	179341813	398	504	GGGTAAAGGAGCTGGAAGTGCGAAAATTGATGCATGTGAGAGGAGATGGACCCTGGTATTACTATGAGACAATTGACAAGGAACTTATTGATCATTCTCCGAAAGCA	ENSG00000136521	NDUFB5	ENSP00000418354	167	201
AA406390	2	NDUFB5	3	179341707	179341813	398	504	GGGTAAAGGAGCTGGAAGTGCGAAAATTGATGCATGTGAGAGGAGATGGACCCTGGTATTACTATGAGACAATTGACAAGGAACTTATTGATCATTCTCCGAAAGCA	ENSG00000136521	NDUFB5	ENSP00000259037	150	184
AA406390	2	NDUFB5	3	179341707	179341813	398	504	GGGTAAAGGAGCTGGAAGTGCGAAAATTGATGCATGTGAGAGGAGATGGACCCTGGTATTACTATGAGACAATTGACAAGGAACTTATTGATCATTCTCCGAAAGCA	ENSG00000136521	NDUFB5	ENSP00000419248	138	172
AA406390	2	NDUFB5	3	179341707	179341813	398	504	GGGTAAAGGAGCTGGAAGTGCGAAAATTGATGCATGTGAGAGGAGATGGACCCTGGTATTACTATGAGACAATTGACAAGGAACTTATTGATCATTCTCCGAAAGCA	ENSG00000136521	NDUFB5	ENSP00000419656	98	132
AA406390	2	NDUFB5	3	179341707	179341813	398	504	GGGTAAAGGAGCTGGAAGTGCGAAAATTGATGCATGTGAGAGGAGATGGACCCTGGTATTACTATGAGACAATTGACAAGGAACTTATTGATCATTCTCCGAAAGCA	ENSG00000136521	NDUFB5	ENSP00000419501	35	56
AA418863	1	RBMS1	2	161223859	161349942	15	201	AGGAGAGCCCGAGACTTGGAAACCCCAAAGTGTCCGCGACCCTGCACGGCATGCTCCCTTCCAGCTTCATGGGCAAAGTGTGGAAACAGCAGATGTACCCTCAGTACGCCACCTACTATTACCCCCAGTATCTGCAAGCCAAGCAGTCTCTGGTCCCAGCCCACCCCATGGCCCCTCCCAGTCCCAG	ENSG00000153250	RBMS1	ENSP00000294904	0	40
AA418863	1	RBMS1	2	161223859	161349942	15	201	AGGAGAGCCCGAGACTTGGAAACCCCAAAGTGTCCGCGACCCTGCACGGCATGCTCCCTTCCAGCTTCATGGGCAAAGTGTGGAAACAGCAGATGTACCCTCAGTACGCCACCTACTATTACCCCCAGTATCTGCAAGCCAAGCAGTCTCTGGTCCCAGCCCACCCCATGGCCCCTCCCAGTCCCAG	ENSG00000153250	RBMS1	ENSP00000376508	0	40
AA418863	1	RBMS1	2	161223859	161349942	15	201	AGGAGAGCCCGAGACTTGGAAACCCCAAAGTGTCCGCGACCCTGCACGGCATGCTCCCTTCCAGCTTCATGGGCAAAGTGTGGAAACAGCAGATGTACCCTCAGTACGCCACCTACTATTACCCCCAGTATCTGCAAGCCAAGCAGTCTCTGGTCCCAGCCCACCCCATGGCCCCTCCCAGTCCCAG	ENSG00000153250	RBMS1	ENSP00000386347	0	7
AA418863	1	RBMS1	2	161223859	161349942	15	201	AGGAGAGCCCGAGACTTGGAAACCCCAAAGTGTCCGCGACCCTGCACGGCATGCTCCCTTCCAGCTTCATGGGCAAAGTGTGGAAACAGCAGATGTACCCTCAGTACGCCACCTACTATTACCCCCAGTATCTGCAAGCCAAGCAGTCTCTGGTCCCAGCCCACCCCATGGCCCCTCCCAGTCCCAG	ENSG00000153250	RBMS1	ENSP00000386571	0	7
AA418863	1	RBMS1	2	161223859	161349942	15	201	AGGAGAGCCCGAGACTTGGAAACCCCAAAGTGTCCGCGACCCTGCACGGCATGCTCCCTTCCAGCTTCATGGGCAAAGTGTGGAAACAGCAGATGTACCCTCAGTACGCCACCTACTATTACCCCCAGTATCTGCAAGCCAAGCAGTCTCTGGTCCCAGCCCACCCCATGGCCCCTCCCAGTCCCAG	ENSG00000153250	RBMS1	ENSP00000387280	0	7
AA418863	1	RBMS1	2	161223859	161349942	15	201	AGGAGAGCCCGAGACTTGGAAACCCCAAAGTGTCCGCGACCCTGCACGGCATGCTCCCTTCCAGCTTCATGGGCAAAGTGTGGAAACAGCAGATGTACCCTCAGTACGCCACCTACTATTACCCCCAGTATCTGCAAGCCAAGCAGTCTCTGGTCCCAGCCCACCCCATGGCCCCTCCCAGTCCCAG	ENSG00000153250	RBMS1	ENSP00000389016	0	7
AA418863	2	APC	5	112178709	112179117	189	589	CTCCCAGTCCCAGGCACAAACTCCAGTTTTAAGTCCTTCCCTTCCTGATATGTCTCTATCCACACATTCGTCTGTTCAGGCTGGTGGATGGCGAAAACTCCCACCTAATCTCAGTCCCACTATAGAGTATAATGATGGAAGACCAGCAAAGGCCATGATATTGCACGGTCTCATTCTGAAAGTCCTTCTAGACTTCCAATCAATAGGTCAGGAACCTGGAAACGTGAGCACAGCAAACATTCATCATCCCTTCCTCGAGTAAGCACTTGGAGAAGAACTGGAAGTTCATCTTCAATTCTTTCTGCTTCATCAGAATCCAGTGTAAAAGCAGAAAGTGAGGATGAAAACATGTGAACTCTATTTTCAGGACCCAACAAGTAAAGAAAGCAAGTATCCGCA…	ENSG00000134982	APC	ENSP00000257430	2473	2608
AA418863	2	APC	5	112178709	112179117	189	589	CTCCCAGTCCCAGGCACAAACTCCAGTTTTAAGTCCTTCCCTTCCTGATATGTCTCTATCCACACATTCGTCTGTTCAGGCTGGTGGATGGCGAAAACTCCCACCTAATCTCAGTCCCACTATAGAGTATAATGATGGAAGACCAGCAAAGGCCATGATATTGCACGGTCTCATTCTGAAAGTCCTTCTAGACTTCCAATCAATAGGTCAGGAACCTGGAAACGTGAGCACAGCAAACATTCATCATCCCTTCCTCGAGTAAGCACTTGGAGAAGAACTGGAAGTTCATCTTCAATTCTTTCTGCTTCATCAGAATCCAGTGTAAAAGCAGAAAGTGAGGATGAAAACATGTGAACTCTATTTTCAGGACCCAACAAGTAAAGAAAGCAAGTATCCGCA…	ENSG00000134982	APC	ENSP00000427089	2473	2608
AA419424	1	USP34	2	61575559	61577421	1	251	CTAATATTCCCATTGGAAATAAGAAAGAGGAAGAAGAGCTTAGAAGAACAGCTCCATCACCTTGGTCACCTGCAGCTAGTCCTCAAAGCAGTGATAATAGCGATACACATCAAAGTGGAGGTAGTGACATTGAAATGGATGAGCAACTTATTAATAGAACCAAACATGTGCAACAACGACTTTCAGACACAGAGGAATCCATGCAGGGAAGTTCTGACGAAACTGCCAACAGTGGTGAAGATGGAAGCAGT	ENSG00000115464	USP34	ENSP00000381577	494	577
AA419424	2	HERPUD1	16	56973904	56974116	248	460	CAGTTTCCAGCTGAAAACCAGCCTGCCAATCAGAATGCTGCTCCTCAAGTGGTTGTTAATCCTGGAGCCAATCAAAATTTGCGGATGAACGCACAAGGTGGCCCTATTGTGGAAGAAGATGATGAAATAAATCGAGATTGGTTGGATTGGACCTATTCAGCAGCTACATTTTCTGTTTTTCTCAGTATCCTCTACTTCTACTCCTCCCTGAGC	ENSG00000051108	HERPUD1	ENSP00000409555	217	288
AA419424	2	HERPUD1	16	56973904	56974116	248	460	CAGTTTCCAGCTGAAAACCAGCCTGCCAATCAGAATGCTGCTCCTCAAGTGGTTGTTAATCCTGGAGCCAATCAAAATTTGCGGATGAACGCACAAGGTGGCCCTATTGTGGAAGAAGATGATGAAATAAATCGAGATTGGTTGGATTGGACCTATTCAGCAGCTACATTTTCTGTTTTTCTCAGTATCCTCTACTTCTACTCCTCCCTGAGC	ENSG00000051108	HERPUD1	ENSP00000300302	216	287
AA419424	2	HERPUD1	16	56973904	56974116	248	460	CAGTTTCCAGCTGAAAACCAGCCTGCCAATCAGAATGCTGCTCCTCAAGTGGTTGTTAATCCTGGAGCCAATCAAAATTTGCGGATGAACGCACAAGGTGGCCCTATTGTGGAAGAAGATGATGAAATAAATCGAGATTGGTTGGATTGGACCTATTCAGCAGCTACATTTTCTGTTTTTCTCAGTATCCTCTACTTCTACTCCTCCCTGAGC	ENSG00000051108	HERPUD1	ENSP00000369118	192	263
AA419424	2	HERPUD1	16	56973904	56974116	248	460	CAGTTTCCAGCTGAAAACCAGCCTGCCAATCAGAATGCTGCTCCTCAAGTGGTTGTTAATCCTGGAGCCAATCAAAATTTGCGGATGAACGCACAAGGTGGCCCTATTGTGGAAGAAGATGATGAAATAAATCGAGATTGGTTGGATTGGACCTATTCAGCAGCTACATTTTCTGTTTTTCTCAGTATCCTCTACTTCTACTCCTCCCTGAGC	ENSG00000051108	HERPUD1	ENSP00000455841	64	135
AA419424	2	HERPUD1	16	56973904	56974116	248	460	CAGTTTCCAGCTGAAAACCAGCCTGCCAATCAGAATGCTGCTCCTCAAGTGGTTGTTAATCCTGGAGCCAATCAAAATTTGCGGATGAACGCACAAGGTGGCCCTATTGTGGAAGAAGATGATGAAATAAATCGAGATTGGTTGGATTGGACCTATTCAGCAGCTACATTTTCTGTTTTTCTCAGTATCCTCTACTTCTACTCCTCCCTGAGC	ENSG00000051108	HERPUD1	ENSP00000457955	37	46
AA421701	1	NANS	9	100845169	100845359	10	200	TTCAGAGAATGGCACTTTATTTTTAAGACTTGATTTTTTTGCCATGATTATCTACCAATTCTTCCATGATGGTGTCATCCTCTTCAACAGTGACCAGGACCTTCTTGCCCACTAGATTAAAGATGTCTTCAGGAGGATAGCCTTTGGGCTCACCCACCTTCACGGTGAGCATGTCCATTGTTAGAATGGTG	ENSG00000095380	NANS	ENSP00000210444	304	359
AA421701	2	LRRC41	1	46746954	46751256	196	522	TGGTGAGAACAGGTCACTGAGATGCAGGGCACGGAGGCGACATCCAGCCTGGCCTGACAGGGCCCGCAGGCTGTCTAGCAGGCGGAAGATGTTAGAGCCCAGGCCATTGTAGGAGAGTGTGAGGCTCTCCAGTGACACCCAGGAGCTCAGCAGGTGGCATAGTGTCAGGGCTGCCTCTGTGGAGAGTGGAACTGTGAATAGCTCCAAGGTGGAGATGCTGCGGAATCTTTGTGAAGCTTCCAGTGCTGGAAGCCCCAGGCAGCTGGGATCTGAATCATCCAAAGCTCCACAAGCCACTTCCCCAATCTCCATCTCTTCGGCATCCTC	ENSG00000132128	LRRC41	ENSP00000343298	424	533
AA421934	1	RBMS1	2	161223859	161349942	15	201	AGGAGAGCCCGAGACTTGGAAACCCCAAAGTGTCCGCGACCCTGCACGGCAGGCTCCCTTCCAGCTTCATGGGCAAAGTGTGGAAACAGCAGATGTACCCTCAGTACGCCACCTACTATTACCCCCAGTATCTGCAAGCCAAGCAGTCTCTGGTCCCAGCCCACCCCATGGCCCCTCCCAGTCCCAG	ENSG00000153250	RBMS1	ENSP00000294904	0	40
AA421934	1	RBMS1	2	161223859	161349942	15	201	AGGAGAGCCCGAGACTTGGAAACCCCAAAGTGTCCGCGACCCTGCACGGCAGGCTCCCTTCCAGCTTCATGGGCAAAGTGTGGAAACAGCAGATGTACCCTCAGTACGCCACCTACTATTACCCCCAGTATCTGCAAGCCAAGCAGTCTCTGGTCCCAGCCCACCCCATGGCCCCTCCCAGTCCCAG	ENSG00000153250	RBMS1	ENSP00000376508	0	40
AA421934	1	RBMS1	2	161223859	161349942	15	201	AGGAGAGCCCGAGACTTGGAAACCCCAAAGTGTCCGCGACCCTGCACGGCAGGCTCCCTTCCAGCTTCATGGGCAAAGTGTGGAAACAGCAGATGTACCCTCAGTACGCCACCTACTATTACCCCCAGTATCTGCAAGCCAAGCAGTCTCTGGTCCCAGCCCACCCCATGGCCCCTCCCAGTCCCAG	ENSG00000153250	RBMS1	ENSP00000386347	0	7
AA421934	1	RBMS1	2	161223859	161349942	15	201	AGGAGAGCCCGAGACTTGGAAACCCCAAAGTGTCCGCGACCCTGCACGGCAGGCTCCCTTCCAGCTTCATGGGCAAAGTGTGGAAACAGCAGATGTACCCTCAGTACGCCACCTACTATTACCCCCAGTATCTGCAAGCCAAGCAGTCTCTGGTCCCAGCCCACCCCATGGCCCCTCCCAGTCCCAG	ENSG00000153250	RBMS1	ENSP00000386571	0	7
AA421934	1	RBMS1	2	161223859	161349942	15	201	AGGAGAGCCCGAGACTTGGAAACCCCAAAGTGTCCGCGACCCTGCACGGCAGGCTCCCTTCCAGCTTCATGGGCAAAGTGTGGAAACAGCAGATGTACCCTCAGTACGCCACCTACTATTACCCCCAGTATCTGCAAGCCAAGCAGTCTCTGGTCCCAGCCCACCCCATGGCCCCTCCCAGTCCCAG	ENSG00000153250	RBMS1	ENSP00000387280	0	7
AA421934	1	RBMS1	2	161223859	161349942	15	201	AGGAGAGCCCGAGACTTGGAAACCCCAAAGTGTCCGCGACCCTGCACGGCAGGCTCCCTTCCAGCTTCATGGGCAAAGTGTGGAAACAGCAGATGTACCCTCAGTACGCCACCTACTATTACCCCCAGTATCTGCAAGCCAAGCAGTCTCTGGTCCCAGCCCACCCCATGGCCCCTCCCAGTCCCAG	ENSG00000153250	RBMS1	ENSP00000389016	0	7
AA421934	2	APC	5	112178709	112179027	189	503	CTCCCAGTCCCAGGCACAAACTCCAGTTTTAAGTCCTTCCCTTCCTGATATGTCTCTATCCACACATTCGTCTGTTCAGGCTGGTGGATGGCGAAAACTCCCACCTAATCTCAGTCCCACTATAGAGTATAATGATGGAAGACCAGCAAAGCGCCATGATATTGCACGGTCTCATTCTGAAAGTCCTTCTAGACTTCCAATCAATAGGTCAGGAACCTGGAAACGTGAGCACAGCAAACATTCATCATCCCTTCTGCGAGTAAGCACTTGGAGAAGAACTGGAAGTTCATCTTCAATTCTTTCTGCTTCATCAGA	ENSG00000134982	APC	ENSP00000257430	2473	2578
AA421934	2	APC	5	112178709	112179027	189	503	CTCCCAGTCCCAGGCACAAACTCCAGTTTTAAGTCCTTCCCTTCCTGATATGTCTCTATCCACACATTCGTCTGTTCAGGCTGGTGGATGGCGAAAACTCCCACCTAATCTCAGTCCCACTATAGAGTATAATGATGGAAGACCAGCAAAGCGCCATGATATTGCACGGTCTCATTCTGAAAGTCCTTCTAGACTTCCAATCAATAGGTCAGGAACCTGGAAACGTGAGCACAGCAAACATTCATCATCCCTTCTGCGAGTAAGCACTTGGAGAAGAACTGGAAGTTCATCTTCAATTCTTTCTGCTTCATCAGA	ENSG00000134982	APC	ENSP00000427089	2473	2578
AA425586	1	UQCRC2	16	21973779	21976796	17	267	AGTGTGACCGCAACAAGGGAAAACATGGCTTATACTGTGGAATGCCTGCGGGGTGATGTTGATATTCTAATGGAGTTCCTGCTCAATGTCACCACAGCACCAGAATTTCGTCGTTGGGAAGTAGCTGACCTTCAGCCTCAGCTAAAGATTGACAAAGCTGTGGCCTTTCAGAATCCGCAGACTCATGTCATTGAAAATTTGCATGCAGCAGCTTACCGGAATGCCTTGGTAATCCCTTGTATTGTCCTGAC	ENSG00000140740	UQCRC2	ENSP00000268379	111	194
AA425586	1	UQCRC2	16	21973779	21976796	17	267	AGTGTGACCGCAACAAGGGAAAACATGGCTTATACTGTGGAATGCCTGCGGGGTGATGTTGATATTCTAATGGAGTTCCTGCTCAATGTCACCACAGCACCAGAATTTCGTCGTTGGGAAGTAGCTGACCTTCAGCCTCAGCTAAAGATTGACAAAGCTGTGGCCTTTCAGAATCCGCAGACTCATGTCATTGAAAATTTGCATGCAGCAGCTTACCGGAATGCCTTGGTAATCCCTTGTATTGTCCTGAC	ENSG00000140740	UQCRC2	ENSP00000456232	111	194
AA425586	1	UQCRC2	16	21973779	21976796	17	267	AGTGTGACCGCAACAAGGGAAAACATGGCTTATACTGTGGAATGCCTGCGGGGTGATGTTGATATTCTAATGGAGTTCCTGCTCAATGTCACCACAGCACCAGAATTTCGTCGTTGGGAAGTAGCTGACCTTCAGCCTCAGCTAAAGATTGACAAAGCTGTGGCCTTTCAGAATCCGCAGACTCATGTCATTGAAAATTTGCATGCAGCAGCTTACCGGAATGCCTTGGTAATCCCTTGTATTGTCCTGAC	ENSG00000140740	UQCRC2	ENSP00000455088	83	165
AA425586	2	LGALS1	22	38075636	38075809	262	433	CCTGACCGTCAAGCTGCCAGATGGATACGAATTCAAGTTCCCCAACCGCCTCAACCTGGAGGCCATCAACTACATGGCAGCTGACGGTGACTTCAAGATCAAATGTGTGGCCTTTGACTGAAATCAGCCAGCCCATGGCCCCAATAAAGGCAGCTGCTCTGCTCCCTCTGAA	ENSG00000100097	LGALS1	ENSP00000215909	96	135
AA431916	1	CD81	11	2416220	2417885	1	291	ATCCTGTTTGCCTGTGAGGTGGCCGCCGCATCTGGGGCTTTGTCAACAAGGACCAGATCGCCAAGGATGTGAAGCAGTTCTATGACCAGGCCCTACAGCAGGCCGTGGTGGATGATGACGCCAACAACGCCAAGGCTGTGGTGAAGACCTTCCACGAGACGCTTGACTGCTGTGGCTCCAGCACACTGACTGCTTTGACCACCTCAGTGCTCAAGAACAATTTGTGTCCCTCGGGCAGCAACATCATCAGCAACCTCTTCAAGGAGGACTGCCACCAGAAGATCGATGACC	ENSG00000110651	CD81	ENSP00000370424	137	234
AA431916	1	CD81	11	2416220	2417885	1	291	ATCCTGTTTGCCTGTGAGGTGGCCGCCGCATCTGGGGCTTTGTCAACAAGGACCAGATCGCCAAGGATGTGAAGCAGTTCTATGACCAGGCCCTACAGCAGGCCGTGGTGGATGATGACGCCAACAACGCCAAGGCTGTGGTGAAGACCTTCCACGAGACGCTTGACTGCTGTGGCTCCAGCACACTGACTGCTTTGACCACCTCAGTGCTCAAGAACAATTTGTGTCCCTCGGGCAGCAACATCATCAGCAACCTCTTCAAGGAGGACTGCCACCAGAAGATCGATGACC	ENSG00000110651	CD81	ENSP00000432033	105	202
AA431916	1	CD81	11	2416220	2417885	1	291	ATCCTGTTTGCCTGTGAGGTGGCCGCCGCATCTGGGGCTTTGTCAACAAGGACCAGATCGCCAAGGATGTGAAGCAGTTCTATGACCAGGCCCTACAGCAGGCCGTGGTGGATGATGACGCCAACAACGCCAAGGCTGTGGTGAAGACCTTCCACGAGACGCTTGACTGCTGTGGCTCCAGCACACTGACTGCTTTGACCACCTCAGTGCTCAAGAACAATTTGTGTCCCTCGGGCAGCAACATCATCAGCAACCTCTTCAAGGAGGACTGCCACCAGAAGATCGATGACC	ENSG00000110651	CD81	ENSP00000263645	99	196
AA431916	1	CD81	11	2416220	2417885	1	291	ATCCTGTTTGCCTGTGAGGTGGCCGCCGCATCTGGGGCTTTGTCAACAAGGACCAGATCGCCAAGGATGTGAAGCAGTTCTATGACCAGGCCCTACAGCAGGCCGTGGTGGATGATGACGCCAACAACGCCAAGGCTGTGGTGAAGACCTTCCACGAGACGCTTGACTGCTGTGGCTCCAGCACACTGACTGCTTTGACCACCTCAGTGCTCAAGAACAATTTGTGTCCCTCGGGCAGCAACATCATCAGCAACCTCTTCAAGGAGGACTGCCACCAGAAGATCGATGACC	ENSG00000110651	CD81	ENSP00000433767	88	185
AA431916	1	CD81	11	2416220	2417885	1	291	ATCCTGTTTGCCTGTGAGGTGGCCGCCGCATCTGGGGCTTTGTCAACAAGGACCAGATCGCCAAGGATGTGAAGCAGTTCTATGACCAGGCCCTACAGCAGGCCGTGGTGGATGATGACGCCAACAACGCCAAGGCTGTGGTGAAGACCTTCCACGAGACGCTTGACTGCTGTGGCTCCAGCACACTGACTGCTTTGACCACCTCAGTGCTCAAGAACAATTTGTGTCCCTCGGGCAGCAACATCATCAGCAACCTCTTCAAGGAGGACTGCCACCAGAAGATCGATGACC	ENSG00000110651	CD81	ENSP00000433904	84	180
AA431916	1	CD81	11	2416220	2417885	1	291	ATCCTGTTTGCCTGTGAGGTGGCCGCCGCATCTGGGGCTTTGTCAACAAGGACCAGATCGCCAAGGATGTGAAGCAGTTCTATGACCAGGCCCTACAGCAGGCCGTGGTGGATGATGACGCCAACAACGCCAAGGCTGTGGTGAAGACCTTCCACGAGACGCTTGACTGCTGTGGCTCCAGCACACTGACTGCTTTGACCACCTCAGTGCTCAAGAACAATTTGTGTCCCTCGGGCAGCAACATCATCAGCAACCTCTTCAAGGAGGACTGCCACCAGAAGATCGATGACC	ENSG00000110651	CD81	ENSP00000432249	92	188
AA431916	1	CD81	11	2416220	2417885	1	291	ATCCTGTTTGCCTGTGAGGTGGCCGCCGCATCTGGGGCTTTGTCAACAAGGACCAGATCGCCAAGGATGTGAAGCAGTTCTATGACCAGGCCCTACAGCAGGCCGTGGTGGATGATGACGCCAACAACGCCAAGGCTGTGGTGAAGACCTTCCACGAGACGCTTGACTGCTGTGGCTCCAGCACACTGACTGCTTTGACCACCTCAGTGCTCAAGAACAATTTGTGTCCCTCGGGCAGCAACATCATCAGCAACCTCTTCAAGGAGGACTGCCACCAGAAGATCGATGACC	ENSG00000110651	CD81	ENSP00000431780	28	125
AA431916	1	CD81	11	2416220	2417885	1	291	ATCCTGTTTGCCTGTGAGGTGGCCGCCGCATCTGGGGCTTTGTCAACAAGGACCAGATCGCCAAGGATGTGAAGCAGTTCTATGACCAGGCCCTACAGCAGGCCGTGGTGGATGATGACGCCAACAACGCCAAGGCTGTGGTGAAGACCTTCCACGAGACGCTTGACTGCTGTGGCTCCAGCACACTGACTGCTTTGACCACCTCAGTGCTCAAGAACAATTTGTGTCCCTCGGGCAGCAACATCATCAGCAACCTCTTCAAGGAGGACTGCCACCAGAAGATCGATGACC	ENSG00000110651	CD81	ENSP00000437242	28	125
AA431916	1	CD81	11	2416220	2417885	1	291	ATCCTGTTTGCCTGTGAGGTGGCCGCCGCATCTGGGGCTTTGTCAACAAGGACCAGATCGCCAAGGATGTGAAGCAGTTCTATGACCAGGCCCTACAGCAGGCCGTGGTGGATGATGACGCCAACAACGCCAAGGCTGTGGTGAAGACCTTCCACGAGACGCTTGACTGCTGTGGCTCCAGCACACTGACTGCTTTGACCACCTCAGTGCTCAAGAACAATTTGTGTCCCTCGGGCAGCAACATCATCAGCAACCTCTTCAAGGAGGACTGCCACCAGAAGATCGATGACC	ENSG00000110651	CD81	ENSP00000435633	94	147
AA431916	1	CD81	11	2416220	2417885	1	291	ATCCTGTTTGCCTGTGAGGTGGCCGCCGCATCTGGGGCTTTGTCAACAAGGACCAGATCGCCAAGGATGTGAAGCAGTTCTATGACCAGGCCCTACAGCAGGCCGTGGTGGATGATGACGCCAACAACGCCAAGGCTGTGGTGAAGACCTTCCACGAGACGCTTGACTGCTGTGGCTCCAGCACACTGACTGCTTTGACCACCTCAGTGCTCAAGAACAATTTGTGTCCCTCGGGCAGCAACATCATCAGCAACCTCTTCAAGGAGGACTGCCACCAGAAGATCGATGACC	ENSG00000110651	CD81	ENSP00000432497	91	98
AA431916	1	CD81	11	2416220	2417885	1	291	ATCCTGTTTGCCTGTGAGGTGGCCGCCGCATCTGGGGCTTTGTCAACAAGGACCAGATCGCCAAGGATGTGAAGCAGTTCTATGACCAGGCCCTACAGCAGGCCGTGGTGGATGATGACGCCAACAACGCCAAGGCTGTGGTGAAGACCTTCCACGAGACGCTTGACTGCTGTGGCTCCAGCACACTGACTGCTTTGACCACCTCAGTGCTCAAGAACAATTTGTGTCCCTCGGGCAGCAACATCATCAGCAACCTCTTCAAGGAGGACTGCCACCAGAAGATCGATGACC	ENSG00000110651	CD81	ENSP00000433178	28	92
AA431916	1	CD81	11	2416220	2417885	1	291	ATCCTGTTTGCCTGTGAGGTGGCCGCCGCATCTGGGGCTTTGTCAACAAGGACCAGATCGCCAAGGATGTGAAGCAGTTCTATGACCAGGCCCTACAGCAGGCCGTGGTGGATGATGACGCCAACAACGCCAAGGCTGTGGTGAAGACCTTCCACGAGACGCTTGACTGCTGTGGCTCCAGCACACTGACTGCTTTGACCACCTCAGTGCTCAAGAACAATTTGTGTCCCTCGGGCAGCAACATCATCAGCAACCTCTTCAAGGAGGACTGCCACCAGAAGATCGATGACC	ENSG00000110651	CD81	ENSP00000432723	28	51
AA431916	2	ATPIF1	1	28562748	28564435	288	501	GACCATGCAAGCCCGAGGCTTCGGCTCGGATCAGTCCGAGAATGTCGACCGGGGCGCGGGCTCCATCCGGGAAGCCGGTGGGGCCTTCGGAAAGAGAGAGCAGGCTGAAGAGGAACGATATTTCCGAGCACAGAGTAGAGAACAACTGGCAGCTTTGAAAAAACACCATGAAGAAGAAATCGTTCATCATAAGAAGGAGATTGAGCGTCTGCAG	ENSG00000130770	ATPIF1	ENSP00000335203	18	88
AA431916	2	ATPIF1	1	28562748	28564435	288	501	GACCATGCAAGCCCGAGGCTTCGGCTCGGATCAGTCCGAGAATGTCGACCGGGGCGCGGGCTCCATCCGGGAAGCCGGTGGGGCCTTCGGAAAGAGAGAGCAGGCTGAAGAGGAACGATATTTCCGAGCACAGAGTAGAGAACAACTGGCAGCTTTGAAAAAACACCATGAAGAAGAAATCGTTCATCATAAGAAGGAGATTGAGCGTCTGCAG	ENSG00000130770	ATPIF1	ENSP00000435341	18	59
AA431916	2	ATPIF1	1	28562748	28564435	288	501	GACCATGCAAGCCCGAGGCTTCGGCTCGGATCAGTCCGAGAATGTCGACCGGGGCGCGGGCTCCATCCGGGAAGCCGGTGGGGCCTTCGGAAAGAGAGAGCAGGCTGAAGAGGAACGATATTTCCGAGCACAGAGTAGAGAACAACTGGCAGCTTTGAAAAAACACCATGAAGAAGAAATCGTTCATCATAAGAAGGAGATTGAGCGTCTGCAG	ENSG00000130770	ATPIF1	ENSP00000435579	18	71
AA431916	2	ATPIF1	1	28562748	28564435	288	501	GACCATGCAAGCCCGAGGCTTCGGCTCGGATCAGTCCGAGAATGTCGACCGGGGCGCGGGCTCCATCCGGGAAGCCGGTGGGGCCTTCGGAAAGAGAGAGCAGGCTGAAGAGGAACGATATTTCCGAGCACAGAGTAGAGAACAACTGGCAGCTTTGAAAAAACACCATGAAGAAGAAATCGTTCATCATAAGAAGGAGATTGAGCGTCTGCAG	ENSG00000130770	ATPIF1	ENSP00000437337	18	60
AA434220	1	RECQL5	17	73627279	73627557	14	91	GCCGCAAGGCTACGGGGACTTCAGCAGGTATGACGAAGGTTCTGGAGGCAGCGGGGATGAAGGCAGAGATGAGGCCCA	ENSG00000108469	RECQL5	ENSP00000317636	474	500
AA434220	1	RECQL5	17	73627279	73627557	14	91	GCCGCAAGGCTACGGGGACTTCAGCAGGTATGACGAAGGTTCTGGAGGCAGCGGGGATGAAGGCAGAGATGAGGCCCA	ENSG00000108469	RECQL5	ENSP00000394820	447	473
AA434220	1	RECQL5	17	73627279	73627557	14	91	GCCGCAAGGCTACGGGGACTTCAGCAGGTATGACGAAGGTTCTGGAGGCAGCGGGGATGAAGGCAGAGATGAGGCCCA	ENSG00000108469	RECQL5	ENSP00000463099	474	479
AA434220	2	AK293147	17	79826343	79826673	88	416	CCCATACCAAAGTGCTGATAGGCCCTCCGTGCCCCTCCCACCCTGGTCCGCCTCCCTGGCCTGGCTCAACCGAGTGCCTCCGAACCCCCTCCTCAGCCCTCCCCCACCCACAGGCCCAGCCTCCTCGGTCTCCTGTCTCGTTGCTGCTTCTGCCTGTGCTGTGGGGGAGAGAGGCCGCAGCAGGCCTCTGCTGCCCTTTCTGTGCCCCGCAGGTTCTATCTCCCCGTCACACCCGAGGCCTGGCTTCAGGAGGGAGCGGACAGCCATTCTCCAGGCCCCGTGGTTGCCCCTGGACGTGTGCGTCTGCTGCTCCGGGGTGGAGCTGGGGT	ENSG00000141522	ARHGDIA	ENSP00000462209	194	248
AA434220	2	AK293147	17	79826343	79826673	88	416	CCCATACCAAAGTGCTGATAGGCCCTCCGTGCCCCTCCCACCCTGGTCCGCCTCCCTGGCCTGGCTCAACCGAGTGCCTCCGAACCCCCTCCTCAGCCCTCCCCCACCCACAGGCCCAGCCTCCTCGGTCTCCTGTCTCGTTGCTGCTTCTGCCTGTGCTGTGGGGGAGAGAGGCCGCAGCAGGCCTCTGCTGCCCTTTCTGTGCCCCGCAGGTTCTATCTCCCCGTCACACCCGAGGCCTGGCTTCAGGAGGGAGCGGACAGCCATTCTCCAGGCCCCGTGGTTGCCCCTGGACGTGTGCGTCTGCTGCTCCGGGGTGGAGCTGGGGT	ENSG00000141522	ARHGDIA	ENSP00000463939	168	206
AA434220	2	AK293147	17	79826343	79826673	88	416	CCCATACCAAAGTGCTGATAGGCCCTCCGTGCCCCTCCCACCCTGGTCCGCCTCCCTGGCCTGGCTCAACCGAGTGCCTCCGAACCCCCTCCTCAGCCCTCCCCCACCCACAGGCCCAGCCTCCTCGGTCTCCTGTCTCGTTGCTGCTTCTGCCTGTGCTGTGGGGGAGAGAGGCCGCAGCAGGCCTCTGCTGCCCTTTCTGTGCCCCGCAGGTTCTATCTCCCCGTCACACCCGAGGCCTGGCTTCAGGAGGGAGCGGACAGCCATTCTCCAGGCCCCGTGGTTGCCCCTGGACGTGTGCGTCTGCTGCTCCGGGGTGGAGCTGGGGT	ENSG00000141522	ARHGDIA	ENSP00000462960	168	193
AA447363	1	RPL11	1	24022300	24022908	1	174	TTTCACTGAAAACTTTTTATTGCTCTTTTGGATAGAAACGGGAATTTATTTGCCAGGAAGGATGATCCCATCATACTTCTGCTGGAACCAGCGCATGGCCTCCTCTTTGCTGATTCTGTGTTTGGCCCCAATGCAGCCTGTCCTGCGCTTCTTGTCTGCGATGCTGAAACCTGG	ENSG00000142676	RPL11	ENSP00000363676	136	178
AA447363	1	RPL11	1	24022300	24022908	1	174	TTTCACTGAAAACTTTTTATTGCTCTTTTGGATAGAAACGGGAATTTATTTGCCAGGAAGGATGATCCCATCATACTTCTGCTGGAACCAGCGCATGGCCTCCTCTTTGCTGATTCTGTGTTTGGCCCCAATGCAGCCTGTCCTGCGCTTCTTGTCTGCGATGCTGAAACCTGG	ENSG00000142676	RPL11	ENSP00000398888	134	174
AA447363	2	KDM5C	X	53222271	53222655	170	448	CCTGGGTGCTGGGGCTGCCAGTGGTGGGGATGGGTGCAGGGGGGCCCTCACCCCCAGTCTCCTCCTCCAGCTTTTCCTCCTCCTGGACCTCCTCAGCCTCTGGCCCTGAGCTCCGTACCCTCTTTGGCTCTAGCTCCTCTCGGGCTGGGTCATCGCCCTCCCCACCCCGATCCACCTTCCGCCGCCGCCGCCTCTCCAGGGCCCGGCCCGAGCCCGACTCCCGTGACGCTCTGCCTTCTCCAGCTCCAGAAGTGTGCGGATCCTCTCAGGTATGGGGGC	ENSG00000126012	KDM5C	ENSP00000364550	1427	1519
AA447363	2	KDM5C	X	53222271	53222655	170	448	CCTGGGTGCTGGGGCTGCCAGTGGTGGGGATGGGTGCAGGGGGGCCCTCACCCCCAGTCTCCTCCTCCAGCTTTTCCTCCTCCTGGACCTCCTCAGCCTCTGGCCCTGAGCTCCGTACCCTCTTTGGCTCTAGCTCCTCTCGGGCTGGGTCATCGCCCTCCCCACCCCGATCCACCTTCCGCCGCCGCCGCCTCTCCAGGGCCCGGCCCGAGCCCGACTCCCGTGACGCTCTGCCTTCTCCAGCTCCAGAAGTGTGCGGATCCTCTCAGGTATGGGGGC	ENSG00000126012	KDM5C	ENSP00000385394	1426	1518
AA447363	2	KDM5C	X	53222271	53222655	170	448	CCTGGGTGCTGGGGCTGCCAGTGGTGGGGATGGGTGCAGGGGGGCCCTCACCCCCAGTCTCCTCCTCCAGCTTTTCCTCCTCCTGGACCTCCTCAGCCTCTGGCCCTGAGCTCCGTACCCTCTTTGGCTCTAGCTCCTCTCGGGCTGGGTCATCGCCCTCCCCACCCCGATCCACCTTCCGCCGCCGCCGCCTCTCCAGGGCCCGGCCCGAGCCCGACTCCCGTGACGCTCTGCCTTCTCCAGCTCCAGAAGTGTGCGGATCCTCTCAGGTATGGGGGC	ENSG00000126012	KDM5C	ENSP00000364528	1424	1516
AA447363	2	KDM5C	X	53222271	53222655	170	448	CCTGGGTGCTGGGGCTGCCAGTGGTGGGGATGGGTGCAGGGGGGCCCTCACCCCCAGTCTCCTCCTCCAGCTTTTCCTCCTCCTGGACCTCCTCAGCCTCTGGCCCTGAGCTCCGTACCCTCTTTGGCTCTAGCTCCTCTCGGGCTGGGTCATCGCCCTCCCCACCCCGATCCACCTTCCGCCGCCGCCGCCTCTCCAGGGCCCGGCCCGAGCCCGACTCCCGTGACGCTCTGCCTTCTCCAGCTCCAGAAGTGTGCGGATCCTCTCAGGTATGGGGGC	ENSG00000126012	KDM5C	ENSP00000364532	1383	1475
AA450315	1	HDLBP	2	242176108	242179226	1	426	GTGGAAGACTCCATGCTGGTGGACCCCAAGCACCACCGCCACTTCGTCATCCGCAGAGGCCAGGTCTTGCGGGAGATTGCTGAAGAGTATGGCGGGGTGATGGTCAGCTTCCCACGCTCTGGCACACAGAGCGACAAAGTCACCCTCAAGGGCGCCAAGGACTGTGTGGAGGCAGCCAAGAAACGCATTCAGGAGATCATTGAGGACCTGGAAGCTCAGGTGACATTAGAATGTGCTATACCCCAGAAATTCCATCGATCTGTCATGGGCCCCAAAGGTTCCAGAATCCAGCAGATTACTCGGGATTTCAGTGTTCAAATTAAATTCCCAGACAGAGAGGAGAACGCAGTTCACAGTACAGAGCCAGTTGTCCAGGAGAATGGGGACGAAGCTGGGGAC…	ENSG00000115677	HDLBP	ENSP00000312042	800	942
AA450315	1	HDLBP	2	242176108	242179226	1	426	GTGGAAGACTCCATGCTGGTGGACCCCAAGCACCACCGCCACTTCGTCATCCGCAGAGGCCAGGTCTTGCGGGAGATTGCTGAAGAGTATGGCGGGGTGATGGTCAGCTTCCCACGCTCTGGCACACAGAGCGACAAAGTCACCCTCAAGGGCGCCAAGGACTGTGTGGAGGCAGCCAAGAAACGCATTCAGGAGATCATTGAGGACCTGGAAGCTCAGGTGACATTAGAATGTGCTATACCCCAGAAATTCCATCGATCTGTCATGGGCCCCAAAGGTTCCAGAATCCAGCAGATTACTCGGGATTTCAGTGTTCAAATTAAATTCCCAGACAGAGAGGAGAACGCAGTTCACAGTACAGAGCCAGTTGTCCAGGAGAATGGGGACGAAGCTGGGGAC…	ENSG00000115677	HDLBP	ENSP00000375836	800	942
AA450315	1	HDLBP	2	242176108	242179226	1	426	GTGGAAGACTCCATGCTGGTGGACCCCAAGCACCACCGCCACTTCGTCATCCGCAGAGGCCAGGTCTTGCGGGAGATTGCTGAAGAGTATGGCGGGGTGATGGTCAGCTTCCCACGCTCTGGCACACAGAGCGACAAAGTCACCCTCAAGGGCGCCAAGGACTGTGTGGAGGCAGCCAAGAAACGCATTCAGGAGATCATTGAGGACCTGGAAGCTCAGGTGACATTAGAATGTGCTATACCCCAGAAATTCCATCGATCTGTCATGGGCCCCAAAGGTTCCAGAATCCAGCAGATTACTCGGGATTTCAGTGTTCAAATTAAATTCCCAGACAGAGAGGAGAACGCAGTTCACAGTACAGAGCCAGTTGTCCAGGAGAATGGGGACGAAGCTGGGGAC…	ENSG00000115677	HDLBP	ENSP00000375837	800	942
AA450315	1	HDLBP	2	242176108	242179226	1	426	GTGGAAGACTCCATGCTGGTGGACCCCAAGCACCACCGCCACTTCGTCATCCGCAGAGGCCAGGTCTTGCGGGAGATTGCTGAAGAGTATGGCGGGGTGATGGTCAGCTTCCCACGCTCTGGCACACAGAGCGACAAAGTCACCCTCAAGGGCGCCAAGGACTGTGTGGAGGCAGCCAAGAAACGCATTCAGGAGATCATTGAGGACCTGGAAGCTCAGGTGACATTAGAATGTGCTATACCCCAGAAATTCCATCGATCTGTCATGGGCCCCAAAGGTTCCAGAATCCAGCAGATTACTCGGGATTTCAGTGTTCAAATTAAATTCCCAGACAGAGAGGAGAACGCAGTTCACAGTACAGAGCCAGTTGTCCAGGAGAATGGGGACGAAGCTGGGGAC…	ENSG00000115677	HDLBP	ENSP00000399139	767	909
AA450315	1	HDLBP	2	242176108	242179226	1	426	GTGGAAGACTCCATGCTGGTGGACCCCAAGCACCACCGCCACTTCGTCATCCGCAGAGGCCAGGTCTTGCGGGAGATTGCTGAAGAGTATGGCGGGGTGATGGTCAGCTTCCCACGCTCTGGCACACAGAGCGACAAAGTCACCCTCAAGGGCGCCAAGGACTGTGTGGAGGCAGCCAAGAAACGCATTCAGGAGATCATTGAGGACCTGGAAGCTCAGGTGACATTAGAATGTGCTATACCCCAGAAATTCCATCGATCTGTCATGGGCCCCAAAGGTTCCAGAATCCAGCAGATTACTCGGGATTTCAGTGTTCAAATTAAATTCCCAGACAGAGAGGAGAACGCAGTTCACAGTACAGAGCCAGTTGTCCAGGAGAATGGGGACGAAGCTGGGGAC…	ENSG00000115677	HDLBP	ENSP00000362389	609	750
AA450315	1	HDLBP	2	242176108	242179226	1	426	GTGGAAGACTCCATGCTGGTGGACCCCAAGCACCACCGCCACTTCGTCATCCGCAGAGGCCAGGTCTTGCGGGAGATTGCTGAAGAGTATGGCGGGGTGATGGTCAGCTTCCCACGCTCTGGCACACAGAGCGACAAAGTCACCCTCAAGGGCGCCAAGGACTGTGTGGAGGCAGCCAAGAAACGCATTCAGGAGATCATTGAGGACCTGGAAGCTCAGGTGACATTAGAATGTGCTATACCCCAGAAATTCCATCGATCTGTCATGGGCCCCAAAGGTTCCAGAATCCAGCAGATTACTCGGGATTTCAGTGTTCAAATTAAATTCCCAGACAGAGAGGAGAACGCAGTTCACAGTACAGAGCCAGTTGTCCAGGAGAATGGGGACGAAGCTGGGGAC…	ENSG00000115677	HDLBP	ENSP00000405180	202	307
AA450315	2	RPS14	5	149823849	149823912	418	481	TGTCACCCCCATCCCCTCTGACAGCACTCGCAGGAAGGGGGGGCGCCGTGGTCGCCGGCTGTGA	ENSG00000164587	RPS14	ENSP00000311028	131	151
AA450315	2	RPS14	5	149823849	149823912	418	481	TGTCACCCCCATCCCCTCTGACAGCACTCGCAGGAAGGGGGGGCGCCGTGGTCGCCGGCTGTGA	ENSG00000164587	RPS14	ENSP00000385425	131	151
AA450315	2	RPS14	5	149823849	149823912	418	481	TGTCACCCCCATCCCCTCTGACAGCACTCGCAGGAAGGGGGGGCGCCGTGGTCGCCGGCTGTGA	ENSG00000164587	RPS14	ENSP00000385958	131	151
AA450315	2	RPS14	5	149823849	149823912	418	481	TGTCACCCCCATCCCCTCTGACAGCACTCGCAGGAAGGGGGGGCGCCGTGGTCGCCGGCTGTGA	ENSG00000164587	RPS14	ENSP00000428509	131	151
AA460989	1	DCBLD2	3	98619962	98620071	1	110	CGCTCCCTCCCTCCCTGCTCCAACTCCTCCTCCTTCTCCATGCCTCTGTTCCTCCTGCTCTTACTTGTCCTGCTCCTGCTGCTCGAGGACGCTGGAGCCCAGCAAGGTGA	ENSG00000057019	DCBLD2	ENSP00000321646	33	69
AA460989	1	DCBLD2	3	98619962	98620071	1	110	CGCTCCCTCCCTCCCTGCTCCAACTCCTCCTCCTTCTCCATGCCTCTGTTCCTCCTGCTCTTACTTGTCCTGCTCCTGCTGCTCGAGGACGCTGGAGCCCAGCAAGGTGA	ENSG00000057019	DCBLD2	ENSP00000321573	33	69
AA460989	2	TXNRD3	3	126362856	126366141	105	424	AGGTGAAAGAACTCTTTTCTTCTTTGGGAGTCGAATGTAATGTCTTGGAACTTGATCAAGTTGATGATGGGGCCAGGGTTCAAGAAGTGCTGTCAGAAATCACTAATCAGAAAACTGTGCCCAATATTTTCGTGAATAAAGTGCATGTAGGTGGATGTGACCAAACTTTCCAGGCATATCAGAGTGGTTTGTTACAGAAGCTCCTTCAGGAAGATTTGGCATATGATTATGATCTCATCATCATCGGTGGGTGGTTCTGGAGGCCTTTCATGTGCGAAGGAAGCTGCAATTTTGGGAAAGAAAGTTATGGTGCTAGACTT	ENSG00000197763	TXNRD3	ENSP00000430031	136	242
AA460989	2	TXNRD3	3	126362856	126366141	105	424	AGGTGAAAGAACTCTTTTCTTCTTTGGGAGTCGAATGTAATGTCTTGGAACTTGATCAAGTTGATGATGGGGCCAGGGTTCAAGAAGTGCTGTCAGAAATCACTAATCAGAAAACTGTGCCCAATATTTTCGTGAATAAAGTGCATGTAGGTGGATGTGACCAAACTTTCCAGGCATATCAGAGTGGTTTGTTACAGAAGCTCCTTCAGGAAGATTTGGCATATGATTATGATCTCATCATCATCGGTGGGTGGTTCTGGAGGCCTTTCATGTGCGAAGGAAGCTGCAATTTTGGGAAAGAAAGTTATGGTGCTAGACTT	ENSG00000197763	TXNRD3	ENSP00000429584	118	224
AA467897	1	NT5DC1	6	116427435	116429622	9	168	GACTTCACAACTAAGTTTTATTACCTGAGAACAGTGCCATTATTTGCAAGTTTAAGGAAGTTCCCATCTTCTAGATCCAATGCCAAACCTTTGCAACAGAAATCCCAATCCTCTGGGGTCACATTGAGCAATTCCTTATCGTACCCTTTCTCCTTAACTA	ENSG00000178425	NT5DC1	ENSP00000326858	41	86
AA467897	1	NT5DC1	6	116427435	116429622	9	168	GACTTCACAACTAAGTTTTATTACCTGAGAACAGTGCCATTATTTGCAAGTTTAAGGAAGTTCCCATCTTCTAGATCCAATGCCAAACCTTTGCAACAGAAATCCCAATCCTCTGGGGTCACATTGAGCAATTCCTTATCGTACCCTTTCTCCTTAACTA	ENSG00000178425	NT5DC1	ENSP00000393578	41	86
AA467897	2	FAM160B1	10	116620989	116621298	167	376	TATGGTGTGGAGGAAGCATGATATTTTACAAATGCGATTGCCGCCAGCTCCTTACAGAACTCTTCTAACACAATCACACCCTCTAGCAGTGTGATGTGGTCAATAATAGGGCCTTCAGGTTCCAAACCAAGTAACCGCTTTCTGACTAACAGAAGCTTGGGAGTAAAGTCTTGAATACGCTGGATTCGAAGCATAAGGTCTCCAACAACC	ENSG00000151553	FAM160B1	ENSP00000358251	696	765
AA467897	2	FAM160B1	10	116620989	116621298	167	376	TATGGTGTGGAGGAAGCATGATATTTTACAAATGCGATTGCCGCCAGCTCCTTACAGAACTCTTCTAACACAATCACACCCTCTAGCAGTGTGATGTGGTCAATAATAGGGCCTTCAGGTTCCAAACCAAGTAACCGCTTTCTGACTAACAGAAGCTTGGGAGTAAAGTCTTGAATACGCTGGATTCGAAGCATAAGGTCTCCAACAACC	ENSG00000151553	FAM160B1	ENSP00000358253	696	730
AA467897	2	FAM160B1	10	116620989	116621298	167	376	TATGGTGTGGAGGAAGCATGATATTTTACAAATGCGATTGCCGCCAGCTCCTTACAGAACTCTTCTAACACAATCACACCCTCTAGCAGTGTGATGTGGTCAATAATAGGGCCTTCAGGTTCCAAACCAAGTAACCGCTTTCTGACTAACAGAAGCTTGGGAGTAAAGTCTTGAATACGCTGGATTCGAAGCATAAGGTCTCCAACAACC	ENSG00000151553	FAM160B1	ENSP00000411924	33	67
AA476801	1	SMU1	9	33068894	33076611	1	432	CGGCTATGTCGATCGAAATCGAATCTTCGGATGTGATCCGCCTTATTATGCAGTACTTGAAGGAGAACAGTTTACATCGGGCGTTCGACCTTGCAGGAGGAGACTACTGTGTCTCTGAATACTGTGGACAGCATTGAGAGTTTTGTGGCTGACATTAACAGTGGCCATTGGGATACTGTGTTGCAGGCTATACAGTCTCTGAAATTGCCAGACAAAACCCTCATTGACCTCTATGAACAGGTTGTTCTGGAATTGATAGAGCTCCGTGAATTGGGTGCTGCCAGGTCACTTTTGAGACAGACTGATCCCATGATCATGTTAAAACAAACACAGCCAGAGCGATATATTCATCTGGAGAACCTTTTGGCCAGGTCTTACTTTGATCCTCGTGAGGCATAC…	ENSG00000122692	SMU1	ENSP00000380336	0	143
AA488182	1	C6orf192	6	133118140	133119692	3	262	GCGGCCGCCCGCCAGAGTGCCAGTGGTCCTTGGAGGTCGAGTCCAAGGACGTGGCTTGAAGCCGGGAGCTGGGGCGCCGGAGTCCACGCACCGGGGATGGAGGCGCTGGGTGACCTGGAGGGACCACGCGCACCAGGAGGTGATGATCCTGCAGGAAGTGCAGGAGAGACCCCCGGGTGGCTTTCGAGAGAACAGGTTTTTGTACTGATATCGGCAGCTTCGGTGAACTTAGGTTCCATGATGTGCTATTCTATACTTGG	ENSG00000146409	SLC18B1	ENSP00000275227	0	55
AA488182	1	C6orf192	6	133118140	133119692	3	262	GCGGCCGCCCGCCAGAGTGCCAGTGGTCCTTGGAGGTCGAGTCCAAGGACGTGGCTTGAAGCCGGGAGCTGGGGCGCCGGAGTCCACGCACCGGGGATGGAGGCGCTGGGTGACCTGGAGGGACCACGCGCACCAGGAGGTGATGATCCTGCAGGAAGTGCAGGAGAGACCCCCGGGTGGCTTTCGAGAGAACAGGTTTTTGTACTGATATCGGCAGCTTCGGTGAACTTAGGTTCCATGATGTGCTATTCTATACTTGG	ENSG00000146409	SLC18B1	ENSP00000356895	0	55
AA488182	2	LARP6	15	71124514	71124712	258	454	CTTGGCCCAACGCAAAGGCGTTTCCAGAAAGTCCCCACTGGCGGAGGAAGGTAGACTGAACTGCAGCACCAGCCCTGAGATCTTCCGCAAGTGTATGGATTATTCCTCTGACAGCAGCGTCACTCCCTCTGGCAGCCCCTGGGTCCGGAAGCGTCGCCAAGCCGAGATGGGGACCAGGAGAAAAGCCCGGTACGAGT	ENSG00000166173	LARP6	ENSP00000299213	385	450
AA503644	1	OXA1L	14	23240714	23240992	1	273	GTAGTACAGAGGTTTACTAACTCTGTGAATGGGAAGATCACTTGGCTACCCAGTGCTCTCTTATAAGTACAAGAGTGTTTCATGAAATCCGTTTTTAAAATGAACATCTCTGTGTGCCACAGTTCCTAGGACTGGGGCAAGGACACAGTGTCAAGTCTTGTTTTGAGGATGAGTCTCTGAAGAGACAGAATTCCTGCCAGAATGCGCACAGAACATAAGTCAGCCAAGTGTGTCGTGCCAGGGATACTTTGACTTTGGTTTGCTGCTGCTGCT	ENSG00000155463	OXA1L	ENSP00000285848	478	495
AA503644	1	OXA1L	14	23240714	23240992	1	273	GTAGTACAGAGGTTTACTAACTCTGTGAATGGGAAGATCACTTGGCTACCCAGTGCTCTCTTATAAGTACAAGAGTGTTTCATGAAATCCGTTTTTAAAATGAACATCTCTGTGTGCCACAGTTCCTAGGACTGGGGCAAGGACACAGTGTCAAGTCTTGTTTTGAGGATGAGTCTCTGAAGAGACAGAATTCCTGCCAGAATGCGCACAGAACATAAGTCAGCCAAGTGTGTCGTGCCAGGGATACTTTGACTTTGGTTTGCTGCTGCTGCT	ENSG00000155463	OXA1L	ENSP00000474623	418	435
AA503644	1	OXA1L	14	23240714	23240992	1	273	GTAGTACAGAGGTTTACTAACTCTGTGAATGGGAAGATCACTTGGCTACCCAGTGCTCTCTTATAAGTACAAGAGTGTTTCATGAAATCCGTTTTTAAAATGAACATCTCTGTGTGCCACAGTTCCTAGGACTGGGGCAAGGACACAGTGTCAAGTCTTGTTTTGAGGATGAGTCTCTGAAGAGACAGAATTCCTGCCAGAATGCGCACAGAACATAAGTCAGCCAAGTGTGTCGTGCCAGGGATACTTTGACTTTGGTTTGCTGCTGCTGCT	ENSG00000155463	OXA1L	ENSP00000350740	402	419
AA503644	1	OXA1L	14	23240714	23240992	1	273	GTAGTACAGAGGTTTACTAACTCTGTGAATGGGAAGATCACTTGGCTACCCAGTGCTCTCTTATAAGTACAAGAGTGTTTCATGAAATCCGTTTTTAAAATGAACATCTCTGTGTGCCACAGTTCCTAGGACTGGGGCAAGGACACAGTGTCAAGTCTTGTTTTGAGGATGAGTCTCTGAAGAGACAGAATTCCTGCCAGAATGCGCACAGAACATAAGTCAGCCAAGTGTGTCGTGCCAGGGATACTTTGACTTTGGTTTGCTGCTGCTGCT	ENSG00000155463	OXA1L	ENSP00000387601	391	408
AA503644	2	RPL27	17	41150760	41152074	272	485	CTGCCGAAATGGGCAAGTTCATGAAACCTGGGAAGGTGGTGCTTGTCCTGGCTGGACGCTACTCCGGACGCAAAGCTGTCATCGTGAAGAACATTGATGATGGCACCTCAGATCGCCCCTACAGCCATGCTCTGGTGGCTGGAATTGACCGCTACCCCCGCAAAGTGACAGCTGCCATGGGCAAGAAGAAGATCGCTAAGAGATCAAAGATAAA	ENSG00000131469	RPL27	ENSP00000466019	0	76
AA503644	2	RPL27	17	41150760	41152074	272	485	CTGCCGAAATGGGCAAGTTCATGAAACCTGGGAAGGTGGTGCTTGTCCTGGCTGGACGCTACTCCGGACGCAAAGCTGTCATCGTGAAGAACATTGATGATGGCACCTCAGATCGCCCCTACAGCCATGCTCTGGTGGCTGGAATTGACCGCTACCCCCGCAAAGTGACAGCTGCCATGGGCAAGAAGAAGATCGCTAAGAGATCAAAGATAAA	ENSG00000131469	RPL27	ENSP00000253788	0	69
AA503644	2	RPL27	17	41150760	41152074	272	485	CTGCCGAAATGGGCAAGTTCATGAAACCTGGGAAGGTGGTGCTTGTCCTGGCTGGACGCTACTCCGGACGCAAAGCTGTCATCGTGAAGAACATTGATGATGGCACCTCAGATCGCCCCTACAGCCATGCTCTGGTGGCTGGAATTGACCGCTACCCCCGCAAAGTGACAGCTGCCATGGGCAAGAAGAAGATCGCTAAGAGATCAAAGATAAA	ENSG00000131469	RPL27	ENSP00000464813	0	69
AA503644	2	RPL27	17	41150760	41152074	272	485	CTGCCGAAATGGGCAAGTTCATGAAACCTGGGAAGGTGGTGCTTGTCCTGGCTGGACGCTACTCCGGACGCAAAGCTGTCATCGTGAAGAACATTGATGATGGCACCTCAGATCGCCCCTACAGCCATGCTCTGGTGGCTGGAATTGACCGCTACCCCCGCAAAGTGACAGCTGCCATGGGCAAGAAGAAGATCGCTAAGAGATCAAAGATAAA	ENSG00000131469	RPL27	ENSP00000467587	0	69
AA503644	2	RPL27	17	41150760	41152074	272	485	CTGCCGAAATGGGCAAGTTCATGAAACCTGGGAAGGTGGTGCTTGTCCTGGCTGGACGCTACTCCGGACGCAAAGCTGTCATCGTGAAGAACATTGATGATGGCACCTCAGATCGCCCCTACAGCCATGCTCTGGTGGCTGGAATTGACCGCTACCCCCGCAAAGTGACAGCTGCCATGGGCAAGAAGAAGATCGCTAAGAGATCAAAGATAAA	ENSG00000131469	RPL27	ENSP00000467939	0	13
AA524181	1	RPL13	16	89629431	89629486	2	57	ATGACTGCCGACTGATTCCAAGTCCCCAGGAGGGCTTTATTTTTTCTTTTCAACAT	ENSG00000167526	RPL13	ENSP00000307889	206	211
AA524181	1	RPL13	16	89629431	89629486	2	57	ATGACTGCCGACTGATTCCAAGTCCCCAGGAGGGCTTTATTTTTTCTTTTCAACAT	ENSG00000167526	RPL13	ENSP00000376811	206	211
AA524181	1	RPL13	16	89629431	89629486	2	57	ATGACTGCCGACTGATTCCAAGTCCCCAGGAGGGCTTTATTTTTTCTTTTCAACAT	ENSG00000167526	RPL13	ENSP00000455009	206	211
AA524181	1	RPL13	16	89629431	89629486	2	57	ATGACTGCCGACTGATTCCAAGTCCCCAGGAGGGCTTTATTTTTTCTTTTCAACAT	ENSG00000167526	RPL13	ENSP00000438959	159	164
AA524181	1	RPL13	16	89629431	89629486	2	57	ATGACTGCCGACTGATTCCAAGTCCCCAGGAGGGCTTTATTTTTTCTTTTCAACAT	ENSG00000167526	RPL13	ENSP00000462380	72	77
AA524181	1	RPL13	16	89629431	89629486	2	57	ATGACTGCCGACTGATTCCAAGTCCCCAGGAGGGCTTTATTTTTTCTTTTCAACAT	ENSG00000167526	RPL13	ENSP00000457686	52	54
AA524181	2	MAPKAPK3	3	50677805	50683209	54	517	ACATGATGACACCCAGGGACCACATGTCACATGACTTGTCATACTTCTCTGGACCCAGGACCTCAGGGGCCACATAATAGGGAGTATAGCAGGGTGTCTGCAGGGCATTTTGGGTGGTCTCCTTAGCAAAGCCAAAATCGGTGAGCTTAAGCACTGCGTCTTTCTCCTTAGATGTGTAGAGTAGGTTTTCAGGCTTGACATCTCGGTGGGCAATGTTATGGCTGTGCAGAAACTGGATGGCAGTGCAATATCCCGCATTATCTCTGCAGCTTCTCTCTCAGTGAAAGCCTGGTCGCCACGCTCCTGAATCCTGCTGAACAACTCACCACCTTCCATGCATTCCATGATGATGAGGAGACAGCGCTTGCCATGGGTGATGTTCTCATACCATCCAGGATG…	ENSG00000114738	MAPKAPK3	ENSP00000350639	76	232
AA524181	2	MAPKAPK3	3	50677805	50683209	54	517	ACATGATGACACCCAGGGACCACATGTCACATGACTTGTCATACTTCTCTGGACCCAGGACCTCAGGGGCCACATAATAGGGAGTATAGCAGGGTGTCTGCAGGGCATTTTGGGTGGTCTCCTTAGCAAAGCCAAAATCGGTGAGCTTAAGCACTGCGTCTTTCTCCTTAGATGTGTAGAGTAGGTTTTCAGGCTTGACATCTCGGTGGGCAATGTTATGGCTGTGCAGAAACTGGATGGCAGTGCAATATCCCGCATTATCTCTGCAGCTTCTCTCTCAGTGAAAGCCTGGTCGCCACGCTCCTGAATCCTGCTGAACAACTCACCACCTTCCATGCATTCCATGATGATGAGGAGACAGCGCTTGCCATGGGTGATGTTCTCATACCATCCAGGATG…	ENSG00000114738	MAPKAPK3	ENSP00000396467	76	232
AA524181	2	MAPKAPK3	3	50677805	50683209	54	517	ACATGATGACACCCAGGGACCACATGTCACATGACTTGTCATACTTCTCTGGACCCAGGACCTCAGGGGCCACATAATAGGGAGTATAGCAGGGTGTCTGCAGGGCATTTTGGGTGGTCTCCTTAGCAAAGCCAAAATCGGTGAGCTTAAGCACTGCGTCTTTCTCCTTAGATGTGTAGAGTAGGTTTTCAGGCTTGACATCTCGGTGGGCAATGTTATGGCTGTGCAGAAACTGGATGGCAGTGCAATATCCCGCATTATCTCTGCAGCTTCTCTCTCAGTGAAAGCCTGGTCGCCACGCTCCTGAATCCTGCTGAACAACTCACCACCTTCCATGCATTCCATGATGATGAGGAGACAGCGCTTGCCATGGGTGATGTTCTCATACCATCCAGGATG…	ENSG00000114738	MAPKAPK3	ENSP00000410970	76	232
AA524181	2	MAPKAPK3	3	50677805	50683209	54	517	ACATGATGACACCCAGGGACCACATGTCACATGACTTGTCATACTTCTCTGGACCCAGGACCTCAGGGGCCACATAATAGGGAGTATAGCAGGGTGTCTGCAGGGCATTTTGGGTGGTCTCCTTAGCAAAGCCAAAATCGGTGAGCTTAAGCACTGCGTCTTTCTCCTTAGATGTGTAGAGTAGGTTTTCAGGCTTGACATCTCGGTGGGCAATGTTATGGCTGTGCAGAAACTGGATGGCAGTGCAATATCCCGCATTATCTCTGCAGCTTCTCTCTCAGTGAAAGCCTGGTCGCCACGCTCCTGAATCCTGCTGAACAACTCACCACCTTCCATGCATTCCATGATGATGAGGAGACAGCGCTTGCCATGGGTGATGTTCTCATACCATCCAGGATG…	ENSG00000114738	MAPKAPK3	ENSP00000402045	76	119
AA533569	1	SDF2L1	22	21998410	21998588	18	196	TCATAGACCAACATTCTTTAATCACAAAGGCACTTGAGGACCCCTACAAACCCAAAGTCTCTGCCAAGAGTGGCCCTGCAGACGCCCCACCTGCCACCCTCCATCCACCCATCCATCCACACACTCAGAGTTCATCGTGACCTGCAGAGGGCTCCACACTAGGCTTGATGAAGATGCCT	ENSG00000128228	SDF2L1	ENSP00000248958	204	221
AA533569	2	DUOX2	15	45385646	45386392	194	492	CCTGGTGCCCTCCTCAAAGTTGCTGACACTTTGGGGACGGGAAGGGGTAGAAGTAGGGCTGCTCCTTTTGGAGCTGGAGGGAATAGACCTGGAGACAGAGTTGAGGCAGTCGGGCTGTCCAGGTTCTAAGCATCACAGCTTCTGCACTGGGCTCTGAGGAGATTCTCAGCCAGAGCCCAGGGACCACTCCAGTAGATGCAGAGAGGGGCCTGCCAGGGGTCAGGGCAGTGGGTATCACTGGGTGACATCCAGAATATCAGAGTTCCCATAGTGGTGCATGAGTGGGCTCGGTCCTGCCT	ENSG00000140279	DUOX2	ENSP00000475084	1534	1548
AA533569	2	DUOX2	15	45385646	45386392	194	492	CCTGGTGCCCTCCTCAAAGTTGCTGACACTTTGGGGACGGGAAGGGGTAGAAGTAGGGCTGCTCCTTTTGGAGCTGGAGGGAATAGACCTGGAGACAGAGTTGAGGCAGTCGGGCTGTCCAGGTTCTAAGCATCACAGCTTCTGCACTGGGCTCTGAGGAGATTCTCAGCCAGAGCCCAGGGACCACTCCAGTAGATGCAGAGAGGGGCCTGCCAGGGGTCAGGGCAGTGGGTATCACTGGGTGACATCCAGAATATCAGAGTTCCCATAGTGGTGCATGAGTGGGCTCGGTCCTGCCT	ENSG00000140279	DUOX2	ENSP00000373691	1534	1548
AA535995	1	GSTP1	11	67353925	67354124	3	203	TAGCTCTCTTAGAAATTTTATTGGTCCTGGAGAAAGGAAGGCAAACTCTGCCTCCCGCTCAGAGTCCCCCCAACCCTCACTGTTTCCCGTTGCCATTGATGGGGAGGTTCACGTACTCAGGGGAGGCCAGGAAGGCTCTGAGCTTGGGCCGGGCACTGAGGCGCCCCACATATGCTGAGAGCAGGGGGAACGCATTCCAGG	ENSG00000084207	GSTP1	ENSP00000381607	170	210
AA535995	1	GSTP1	11	67353925	67354124	3	203	TAGCTCTCTTAGAAATTTTATTGGTCCTGGAGAAAGGAAGGCAAACTCTGCCTCCCGCTCAGAGTCCCCCCAACCCTCACTGTTTCCCGTTGCCATTGATGGGGAGGTTCACGTACTCAGGGGAGGCCAGGAAGGCTCTGAGCTTGGGCCGGGCACTGAGGCGCCCCACATATGCTGAGAGCAGGGGGAACGCATTCCAGG	ENSG00000084207	GSTP1	ENSP00000381604	134	174
AA535995	2	CTSA	20	44522645	44522704	192	251	ACGCATTCCAGGTCTTTGTTGTCATAGAAGTTACACTTGTTTTGAGAGCAGCAGTGGGTC	ENSG00000064601	CTSA	ENSP00000361562	255	275
AA535995	2	CTSA	20	44522645	44522704	192	251	ACGCATTCCAGGTCTTTGTTGTCATAGAAGTTACACTTGTTTTGAGAGCAGCAGTGGGTC	ENSG00000064601	CTSA	ENSP00000346952	238	258
AA535995	2	CTSA	20	44522645	44522704	192	251	ACGCATTCCAGGTCTTTGTTGTCATAGAAGTTACACTTGTTTTGAGAGCAGCAGTGGGTC	ENSG00000064601	CTSA	ENSP00000191018	237	257
AA535995	2	CTSA	20	44522645	44522704	192	251	ACGCATTCCAGGTCTTTGTTGTCATAGAAGTTACACTTGTTTTGAGAGCAGCAGTGGGTC	ENSG00000064601	CTSA	ENSP00000361537	237	257
AA535995	2	CTSA	20	44522645	44522704	192	251	ACGCATTCCAGGTCTTTGTTGTCATAGAAGTTACACTTGTTTTGAGAGCAGCAGTGGGTC	ENSG00000064601	CTSA	ENSP00000408533	80	100
AA553904	1	RPS6	9	19376259	19376568	6	210	TCTGATCTTATTTATTTGTTACTCAAAAAATCTTATTTCTGACTGGATTCAGACTTAGAAGTAGAAGCTCGCAGAGAGGAAAGTCTGCGTCTCTTCGCAATTTGTTCCTGGCGCTTCTCCTTAGCCTCCTTCATTCTCTTGGCCAAAAGTTTAGCATATTCTGCAGCCTCTTCTTTATTTTTCTTGGTACGCTGCTTCTTCAGAG	ENSG00000137154	RPS6	ENSP00000369757	193	249
AA553904	1	RPS6	9	19376259	19376568	6	210	TCTGATCTTATTTATTTGTTACTCAAAAAATCTTATTTCTGACTGGATTCAGACTTAGAAGTAGAAGCTCGCAGAGAGGAAAGTCTGCGTCTCTTCGCAATTTGTTCCTGGCGCTTCTCCTTAGCCTCCTTCATTCTCTTGGCCAAAAGTTTAGCATATTCTGCAGCCTCTTCTTTATTTTTCTTGGTACGCTGCTTCTTCAGAG	ENSG00000137154	RPS6	ENSP00000369743	162	218
AA553904	1	RPS6	9	19376259	19376568	6	210	TCTGATCTTATTTATTTGTTACTCAAAAAATCTTATTTCTGACTGGATTCAGACTTAGAAGTAGAAGCTCGCAGAGAGGAAAGTCTGCGTCTCTTCGCAATTTGTTCCTGGCGCTTCTCCTTAGCCTCCTTCATTCTCTTGGCCAAAAGTTTAGCATATTCTGCAGCCTCTTCTTTATTTTTCTTGGTACGCTGCTTCTTCAGAG	ENSG00000137154	RPS6	ENSP00000369745	162	218
AA553904	2	NPAS2	2	101541622	101549457	209	435	AGTCTGAGAAGAAGCGTCGGGACCAGTTCAATGTTCTCATCAAAGAGCTCAGTTCCATGCTCCCTGGCAACACGCGGAAAATGGACAAAACCACCGTGTTGGAAAAGGTCATCGGATTTTTGCAGAAACACAATGGTAAAGAAGTCTCAGCGCAAACGGAAATCTGTGACATTCAGCAAGACTGGAAGCCTTCATTCCTCAGTAATGAAGAATTCACCCAGCTGATG	ENSG00000170485	NPAS2	ENSP00000338283	16	89
AA553904	2	NPAS2	2	101541622	101549457	209	435	AGTCTGAGAAGAAGCGTCGGGACCAGTTCAATGTTCTCATCAAAGAGCTCAGTTCCATGCTCCCTGGCAACACGCGGAAAATGGACAAAACCACCGTGTTGGAAAAGGTCATCGGATTTTTGCAGAAACACAATGGTAAAGAAGTCTCAGCGCAAACGGAAATCTGTGACATTCAGCAAGACTGGAAGCCTTCATTCCTCAGTAATGAAGAATTCACCCAGCTGATG	ENSG00000170485	NPAS2	ENSP00000388528	5	78
AA553904	2	NPAS2	2	101541622	101549457	209	435	AGTCTGAGAAGAAGCGTCGGGACCAGTTCAATGTTCTCATCAAAGAGCTCAGTTCCATGCTCCCTGGCAACACGCGGAAAATGGACAAAACCACCGTGTTGGAAAAGGTCATCGGATTTTTGCAGAAACACAATGGTAAAGAAGTCTCAGCGCAAACGGAAATCTGTGACATTCAGCAAGACTGGAAGCCTTCATTCCTCAGTAATGAAGAATTCACCCAGCTGATG	ENSG00000170485	NPAS2	ENSP00000397595	81	154
AA553904	2	NPAS2	2	101541622	101549457	209	435	AGTCTGAGAAGAAGCGTCGGGACCAGTTCAATGTTCTCATCAAAGAGCTCAGTTCCATGCTCCCTGGCAACACGCGGAAAATGGACAAAACCACCGTGTTGGAAAAGGTCATCGGATTTTTGCAGAAACACAATGGTAAAGAAGTCTCAGCGCAAACGGAAATCTGTGACATTCAGCAAGACTGGAAGCCTTCATTCCTCAGTAATGAAGAATTCACCCAGCTGATG	ENSG00000170485	NPAS2	ENSP00000395265	0	75
AA554469	1	WDR74	11	62600383	62600524	4	145	TGGGTGTTCAGCAGTTTATTTACAAAGTGGGCACAGGGGCGTCAGGGGCTGGTGGACCCAGGCCGCTTCTTCTTTCTCCGTCTCGTTTGGAGAGCTCCTTGGGGCTGCTCCAAACCCGAGAGCTTCCGCTTGGCAGCTGCCT	ENSG00000133316	WDR74	ENSP00000278856	353	385
AA554469	1	WDR74	11	62600383	62600524	4	145	TGGGTGTTCAGCAGTTTATTTACAAAGTGGGCACAGGGGCGTCAGGGGCTGGTGGACCCAGGCCGCTTCTTCTTTCTCCGTCTCGTTTGGAGAGCTCCTTGGGGCTGCTCCAAACCCGAGAGCTTCCGCTTGGCAGCTGCCT	ENSG00000133316	WDR74	ENSP00000432119	353	385
AA554469	1	WDR74	11	62600383	62600524	4	145	TGGGTGTTCAGCAGTTTATTTACAAAGTGGGCACAGGGGCGTCAGGGGCTGGTGGACCCAGGCCGCTTCTTCTTTCTCCGTCTCGTTTGGAGAGCTCCTTGGGGCTGCTCCAAACCCGAGAGCTTCCGCTTGGCAGCTGCCT	ENSG00000133316	WDR74	ENSP00000435726	353	385
AA554469	1	WDR74	11	62600383	62600524	4	145	TGGGTGTTCAGCAGTTTATTTACAAAGTGGGCACAGGGGCGTCAGGGGCTGGTGGACCCAGGCCGCTTCTTCTTTCTCCGTCTCGTTTGGAGAGCTCCTTGGGGCTGCTCCAAACCCGAGAGCTTCCGCTTGGCAGCTGCCT	ENSG00000133316	WDR74	ENSP00000308931	334	366
AA554469	1	WDR74	11	62600383	62600524	4	145	TGGGTGTTCAGCAGTTTATTTACAAAGTGGGCACAGGGGCGTCAGGGGCTGGTGGACCCAGGCCGCTTCTTCTTTCTCCGTCTCGTTTGGAGAGCTCCTTGGGGCTGCTCCAAACCCGAGAGCTTCCGCTTGGCAGCTGCCT	ENSG00000133316	WDR74	ENSP00000432113	296	328
AA554469	1	WDR74	11	62600383	62600524	4	145	TGGGTGTTCAGCAGTTTATTTACAAAGTGGGCACAGGGGCGTCAGGGGCTGGTGGACCCAGGCCGCTTCTTCTTTCTCCGTCTCGTTTGGAGAGCTCCTTGGGGCTGCTCCAAACCCGAGAGCTTCCGCTTGGCAGCTGCCT	ENSG00000133316	WDR74	ENSP00000439541	5	38
AA554469	2	DOT1L	19	2230330	2230451	142	262	GCCTGAGCCCCTTCCTGAGCGCCCTGGCGCTGCCCTGAGCTCTTCACCTTTACCCCGGCACTGTGAACCCCCAGACTGTTCACCCTCCGGGGCGTGGGTTGCGCCCTTGCATGTGAAGGGG	ENSG00000104886	PLEKHJ1	ENSP00000464955	182	221
AA559883	1	XPO1	2	61724028	61724091	1	64	ATTGCTGGTGTGAGTGTAAGCCAATATGAAGAACAATTTGTAACACTATTTACTCTGACAATGA	ENSG00000082898	XPO1	ENSP00000384863	270	291
AA559883	1	XPO1	2	61724028	61724091	1	64	ATTGCTGGTGTGAGTGTAAGCCAATATGAAGAACAATTTGTAACACTATTTACTCTGACAATGA	ENSG00000082898	XPO1	ENSP00000385559	270	291
AA559883	1	XPO1	2	61724028	61724091	1	64	ATTGCTGGTGTGAGTGTAAGCCAATATGAAGAACAATTTGTAACACTATTTACTCTGACAATGA	ENSG00000082898	XPO1	ENSP00000385942	270	291
AA559883	2	XPO1	2	61722680	61724033	60	148	AATGAAGTTCTGTTCATCATCTTTTCCATTTGAGTACGCAAGTCGAATATTGGTATTTAAAGGAAGCATCTGCTTTAGTTGCATCATTG	ENSG00000082898	XPO1	ENSP00000384863	290	319
AA559883	2	XPO1	2	61722680	61724033	60	148	AATGAAGTTCTGTTCATCATCTTTTCCATTTGAGTACGCAAGTCGAATATTGGTATTTAAAGGAAGCATCTGCTTTAGTTGCATCATTG	ENSG00000082898	XPO1	ENSP00000385559	290	319
AA559883	2	XPO1	2	61722680	61724033	60	148	AATGAAGTTCTGTTCATCATCTTTTCCATTTGAGTACGCAAGTCGAATATTGGTATTTAAAGGAAGCATCTGCTTTAGTTGCATCATTG	ENSG00000082898	XPO1	ENSP00000385942	290	319
AA573864	1	ITLN1	1	160846463	160846537	1	75	GAATAGAAGCACAGCTGCCTCAGTTATCTCACGGCTGCTGCTGTAACCAACATGAGTTCCATATCCACTCCAATC	ENSG00000179914	ITLN1	ENSP00000323587	286	310
AA573864	2	ACSL5	10	114171678	114177666	76	468	CCTGATGATGTGGCCATATCCTACCTCCCTCTGGCTCATATGTTTGAGAGGATTGTACAGGCTGTTGTGTACAGCTGTGGAGCCAGAGTTGGATTCTTCCAAGGGGATATTCGGTTGCTGGCTGACGACATGAAGACTTTGAAGCCCACATTGTTTCCCGCGGTGCCTCGACTCCTTAACAGGATCTACGATAAGGTACAAAATGAGGCCAAGACACCCTTGAAGAAGTTCTTGTTGAAGCTGGCTGTTTCCAGTAAATTCAAAGAGCTTCAAAAGGGTATCATCAGGCATGATAGTTTCTGGGACAAGCTCATCTTTGCAAAGATCCAGGACAAGCTGGGCGGAAGGGTTCGTGTAATTGTCACTGGAGGCTGCCCCATGTCCACTTCAGTC	ENSG00000197142	ACSL5	ENSP00000348429	352	483
AA573864	2	ACSL5	10	114171678	114177666	76	468	CCTGATGATGTGGCCATATCCTACCTCCCTCTGGCTCATATGTTTGAGAGGATTGTACAGGCTGTTGTGTACAGCTGTGGAGCCAGAGTTGGATTCTTCCAAGGGGATATTCGGTTGCTGGCTGACGACATGAAGACTTTGAAGCCCACATTGTTTCCCGCGGTGCCTCGACTCCTTAACAGGATCTACGATAAGGTACAAAATGAGGCCAAGACACCCTTGAAGAAGTTCTTGTTGAAGCTGGCTGTTTCCAGTAAATTCAAAGAGCTTCAAAAGGGTATCATCAGGCATGATAGTTTCTGGGACAAGCTCATCTTTGCAAAGATCCAGGACAAGCTGGGCGGAAGGGTTCGTGTAATTGTCACTGGAGGCTGCCCCATGTCCACTTCAGTC	ENSG00000197142	ACSL5	ENSP00000346223	296	427
AA573864	2	ACSL5	10	114171678	114177666	76	468	CCTGATGATGTGGCCATATCCTACCTCCCTCTGGCTCATATGTTTGAGAGGATTGTACAGGCTGTTGTGTACAGCTGTGGAGCCAGAGTTGGATTCTTCCAAGGGGATATTCGGTTGCTGGCTGACGACATGAAGACTTTGAAGCCCACATTGTTTCCCGCGGTGCCTCGACTCCTTAACAGGATCTACGATAAGGTACAAAATGAGGCCAAGACACCCTTGAAGAAGTTCTTGTTGAAGCTGGCTGTTTCCAGTAAATTCAAAGAGCTTCAAAAGGGTATCATCAGGCATGATAGTTTCTGGGACAAGCTCATCTTTGCAAAGATCCAGGACAAGCTGGGCGGAAGGGTTCGTGTAATTGTCACTGGAGGCTGCCCCATGTCCACTTCAGTC	ENSG00000197142	ACSL5	ENSP00000346680	296	427
AA573864	2	ACSL5	10	114171678	114177666	76	468	CCTGATGATGTGGCCATATCCTACCTCCCTCTGGCTCATATGTTTGAGAGGATTGTACAGGCTGTTGTGTACAGCTGTGGAGCCAGAGTTGGATTCTTCCAAGGGGATATTCGGTTGCTGGCTGACGACATGAAGACTTTGAAGCCCACATTGTTTCCCGCGGTGCCTCGACTCCTTAACAGGATCTACGATAAGGTACAAAATGAGGCCAAGACACCCTTGAAGAAGTTCTTGTTGAAGCTGGCTGTTTCCAGTAAATTCAAAGAGCTTCAAAAGGGTATCATCAGGCATGATAGTTTCTGGGACAAGCTCATCTTTGCAAAGATCCAGGACAAGCTGGGCGGAAGGGTTCGTGTAATTGTCACTGGAGGCTGCCCCATGTCCACTTCAGTC	ENSG00000197142	ACSL5	ENSP00000376796	296	427
AA573864	2	ACSL5	10	114171678	114177666	76	468	CCTGATGATGTGGCCATATCCTACCTCCCTCTGGCTCATATGTTTGAGAGGATTGTACAGGCTGTTGTGTACAGCTGTGGAGCCAGAGTTGGATTCTTCCAAGGGGATATTCGGTTGCTGGCTGACGACATGAAGACTTTGAAGCCCACATTGTTTCCCGCGGTGCCTCGACTCCTTAACAGGATCTACGATAAGGTACAAAATGAGGCCAAGACACCCTTGAAGAAGTTCTTGTTGAAGCTGGCTGTTTCCAGTAAATTCAAAGAGCTTCAAAAGGGTATCATCAGGCATGATAGTTTCTGGGACAAGCTCATCTTTGCAAAGATCCAGGACAAGCTGGGCGGAAGGGTTCGTGTAATTGTCACTGGAGGCTGCCCCATGTCCACTTCAGTC	ENSG00000197142	ACSL5	ENSP00000403647	296	427
AA577933	1	RECQL5	17	73623422	73623532	8	116	CTGGCATGGCTGTGTGGCCCCAGAGGTGACCAACTGCTGGCTGGGCAGGGCCGCAGTCCTCCCCCAGATTCTAGCATGGGTCATCCTGGGCCTCACCTGCTGATGCCAG	ENSG00000108469	RECQL5	ENSP00000317636	982	991
AA577933	1	RECQL5	17	73623422	73623532	8	116	CTGGCATGGCTGTGTGGCCCCAGAGGTGACCAACTGCTGGCTGGGCAGGGCCGCAGTCCTCCCCCAGATTCTAGCATGGGTCATCCTGGGCCTCACCTGCTGATGCCAG	ENSG00000108469	RECQL5	ENSP00000394820	955	964
AA577933	2	RECQL5	17	73623526	73623775	110	259	ATGCCAGTCAGCTTCGCTCTCGCACCGGGCCCGGCCATGGAAGAAGTGCCTGATGAGGTTCTGGGCCTCTTCCTTCACGCTCCTTCCAGGAGAGGTCTTCTGAGTCAGCAAGTGTGAGAGGTGGCGGGCAAAGCGTTTAAACAACTCCTG	ENSG00000108469	RECQL5	ENSP00000317636	935	983
AA577933	2	RECQL5	17	73623526	73623775	110	259	ATGCCAGTCAGCTTCGCTCTCGCACCGGGCCCGGCCATGGAAGAAGTGCCTGATGAGGTTCTGGGCCTCTTCCTTCACGCTCCTTCCAGGAGAGGTCTTCTGAGTCAGCAAGTGTGAGAGGTGGCGGGCAAAGCGTTTAAACAACTCCTG	ENSG00000108469	RECQL5	ENSP00000394820	908	956
AA581992	1	PSMA7	20	60711790	60711972	1	180	TAAAAATACGGAAGTTTATTGTAGGACACTCAGTGTGAATAAATGGAATGGAAAGGCCTACACATCGAGACTCATCCATGATTGATATGAATTTAAAAATTACAAGCAAAGACATTTTATTCATCATGATGCTTTCTTTTGTTTCTTCTTTTCGTTTTCTTCTTTGTCTTTTTCTTCAGC	ENSG00000101182	PSMA7	ENSP00000359910	229	248
AA581992	1	PSMA7	20	60711790	60711972	1	180	TAAAAATACGGAAGTTTATTGTAGGACACTCAGTGTGAATAAATGGAATGGAAAGGCCTACACATCGAGACTCATCCATGATTGATATGAATTTAAAAATTACAAGCAAAGACATTTTATTCATCATGATGCTTTCTTTTGTTTCTTCTTTTCGTTTTCTTCTTTGTCTTTTTCTTCAGC	ENSG00000101182	PSMA7	ENSP00000397047	168	187
AA581992	1	PSMA7	20	60711790	60711972	1	180	TAAAAATACGGAAGTTTATTGTAGGACACTCAGTGTGAATAAATGGAATGGAAAGGCCTACACATCGAGACTCATCCATGATTGATATGAATTTAAAAATTACAAGCAAAGACATTTTATTCATCATGATGCTTTCTTTTGTTTCTTCTTTTCGTTTTCTTCTTTGTCTTTTTCTTCAGC	ENSG00000101182	PSMA7	ENSP00000359898	159	178
AA581992	2	UBA52	19	18682669	18685899	167	528	TCTTTTTCTTCAGCGAGGCGGCCGACTGACGCAAACATGCAGATCTTTGTGAAGACCCTCACTGGCAAAACCATCACCCTTGAGGTCGAGCCCAGTGACACCATTGAGAATGTCAAAGCCAAAATTCAAGACAAGGAGGGTATCCCACCTGACCAGCAGCGTCTGATATTTGCCGGCAAACAGCTGGAGGATGGCCGCACTCTCTCAGACTACAACATCCAGAAAGAGTCCACCCTGCACCTGGTGTTGCGCCTGCGAGGTGGCATTATTGAGCCTTCTCTCCGCCAGCTTGACCGGAAATACAACTGCGACAAGATGATCTGCCGCAAGTGCTATGCTCGGCTTCAACCTCGTGCTGTCAA	ENSG00000221983	UBA52	ENSP00000472768	0	118
AA581992	2	UBA52	19	18682669	18685899	167	528	TCTTTTTCTTCAGCGAGGCGGCCGACTGACGCAAACATGCAGATCTTTGTGAAGACCCTCACTGGCAAAACCATCACCCTTGAGGTCGAGCCCAGTGACACCATTGAGAATGTCAAAGCCAAAATTCAAGACAAGGAGGGTATCCCACCTGACCAGCAGCGTCTGATATTTGCCGGCAAACAGCTGGAGGATGGCCGCACTCTCTCAGACTACAACATCCAGAAAGAGTCCACCCTGCACCTGGTGTTGCGCCTGCGAGGTGGCATTATTGAGCCTTCTCTCCGCCAGCTTGACCGGAAATACAACTGCGACAAGATGATCTGCCGCAAGTGCTATGCTCGGCTTCAACCTCGTGCTGTCAA	ENSG00000221983	UBA52	ENSP00000388107	0	108
AA581992	2	UBA52	19	18682669	18685899	167	528	TCTTTTTCTTCAGCGAGGCGGCCGACTGACGCAAACATGCAGATCTTTGTGAAGACCCTCACTGGCAAAACCATCACCCTTGAGGTCGAGCCCAGTGACACCATTGAGAATGTCAAAGCCAAAATTCAAGACAAGGAGGGTATCCCACCTGACCAGCAGCGTCTGATATTTGCCGGCAAACAGCTGGAGGATGGCCGCACTCTCTCAGACTACAACATCCAGAAAGAGTCCACCCTGCACCTGGTGTTGCGCCTGCGAGGTGGCATTATTGAGCCTTCTCTCCGCCAGCTTGACCGGAAATACAACTGCGACAAGATGATCTGCCGCAAGTGCTATGCTCGGCTTCAACCTCGTGCTGTCAA	ENSG00000221983	UBA52	ENSP00000396910	0	108
AA581992	2	UBA52	19	18682669	18685899	167	528	TCTTTTTCTTCAGCGAGGCGGCCGACTGACGCAAACATGCAGATCTTTGTGAAGACCCTCACTGGCAAAACCATCACCCTTGAGGTCGAGCCCAGTGACACCATTGAGAATGTCAAAGCCAAAATTCAAGACAAGGAGGGTATCCCACCTGACCAGCAGCGTCTGATATTTGCCGGCAAACAGCTGGAGGATGGCCGCACTCTCTCAGACTACAACATCCAGAAAGAGTCCACCCTGCACCTGGTGTTGCGCCTGCGAGGTGGCATTATTGAGCCTTCTCTCCGCCAGCTTGACCGGAAATACAACTGCGACAAGATGATCTGCCGCAAGTGCTATGCTCGGCTTCAACCTCGTGCTGTCAA	ENSG00000221983	UBA52	ENSP00000470419	0	108
AA581992	2	UBA52	19	18682669	18685899	167	528	TCTTTTTCTTCAGCGAGGCGGCCGACTGACGCAAACATGCAGATCTTTGTGAAGACCCTCACTGGCAAAACCATCACCCTTGAGGTCGAGCCCAGTGACACCATTGAGAATGTCAAAGCCAAAATTCAAGACAAGGAGGGTATCCCACCTGACCAGCAGCGTCTGATATTTGCCGGCAAACAGCTGGAGGATGGCCGCACTCTCTCAGACTACAACATCCAGAAAGAGTCCACCCTGCACCTGGTGTTGCGCCTGCGAGGTGGCATTATTGAGCCTTCTCTCCGCCAGCTTGACCGGAAATACAACTGCGACAAGATGATCTGCCGCAAGTGCTATGCTCGGCTTCAACCTCGTGCTGTCAA	ENSG00000221983	UBA52	ENSP00000470507	0	108
AA581992	2	UBA52	19	18682669	18685899	167	528	TCTTTTTCTTCAGCGAGGCGGCCGACTGACGCAAACATGCAGATCTTTGTGAAGACCCTCACTGGCAAAACCATCACCCTTGAGGTCGAGCCCAGTGACACCATTGAGAATGTCAAAGCCAAAATTCAAGACAAGGAGGGTATCCCACCTGACCAGCAGCGTCTGATATTTGCCGGCAAACAGCTGGAGGATGGCCGCACTCTCTCAGACTACAACATCCAGAAAGAGTCCACCCTGCACCTGGTGTTGCGCCTGCGAGGTGGCATTATTGAGCCTTCTCTCCGCCAGCTTGACCGGAAATACAACTGCGACAAGATGATCTGCCGCAAGTGCTATGCTCGGCTTCAACCTCGTGCTGTCAA	ENSG00000221983	UBA52	ENSP00000471062	0	108
AA581992	2	UBA52	19	18682669	18685899	167	528	TCTTTTTCTTCAGCGAGGCGGCCGACTGACGCAAACATGCAGATCTTTGTGAAGACCCTCACTGGCAAAACCATCACCCTTGAGGTCGAGCCCAGTGACACCATTGAGAATGTCAAAGCCAAAATTCAAGACAAGGAGGGTATCCCACCTGACCAGCAGCGTCTGATATTTGCCGGCAAACAGCTGGAGGATGGCCGCACTCTCTCAGACTACAACATCCAGAAAGAGTCCACCCTGCACCTGGTGTTGCGCCTGCGAGGTGGCATTATTGAGCCTTCTCTCCGCCAGCTTGACCGGAAATACAACTGCGACAAGATGATCTGCCGCAAGTGCTATGCTCGGCTTCAACCTCGTGCTGTCAA	ENSG00000221983	UBA52	ENSP00000471464	0	108
AA581992	2	UBA52	19	18682669	18685899	167	528	TCTTTTTCTTCAGCGAGGCGGCCGACTGACGCAAACATGCAGATCTTTGTGAAGACCCTCACTGGCAAAACCATCACCCTTGAGGTCGAGCCCAGTGACACCATTGAGAATGTCAAAGCCAAAATTCAAGACAAGGAGGGTATCCCACCTGACCAGCAGCGTCTGATATTTGCCGGCAAACAGCTGGAGGATGGCCGCACTCTCTCAGACTACAACATCCAGAAAGAGTCCACCCTGCACCTGGTGTTGCGCCTGCGAGGTGGCATTATTGAGCCTTCTCTCCGCCAGCTTGACCGGAAATACAACTGCGACAAGATGATCTGCCGCAAGTGCTATGCTCGGCTTCAACCTCGTGCTGTCAA	ENSG00000221983	UBA52	ENSP00000471622	0	108
AA581992	2	UBA52	19	18682669	18685899	167	528	TCTTTTTCTTCAGCGAGGCGGCCGACTGACGCAAACATGCAGATCTTTGTGAAGACCCTCACTGGCAAAACCATCACCCTTGAGGTCGAGCCCAGTGACACCATTGAGAATGTCAAAGCCAAAATTCAAGACAAGGAGGGTATCCCACCTGACCAGCAGCGTCTGATATTTGCCGGCAAACAGCTGGAGGATGGCCGCACTCTCTCAGACTACAACATCCAGAAAGAGTCCACCCTGCACCTGGTGTTGCGCCTGCGAGGTGGCATTATTGAGCCTTCTCTCCGCCAGCTTGACCGGAAATACAACTGCGACAAGATGATCTGCCGCAAGTGCTATGCTCGGCTTCAACCTCGTGCTGTCAA	ENSG00000221983	UBA52	ENSP00000472264	0	108
AA581992	2	UBA52	19	18682669	18685899	167	528	TCTTTTTCTTCAGCGAGGCGGCCGACTGACGCAAACATGCAGATCTTTGTGAAGACCCTCACTGGCAAAACCATCACCCTTGAGGTCGAGCCCAGTGACACCATTGAGAATGTCAAAGCCAAAATTCAAGACAAGGAGGGTATCCCACCTGACCAGCAGCGTCTGATATTTGCCGGCAAACAGCTGGAGGATGGCCGCACTCTCTCAGACTACAACATCCAGAAAGAGTCCACCCTGCACCTGGTGTTGCGCCTGCGAGGTGGCATTATTGAGCCTTCTCTCCGCCAGCTTGACCGGAAATACAACTGCGACAAGATGATCTGCCGCAAGTGCTATGCTCGGCTTCAACCTCGTGCTGTCAA	ENSG00000221983	UBA52	ENSP00000472545	0	108
AA581992	2	UBA52	19	18682669	18685899	167	528	TCTTTTTCTTCAGCGAGGCGGCCGACTGACGCAAACATGCAGATCTTTGTGAAGACCCTCACTGGCAAAACCATCACCCTTGAGGTCGAGCCCAGTGACACCATTGAGAATGTCAAAGCCAAAATTCAAGACAAGGAGGGTATCCCACCTGACCAGCAGCGTCTGATATTTGCCGGCAAACAGCTGGAGGATGGCCGCACTCTCTCAGACTACAACATCCAGAAAGAGTCCACCCTGCACCTGGTGTTGCGCCTGCGAGGTGGCATTATTGAGCCTTCTCTCCGCCAGCTTGACCGGAAATACAACTGCGACAAGATGATCTGCCGCAAGTGCTATGCTCGGCTTCAACCTCGTGCTGTCAA	ENSG00000221983	UBA52	ENSP00000473048	0	108
AA581992	2	UBA52	19	18682669	18685899	167	528	TCTTTTTCTTCAGCGAGGCGGCCGACTGACGCAAACATGCAGATCTTTGTGAAGACCCTCACTGGCAAAACCATCACCCTTGAGGTCGAGCCCAGTGACACCATTGAGAATGTCAAAGCCAAAATTCAAGACAAGGAGGGTATCCCACCTGACCAGCAGCGTCTGATATTTGCCGGCAAACAGCTGGAGGATGGCCGCACTCTCTCAGACTACAACATCCAGAAAGAGTCCACCCTGCACCTGGTGTTGCGCCTGCGAGGTGGCATTATTGAGCCTTCTCTCCGCCAGCTTGACCGGAAATACAACTGCGACAAGATGATCTGCCGCAAGTGCTATGCTCGGCTTCAACCTCGTGCTGTCAA	ENSG00000221983	UBA52	ENSP00000471991	0	72
AA581992	2	UBA52	19	18682669	18685899	167	528	TCTTTTTCTTCAGCGAGGCGGCCGACTGACGCAAACATGCAGATCTTTGTGAAGACCCTCACTGGCAAAACCATCACCCTTGAGGTCGAGCCCAGTGACACCATTGAGAATGTCAAAGCCAAAATTCAAGACAAGGAGGGTATCCCACCTGACCAGCAGCGTCTGATATTTGCCGGCAAACAGCTGGAGGATGGCCGCACTCTCTCAGACTACAACATCCAGAAAGAGTCCACCCTGCACCTGGTGTTGCGCCTGCGAGGTGGCATTATTGAGCCTTCTCTCCGCCAGCTTGACCGGAAATACAACTGCGACAAGATGATCTGCCGCAAGTGCTATGCTCGGCTTCAACCTCGTGCTGTCAA	ENSG00000221983	UBA52	ENSP00000472137	0	62
AA622384	1	HOXB13	17	46805727	46805865	1	137	GAGCTGGGGACGTCCCCTGGGGCACCCCAGGGCATGGGTGGCATTGCTTTGGCGGCTCCGCAGCCTGGCAGATCCAAGGGGGCATAGTTGACAGCAGGCATCAGCGTAGGCGCCGCTGGGTGGCTGGTCAGAGGGGA	ENSG00000159184	HOXB13	ENSP00000290295	30	76
AA622384	2	ACTG2	2	74120150	74129622	138	462	CACTGGGAGAAGAACCTCTCATACCCTCGGTGCTCCAGTCCCCAGCTCACTCAGCCACATACACCATGTGTGAAGAGGAGACCACCGCGCTCGTGTGTGACAATGGCTCTGGCCTGTGCAAGGCAGGCTTCGCAGGAGATGATGCCCCCCGGTNNGTCTTCCCCTCCATTGTGGGCCGCCCTCGCCACCAGGGTGTGATGGTGGGAATGGGCCAGAAAGACAGCTATGTGGGGGATGAGGCTCAGAGCAAGCGAGGGATCCTAACTCTCAAATACCCCATTGAACACGGCATCATCACCAACTGGGATGACATGGAGAAGATCTG	ENSG00000163017	ACTG2	ENSP00000295137	0	85
AA622384	2	ACTG2	2	74120150	74129622	138	462	CACTGGGAGAAGAACCTCTCATACCCTCGGTGCTCCAGTCCCCAGCTCACTCAGCCACATACACCATGTGTGAAGAGGAGACCACCGCGCTCGTGTGTGACAATGGCTCTGGCCTGTGCAAGGCAGGCTTCGCAGGAGATGATGCCCCCCGGTNNGTCTTCCCCTCCATTGTGGGCCGCCCTCGCCACCAGGGTGTGATGGTGGGAATGGGCCAGAAAGACAGCTATGTGGGGGATGAGGCTCAGAGCAAGCGAGGGATCCTAACTCTCAAATACCCCATTGAACACGGCATCATCACCAACTGGGATGACATGGAGAAGATCTG	ENSG00000163017	ACTG2	ENSP00000386857	0	85
AA622384	2	ACTG2	2	74120150	74129622	138	462	CACTGGGAGAAGAACCTCTCATACCCTCGGTGCTCCAGTCCCCAGCTCACTCAGCCACATACACCATGTGTGAAGAGGAGACCACCGCGCTCGTGTGTGACAATGGCTCTGGCCTGTGCAAGGCAGGCTTCGCAGGAGATGATGCCCCCCGGTNNGTCTTCCCCTCCATTGTGGGCCGCCCTCGCCACCAGGGTGTGATGGTGGGAATGGGCCAGAAAGACAGCTATGTGGGGGATGAGGCTCAGAGCAAGCGAGGGATCCTAACTCTCAAATACCCCATTGAACACGGCATCATCACCAACTGGGATGACATGGAGAAGATCTG	ENSG00000163017	ACTG2	ENSP00000386929	0	42
AA622384	2	ACTG2	2	74120150	74129622	138	462	CACTGGGAGAAGAACCTCTCATACCCTCGGTGCTCCAGTCCCCAGCTCACTCAGCCACATACACCATGTGTGAAGAGGAGACCACCGCGCTCGTGTGTGACAATGGCTCTGGCCTGTGCAAGGCAGGCTTCGCAGGAGATGATGCCCCCCGGTNNGTCTTCCCCTCCATTGTGGGCCGCCCTCGCCACCAGGGTGTGATGGTGGGAATGGGCCAGAAAGACAGCTATGTGGGGGATGAGGCTCAGAGCAAGCGAGGGATCCTAACTCTCAAATACCCCATTGAACACGGCATCATCACCAACTGGGATGACATGGAGAAGATCTG	ENSG00000163017	ACTG2	ENSP00000410020	0	84
AA622384	2	ACTG2	2	74120150	74129622	138	462	CACTGGGAGAAGAACCTCTCATACCCTCGGTGCTCCAGTCCCCAGCTCACTCAGCCACATACACCATGTGTGAAGAGGAGACCACCGCGCTCGTGTGTGACAATGGCTCTGGCCTGTGCAAGGCAGGCTTCGCAGGAGATGATGCCCCCCGGTNNGTCTTCCCCTCCATTGTGGGCCGCCCTCGCCACCAGGGTGTGATGGTGGGAATGGGCCAGAAAGACAGCTATGTGGGGGATGAGGCTCAGAGCAAGCGAGGGATCCTAACTCTCAAATACCCCATTGAACACGGCATCATCACCAACTGGGATGACATGGAGAAGATCTG	ENSG00000163017	ACTG2	ENSP00000387182	0	84
AA625303	1	CCDC80	3	112324124	112324595	18	489	AGCGAGAAGACGTACCAGCCCATTTGGTGAAAGACATTCGTAACTATTTTCAAGTGAGCCCGGAGTACTTCTCCATGCTTCTAGTCGGAAAAGACGGAAATGTCAAATCCTGGTATCCTTCCCCAATGTGGTCCATGGTGATTGTGTACGATTTAATTGATTCGATGCAACTTCGGAGACAGGAAATGGCGATTCAGCAGTCACTGGGGATGCGCTGCCCAGAAGATGAGTATGCAGGCTATGGTTACCATAGTTACCACCAAGGATACCAGGATGGTTACCAGGATGACTACCGTCATCATGAGAGTTATCACCATGGATACCCTTACTGAGCAGAAATATGTAACCTTAGACTCAGCCAGTTTCATCTGCAGCTGCTAAAACTACATGTGGCCAGCT…	ENSG00000091986	CCDC80	ENSP00000206423	841	950
AA625303	1	CCDC80	3	112324124	112324595	18	489	AGCGAGAAGACGTACCAGCCCATTTGGTGAAAGACATTCGTAACTATTTTCAAGTGAGCCCGGAGTACTTCTCCATGCTTCTAGTCGGAAAAGACGGAAATGTCAAATCCTGGTATCCTTCCCCAATGTGGTCCATGGTGATTGTGTACGATTTAATTGATTCGATGCAACTTCGGAGACAGGAAATGGCGATTCAGCAGTCACTGGGGATGCGCTGCCCAGAAGATGAGTATGCAGGCTATGGTTACCATAGTTACCACCAAGGATACCAGGATGGTTACCAGGATGACTACCGTCATCATGAGAGTTATCACCATGGATACCCTTACTGAGCAGAAATATGTAACCTTAGACTCAGCCAGTTTCATCTGCAGCTGCTAAAACTACATGTGGCCAGCT…	ENSG00000091986	CCDC80	ENSP00000411814	841	950
AA625303	1	CCDC80	3	112324124	112324595	18	489	AGCGAGAAGACGTACCAGCCCATTTGGTGAAAGACATTCGTAACTATTTTCAAGTGAGCCCGGAGTACTTCTCCATGCTTCTAGTCGGAAAAGACGGAAATGTCAAATCCTGGTATCCTTCCCCAATGTGGTCCATGGTGATTGTGTACGATTTAATTGATTCGATGCAACTTCGGAGACAGGAAATGGCGATTCAGCAGTCACTGGGGATGCGCTGCCCAGAAGATGAGTATGCAGGCTATGGTTACCATAGTTACCACCAAGGATACCAGGATGGTTACCAGGATGACTACCGTCATCATGAGAGTTATCACCATGGATACCCTTACTGAGCAGAAATATGTAACCTTAGACTCAGCCAGTTTCATCTGCAGCTGCTAAAACTACATGTGGCCAGCT…	ENSG00000091986	CCDC80	ENSP00000420123	211	259
AA625303	1	CCDC80	3	112324124	112324595	18	489	AGCGAGAAGACGTACCAGCCCATTTGGTGAAAGACATTCGTAACTATTTTCAAGTGAGCCCGGAGTACTTCTCCATGCTTCTAGTCGGAAAAGACGGAAATGTCAAATCCTGGTATCCTTCCCCAATGTGGTCCATGGTGATTGTGTACGATTTAATTGATTCGATGCAACTTCGGAGACAGGAAATGGCGATTCAGCAGTCACTGGGGATGCGCTGCCCAGAAGATGAGTATGCAGGCTATGGTTACCATAGTTACCACCAAGGATACCAGGATGGTTACCAGGATGACTACCGTCATCATGAGAGTTATCACCATGGATACCCTTACTGAGCAGAAATATGTAACCTTAGACTCAGCCAGTTTCATCTGCAGCTGCTAAAACTACATGTGGCCAGCT…	ENSG00000091986	CCDC80	ENSP00000418188	119	211
AA625303	2	SLC24A5	15	48433369	48434278	486	581	AGCATACCAGACACTATTGCAAGTGTGTTGGTTGCAAGAAAAGGGAAAGGAGACATGGCTATGTCTAACATCGTGGGATCCAATGTGTTTGATATG	ENSG00000188467	SLC24A5	ENSP00000341550	379	410
AA625303	2	SLC24A5	15	48433369	48434278	486	581	AGCATACCAGACACTATTGCAAGTGTGTTGGTTGCAAGAAAAGGGAAAGGAGACATGGCTATGTCTAACATCGTGGGATCCAATGTGTTTGATATG	ENSG00000188467	SLC24A5	ENSP00000389966	319	350
AA626066	1	HDDC2	6	125597028	125597391	16	378	TTTTAGGTGTTTAATATTTATTTATTTAGTTCATAAACAGGCACTGCCACCTCCATTGTTCATCCATGGCACTTTCATGACCGCTTCCTGTTCTGTGGCTTCTTTTAGTGCCCAAGTTGTATCACATTTCTTGCTGAAGTTCAGACAATTGAAAACAAACAGACTCACATCTAGGGAAATCAACAGACCAACAATGGCAAAACACAATACAATGAAATGGAAAATAATGTTTGTTACAGGAGTGCAGCAATTTAGAGAGTGTCTCAGGAGTGTGGCTCACTGGCAGCTGCAGCTATGTTAGTGCTTCTTTCTGCCTCAAGTTCAGAAACAAGCTGGACTATCTCAGGGTGATTGAATTTTCCT	ENSG00000111906	HDDC2	ENSP00000381220	173	204
AA626066	2	RPS6KC1	1	213290660	213290753	376	469	CCTTCCGTACTACACTCAGGAAAGGTATCAATGAGGGAATCTGAGTGAGCTTCAGCAGGACCAATTAATTCAGAACTATCATTAATTATTCCAC	ENSG00000136643	RPS6KC1	ENSP00000355927	127	158
AA626066	2	RPS6KC1	1	213290660	213290753	376	469	CCTTCCGTACTACACTCAGGAAAGGTATCAATGAGGGAATCTGAGTGAGCTTCAGCAGGACCAATTAATTCAGAACTATCATTAATTATTCCAC	ENSG00000136643	RPS6KC1	ENSP00000355926	115	146
AA631668	1	RPL37A	2	217364685	217366190	20	215	TTTTTTTACATAAATTAACCCATTTATTATAGGCCAGTGATGTCTCAAAGAGTAGAGGAGCGTCTACTGGTCTTTCAACTCCTTCAGTCTTCTGATGGCGGACTTTACCGTGACAGCGGAAGTGGTATTGTACGTCCAGGCACCGCAGCCACTGTCTTCATGCAGGAACCACAGTGCCAGATCCCCACAGCTCGTC	ENSG00000197756	RPL37A	ENSP00000418082	49	92
AA631668	1	RPL37A	2	217364685	217366190	20	215	TTTTTTTACATAAATTAACCCATTTATTATAGGCCAGTGATGTCTCAAAGAGTAGAGGAGCGTCTACTGGTCTTTCAACTCCTTCAGTCTTCTGATGGCGGACTTTACCGTGACAGCGGAAGTGGTATTGTACGTCCAGGCACCGCAGCCACTGTCTTCATGCAGGAACCACAGTGCCAGATCCCCACAGCTCGTC	ENSG00000197756	RPL37A	ENSP00000472653	25	48
AA631668	1	RPL37A	2	217364685	217366190	20	215	TTTTTTTACATAAATTAACCCATTTATTATAGGCCAGTGATGTCTCAAAGAGTAGAGGAGCGTCTACTGGTCTTTCAACTCCTTCAGTCTTCTGATGGCGGACTTTACCGTGACAGCGGAAGTGGTATTGTACGTCCAGGCACCGCAGCCACTGTCTTCATGCAGGAACCACAGTGCCAGATCCCCACAGCTCGTC	ENSG00000197756	RPL37A	ENSP00000388690	49	71
AA631668	1	RPL37A	2	217364685	217366190	20	215	TTTTTTTACATAAATTAACCCATTTATTATAGGCCAGTGATGTCTCAAAGAGTAGAGGAGCGTCTACTGGTCTTTCAACTCCTTCAGTCTTCTGATGGCGGACTTTACCGTGACAGCGGAAGTGGTATTGTACGTCCAGGCACCGCAGCCACTGTCTTCATGCAGGAACCACAGTGCCAGATCCCCACAGCTCGTC	ENSG00000197756	RPL37A	ENSP00000470348	49	71
AA631668	1	RPL37A	2	217364685	217366190	20	215	TTTTTTTACATAAATTAACCCATTTATTATAGGCCAGTGATGTCTCAAAGAGTAGAGGAGCGTCTACTGGTCTTTCAACTCCTTCAGTCTTCTGATGGCGGACTTTACCGTGACAGCGGAAGTGGTATTGTACGTCCAGGCACCGCAGCCACTGTCTTCATGCAGGAACCACAGTGCCAGATCCCCACAGCTCGTC	ENSG00000197756	RPL37A	ENSP00000410240	25	68
AA631668	1	RPL37A	2	217364685	217366190	20	215	TTTTTTTACATAAATTAACCCATTTATTATAGGCCAGTGATGTCTCAAAGAGTAGAGGAGCGTCTACTGGTCTTTCAACTCCTTCAGTCTTCTGATGGCGGACTTTACCGTGACAGCGGAAGTGGTATTGTACGTCCAGGCACCGCAGCCACTGTCTTCATGCAGGAACCACAGTGCCAGATCCCCACAGCTCGTC	ENSG00000197756	RPL37A	ENSP00000469607	25	47
AA631668	1	RPL37A	2	217364685	217366190	20	215	TTTTTTTACATAAATTAACCCATTTATTATAGGCCAGTGATGTCTCAAAGAGTAGAGGAGCGTCTACTGGTCTTTCAACTCCTTCAGTCTTCTGATGGCGGACTTTACCGTGACAGCGGAAGTGGTATTGTACGTCCAGGCACCGCAGCCACTGTCTTCATGCAGGAACCACAGTGCCAGATCCCCACAGCTCGTC	ENSG00000197756	RPL37A	ENSP00000471102	25	47
AA631668	2	KLHL12	1	202887306	202887422	211	327	TCGTCGCACTTGATTAGCTTTTCCACCTCTCCTTGACTCAGAAGAATGAACTCTTCATGCTGTACCACTTCAGGAAAATGCTTCTGGCTAAAAACCTCAGCTGCTTGCATCAGGTCA	ENSG00000117153	KLHL12	ENSP00000356230	148	187
AA631668	2	KLHL12	1	202887306	202887422	211	327	TCGTCGCACTTGATTAGCTTTTCCACCTCTCCTTGACTCAGAAGAATGAACTCTTCATGCTGTACCACTTCAGGAAAATGCTTCTGGCTAAAAACCTCAGCTGCTTGCATCAGGTCA	ENSG00000117153	KLHL12	ENSP00000356227	186	225
AA634993	1	ANP32A	15	69072759	69076924	1	341	AAAACCTCAAGAGCTTAGACCTTTTCAATTGCGAGGTAACCAACCTGAACGACTACCGAGAAAATGTGTTCAAGCTCCTCCCGCAACTCACATATCTCGACGGCTATGACCGGGACGACAAGGAGGCCCCTGACTCGGATGCTGAGGGCTACGTGGAGGGCCTGGATGATGAGGAGGAGGATGAGGATGAGGAGGAGTATGATGAAGATGCTCAGGTAGTGGAAGACGAGGAGGACGAGGATGAGGAGGAGGAAGGTGAAGAGGAGGACGTGAGTGGAGAGGAGGAGGAGGATGAAGAAGGTTATAACGATGGAGAGGTAGATGACGAGGAAGATAAAGAA	ENSG00000140350	ANP32A	ENSP00000417864	113	226
AA634993	1	ANP32A	15	69072759	69076924	1	341	AAAACCTCAAGAGCTTAGACCTTTTCAATTGCGAGGTAACCAACCTGAACGACTACCGAGAAAATGTGTTCAAGCTCCTCCCGCAACTCACATATCTCGACGGCTATGACCGGGACGACAAGGAGGCCCCTGACTCGGATGCTGAGGGCTACGTGGAGGGCCTGGATGATGAGGAGGAGGATGAGGATGAGGAGGAGTATGATGAAGATGCTCAGGTAGTGGAAGACGAGGAGGACGAGGATGAGGAGGAGGAAGGTGAAGAGGAGGACGTGAGTGGAGAGGAGGAGGAGGATGAAGAAGGTTATAACGATGGAGAGGTAGATGACGAGGAAGATAAAGAA	ENSG00000140350	ANP32A	ENSP00000453838	113	177
AA634993	2	ANKRD12	18	9256041	9256094	336	389	AAAGAAAAGCACTTGATGGAGAAAAAAAATAAACAATCAGATAATAGTGAATAC	ENSG00000101745	ANKRD12	ENSP00000262126	925	943
AA634993	2	ANKRD12	18	9256041	9256094	336	389	AAAGAAAAGCACTTGATGGAGAAAAAAAATAAACAATCAGATAATAGTGAATAC	ENSG00000101745	ANKRD12	ENSP00000382897	902	920
AA634993	2	ANKRD12	18	9256041	9256094	336	389	AAAGAAAAGCACTTGATGGAGAAAAAAAATAAACAATCAGATAATAGTGAATAC	ENSG00000101745	ANKRD12	ENSP00000372932	902	920
AA643680	1	NOLC1	10	103920514	103920807	1	293	CTCCTCCTCACTGTTCTTAGCTGCTTTTCCATTCTGGGCAGTCAGTGCAGAGGTGCCATTGGCTTGGGGGCTTGTGGTCTTGGAGAGCCCTTGCCCTTGAGCTTCTCTTCCTCTTCCTCACTGGAGTCATCAGAAGAAGAACTGTTGCTGCTCTCAGCCTTTCCTTTCTTTGCAGAGGCTGGCTTGGAAGGGGCTGCACCTCCTGCTACCTTCTGTGGCTTCTTCTTAACTGCAGACTTAGATGTCTTCTCTTCCTCCTCCTCACTGCTGGAGCTGTCTGAATCAGAGCTGCT	ENSG00000166197	NOLC1	ENSP00000385410	478	576
AA643680	1	NOLC1	10	103920514	103920807	1	293	CTCCTCCTCACTGTTCTTAGCTGCTTTTCCATTCTGGGCAGTCAGTGCAGAGGTGCCATTGGCTTGGGGGCTTGTGGTCTTGGAGAGCCCTTGCCCTTGAGCTTCTCTTCCTCTTCCTCACTGGAGTCATCAGAAGAAGAACTGTTGCTGCTCTCAGCCTTTCCTTTCTTTGCAGAGGCTGGCTTGGAAGGGGCTGCACCTCCTGCTACCTTCTGTGGCTTCTTCTTAACTGCAGACTTAGATGTCTTCTCTTCCTCCTCCTCACTGCTGGAGCTGTCTGAATCAGAGCTGCT	ENSG00000166197	NOLC1	ENSP00000359024	477	575
AA643680	1	NOLC1	10	103920514	103920807	1	293	CTCCTCCTCACTGTTCTTAGCTGCTTTTCCATTCTGGGCAGTCAGTGCAGAGGTGCCATTGGCTTGGGGGCTTGTGGTCTTGGAGAGCCCTTGCCCTTGAGCTTCTCTTCCTCTTCCTCACTGGAGTCATCAGAAGAAGAACTGTTGCTGCTCTCAGCCTTTCCTTTCTTTGCAGAGGCTGGCTTGGAAGGGGCTGCACCTCCTGCTACCTTCTGTGGCTTCTTCTTAACTGCAGACTTAGATGTCTTCTCTTCCTCCTCCTCACTGCTGGAGCTGTCTGAATCAGAGCTGCT	ENSG00000166197	NOLC1	ENSP00000475080	469	567
AA643680	1	NOLC1	10	103920514	103920807	1	293	CTCCTCCTCACTGTTCTTAGCTGCTTTTCCATTCTGGGCAGTCAGTGCAGAGGTGCCATTGGCTTGGGGGCTTGTGGTCTTGGAGAGCCCTTGCCCTTGAGCTTCTCTTCCTCTTCCTCACTGGAGTCATCAGAAGAAGAACTGTTGCTGCTCTCAGCCTTTCCTTTCTTTGCAGAGGCTGGCTTGGAAGGGGCTGCACCTCCTGCTACCTTCTGTGGCTTCTTCTTAACTGCAGACTTAGATGTCTTCTCTTCCTCCTCCTCACTGCTGGAGCTGTCTGAATCAGAGCTGCT	ENSG00000166197	NOLC1	ENSP00000474710	468	566
AA643680	2	SHROOM3	4	77675904	77676077	290	463	TGCTCGGGGCCCCAAGAGGTGTGTCTGGGTCAGAAGTGCTGCATAAACTTGGAAGACTCTGCTGTTTTTGATAGTGCTTCAGGTTTGCAAAATCAGGGGCTGAGGATTACTCAGGAAGGCTGTCCTCTCTGGCTGCGTGGGCCCACTTTGCTTGAGAAGGAGGTGGCCACTGAG	ENSG00000138771	SHROOM3	ENSP00000296043	1423	1480
AA654943	1	OSBPL9	1	52248277	52249652	8	112	TAACATTTGTGGCTGAGCAGGTTTCCCATCATCCACCCATTTCAGCCTTTTATGCTGAGTGTTTTAACAAGAAGATACAATTCAATGCTCATATCTGGACCAAAT	ENSG00000117859	OSBPL9	ENSP00000412733	502	536
AA654943	1	OSBPL9	1	52248277	52249652	8	112	TAACATTTGTGGCTGAGCAGGTTTCCCATCATCCACCCATTTCAGCCTTTTATGCTGAGTGTTTTAACAAGAAGATACAATTCAATGCTCATATCTGGACCAAAT	ENSG00000117859	OSBPL9	ENSP00000407168	492	526
AA654943	1	OSBPL9	1	52248277	52249652	8	112	TAACATTTGTGGCTGAGCAGGTTTCCCATCATCCACCCATTTCAGCCTTTTATGCTGAGTGTTTTAACAAGAAGATACAATTCAATGCTCATATCTGGACCAAAT	ENSG00000117859	OSBPL9	ENSP00000360779	479	513
AA654943	1	OSBPL9	1	52248277	52249652	8	112	TAACATTTGTGGCTGAGCAGGTTTCCCATCATCCACCCATTTCAGCCTTTTATGCTGAGTGTTTTAACAAGAAGATACAATTCAATGCTCATATCTGGACCAAAT	ENSG00000117859	OSBPL9	ENSP00000413263	475	509
AA654943	1	OSBPL9	1	52248277	52249652	8	112	TAACATTTGTGGCTGAGCAGGTTTCCCATCATCCACCCATTTCAGCCTTTTATGCTGAGTGTTTTAACAAGAAGATACAATTCAATGCTCATATCTGGACCAAAT	ENSG00000117859	OSBPL9	ENSP00000354970	382	416
AA654943	1	OSBPL9	1	52248277	52249652	8	112	TAACATTTGTGGCTGAGCAGGTTTCCCATCATCCACCCATTTCAGCCTTTTATGCTGAGTGTTTTAACAAGAAGATACAATTCAATGCTCATATCTGGACCAAAT	ENSG00000117859	OSBPL9	ENSP00000433083	327	361
AA654943	1	OSBPL9	1	52248277	52249652	8	112	TAACATTTGTGGCTGAGCAGGTTTCCCATCATCCACCCATTTCAGCCTTTTATGCTGAGTGTTTTAACAAGAAGATACAATTCAATGCTCATATCTGGACCAAAT	ENSG00000117859	OSBPL9	ENSP00000431980	314	348
AA654943	1	OSBPL9	1	52248277	52249652	8	112	TAACATTTGTGGCTGAGCAGGTTTCCCATCATCCACCCATTTCAGCCTTTTATGCTGAGTGTTTTAACAAGAAGATACAATTCAATGCTCATATCTGGACCAAAT	ENSG00000117859	OSBPL9	ENSP00000433279	314	348
AA654943	2	OSBPL9	1	52246956	52248285	108	214	CAAATGTTACACTGTTTTTGGAAACCCAGGGAACTGGTCCTTCTGAAACTAGTTCTGTGTTCTCTTCAGTATCATTTGGTAATGTCCAATGACACTGAAAAATCTCG	ENSG00000117859	OSBPL9	ENSP00000412733	469	504
AA654943	2	OSBPL9	1	52246956	52248285	108	214	CAAATGTTACACTGTTTTTGGAAACCCAGGGAACTGGTCCTTCTGAAACTAGTTCTGTGTTCTCTTCAGTATCATTTGGTAATGTCCAATGACACTGAAAAATCTCG	ENSG00000117859	OSBPL9	ENSP00000407168	459	494
AA654943	2	OSBPL9	1	52246956	52248285	108	214	CAAATGTTACACTGTTTTTGGAAACCCAGGGAACTGGTCCTTCTGAAACTAGTTCTGTGTTCTCTTCAGTATCATTTGGTAATGTCCAATGACACTGAAAAATCTCG	ENSG00000117859	OSBPL9	ENSP00000360779	446	481
AA654943	2	OSBPL9	1	52246956	52248285	108	214	CAAATGTTACACTGTTTTTGGAAACCCAGGGAACTGGTCCTTCTGAAACTAGTTCTGTGTTCTCTTCAGTATCATTTGGTAATGTCCAATGACACTGAAAAATCTCG	ENSG00000117859	OSBPL9	ENSP00000413263	442	477
AA654943	2	OSBPL9	1	52246956	52248285	108	214	CAAATGTTACACTGTTTTTGGAAACCCAGGGAACTGGTCCTTCTGAAACTAGTTCTGTGTTCTCTTCAGTATCATTTGGTAATGTCCAATGACACTGAAAAATCTCG	ENSG00000117859	OSBPL9	ENSP00000354970	349	384
AA654943	2	OSBPL9	1	52246956	52248285	108	214	CAAATGTTACACTGTTTTTGGAAACCCAGGGAACTGGTCCTTCTGAAACTAGTTCTGTGTTCTCTTCAGTATCATTTGGTAATGTCCAATGACACTGAAAAATCTCG	ENSG00000117859	OSBPL9	ENSP00000433083	294	329
AA654943	2	OSBPL9	1	52246956	52248285	108	214	CAAATGTTACACTGTTTTTGGAAACCCAGGGAACTGGTCCTTCTGAAACTAGTTCTGTGTTCTCTTCAGTATCATTTGGTAATGTCCAATGACACTGAAAAATCTCG	ENSG00000117859	OSBPL9	ENSP00000431980	281	316
AA654943	2	OSBPL9	1	52246956	52248285	108	214	CAAATGTTACACTGTTTTTGGAAACCCAGGGAACTGGTCCTTCTGAAACTAGTTCTGTGTTCTCTTCAGTATCATTTGGTAATGTCCAATGACACTGAAAAATCTCG	ENSG00000117859	OSBPL9	ENSP00000433279	281	316
AA663785	1	TPCN1	12	113664734	113698239	1	101	CCAACGGCCTGGGCAAGAAGAGCTACCTAGCAAAGATGGCGGCACTATGCCATCCACGACTCCCAGGCCCCCAGTCTCAGCTCTGGGGGTGAGAGTTCCCC	ENSG00000186815	TPCN1	ENSP00000438125	98	132
AA663785	1	TPCN1	12	113664734	113698239	1	101	CCAACGGCCTGGGCAAGAAGAGCTACCTAGCAAAGATGGCGGCACTATGCCATCCACGACTCCCAGGCCCCCAGTCTCAGCTCTGGGGGTGAGAGTTCCCC	ENSG00000186815	TPCN1	ENSP00000448083	98	132
AA663785	1	TPCN1	12	113664734	113698239	1	101	CCAACGGCCTGGGCAAGAAGAGCTACCTAGCAAAGATGGCGGCACTATGCCATCCACGACTCCCAGGCCCCCAGTCTCAGCTCTGGGGGTGAGAGTTCCCC	ENSG00000186815	TPCN1	ENSP00000335300	26	60
AA663785	1	TPCN1	12	113664734	113698239	1	101	CCAACGGCCTGGGCAAGAAGAGCTACCTAGCAAAGATGGCGGCACTATGCCATCCACGACTCCCAGGCCCCCAGTCTCAGCTCTGGGGGTGAGAGTTCCCC	ENSG00000186815	TPCN1	ENSP00000447569	112	146
AA663785	1	TPCN1	12	113664734	113698239	1	101	CCAACGGCCTGGGCAAGAAGAGCTACCTAGCAAAGATGGCGGCACTATGCCATCCACGACTCCCAGGCCCCCAGTCTCAGCTCTGGGGGTGAGAGTTCCCC	ENSG00000186815	TPCN1	ENSP00000449560	81	115
AA663785	1	TPCN1	12	113664734	113698239	1	101	CCAACGGCCTGGGCAAGAAGAGCTACCTAGCAAAGATGGCGGCACTATGCCATCCACGACTCCCAGGCCCCCAGTCTCAGCTCTGGGGGTGAGAGTTCCCC	ENSG00000186815	TPCN1	ENSP00000447806	14	36
AA663785	1	TPCN1	12	113664734	113698239	1	101	CCAACGGCCTGGGCAAGAAGAGCTACCTAGCAAAGATGGCGGCACTATGCCATCCACGACTCCCAGGCCCCCAGTCTCAGCTCTGGGGGTGAGAGTTCCCC	ENSG00000186815	TPCN1	ENSP00000447263	98	123
AA663785	1	TPCN1	12	113664734	113698239	1	101	CCAACGGCCTGGGCAAGAAGAGCTACCTAGCAAAGATGGCGGCACTATGCCATCCACGACTCCCAGGCCCCCAGTCTCAGCTCTGGGGGTGAGAGTTCCCC	ENSG00000186815	TPCN1	ENSP00000447181	26	99
AA663785	1	TPCN1	12	113664734	113698239	1	101	CCAACGGCCTGGGCAAGAAGAGCTACCTAGCAAAGATGGCGGCACTATGCCATCCACGACTCCCAGGCCCCCAGTCTCAGCTCTGGGGGTGAGAGTTCCCC	ENSG00000186815	TPCN1	ENSP00000448704	26	99
AA663785	1	TPCN1	12	113664734	113698239	1	101	CCAACGGCCTGGGCAAGAAGAGCTACCTAGCAAAGATGGCGGCACTATGCCATCCACGACTCCCAGGCCCCCAGTCTCAGCTCTGGGGGTGAGAGTTCCCC	ENSG00000186815	TPCN1	ENSP00000447073	26	60
AA663785	2	YARS2	12	32906885	32908278	100	483	CCAGAAGCAGCACCTGGTGGACTTCCTGGCGGCAGTGGGGGGTCACTTCCGCATGGGGACGCTGCTGAGCCGGCAGAGCGTGCAGCTGCGGCTCAAGAGCCCCGAGGGCATGAGCTTGGCCGAGTTCTTTTACCAGGTGCTCCAGGCCTATGACTTCTATTACCTCTTCCAGCGTTATGGATGCAGGGTCCAGCTGGGCGGATCTGATCAACTAGGCAACATCATGTCCGGATATGAGTTCATCAACAAGTTGACTGGAGAAGATGTATTTGGAATCACCGTTACTCTAATTACAAGTACAACTGGAGCAAAGCTGGGAAAGTCTGCTGGCAACGCTGTTTGGCTAAACAGAGATAAGACATCTCCATTTGAATTGTATCAATT	ENSG00000139131	YARS2	ENSP00000320658	177	305
AA699458	1	FBXO34	14	55817148	55817552	1	405	AGTAGCTCTCCCATCAATATCCCAGGAACTTTTTATTTTCATAGATCCTATCCTGTTACTACACTGGTGGGATGCAAAGAATGCAATTTTTTCCTTGGTATTTCCAGGTTTCACAACAGCCCAGATATCAAGTGGTCCTTCTTCTTCGCCCTGGTGGATCGTTGCAGATGGTGCATTCTTTTTGGTTTTAACATTCAAGCTGCTCTCTACAGGACTCTTCCCACTCATACTGCACAGAACATTTGGAGAAAGGATCCCAAATGGCTTTCGAGATGATGCTTTACCGAGAGAGGCTGAAGGAAAGACACTTGATGTTATGTGGCTAGCTTTGCATGTTTCATCATTTACAGCCTTTTGGTGGTTCATAGGAGTTCTCTGCGTTTCCCTGCTGACTTCCGG…	ENSG00000178974	FBXO34	ENSP00000313159	13	147
AA699458	1	FBXO34	14	55817148	55817552	1	405	AGTAGCTCTCCCATCAATATCCCAGGAACTTTTTATTTTCATAGATCCTATCCTGTTACTACACTGGTGGGATGCAAAGAATGCAATTTTTTCCTTGGTATTTCCAGGTTTCACAACAGCCCAGATATCAAGTGGTCCTTCTTCTTCGCCCTGGTGGATCGTTGCAGATGGTGCATTCTTTTTGGTTTTAACATTCAAGCTGCTCTCTACAGGACTCTTCCCACTCATACTGCACAGAACATTTGGAGAAAGGATCCCAAATGGCTTTCGAGATGATGCTTTACCGAGAGAGGCTGAAGGAAAGACACTTGATGTTATGTGGCTAGCTTTGCATGTTTCATCATTTACAGCCTTTTGGTGGTTCATAGGAGTTCTCTGCGTTTCCCTGCTGACTTCCGG…	ENSG00000178974	FBXO34	ENSP00000394117	13	147
AA699458	2	SSRP1	11	57093836	57093896	397	457	CGGGGGGTGTGAGAAGGCAAGCGCAAAGAGAACCTTCCTCCGTTTCTACTCATCGGATCCT	ENSG00000149136	SSRP1	ENSP00000278412	705	709
AA699990	1	C3	19	6677847	6677901	1	55	GAGATATAACTGAAGCTTTATCTGGAGTGGGGGAATGGGGGTGTGGTCAGTTGGG	ENSG00000125730	C3	ENSP00000245907	1661	1663
AA699990	2	SCAMP2	15	75146171	75165574	53	443	GGGAGTAAGGATATTAATTGGCAGACAGCCCCTCTACTTGTAGGTGACCAGCTCCGAACAAATTAGCAAGAGGGCCCTTAGGGGCANNAGGCTGAAAGCTCTCTGCTTGCCCCCAGCCTCAGGGCTCAGCTACTGGTCTGGATGATTCCCTCACTGGAGAGAAAAGGCCAGAGTTCTTTGTCAGCACTACCTGGGGGGTCGGCTGGGTTGGTTCCACTGATGGCTGGAGAACCGCTGGCTGTGAGGACCCAGGGAGTTGGGTGACAGGAACTGTTGTCGCTGCATTTGTCTCTGAGAAGGGGTTGAATTCCGCCAGCCGCCCTGCGGAGCTTGGTCAGCTGGGTCACAGAGGGATCCTGGAAGGGGTTTACATCCACTGGGTCCGCGAAGG	ENSG00000140497	SCAMP2	ENSP00000268099	8	75
AA699990	2	SCAMP2	15	75146171	75165574	53	443	GGGAGTAAGGATATTAATTGGCAGACAGCCCCTCTACTTGTAGGTGACCAGCTCCGAACAAATTAGCAAGAGGGCCCTTAGGGGCANNAGGCTGAAAGCTCTCTGCTTGCCCCCAGCCTCAGGGCTCAGCTACTGGTCTGGATGATTCCCTCACTGGAGAGAAAAGGCCAGAGTTCTTTGTCAGCACTACCTGGGGGGTCGGCTGGGTTGGTTCCACTGATGGCTGGAGAACCGCTGGCTGTGAGGACCCAGGGAGTTGGGTGACAGGAACTGTTGTCGCTGCATTTGTCTCTGAGAAGGGGTTGAATTCCGCCAGCCGCCCTGCGGAGCTTGGTCAGCTGGGTCACAGAGGGATCCTGGAAGGGGTTTACATCCACTGGGTCCGCGAAGG	ENSG00000140497	SCAMP2	ENSP00000455377	0	35
AA699990	2	SCAMP2	15	75146171	75165574	53	443	GGGAGTAAGGATATTAATTGGCAGACAGCCCCTCTACTTGTAGGTGACCAGCTCCGAACAAATTAGCAAGAGGGCCCTTAGGGGCANNAGGCTGAAAGCTCTCTGCTTGCCCCCAGCCTCAGGGCTCAGCTACTGGTCTGGATGATTCCCTCACTGGAGAGAAAAGGCCAGAGTTCTTTGTCAGCACTACCTGGGGGGTCGGCTGGGTTGGTTCCACTGATGGCTGGAGAACCGCTGGCTGTGAGGACCCAGGGAGTTGGGTGACAGGAACTGTTGTCGCTGCATTTGTCTCTGAGAAGGGGTTGAATTCCGCCAGCCGCCCTGCGGAGCTTGGTCAGCTGGGTCACAGAGGGATCCTGGAAGGGGTTTACATCCACTGGGTCCGCGAAGG	ENSG00000140497	SCAMP2	ENSP00000457564	8	75
AA699990	2	SCAMP2	15	75146171	75165574	53	443	GGGAGTAAGGATATTAATTGGCAGACAGCCCCTCTACTTGTAGGTGACCAGCTCCGAACAAATTAGCAAGAGGGCCCTTAGGGGCANNAGGCTGAAAGCTCTCTGCTTGCCCCCAGCCTCAGGGCTCAGCTACTGGTCTGGATGATTCCCTCACTGGAGAGAAAAGGCCAGAGTTCTTTGTCAGCACTACCTGGGGGGTCGGCTGGGTTGGTTCCACTGATGGCTGGAGAACCGCTGGCTGTGAGGACCCAGGGAGTTGGGTGACAGGAACTGTTGTCGCTGCATTTGTCTCTGAGAAGGGGTTGAATTCCGCCAGCCGCCCTGCGGAGCTTGGTCAGCTGGGTCACAGAGGGATCCTGGAAGGGGTTTACATCCACTGGGTCCGCGAAGG	ENSG00000140497	SCAMP2	ENSP00000457890	8	52
AA704520	1	SETD2	3	47139412	47139652	1	241	ATTGTGAAAGTTGAAAGAAAAATGCAAACTTACTGAATCCTTCTTACGAGATCGTTCCTTCTTCATTTTCCCTCCTGCTGCTCTGATGCTGACTCTGTTTTCTCCTCCCAGGTAACCCCGGCAATTGGCTGATCCGCAGAAACATTTCTGGGCTTCTTTTCTGTTCAAAGAGCATAGGAAAGAAGTCAGCTATGTGGAAGTAAACCATACAAAACTGTTGGCAATACACACAAAAGTCATA	ENSG00000181555	SETD2	ENSP00000386759	1672	1714
AA704520	2	PIPOX	17	27382101	27383271	234	526	AAGTCATAAGATGGTGTTAATTTCATGCTTAATTCATACAGGATCTTCCCCACCACAGGGGCCAGCTTGAACCCGTGCCCAGAGAATCCAGCACCAATGACAATGTTGTCATACTTTGGGTGGCGATCGAGAATGAACTGCTCATCAGGGGTATTCGTGTACATGCAGCTCTCAATGACAGCAGGCTCGGGCTTCAGATCAGGTAAGTGATCTCTGACAAAGCTGCTCAGGATCTGGACGTCTCCGATGTCTGTGCGTGCAGTGGGGCAGTCCGCTCCCTCAGGTCTGCGTGG	ENSG00000179761	PIPOX	ENSP00000317721	276	373
AA723103	1	GNB2L1	5	180663929	180663995	9	75	TCAGAAAAGCCAGTTTTTTTTTTATTTGTAAAGCTCTGCCATAAACTTCTAGCGTGTGCCAATGGTC	ENSG00000204628	GNB2L1	ENSP00000426909	312	317
AA723103	1	GNB2L1	5	180663929	180663995	9	75	TCAGAAAAGCCAGTTTTTTTTTTATTTGTAAAGCTCTGCCATAAACTTCTAGCGTGTGCCAATGGTC	ENSG00000204628	GNB2L1	ENSP00000366013	268	273
AA723103	1	GNB2L1	5	180663929	180663995	9	75	TCAGAAAAGCCAGTTTTTTTTTTATTTGTAAAGCTCTGCCATAAACTTCTAGCGTGTGCCAATGGTC	ENSG00000204628	GNB2L1	ENSP00000422768	264	269
AA723103	1	GNB2L1	5	180663929	180663995	9	75	TCAGAAAAGCCAGTTTTTTTTTTATTTGTAAAGCTCTGCCATAAACTTCTAGCGTGTGCCAATGGTC	ENSG00000204628	GNB2L1	ENSP00000426101	228	233
AA723103	1	GNB2L1	5	180663929	180663995	9	75	TCAGAAAAGCCAGTTTTTTTTTTATTTGTAAAGCTCTGCCATAAACTTCTAGCGTGTGCCAATGGTC	ENSG00000204628	GNB2L1	ENSP00000426960	192	197
AA723103	1	GNB2L1	5	180663929	180663995	9	75	TCAGAAAAGCCAGTTTTTTTTTTATTTGTAAAGCTCTGCCATAAACTTCTAGCGTGTGCCAATGGTC	ENSG00000204628	GNB2L1	ENSP00000421838	133	138
AA723103	1	GNB2L1	5	180663929	180663995	9	75	TCAGAAAAGCCAGTTTTTTTTTTATTTGTAAAGCTCTGCCATAAACTTCTAGCGTGTGCCAATGGTC	ENSG00000204628	GNB2L1	ENSP00000426708	96	101
AA723103	1	GNB2L1	5	180663929	180663995	9	75	TCAGAAAAGCCAGTTTTTTTTTTATTTGTAAAGCTCTGCCATAAACTTCTAGCGTGTGCCAATGGTC	ENSG00000204628	GNB2L1	ENSP00000426046	81	86
AA723103	2	CAP1	1	40529946	40533252	72	404	GGTCCAGATGGCAGTCCGCTCAGTTCTTTTGCCACAGGCCCCGTTTTGCTCCAGGCCAGTCCGGTGGTATGGAACTCCTTAATGTAAGCCTGCAGCTCTGTCCATATACTTAAATAAGCTTTGACCCAGTCTACATGCTTCTTATCCACATCTTTGTACTCTTTGAGGACTCGGTTTGTATATAACATGGCGGCATCATTCATTTCTTTCACATAAGGGCCAGGCTTGGGAGCATAGCCACCCAGCCCAGGGCCTGGATACTTTTCGCTGACAGCTGAAAAGGTGATTAAACAACTTGCTGCCCCGGTTCTTCTCCCGAAAAGGTTAATCACT	ENSG00000131236	CAP1	ENSP00000361878	114	224
AA723103	2	CAP1	1	40529946	40533252	72	404	GGTCCAGATGGCAGTCCGCTCAGTTCTTTTGCCACAGGCCCCGTTTTGCTCCAGGCCAGTCCGGTGGTATGGAACTCCTTAATGTAAGCCTGCAGCTCTGTCCATATACTTAAATAAGCTTTGACCCAGTCTACATGCTTCTTATCCACATCTTTGTACTCTTTGAGGACTCGGTTTGTATATAACATGGCGGCATCATTCATTTCTTTCACATAAGGGCCAGGCTTGGGAGCATAGCCACCCAGCCCAGGGCCTGGATACTTTTCGCTGACAGCTGAAAAGGTGATTAAACAACTTGCTGCCCCGGTTCTTCTCCCGAAAAGGTTAATCACT	ENSG00000131236	CAP1	ENSP00000361883	114	224
AA723103	2	CAP1	1	40529946	40533252	72	404	GGTCCAGATGGCAGTCCGCTCAGTTCTTTTGCCACAGGCCCCGTTTTGCTCCAGGCCAGTCCGGTGGTATGGAACTCCTTAATGTAAGCCTGCAGCTCTGTCCATATACTTAAATAAGCTTTGACCCAGTCTACATGCTTCTTATCCACATCTTTGTACTCTTTGAGGACTCGGTTTGTATATAACATGGCGGCATCATTCATTTCTTTCACATAAGGGCCAGGCTTGGGAGCATAGCCACCCAGCCCAGGGCCTGGATACTTTTCGCTGACAGCTGAAAAGGTGATTAAACAACTTGCTGCCCCGGTTCTTCTCCCGAAAAGGTTAATCACT	ENSG00000131236	CAP1	ENSP00000361891	114	224
AA723103	2	CAP1	1	40529946	40533252	72	404	GGTCCAGATGGCAGTCCGCTCAGTTCTTTTGCCACAGGCCCCGTTTTGCTCCAGGCCAGTCCGGTGGTATGGAACTCCTTAATGTAAGCCTGCAGCTCTGTCCATATACTTAAATAAGCTTTGACCCAGTCTACATGCTTCTTATCCACATCTTTGTACTCTTTGAGGACTCGGTTTGTATATAACATGGCGGCATCATTCATTTCTTTCACATAAGGGCCAGGCTTGGGAGCATAGCCACCCAGCCCAGGGCCTGGATACTTTTCGCTGACAGCTGAAAAGGTGATTAAACAACTTGCTGCCCCGGTTCTTCTCCCGAAAAGGTTAATCACT	ENSG00000131236	CAP1	ENSP00000344832	113	223
AA723103	2	CAP1	1	40529946	40533252	72	404	GGTCCAGATGGCAGTCCGCTCAGTTCTTTTGCCACAGGCCCCGTTTTGCTCCAGGCCAGTCCGGTGGTATGGAACTCCTTAATGTAAGCCTGCAGCTCTGTCCATATACTTAAATAAGCTTTGACCCAGTCTACATGCTTCTTATCCACATCTTTGTACTCTTTGAGGACTCGGTTTGTATATAACATGGCGGCATCATTCATTTCTTTCACATAAGGGCCAGGCTTGGGAGCATAGCCACCCAGCCCAGGGCCTGGATACTTTTCGCTGACAGCTGAAAAGGTGATTAAACAACTTGCTGCCCCGGTTCTTCTCCCGAAAAGGTTAATCACT	ENSG00000131236	CAP1	ENSP00000361884	113	223
AA723103	2	CAP1	1	40529946	40533252	72	404	GGTCCAGATGGCAGTCCGCTCAGTTCTTTTGCCACAGGCCCCGTTTTGCTCCAGGCCAGTCCGGTGGTATGGAACTCCTTAATGTAAGCCTGCAGCTCTGTCCATATACTTAAATAAGCTTTGACCCAGTCTACATGCTTCTTATCCACATCTTTGTACTCTTTGAGGACTCGGTTTGTATATAACATGGCGGCATCATTCATTTCTTTCACATAAGGGCCAGGCTTGGGAGCATAGCCACCCAGCCCAGGGCCTGGATACTTTTCGCTGACAGCTGAAAAGGTGATTAAACAACTTGCTGCCCCGGTTCTTCTCCCGAAAAGGTTAATCACT	ENSG00000131236	CAP1	ENSP00000361888	113	223
AA723103	2	CAP1	1	40529946	40533252	72	404	GGTCCAGATGGCAGTCCGCTCAGTTCTTTTGCCACAGGCCCCGTTTTGCTCCAGGCCAGTCCGGTGGTATGGAACTCCTTAATGTAAGCCTGCAGCTCTGTCCATATACTTAAATAAGCTTTGACCCAGTCTACATGCTTCTTATCCACATCTTTGTACTCTTTGAGGACTCGGTTTGTATATAACATGGCGGCATCATTCATTTCTTTCACATAAGGGCCAGGCTTGGGAGCATAGCCACCCAGCCCAGGGCCTGGATACTTTTCGCTGACAGCTGAAAAGGTGATTAAACAACTTGCTGCCCCGGTTCTTCTCCCGAAAAGGTTAATCACT	ENSG00000131236	CAP1	ENSP00000412859	113	222
AA723103	2	CAP1	1	40529946	40533252	72	404	GGTCCAGATGGCAGTCCGCTCAGTTCTTTTGCCACAGGCCCCGTTTTGCTCCAGGCCAGTCCGGTGGTATGGAACTCCTTAATGTAAGCCTGCAGCTCTGTCCATATACTTAAATAAGCTTTGACCCAGTCTACATGCTTCTTATCCACATCTTTGTACTCTTTGAGGACTCGGTTTGTATATAACATGGCGGCATCATTCATTTCTTTCACATAAGGGCCAGGCTTGGGAGCATAGCCACCCAGCCCAGGGCCTGGATACTTTTCGCTGACAGCTGAAAAGGTGATTAAACAACTTGCTGCCCCGGTTCTTCTCCCGAAAAGGTTAATCACT	ENSG00000131236	CAP1	ENSP00000413656	114	215
AA723103	2	CAP1	1	40529946	40533252	72	404	GGTCCAGATGGCAGTCCGCTCAGTTCTTTTGCCACAGGCCCCGTTTTGCTCCAGGCCAGTCCGGTGGTATGGAACTCCTTAATGTAAGCCTGCAGCTCTGTCCATATACTTAAATAAGCTTTGACCCAGTCTACATGCTTCTTATCCACATCTTTGTACTCTTTGAGGACTCGGTTTGTATATAACATGGCGGCATCATTCATTTCTTTCACATAAGGGCCAGGCTTGGGAGCATAGCCACCCAGCCCAGGGCCTGGATACTTTTCGCTGACAGCTGAAAAGGTGATTAAACAACTTGCTGCCCCGGTTCTTCTCCCGAAAAGGTTAATCACT	ENSG00000131236	CAP1	ENSP00000408561	114	207
AA723103	2	CAP1	1	40529946	40533252	72	404	GGTCCAGATGGCAGTCCGCTCAGTTCTTTTGCCACAGGCCCCGTTTTGCTCCAGGCCAGTCCGGTGGTATGGAACTCCTTAATGTAAGCCTGCAGCTCTGTCCATATACTTAAATAAGCTTTGACCCAGTCTACATGCTTCTTATCCACATCTTTGTACTCTTTGAGGACTCGGTTTGTATATAACATGGCGGCATCATTCATTTCTTTCACATAAGGGCCAGGCTTGGGAGCATAGCCACCCAGCCCAGGGCCTGGATACTTTTCGCTGACAGCTGAAAAGGTGATTAAACAACTTGCTGCCCCGGTTCTTCTCCCGAAAAGGTTAATCACT	ENSG00000131236	CAP1	ENSP00000403198	114	202
AA723103	2	CAP1	1	40529946	40533252	72	404	GGTCCAGATGGCAGTCCGCTCAGTTCTTTTGCCACAGGCCCCGTTTTGCTCCAGGCCAGTCCGGTGGTATGGAACTCCTTAATGTAAGCCTGCAGCTCTGTCCATATACTTAAATAAGCTTTGACCCAGTCTACATGCTTCTTATCCACATCTTTGTACTCTTTGAGGACTCGGTTTGTATATAACATGGCGGCATCATTCATTTCTTTCACATAAGGGCCAGGCTTGGGAGCATAGCCACCCAGCCCAGGGCCTGGATACTTTTCGCTGACAGCTGAAAAGGTGATTAAACAACTTGCTGCCCCGGTTCTTCTCCCGAAAAGGTTAATCACT	ENSG00000131236	CAP1	ENSP00000413383	114	201
AA723103	2	CAP1	1	40529946	40533252	72	404	GGTCCAGATGGCAGTCCGCTCAGTTCTTTTGCCACAGGCCCCGTTTTGCTCCAGGCCAGTCCGGTGGTATGGAACTCCTTAATGTAAGCCTGCAGCTCTGTCCATATACTTAAATAAGCTTTGACCCAGTCTACATGCTTCTTATCCACATCTTTGTACTCTTTGAGGACTCGGTTTGTATATAACATGGCGGCATCATTCATTTCTTTCACATAAGGGCCAGGCTTGGGAGCATAGCCACCCAGCCCAGGGCCTGGATACTTTTCGCTGACAGCTGAAAAGGTGATTAAACAACTTGCTGCCCCGGTTCTTCTCCCGAAAAGGTTAATCACT	ENSG00000131236	CAP1	ENSP00000410586	114	179
AA723103	2	CAP1	1	40529946	40533252	72	404	GGTCCAGATGGCAGTCCGCTCAGTTCTTTTGCCACAGGCCCCGTTTTGCTCCAGGCCAGTCCGGTGGTATGGAACTCCTTAATGTAAGCCTGCAGCTCTGTCCATATACTTAAATAAGCTTTGACCCAGTCTACATGCTTCTTATCCACATCTTTGTACTCTTTGAGGACTCGGTTTGTATATAACATGGCGGCATCATTCATTTCTTTCACATAAGGGCCAGGCTTGGGAGCATAGCCACCCAGCCCAGGGCCTGGATACTTTTCGCTGACAGCTGAAAAGGTGATTAAACAACTTGCTGCCCCGGTTCTTCTCCCGAAAAGGTTAATCACT	ENSG00000131236	CAP1	ENSP00000400943	114	175
AA723103	2	CAP1	1	40529946	40533252	72	404	GGTCCAGATGGCAGTCCGCTCAGTTCTTTTGCCACAGGCCCCGTTTTGCTCCAGGCCAGTCCGGTGGTATGGAACTCCTTAATGTAAGCCTGCAGCTCTGTCCATATACTTAAATAAGCTTTGACCCAGTCTACATGCTTCTTATCCACATCTTTGTACTCTTTGAGGACTCGGTTTGTATATAACATGGCGGCATCATTCATTTCTTTCACATAAGGGCCAGGCTTGGGAGCATAGCCACCCAGCCCAGGGCCTGGATACTTTTCGCTGACAGCTGAAAAGGTGATTAAACAACTTGCTGCCCCGGTTCTTCTCCCGAAAAGGTTAATCACT	ENSG00000131236	CAP1	ENSP00000398475	114	173
AA723103	2	CAP1	1	40529946	40533252	72	404	GGTCCAGATGGCAGTCCGCTCAGTTCTTTTGCCACAGGCCCCGTTTTGCTCCAGGCCAGTCCGGTGGTATGGAACTCCTTAATGTAAGCCTGCAGCTCTGTCCATATACTTAAATAAGCTTTGACCCAGTCTACATGCTTCTTATCCACATCTTTGTACTCTTTGAGGACTCGGTTTGTATATAACATGGCGGCATCATTCATTTCTTTCACATAAGGGCCAGGCTTGGGAGCATAGCCACCCAGCCCAGGGCCTGGATACTTTTCGCTGACAGCTGAAAAGGTGATTAAACAACTTGCTGCCCCGGTTCTTCTCCCGAAAAGGTTAATCACT	ENSG00000131236	CAP1	ENSP00000398877	45	75
AA740171	1	COX4I1	16	85840356	85840606	4	251	TCAGGTAAACTGGTCATTTATTAGCAGTGGTACAACTGTTTGGCATAACAGGTTTCCAGTAAATAGGCATGGAGTTGCATGGCGGTGACAGAGCCAGGCGCAGGTGCAGGCGAGGCAGCATCTCTCACTTCTTCCACTCGTTCTTTTCGTAGTCCCACTTGGAGGCTAAGCCTGGATGGGGTTCACCTTCATGTCCAGCATCCTCTTGGTCTGCTTGGCCACCCACTCTTTGTCAAAGCTTTGCGGGA	ENSG00000131143	COX4I1	ENSP00000253452	129	169
AA740171	1	COX4I1	16	85840356	85840606	4	251	TCAGGTAAACTGGTCATTTATTAGCAGTGGTACAACTGTTTGGCATAACAGGTTTCCAGTAAATAGGCATGGAGTTGCATGGCGGTGACAGAGCCAGGCGCAGGTGCAGGCGAGGCAGCATCTCTCACTTCTTCCACTCGTTCTTTTCGTAGTCCCACTTGGAGGCTAAGCCTGGATGGGGTTCACCTTCATGTCCAGCATCCTCTTGGTCTGCTTGGCCACCCACTCTTTGTCAAAGCTTTGCGGGA	ENSG00000131143	COX4I1	ENSP00000457015	129	169
AA740171	1	COX4I1	16	85840356	85840606	4	251	TCAGGTAAACTGGTCATTTATTAGCAGTGGTACAACTGTTTGGCATAACAGGTTTCCAGTAAATAGGCATGGAGTTGCATGGCGGTGACAGAGCCAGGCGCAGGTGCAGGCGAGGCAGCATCTCTCACTTCTTCCACTCGTTCTTTTCGTAGTCCCACTTGGAGGCTAAGCCTGGATGGGGTTCACCTTCATGTCCAGCATCCTCTTGGTCTGCTTGGCCACCCACTCTTTGTCAAAGCTTTGCGGGA	ENSG00000131143	COX4I1	ENSP00000457513	129	169
AA740171	1	COX4I1	16	85840356	85840606	4	251	TCAGGTAAACTGGTCATTTATTAGCAGTGGTACAACTGTTTGGCATAACAGGTTTCCAGTAAATAGGCATGGAGTTGCATGGCGGTGACAGAGCCAGGCGCAGGTGCAGGCGAGGCAGCATCTCTCACTTCTTCCACTCGTTCTTTTCGTAGTCCCACTTGGAGGCTAAGCCTGGATGGGGTTCACCTTCATGTCCAGCATCCTCTTGGTCTGCTTGGCCACCCACTCTTTGTCAAAGCTTTGCGGGA	ENSG00000131143	COX4I1	ENSP00000455301	91	107
AA740171	2	TOMM22	22	39078006	39078421	248	434	GGGAAAGATCAAAAGTGGCTCCGGCCGCGGACCGGACCCTCTCCGGAAACATCTCCGTCAGCCCCATAGTCTCTCCGACAGGGTCTCATCTAGCTCCTCATCGTCGTCCTCCTCCAGCTCCTCCTCAGGCTTCTCCGCGTCGCCTTTCGGGAGCAATTCGTCCGGGGACTGGGGTTCCCTGCACCGG	ENSG00000100216	TOMM22	ENSP00000216034	8	70
AA743524	1	SFPQ	1	35658375	35658511	1	137	TGGGTCCTGGCCCGGGCCAGAGCGGCCCTAAGCCTCCGATCCCGCCACCGCCTCCACACCAACAGCAGCAACAGCCACCACCGCAGCAGCCACCGCCGCAGCAGCCGCCACCGCATCAGCCGCCGCCGCATCCACAG	ENSG00000116560	SFPQ	ENSP00000349748	47	92
AA743524	2	SUMO3	21	46226638	46226877	133	372	CACAGTTTCTAGAGGGCCCGTCCCCAGCCCGGGCCGTCCATCCTCGCATTGCTGTTGAATGGTGAGCACGTGACCATGCCGACCACAAAGGTGTCTGCGGAAACTCGAGGACATTCACCACGATGATTTTCCTCTCTTTGATGTACTTCAAGTGCAACTCAAAACTATATCTGCAGGGATGAATCTGTAACTTAAATTGGGCCAATCAGAATTGTTATCTTTGTTCAGGTAAAATGAGTT	ENSG00000184900	SUMO3	ENSP00000409666	138	141
AA743524	2	SUMO3	21	46226638	46226877	133	372	CACAGTTTCTAGAGGGCCCGTCCCCAGCCCGGGCCGTCCATCCTCGCATTGCTGTTGAATGGTGAGCACGTGACCATGCCGACCACAAAGGTGTCTGCGGAAACTCGAGGACATTCACCACGATGATTTTCCTCTCTTTGATGTACTTCAAGTGCAACTCAAAACTATATCTGCAGGGATGAATCTGTAACTTAAATTGGGCCAATCAGAATTGTTATCTTTGTTCAGGTAAAATGAGTT	ENSG00000184900	SUMO3	ENSP00000380995	117	135
AA743524	2	SUMO3	21	46226638	46226877	133	372	CACAGTTTCTAGAGGGCCCGTCCCCAGCCCGGGCCGTCCATCCTCGCATTGCTGTTGAATGGTGAGCACGTGACCATGCCGACCACAAAGGTGTCTGCGGAAACTCGAGGACATTCACCACGATGATTTTCCTCTCTTTGATGTACTTCAAGTGCAACTCAAAACTATATCTGCAGGGATGAATCTGTAACTTAAATTGGGCCAATCAGAATTGTTATCTTTGTTCAGGTAAAATGAGTT	ENSG00000184900	SUMO3	ENSP00000330343	100	103
AA772930	1	CACNA1A	19	13318845	13319628	2	77	GGGACCAGCGCTGGTCCGCTCGCCCAGCGAGGGCCGAGAGCACATGGCGCACCGGCAGTAGTTCCGTAAGTGGAAG	ENSG00000141837	CACNA1A	ENSP00000353362	2241	2267
AA772930	1	CACNA1A	19	13318845	13319628	2	77	GGGACCAGCGCTGGTCCGCTCGCCCAGCGAGGGCCGAGAGCACATGGCGCACCGGCAGTAGTTCCGTAAGTGGAAG	ENSG00000141837	CACNA1A	ENSP00000460092	2242	2261
AA772930	1	CACNA1A	19	13318845	13319628	2	77	GGGACCAGCGCTGGTCCGCTCGCCCAGCGAGGGCCGAGAGCACATGGCGCACCGGCAGTAGTTCCGTAAGTGGAAG	ENSG00000141837	CACNA1A	ENSP00000465598	915	941
AA772930	1	CACNA1A	19	13318845	13319628	2	77	GGGACCAGCGCTGGTCCGCTCGCCCAGCGAGGGCCGAGAGCACATGGCGCACCGGCAGTAGTTCCGTAAGTGGAAG	ENSG00000141837	CACNA1A	ENSP00000467729	716	742
AA772930	2	DNAJC13	3	132235269	132241832	78	423	GTCAGCTTGTTCTGGAAACTCTTTATGCTTTGACATCGAGTACAAAAATAATCAAAGAAGCAATGGCAAAGGGTGCTTTGATCTATTTACTGGATATGTTCTGCAATTCAACACATCCACAGGTTCGAGCCCAAACAGCAGAACTTTTTGCCAAAATGACAGCAGATAAACTGATAGGTCCAAAGGTTCGAATTACGTTAATGAAATTTCTACCAAGCGTTTTCATGGATGCTATGAGAGACAATCCTGAAGCTGCTGTACATATTTTTGAAGGAACTCATGAAAATCCTGAGTTAATTTGGAATGATAATTCCAGAGATAAAGTGTCCACAACAGTTAGGGAAAT	ENSG00000138246	DNAJC13	ENSP00000260818	1830	1945
AA776201	1	RPL28	19	55899611	55899717	1	106	CTCTGGGGGCAGGGGGCTCAGGAGCTCTTGGTGGGGCGGGTCCGCTTCCTCTTCACCATCACAGGCTTCTGGCTGCGCAGGATGGCCTGGCCCTGCGGATGGCTGC	ENSG00000108107	RPL28	ENSP00000342787	108	137
AA776201	1	RPL28	19	55899611	55899717	1	106	CTCTGGGGGCAGGGGGCTCAGGAGCTCTTGGTGGGGCGGGTCCGCTTCCTCTTCACCATCACAGGCTTCTGGCTGCGCAGGATGGCCTGGCCCTGCGGATGGCTGC	ENSG00000108107	RPL28	ENSP00000453319	108	137
AA776201	2	EPB41L1	20	34773218	34776411	106	374	CGGATCTTGATATAGAAGTTACTCCTCTTGTAGGAGATCTTGAGGATCTTGGGCCAGGCAAAGCGGTTGATTCTCAGCCGGTCCCGGTAGATGAGCAGGCCATTGCACAAACGCCTAACATGATGTCGATGCCCTCAGAGTCCTTGGCATGGTGCAGGTCTACTCCGTACATGGAAAGCTTCTTGGCATTCTCTAAGAAGTGGATTTCTGCTTCTCCCGGGGTCATCCCCTATATGTCTTATGCAGCTCCATGATCCTCTCCTCCAGCT	ENSG00000088367	EPB41L1	ENSP00000337168	249	339
AA776201	2	EPB41L1	20	34773218	34776411	106	374	CGGATCTTGATATAGAAGTTACTCCTCTTGTAGGAGATCTTGAGGATCTTGGGCCAGGCAAAGCGGTTGATTCTCAGCCGGTCCCGGTAGATGAGCAGGCCATTGCACAAACGCCTAACATGATGTCGATGCCCTCAGAGTCCTTGGCATGGTGCAGGTCTACTCCGTACATGGAAAGCTTCTTGGCATTCTCTAAGAAGTGGATTTCTGCTTCTCCCGGGGTCATCCCCTATATGTCTTATGCAGCTCCATGATCCTCTCCTCCAGCT	ENSG00000088367	EPB41L1	ENSP00000363052	249	339
AA776201	2	EPB41L1	20	34773218	34776411	106	374	CGGATCTTGATATAGAAGTTACTCCTCTTGTAGGAGATCTTGAGGATCTTGGGCCAGGCAAAGCGGTTGATTCTCAGCCGGTCCCGGTAGATGAGCAGGCCATTGCACAAACGCCTAACATGATGTCGATGCCCTCAGAGTCCTTGGCATGGTGCAGGTCTACTCCGTACATGGAAAGCTTCTTGGCATTCTCTAAGAAGTGGATTTCTGCTTCTCCCGGGGTCATCCCCTATATGTCTTATGCAGCTCCATGATCCTCTCCTCCAGCT	ENSG00000088367	EPB41L1	ENSP00000363057	218	308
AA776201	2	EPB41L1	20	34773218	34776411	106	374	CGGATCTTGATATAGAAGTTACTCCTCTTGTAGGAGATCTTGAGGATCTTGGGCCAGGCAAAGCGGTTGATTCTCAGCCGGTCCCGGTAGATGAGCAGGCCATTGCACAAACGCCTAACATGATGTCGATGCCCTCAGAGTCCTTGGCATGGTGCAGGTCTACTCCGTACATGGAAAGCTTCTTGGCATTCTCTAAGAAGTGGATTTCTGCTTCTCCCGGGGTCATCCCCTATATGTCTTATGCAGCTCCATGATCCTCTCCTCCAGCT	ENSG00000088367	EPB41L1	ENSP00000202028	187	277
AA776201	2	EPB41L1	20	34773218	34776411	106	374	CGGATCTTGATATAGAAGTTACTCCTCTTGTAGGAGATCTTGAGGATCTTGGGCCAGGCAAAGCGGTTGATTCTCAGCCGGTCCCGGTAGATGAGCAGGCCATTGCACAAACGCCTAACATGATGTCGATGCCCTCAGAGTCCTTGGCATGGTGCAGGTCTACTCCGTACATGGAAAGCTTCTTGGCATTCTCTAAGAAGTGGATTTCTGCTTCTCCCGGGGTCATCCCCTATATGTCTTATGCAGCTCCATGATCCTCTCCTCCAGCT	ENSG00000088367	EPB41L1	ENSP00000399214	187	277
AA776201	2	EPB41L1	20	34773218	34776411	106	374	CGGATCTTGATATAGAAGTTACTCCTCTTGTAGGAGATCTTGAGGATCTTGGGCCAGGCAAAGCGGTTGATTCTCAGCCGGTCCCGGTAGATGAGCAGGCCATTGCACAAACGCCTAACATGATGTCGATGCCCTCAGAGTCCTTGGCATGGTGCAGGTCTACTCCGTACATGGAAAGCTTCTTGGCATTCTCTAAGAAGTGGATTTCTGCTTCTCCCGGGGTCATCCCCTATATGTCTTATGCAGCTCCATGATCCTCTCCTCCAGCT	ENSG00000088367	EPB41L1	ENSP00000363061	152	242
AA776201	2	EPB41L1	20	34773218	34776411	106	374	CGGATCTTGATATAGAAGTTACTCCTCTTGTAGGAGATCTTGAGGATCTTGGGCCAGGCAAAGCGGTTGATTCTCAGCCGGTCCCGGTAGATGAGCAGGCCATTGCACAAACGCCTAACATGATGTCGATGCCCTCAGAGTCCTTGGCATGGTGCAGGTCTACTCCGTACATGGAAAGCTTCTTGGCATTCTCTAAGAAGTGGATTTCTGCTTCTCCCGGGGTCATCCCCTATATGTCTTATGCAGCTCCATGATCCTCTCCTCCAGCT	ENSG00000088367	EPB41L1	ENSP00000404341	187	256
AA776201	2	EPB41L1	20	34773218	34776411	106	374	CGGATCTTGATATAGAAGTTACTCCTCTTGTAGGAGATCTTGAGGATCTTGGGCCAGGCAAAGCGGTTGATTCTCAGCCGGTCCCGGTAGATGAGCAGGCCATTGCACAAACGCCTAACATGATGTCGATGCCCTCAGAGTCCTTGGCATGGTGCAGGTCTACTCCGTACATGGAAAGCTTCTTGGCATTCTCTAAGAAGTGGATTTCTGCTTCTCCCGGGGTCATCCCCTATATGTCTTATGCAGCTCCATGATCCTCTCCTCCAGCT	ENSG00000088367	EPB41L1	ENSP00000363056	187	199
AA824604	1	AFTPH	2	64812615	64819267	1	314	TTTTTTTTTTTTTTTTTTAATTAGAGCAGGTATGTCTTTGATGGTAGGGAAGGGATGGAAAAAAGGAAAAGCAATAGAAACTGTCCAATTCACATCAGTTATCCGTCTGCTTTTTCTTGAGAGCTTGTGGAAGGTGTTAACGTGGCTGGGAACATCAACACCTTGGCATGCATGAATGTTAAGTCAGGAAGGCCAGCGATCACCTTGATAGCTTCTTCACTTAGGTGCTCTTCTCTTTTCGGTTTCCTACTGGTAGATGTGCTTGTCTTCTCTACTGTAGACATGAGTCTTGCAAATGCATCAGTCACTTTGAG	ENSG00000119844	AFTPH	ENSP00000238855	866	936
AA824604	1	AFTPH	2	64812615	64819267	1	314	TTTTTTTTTTTTTTTTTTAATTAGAGCAGGTATGTCTTTGATGGTAGGGAAGGGATGGAAAAAAGGAAAAGCAATAGAAACTGTCCAATTCACATCAGTTATCCGTCTGCTTTTTCTTGAGAGCTTGTGGAAGGTGTTAACGTGGCTGGGAACATCAACACCTTGGCATGCATGAATGTTAAGTCAGGAAGGCCAGCGATCACCTTGATAGCTTCTTCACTTAGGTGCTCTTCTCTTTTCGGTTTCCTACTGGTAGATGTGCTTGTCTTCTCTACTGTAGACATGAGTCTTGCAAATGCATCAGTCACTTTGAG	ENSG00000119844	AFTPH	ENSP00000387071	866	936
AA824604	1	AFTPH	2	64812615	64819267	1	314	TTTTTTTTTTTTTTTTTTAATTAGAGCAGGTATGTCTTTGATGGTAGGGAAGGGATGGAAAAAAGGAAAAGCAATAGAAACTGTCCAATTCACATCAGTTATCCGTCTGCTTTTTCTTGAGAGCTTGTGGAAGGTGTTAACGTGGCTGGGAACATCAACACCTTGGCATGCATGAATGTTAAGTCAGGAAGGCCAGCGATCACCTTGATAGCTTCTTCACTTAGGTGCTCTTCTCTTTTCGGTTTCCTACTGGTAGATGTGCTTGTCTTCTCTACTGTAGACATGAGTCTTGCAAATGCATCAGTCACTTTGAG	ENSG00000119844	AFTPH	ENSP00000238856	838	909
AA824604	1	AFTPH	2	64812615	64819267	1	314	TTTTTTTTTTTTTTTTTTAATTAGAGCAGGTATGTCTTTGATGGTAGGGAAGGGATGGAAAAAAGGAAAAGCAATAGAAACTGTCCAATTCACATCAGTTATCCGTCTGCTTTTTCTTGAGAGCTTGTGGAAGGTGTTAACGTGGCTGGGAACATCAACACCTTGGCATGCATGAATGTTAAGTCAGGAAGGCCAGCGATCACCTTGATAGCTTCTTCACTTAGGTGCTCTTCTCTTTTCGGTTTCCTACTGGTAGATGTGCTTGTCTTCTCTACTGTAGACATGAGTCTTGCAAATGCATCAGTCACTTTGAG	ENSG00000119844	AFTPH	ENSP00000386913	497	568
AA824604	1	AFTPH	2	64812615	64819267	1	314	TTTTTTTTTTTTTTTTTTAATTAGAGCAGGTATGTCTTTGATGGTAGGGAAGGGATGGAAAAAAGGAAAAGCAATAGAAACTGTCCAATTCACATCAGTTATCCGTCTGCTTTTTCTTGAGAGCTTGTGGAAGGTGTTAACGTGGCTGGGAACATCAACACCTTGGCATGCATGAATGTTAAGTCAGGAAGGCCAGCGATCACCTTGATAGCTTCTTCACTTAGGTGCTCTTCTCTTTTCGGTTTCCTACTGGTAGATGTGCTTGTCTTCTCTACTGTAGACATGAGTCTTGCAAATGCATCAGTCACTTTGAG	ENSG00000119844	AFTPH	ENSP00000397726	866	937
AA824604	2	SOS2	14	50626081	50626166	309	394	TTTGAGCATCCTTAAAAAGCTTTTGGGTCCCAGGCCCTAGGTCAGCAGTTGTAATGAGTTTCACATACCTGCATACATATGATATG	ENSG00000100485	SOS2	ENSP00000216373	612	618
AA824604	2	SOS2	14	50626081	50626166	309	394	TTTGAGCATCCTTAAAAAGCTTTTGGGTCCCAGGCCCTAGGTCAGCAGTTGTAATGAGTTTCACATACCTGCATACATATGATATG	ENSG00000100485	SOS2	ENSP00000445328	579	585
AA853757	1	APLP2	11	129992201	129992267	8	74	GAATTTCCTACTGAAGCAGATCTGGAAGACTTCACAGAAGCAGCTGTGGATGAGGATGATGAGGATG	ENSG00000084234	APLP2	ENSP00000263574	238	260
AA853757	1	APLP2	11	129992201	129992267	8	74	GAATTTCCTACTGAAGCAGATCTGGAAGACTTCACAGAAGCAGCTGTGGATGAGGATGATGAGGATG	ENSG00000084234	APLP2	ENSP00000278756	248	270
AA853757	1	APLP2	11	129992201	129992267	8	74	GAATTTCCTACTGAAGCAGATCTGGAAGACTTCACAGAAGCAGCTGTGGATGAGGATGATGAGGATG	ENSG00000084234	APLP2	ENSP00000345444	238	260
AA853757	1	APLP2	11	129992201	129992267	8	74	GAATTTCCTACTGAAGCAGATCTGGAAGACTTCACAGAAGCAGCTGTGGATGAGGATGATGAGGATG	ENSG00000084234	APLP2	ENSP00000435914	238	260
AA853757	2	PPM1G	2	27606361	27606944	68	300	GAGGATGGCTACAGCAGTGAGGAGGCAGAGAATGAGGAAGATGAGGATGACACCGAGGAGGCTGAAGAGGACGATGAAGAAGAAGAAGAAGAGATGATGGTGCCAGGGATGGAAGGCAAAGAGGAGCCTGGCTCTGACAGTGGTACAACAGCGGTGGTGGCCCTGATACGAGGGAAGCAGTTGATTGTAGCCAACGCAGGAGACTCTCGCTGTGTGGTATCTGAGGCTGGCAA	ENSG00000115241	PPM1G	ENSP00000342778	280	358
AA862350	1	C20orf96	20	251521	256679	10	468	TTTATTGGTAAAAAAGGAATAGCAGATTTAATCAGAAATTCCCACCTGGCCCAGCAGCACCAACCAGAAAGAAGGGAAGAAGACAGGAAAAAACCACAGGAAGAAAGAAAGGAGGGAGGGAGGGAGAGGAGGAAGGAAGGAGGAGGGAAGGGAAGGGGGGAAGAAGGGAGGGAGGGAGGGAGGGAAAGAAAGAGGGAGGAAGGGCAGAGGGAGCAGGGAGACTGTAGATCAGGGTCTGAATGGAGATCCGGTCCTGGAAGTAAATGATCCAAGGCTCCAGGTGCTGGGAAGAGAGCAGGAGGGGAGGGCGGCCCATGCACCTGCATCTTAGAAGGGTAGTGGCTCTTCCACAGGAATGTTGAGGATGACATCCATGTCTGGGGTGCACTTGGGTCTCCG…	ENSG00000196476	C20orf96	ENSP00000353470	320	363
AA862350	1	C20orf96	20	251521	256679	10	468	TTTATTGGTAAAAAAGGAATAGCAGATTTAATCAGAAATTCCCACCTGGCCCAGCAGCACCAACCAGAAAGAAGGGAAGAAGACAGGAAAAAACCACAGGAAGAAAGAAAGGAGGGAGGGAGGGAGAGGAGGAAGGAAGGAGGAGGGAAGGGAAGGGGGGAAGAAGGGAGGGAGGGAGGGAGGGAAAGAAAGAGGGAGGAAGGGCAGAGGGAGCAGGGAGACTGTAGATCAGGGTCTGAATGGAGATCCGGTCCTGGAAGTAAATGATCCAAGGCTCCAGGTGCTGGGAAGAGAGCAGGAGGGGAGGGCGGCCCATGCACCTGCATCTTAGAAGGGTAGTGGCTCTTCCACAGGAATGTTGAGGATGACATCCATGTCTGGGGTGCACTTGGGTCTCCG…	ENSG00000196476	C20orf96	ENSP00000371806	285	328
AA862350	2	MLL2	12	49437684	49437782	462	560	GCTCTTCTTGCGCCTCGCGCGCTGTTGCTTCTTCTTCTCATCCCCTTCAGCGTAGCTCTGCTCCACGGCGCCCTCTGCAGGCAAGTCAGCAGGTATCAC	ENSG00000167548	KMT2D	ENSP00000301067	1730	1762
AA863230	1	GLG1	16	74485856	74486207	4	355	AAATCCTCCATCTTTTAATGTGATAACTTTCCACACCCTCTCCACGTAGAGGCACAAAGGAGCTTGTCTGGGAAGTTTGTCTGGAGTGTGCAGAAAGGTCAGGCTGGACTGCCTGTCACATCCTGAGACCACACTAAACCTTTATAAGCCATTGTCTCTGACCTGTATTGTAGCCTGAAAAATAAAGCAAAGTGAGTCAAACCTCTGGCTCCCACTTCCTGACCCACTGCTCCCCACACCCATCTTCAAGGACCCCTCCCGCCACAGTCCTGCCTCCTGATGAAGCGCAGAGCTTCCAGAGTGACTGTAGCCTCAGCAGGGCCGGTCCAGACACGGCTGAGTCCTGTGCTGC	ENSG00000090863	GLG1	ENSP00000205061	1179	1203
AA863230	1	GLG1	16	74485856	74486207	4	355	AAATCCTCCATCTTTTAATGTGATAACTTTCCACACCCTCTCCACGTAGAGGCACAAAGGAGCTTGTCTGGGAAGTTTGTCTGGAGTGTGCAGAAAGGTCAGGCTGGACTGCCTGTCACATCCTGAGACCACACTAAACCTTTATAAGCCATTGTCTCTGACCTGTATTGTAGCCTGAAAAATAAAGCAAAGTGAGTCAAACCTCTGGCTCCCACTTCCTGACCCACTGCTCCCCACACCCATCTTCAAGGACCCCTCCCGCCACAGTCCTGCCTCCTGATGAAGCGCAGAGCTTCCAGAGTGACTGTAGCCTCAGCAGGGCCGGTCCAGACACGGCTGAGTCCTGTGCTGC	ENSG00000090863	GLG1	ENSP00000406946	1168	1192
AA863230	2	TMEM127	2	96919781	96919854	350	423	TGCTGCTGCTGCTGGGCCAAGATGAGTTCAGAAGCCCAATAAGAAAAGCCAATGACGGTGGCACACTGCAGAAC	ENSG00000135956	TMEM127	ENSP00000258439	137	160
AA863230	2	TMEM127	2	96919781	96919854	350	423	TGCTGCTGCTGCTGGGCCAAGATGAGTTCAGAAGCCCAATAAGAAAAGCCAATGACGGTGGCACACTGCAGAAC	ENSG00000135956	TMEM127	ENSP00000416660	137	160
AA863230	2	TMEM127	2	96919781	96919854	350	423	TGCTGCTGCTGCTGGGCCAAGATGAGTTCAGAAGCCCAATAAGAAAAGCCAATGACGGTGGCACACTGCAGAAC	ENSG00000135956	TMEM127	ENSP00000411810	53	76
AA864346	1	SERPINF1	17	1679870	1679946	1	77	CCTGCCCCTGAAAGTGACCCAGAATTTGACCTTGATAGAGGAGAGCCTCACCTCCGAGTTCATTCATGACATAGACC	ENSG00000132386	SERPINF1	ENSP00000254722	277	302
AA864346	1	SERPINF1	17	1679870	1679946	1	77	CCTGCCCCTGAAAGTGACCCAGAATTTGACCTTGATAGAGGAGAGCCTCACCTCCGAGTTCATTCATGACATAGACC	ENSG00000132386	SERPINF1	ENSP00000461405	75	100
AA864346	1	SERPINF1	17	1679870	1679946	1	77	CCTGCCCCTGAAAGTGACCCAGAATTTGACCTTGATAGAGGAGAGCCTCACCTCCGAGTTCATTCATGACATAGACC	ENSG00000132386	SERPINF1	ENSP00000458484	90	98
AA864346	2	WDR1	4	10089478	10090365	74	319	GACCACAGCCGCTTTGTCAACTGTGTGCGATTCTCTCCTGATGGGAACAGATTTGCCACAGCCAGTGCTGACGGCCAGATATACATCTATGACGGGAAGACTGGGGAGAAGGTGTGCGCGCTGGGCGGAAGCAAGGCCCACGACGGTGGGATTTACGCAATTAGTTGGAGTCCCGACAGCACCCATTTGCTTTCTGCTTCTGGGGACAAAACTTCCAAGATTTGGGACGTCAGCGTGAACTCCGTG	ENSG00000071127	WDR1	ENSP00000371890	186	268
AA864346	2	WDR1	4	10089478	10090365	74	319	GACCACAGCCGCTTTGTCAACTGTGTGCGATTCTCTCCTGATGGGAACAGATTTGCCACAGCCAGTGCTGACGGCCAGATATACATCTATGACGGGAAGACTGGGGAGAAGGTGTGCGCGCTGGGCGGAAGCAAGGCCCACGACGGTGGGATTTACGCAATTAGTTGGAGTCCCGACAGCACCCATTTGCTTTCTGCTTCTGGGGACAAAACTTCCAAGATTTGGGACGTCAGCGTGAACTCCGTG	ENSG00000071127	WDR1	ENSP00000427687	186	268
AA864346	2	WDR1	4	10089478	10090365	74	319	GACCACAGCCGCTTTGTCAACTGTGTGCGATTCTCTCCTGATGGGAACAGATTTGCCACAGCCAGTGCTGACGGCCAGATATACATCTATGACGGGAAGACTGGGGAGAAGGTGTGCGCGCTGGGCGGAAGCAAGGCCCACGACGGTGGGATTTACGCAATTAGTTGGAGTCCCGACAGCACCCATTTGCTTTCTGCTTCTGGGGACAAAACTTCCAAGATTTGGGACGTCAGCGTGAACTCCGTG	ENSG00000071127	WDR1	ENSP00000371889	46	128
AA864346	2	WDR1	4	10089478	10090365	74	319	GACCACAGCCGCTTTGTCAACTGTGTGCGATTCTCTCCTGATGGGAACAGATTTGCCACAGCCAGTGCTGACGGCCAGATATACATCTATGACGGGAAGACTGGGGAGAAGGTGTGCGCGCTGGGCGGAAGCAAGGCCCACGACGGTGGGATTTACGCAATTAGTTGGAGTCCCGACAGCACCCATTTGCTTTCTGCTTCTGGGGACAAAACTTCCAAGATTTGGGACGTCAGCGTGAACTCCGTG	ENSG00000071127	WDR1	ENSP00000426725	46	128
AA864346	2	WDR1	4	10089478	10090365	74	319	GACCACAGCCGCTTTGTCAACTGTGTGCGATTCTCTCCTGATGGGAACAGATTTGCCACAGCCAGTGCTGACGGCCAGATATACATCTATGACGGGAAGACTGGGGAGAAGGTGTGCGCGCTGGGCGGAAGCAAGGCCCACGACGGTGGGATTTACGCAATTAGTTGGAGTCCCGACAGCACCCATTTGCTTTCTGCTTCTGGGGACAAAACTTCCAAGATTTGGGACGTCAGCGTGAACTCCGTG	ENSG00000071127	WDR1	ENSP00000425481	190	244
AA928552	1	ZC3HAV1L	7	138720626	138720707	5	86	CCGCATGTTCCTGAAGGACCTGCGCGGCCACGTGGAGCTGTCGGAGGCCAGGCTCCGGGACGTGCTGCAGCGCGCCGGGCCC	ENSG00000146858	ZC3HAV1L	ENSP00000275766	19	46
AA928552	2	LAMC2	1	183204842	183206640	85	407	CCTCTCTCCCACTTTTTCCATTCTGTAAGAGCTGCTGTGCTTCTTCTTTCCAGTTTCCCAGATTCTTCTGTGTACGCTTGAACTCATCCATATGCCTGGTTACCAGCNTTGAGAGTGAATCCGCTTTTTGTTTGATCCTCTTTGCTTCTTCCACCTGAAAGGACTGATCACTGACTCCCTGAAGCCGAGACACTGAATCCAGGAGGCGGAGACTGTGCTGATAAGACCTATCTGCTTCAATTTCCGCTTGAGTGGCCTCCCTTGTCAACTGCTGGGCCAGGGACTTGGTTTTCTCCAATTTTTCCACAAGCCCTTGCACCACA	ENSG00000058085	LAMC2	ENSP00000264144	811	918
AA928552	2	LAMC2	1	183204842	183206640	85	407	CCTCTCTCCCACTTTTTCCATTCTGTAAGAGCTGCTGTGCTTCTTCTTTCCAGTTTCCCAGATTCTTCTGTGTACGCTTGAACTCATCCATATGCCTGGTTACCAGCNTTGAGAGTGAATCCGCTTTTTGTTTGATCCTCTTTGCTTCTTCCACCTGAAAGGACTGATCACTGACTCCCTGAAGCCGAGACACTGAATCCAGGAGGCGGAGACTGTGCTGATAAGACCTATCTGCTTCAATTTCCGCTTGAGTGGCCTCCCTTGTCAACTGCTGGGCCAGGGACTTGGTTTTCTCCAATTTTTCCACAAGCCCTTGCACCACA	ENSG00000058085	LAMC2	ENSP00000432063	811	918
AA933040	1	MRPL52	14	23302656	23303645	1	213	TTTTTGAAGGGAGGCAGGAGTTGCTTTTTATTGACTTGGAAGTGGGCTCTTCAGTGAAGCCCCTTTGGGTTTAAGAGCATTTTCCTGCTTCCTTTGTTCTTCCTGCAACTTCTGCTGCCTGAGCTGCCATGCTTGTAATCCAGCGTCCATTTCCTGTGACAGCAGTACAACTCGTCTTGCAAACGTCTCCCTTTCAGCTTTTCTTCGAAGCTG	ENSG00000172590	MRPL52	ENSP00000347277	62	123
AA933040	1	MRPL52	14	23302656	23303645	1	213	TTTTTGAAGGGAGGCAGGAGTTGCTTTTTATTGACTTGGAAGTGGGCTCTTCAGTGAAGCCCCTTTGGGTTTAAGAGCATTTTCCTGCTTCCTTTGTTCTTCCTGCAACTTCTGCTGCCTGAGCTGCCATGCTTGTAATCCAGCGTCCATTTCCTGTGACAGCAGTACAACTCGTCTTGCAAACGTCTCCCTTTCAGCTTTTCTTCGAAGCTG	ENSG00000172590	MRPL52	ENSP00000380633	61	122
AA933040	1	MRPL52	14	23302656	23303645	1	213	TTTTTGAAGGGAGGCAGGAGTTGCTTTTTATTGACTTGGAAGTGGGCTCTTCAGTGAAGCCCCTTTGGGTTTAAGAGCATTTTCCTGCTTCCTTTGTTCTTCCTGCAACTTCTGCTGCCTGAGCTGCCATGCTTGTAATCCAGCGTCCATTTCCTGTGACAGCAGTACAACTCGTCTTGCAAACGTCTCCCTTTCAGCTTTTCTTCGAAGCTG	ENSG00000172590	MRPL52	ENSP00000406655	61	110
AA933040	1	MRPL52	14	23302656	23303645	1	213	TTTTTGAAGGGAGGCAGGAGTTGCTTTTTATTGACTTGGAAGTGGGCTCTTCAGTGAAGCCCCTTTGGGTTTAAGAGCATTTTCCTGCTTCCTTTGTTCTTCCTGCAACTTCTGCTGCCTGAGCTGCCATGCTTGTAATCCAGCGTCCATTTCCTGTGACAGCAGTACAACTCGTCTTGCAAACGTCTCCCTTTCAGCTTTTCTTCGAAGCTG	ENSG00000172590	MRPL52	ENSP00000380642	53	87
AA933040	1	MRPL52	14	23302656	23303645	1	213	TTTTTGAAGGGAGGCAGGAGTTGCTTTTTATTGACTTGGAAGTGGGCTCTTCAGTGAAGCCCCTTTGGGTTTAAGAGCATTTTCCTGCTTCCTTTGTTCTTCCTGCAACTTCTGCTGCCTGAGCTGCCATGCTTGTAATCCAGCGTCCATTTCCTGTGACAGCAGTACAACTCGTCTTGCAAACGTCTCCCTTTCAGCTTTTCTTCGAAGCTG	ENSG00000172590	MRPL52	ENSP00000451832	52	71
AA933040	1	MRPL52	14	23302656	23303645	1	213	TTTTTGAAGGGAGGCAGGAGTTGCTTTTTATTGACTTGGAAGTGGGCTCTTCAGTGAAGCCCCTTTGGGTTTAAGAGCATTTTCCTGCTTCCTTTGTTCTTCCTGCAACTTCTGCTGCCTGAGCTGCCATGCTTGTAATCCAGCGTCCATTTCCTGTGACAGCAGTACAACTCGTCTTGCAAACGTCTCCCTTTCAGCTTTTCTTCGAAGCTG	ENSG00000172590	MRPL52	ENSP00000451081	3	64
AA933040	1	MRPL52	14	23302656	23303645	1	213	TTTTTGAAGGGAGGCAGGAGTTGCTTTTTATTGACTTGGAAGTGGGCTCTTCAGTGAAGCCCCTTTGGGTTTAAGAGCATTTTCCTGCTTCCTTTGTTCTTCCTGCAACTTCTGCTGCCTGAGCTGCCATGCTTGTAATCCAGCGTCCATTTCCTGTGACAGCAGTACAACTCGTCTTGCAAACGTCTCCCTTTCAGCTTTTCTTCGAAGCTG	ENSG00000172590	MRPL52	ENSP00000451303	3	64
AA933040	1	MRPL52	14	23302656	23303645	1	213	TTTTTGAAGGGAGGCAGGAGTTGCTTTTTATTGACTTGGAAGTGGGCTCTTCAGTGAAGCCCCTTTGGGTTTAAGAGCATTTTCCTGCTTCCTTTGTTCTTCCTGCAACTTCTGCTGCCTGAGCTGCCATGCTTGTAATCCAGCGTCCATTTCCTGTGACAGCAGTACAACTCGTCTTGCAAACGTCTCCCTTTCAGCTTTTCTTCGAAGCTG	ENSG00000172590	MRPL52	ENSP00000451481	3	64
AA933040	1	MRPL52	14	23302656	23303645	1	213	TTTTTGAAGGGAGGCAGGAGTTGCTTTTTATTGACTTGGAAGTGGGCTCTTCAGTGAAGCCCCTTTGGGTTTAAGAGCATTTTCCTGCTTCCTTTGTTCTTCCTGCAACTTCTGCTGCCTGAGCTGCCATGCTTGTAATCCAGCGTCCATTTCCTGTGACAGCAGTACAACTCGTCTTGCAAACGTCTCCCTTTCAGCTTTTCTTCGAAGCTG	ENSG00000172590	MRPL52	ENSP00000451809	3	52
AA933040	1	MRPL52	14	23302656	23303645	1	213	TTTTTGAAGGGAGGCAGGAGTTGCTTTTTATTGACTTGGAAGTGGGCTCTTCAGTGAAGCCCCTTTGGGTTTAAGAGCATTTTCCTGCTTCCTTTGTTCTTCCTGCAACTTCTGCTGCCTGAGCTGCCATGCTTGTAATCCAGCGTCCATTTCCTGTGACAGCAGTACAACTCGTCTTGCAAACGTCTCCCTTTCAGCTTTTCTTCGAAGCTG	ENSG00000172590	MRPL52	ENSP00000310762	11	52
AA933040	1	MRPL52	14	23302656	23303645	1	213	TTTTTGAAGGGAGGCAGGAGTTGCTTTTTATTGACTTGGAAGTGGGCTCTTCAGTGAAGCCCCTTTGGGTTTAAGAGCATTTTCCTGCTTCCTTTGTTCTTCCTGCAACTTCTGCTGCCTGAGCTGCCATGCTTGTAATCCAGCGTCCATTTCCTGTGACAGCAGTACAACTCGTCTTGCAAACGTCTCCCTTTCAGCTTTTCTTCGAAGCTG	ENSG00000172590	MRPL52	ENSP00000451436	2	51
AA933040	2	MOB2	11	1778597	1780291	210	492	GCTGCATCAGGTTGTCGAAGACGGGCAGCACGTTGTTGACGGAGATGCGGGGGTAGGCCATGCCCAGGATGCCATCGAACTTGGCTGCGATGAAGGTGATGCCTGGCTGCTTGGTGGCCTCCCCAAAGACCTGCCTCTCCACTTTGACACCGCCCAGGGCAGAGGCTGACGACGCTGACTGGCAGGGCACCATCACAGTGTCCTGGCTCAGGTACCCGGAGAGGCTGCCCGAGACATAGTGGATGTTAAACGAGGTACCATTCTTCACGTAGGTGCTGGACTT	ENSG00000117984	CTSD	ENSP00000236671	126	220
AA933040	2	MOB2	11	1778597	1780291	210	492	GCTGCATCAGGTTGTCGAAGACGGGCAGCACGTTGTTGACGGAGATGCGGGGGTAGGCCATGCCCAGGATGCCATCGAACTTGGCTGCGATGAAGGTGATGCCTGGCTGCTTGGTGGCCTCCCCAAAGACCTGCCTCTCCACTTTGACACCGCCCAGGGCAGAGGCTGACGACGCTGACTGGCAGGGCACCATCACAGTGTCCTGGCTCAGGTACCCGGAGAGGCTGCCCGAGACATAGTGGATGTTAAACGAGGTACCATTCTTCACGTAGGTGCTGGACTT	ENSG00000117984	CTSD	ENSP00000415036	111	205
AA933040	2	MOB2	11	1778597	1780291	210	492	GCTGCATCAGGTTGTCGAAGACGGGCAGCACGTTGTTGACGGAGATGCGGGGGTAGGCCATGCCCAGGATGCCATCGAACTTGGCTGCGATGAAGGTGATGCCTGGCTGCTTGGTGGCCTCCCCAAAGACCTGCCTCTCCACTTTGACACCGCCCAGGGCAGAGGCTGACGACGCTGACTGGCAGGGCACCATCACAGTGTCCTGGCTCAGGTACCCGGAGAGGCTGCCCGAGACATAGTGGATGTTAAACGAGGTACCATTCTTCACGTAGGTGCTGGACTT	ENSG00000117984	CTSD	ENSP00000356164	91	184
AA946663	1	PRKCDBP	11	6340176	6340428	3	255	TTCGGGTGAAATTACTTTTATTGATGGTGAGCGCACGAGGTAGTGAGTGACTGCACCTCTTTCAGAGGACACAGGACTGGGCTTAAGGAAGGGAGGGCCAGAGCGCCGCACTTGGTGGATGTAGGATTCGCTCCTTATTAGGGCGTGAGTGCTACATTCTGAAAGGATTTATTTTGGGACAAGGCACAAGCACAGGGGAGGCAGGCAACACCAGCCCTCAGGCTACACTCTCCATTTGGAGCAGAGCTTCTTC	ENSG00000170955	PRKCDBP	ENSP00000432047	282	293
AA946663	1	PRKCDBP	11	6340176	6340428	3	255	TTCGGGTGAAATTACTTTTATTGATGGTGAGCGCACGAGGTAGTGAGTGACTGCACCTCTTTCAGAGGACACAGGACTGGGCTTAAGGAAGGGAGGGCCAGAGCGCCGCACTTGGTGGATGTAGGATTCGCTCCTTATTAGGGCGTGAGTGCTACATTCTGAAAGGATTTATTTTGGGACAAGGCACAAGCACAGGGGAGGCAGGCAACACCAGCCCTCAGGCTACACTCTCCATTTGGAGCAGAGCTTCTTC	ENSG00000170955	PRKCDBP	ENSP00000307292	250	261
AA946663	2	NDUFS2	1	161179352	161180161	248	501	GCTTCTTCTGCTGTTACAACCCCAATGTCAATTGTCCGATTTCGCCAGATCCTATTGTTGGGCAGCAACTCCTCCAACTCATCAAGCCGAAGAGAGAAGTTCTTAGAAAACTGATAAATGTCATCCATAAGCCCAAGGGGTAGAGTCCGGTGCACTCCTCCTGGCCGGATATAAGCAGCATGCATTCGGGCTCCAGACACTCNCTCGTAGAACTCAAACATCTACTCCCTTTCTTAAACAGCCCGAAGAAAGGG	ENSG00000158864	NDUFS2	ENSP00000356972	198	283
AA946663	2	NDUFS2	1	161179352	161180161	248	501	GCTTCTTCTGCTGTTACAACCCCAATGTCAATTGTCCGATTTCGCCAGATCCTATTGTTGGGCAGCAACTCCTCCAACTCATCAAGCCGAAGAGAGAAGTTCTTAGAAAACTGATAAATGTCATCCATAAGCCCAAGGGGTAGAGTCCGGTGCACTCCTCCTGGCCGGATATAAGCAGCATGCATTCGGGCTCCAGACACTCNCTCGTAGAACTCAAACATCTACTCCCTTTCTTAAACAGCCCGAAGAAAGGG	ENSG00000158864	NDUFS2	ENSP00000376018	198	283
AA992624	1	PRDX5	11	64089135	64089281	5	151	GCCGCAAACCACAAGTGTTTATTGCAGAAATCTGGCCAACATTCCAATTGCAGGGCCCCAGCACAGGGCTGGTCAGGTGAGATAGGGAGGGGTGGAGGAAGTAATCTGGCCCAGGGCTCCAGAGCTGTGAGATGATATTGGGTGCCA	ENSG00000126432	PRDX5	ENSP00000265462	206	214
AA992624	1	PRDX5	11	64089135	64089281	5	151	GCCGCAAACCACAAGTGTTTATTGCAGAAATCTGGCCAACATTCCAATTGCAGGGCCCCAGCACAGGGCTGGTCAGGTGAGATAGGGAGGGGTGGAGGAAGTAATCTGGCCCAGGGCTCCAGAGCTGTGAGATGATATTGGGTGCCA	ENSG00000126432	PRDX5	ENSP00000335334	162	170
AA992624	1	PRDX5	11	64089135	64089281	5	151	GCCGCAAACCACAAGTGTTTATTGCAGAAATCTGGCCAACATTCCAATTGCAGGGCCCCAGCACAGGGCTGGTCAGGTGAGATAGGGAGGGGTGGAGGAAGTAATCTGGCCCAGGGCTCCAGAGCTGTGAGATGATATTGGGTGCCA	ENSG00000126432	PRDX5	ENSP00000335363	117	125
AA992624	2	SNCAIP	5	121758841	121759049	145	353	GGTGCCATGTTGGATGATGAGCTCTCAGAACTTCCTGTAGAGCAGGCTTTGCACGAAAGGCCATTGATGGTTGTGCATAAGCCCAAAATTCTTTTTTCTGAAGTCACCTTGGTAAAAGAGGCAAGCTGCTGACTGGATTTAATATAAGGCACATCCAGAATCTCATCCATGTCGAGGTCGTAGTGCTCCAGTTCACCCAGCGATGTGCT	ENSG00000064692	SNCAIP	ENSP00000261367	183	253
AA992624	2	SNCAIP	5	121758841	121759049	145	353	GGTGCCATGTTGGATGATGAGCTCTCAGAACTTCCTGTAGAGCAGGCTTTGCACGAAAGGCCATTGATGGTTGTGCATAAGCCCAAAATTCTTTTTTCTGAAGTCACCTTGGTAAAAGAGGCAAGCTGCTGACTGGATTTAATATAAGGCACATCCAGAATCTCATCCATGTCGAGGTCGTAGTGCTCCAGTTCACCCAGCGATGTGCT	ENSG00000064692	SNCAIP	ENSP00000261368	136	206
AA992624	2	SNCAIP	5	121758841	121759049	145	353	GGTGCCATGTTGGATGATGAGCTCTCAGAACTTCCTGTAGAGCAGGCTTTGCACGAAAGGCCATTGATGGTTGTGCATAAGCCCAAAATTCTTTTTTCTGAAGTCACCTTGGTAAAAGAGGCAAGCTGCTGACTGGATTTAATATAAGGCACATCCAGAATCTCATCCATGTCGAGGTCGTAGTGCTCCAGTTCACCCAGCGATGTGCT	ENSG00000064692	SNCAIP	ENSP00000422106	136	206
AB000267	1	NUP98	11	3765739	3765871	1	133	GCTGGACAGGCATCTTTGTTTGGGAACAACCAACCTAAGATTGGAGGGCCTCTTGGTACAGGAGCCTTTGGGGCCCCTGGATTTAATACTACGACAGCCACTTTGGGCTTTGGAGCCCCCCAGGCCCCAGTAG	ENSG00000110713	NUP98	ENSP00000352091	425	469
AB000267	1	NUP98	11	3765739	3765871	1	133	GCTGGACAGGCATCTTTGTTTGGGAACAACCAACCTAAGATTGGAGGGCCTCTTGGTACAGGAGCCTTTGGGGCCCCTGGATTTAATACTACGACAGCCACTTTGGGCTTTGGAGCCCCCCAGGCCCCAGTAG	ENSG00000110713	NUP98	ENSP00000316032	425	469
AB000267	1	NUP98	11	3765739	3765871	1	133	GCTGGACAGGCATCTTTGTTTGGGAACAACCAACCTAAGATTGGAGGGCCTCTTGGTACAGGAGCCTTTGGGGCCCCTGGATTTAATACTACGACAGCCACTTTGGGCTTTGGAGCCCCCCAGGCCCCAGTAG	ENSG00000110713	NUP98	ENSP00000347404	425	469
AB000267	1	NUP98	11	3765739	3765871	1	133	GCTGGACAGGCATCTTTGTTTGGGAACAACCAACCTAAGATTGGAGGGCCTCTTGGTACAGGAGCCTTTGGGGCCCCTGGATTTAATACTACGACAGCCACTTTGGGCTTTGGAGCCCCCCAGGCCCCAGTAG	ENSG00000110713	NUP98	ENSP00000380202	442	486
AB000267	1	NUP98	11	3765739	3765871	1	133	GCTGGACAGGCATCTTTGTTTGGGAACAACCAACCTAAGATTGGAGGGCCTCTTGGTACAGGAGCCTTTGGGGCCCCTGGATTTAATACTACGACAGCCACTTTGGGCTTTGGAGCCCCCCAGGCCCCAGTAG	ENSG00000110713	NUP98	ENSP00000380199	425	469
AB000267	1	NUP98	11	3765739	3765871	1	133	GCTGGACAGGCATCTTTGTTTGGGAACAACCAACCTAAGATTGGAGGGCCTCTTGGTACAGGAGCCTTTGGGGCCCCTGGATTTAATACTACGACAGCCACTTTGGGCTTTGGAGCCCCCCAGGCCCCAGTAG	ENSG00000110713	NUP98	ENSP00000436226	45	89
AB000267	2	DDX10	11	108550096	108559712	132	373	AGTTCTTGATGAAGCAGATAGAATCTTGGATATGGGCTTTGCTGATACCATGAATGCTGTTATTGAAAATCTCCCCAAGAAACGTCAGACTTTACTTTTCTCAGCAACACAAACTAAATCTGTAAAGGACCTTGCACGCTTGAGTTTGAAAAACCCTGAGTATGTCTGGGTTCATGAAAAAGCAAAATATAGCACCCCTGCCACTTTGGAACAGAACTACATAGTCTGTGAGCTGCAGCAAA	ENSG00000178105	DDX10	ENSP00000314348	220	299
AB000267	2	DDX10	11	108550096	108559712	132	373	AGTTCTTGATGAAGCAGATAGAATCTTGGATATGGGCTTTGCTGATACCATGAATGCTGTTATTGAAAATCTCCCCAAGAAACGTCAGACTTTACTTTTCTCAGCAACACAAACTAAATCTGTAAAGGACCTTGCACGCTTGAGTTTGAAAAACCCTGAGTATGTCTGGGTTCATGAAAAAGCAAAATATAGCACCCCTGCCACTTTGGAACAGAACTACATAGTCTGTGAGCTGCAGCAAA	ENSG00000178105	DDX10	ENSP00000432032	220	299
AB000268	1	NUP98	11	3752621	3765871	1	455	GCTGGACAGGCATCTTTGTTTGGGAACAACCAACCTAAGATTGGAGGGCCTCTTGGTACAGGAGCCTTTGGGGCCCCTGGATTTAATACTACGACAGCCACTTTGGGCTTTGGAGCCCCCCAGGCCCCAGTAGCTTTGACAGATCCAAATGCTTCTGCTGCCCAGCAGGCTGTTCTCCAGCAGCACATCAATAGTCTAACATACTCACCTTTTGGAGACTCTCCTCTCTTCCGGAATCCGATGTCAGACCCTAAGAAGAAGGAAGAGAGATTGAAACCAACAAATCCAGCAGCCCAGAAGGCTCTTACTACACCTACTCATTATAAACTGACACCCCGCCCTGCCACTAGAGTCCGGCCAAAGGCTTTACAAACAACAGGCACAGCCAAGTCACATCTC…	ENSG00000110713	NUP98	ENSP00000352091	425	577
AB000268	1	NUP98	11	3752621	3765871	1	455	GCTGGACAGGCATCTTTGTTTGGGAACAACCAACCTAAGATTGGAGGGCCTCTTGGTACAGGAGCCTTTGGGGCCCCTGGATTTAATACTACGACAGCCACTTTGGGCTTTGGAGCCCCCCAGGCCCCAGTAGCTTTGACAGATCCAAATGCTTCTGCTGCCCAGCAGGCTGTTCTCCAGCAGCACATCAATAGTCTAACATACTCACCTTTTGGAGACTCTCCTCTCTTCCGGAATCCGATGTCAGACCCTAAGAAGAAGGAAGAGAGATTGAAACCAACAAATCCAGCAGCCCAGAAGGCTCTTACTACACCTACTCATTATAAACTGACACCCCGCCCTGCCACTAGAGTCCGGCCAAAGGCTTTACAAACAACAGGCACAGCCAAGTCACATCTC…	ENSG00000110713	NUP98	ENSP00000316032	425	577
AB000268	1	NUP98	11	3752621	3765871	1	455	GCTGGACAGGCATCTTTGTTTGGGAACAACCAACCTAAGATTGGAGGGCCTCTTGGTACAGGAGCCTTTGGGGCCCCTGGATTTAATACTACGACAGCCACTTTGGGCTTTGGAGCCCCCCAGGCCCCAGTAGCTTTGACAGATCCAAATGCTTCTGCTGCCCAGCAGGCTGTTCTCCAGCAGCACATCAATAGTCTAACATACTCACCTTTTGGAGACTCTCCTCTCTTCCGGAATCCGATGTCAGACCCTAAGAAGAAGGAAGAGAGATTGAAACCAACAAATCCAGCAGCCCAGAAGGCTCTTACTACACCTACTCATTATAAACTGACACCCCGCCCTGCCACTAGAGTCCGGCCAAAGGCTTTACAAACAACAGGCACAGCCAAGTCACATCTC…	ENSG00000110713	NUP98	ENSP00000347404	425	577
AB000268	1	NUP98	11	3752621	3765871	1	455	GCTGGACAGGCATCTTTGTTTGGGAACAACCAACCTAAGATTGGAGGGCCTCTTGGTACAGGAGCCTTTGGGGCCCCTGGATTTAATACTACGACAGCCACTTTGGGCTTTGGAGCCCCCCAGGCCCCAGTAGCTTTGACAGATCCAAATGCTTCTGCTGCCCAGCAGGCTGTTCTCCAGCAGCACATCAATAGTCTAACATACTCACCTTTTGGAGACTCTCCTCTCTTCCGGAATCCGATGTCAGACCCTAAGAAGAAGGAAGAGAGATTGAAACCAACAAATCCAGCAGCCCAGAAGGCTCTTACTACACCTACTCATTATAAACTGACACCCCGCCCTGCCACTAGAGTCCGGCCAAAGGCTTTACAAACAACAGGCACAGCCAAGTCACATCTC…	ENSG00000110713	NUP98	ENSP00000380202	442	594
AB000268	1	NUP98	11	3752621	3765871	1	455	GCTGGACAGGCATCTTTGTTTGGGAACAACCAACCTAAGATTGGAGGGCCTCTTGGTACAGGAGCCTTTGGGGCCCCTGGATTTAATACTACGACAGCCACTTTGGGCTTTGGAGCCCCCCAGGCCCCAGTAGCTTTGACAGATCCAAATGCTTCTGCTGCCCAGCAGGCTGTTCTCCAGCAGCACATCAATAGTCTAACATACTCACCTTTTGGAGACTCTCCTCTCTTCCGGAATCCGATGTCAGACCCTAAGAAGAAGGAAGAGAGATTGAAACCAACAAATCCAGCAGCCCAGAAGGCTCTTACTACACCTACTCATTATAAACTGACACCCCGCCCTGCCACTAGAGTCCGGCCAAAGGCTTTACAAACAACAGGCACAGCCAAGTCACATCTC…	ENSG00000110713	NUP98	ENSP00000380199	425	577
AB000268	1	NUP98	11	3752621	3765871	1	455	GCTGGACAGGCATCTTTGTTTGGGAACAACCAACCTAAGATTGGAGGGCCTCTTGGTACAGGAGCCTTTGGGGCCCCTGGATTTAATACTACGACAGCCACTTTGGGCTTTGGAGCCCCCCAGGCCCCAGTAGCTTTGACAGATCCAAATGCTTCTGCTGCCCAGCAGGCTGTTCTCCAGCAGCACATCAATAGTCTAACATACTCACCTTTTGGAGACTCTCCTCTCTTCCGGAATCCGATGTCAGACCCTAAGAAGAAGGAAGAGAGATTGAAACCAACAAATCCAGCAGCCCAGAAGGCTCTTACTACACCTACTCATTATAAACTGACACCCCGCCCTGCCACTAGAGTCCGGCCAAAGGCTTTACAAACAACAGGCACAGCCAAGTCACATCTC…	ENSG00000110713	NUP98	ENSP00000436226	45	196
AB000268	1	NUP98	11	3752621	3765871	1	455	GCTGGACAGGCATCTTTGTTTGGGAACAACCAACCTAAGATTGGAGGGCCTCTTGGTACAGGAGCCTTTGGGGCCCCTGGATTTAATACTACGACAGCCACTTTGGGCTTTGGAGCCCCCCAGGCCCCAGTAGCTTTGACAGATCCAAATGCTTCTGCTGCCCAGCAGGCTGTTCTCCAGCAGCACATCAATAGTCTAACATACTCACCTTTTGGAGACTCTCCTCTCTTCCGGAATCCGATGTCAGACCCTAAGAAGAAGGAAGAGAGATTGAAACCAACAAATCCAGCAGCCCAGAAGGCTCTTACTACACCTACTCATTATAAACTGACACCCCGCCCTGCCACTAGAGTCCGGCCAAAGGCTTTACAAACAACAGGCACAGCCAAGTCACATCTC…	ENSG00000110713	NUP98	ENSP00000432142	71	177
AB000268	2	DDX10	11	108559663	108559712	456	505	CACCCCTGCCACTTTGGAACAGAACTACATAGTCTGTGAGCTGCAGCAAA	ENSG00000178105	DDX10	ENSP00000314348	283	299
AB000268	2	DDX10	11	108559663	108559712	456	505	CACCCCTGCCACTTTGGAACAGAACTACATAGTCTGTGAGCTGCAGCAAA	ENSG00000178105	DDX10	ENSP00000432032	283	299
AB001342	1	DDX10	11	108549077	108549162	1	86	AAATATACTCGTGTGCACACCAGGTCGGCTTCTTCAACACATGGATGAAACAGTATCTTTTCATGCTACCGACCTCCAAATGTTAG	ENSG00000178105	DDX10	ENSP00000314348	191	219
AB001342	1	DDX10	11	108549077	108549162	1	86	AAATATACTCGTGTGCACACCAGGTCGGCTTCTTCAACACATGGATGAAACAGTATCTTTTCATGCTACCGACCTCCAAATGTTAG	ENSG00000178105	DDX10	ENSP00000432032	191	219
AB001342	2	NUP98	11	3746393	3756556	85	465	AGCTTTGACAGATCCAAATGCTTCTGCTGCCCAGCAGGCTGTTCTCCAGCAGCACATCAATAGTCTAACATACTCACCTTTTGGAGACTCTCCTCTCTTCCGGAATCCGATGTCAGACCCTAAGAAGAAGGAAGAGAGATTGAAACCAACAAATCCAGCAGCCCAGAAGGCTCTTACTACACCTACTCATTATAAACTGACACCCCGCCCTGCCACTAGAGTCCGGCCAAAGGCTTTACAAACAACAGGCACAGCCAAGTCACATCTCTTTGATGGGCTGGATGACGATGAACCATCCCTAGCCAATGGAGCATTCATGCCCAAGAAGAGCATTAAGAAGTTGGTTTTGAAGAACCTTAATAATAGCAATCTCTTTTCTCC	ENSG00000110713	NUP98	ENSP00000352091	470	596
AB001342	2	NUP98	11	3746393	3756556	85	465	AGCTTTGACAGATCCAAATGCTTCTGCTGCCCAGCAGGCTGTTCTCCAGCAGCACATCAATAGTCTAACATACTCACCTTTTGGAGACTCTCCTCTCTTCCGGAATCCGATGTCAGACCCTAAGAAGAAGGAAGAGAGATTGAAACCAACAAATCCAGCAGCCCAGAAGGCTCTTACTACACCTACTCATTATAAACTGACACCCCGCCCTGCCACTAGAGTCCGGCCAAAGGCTTTACAAACAACAGGCACAGCCAAGTCACATCTCTTTGATGGGCTGGATGACGATGAACCATCCCTAGCCAATGGAGCATTCATGCCCAAGAAGAGCATTAAGAAGTTGGTTTTGAAGAACCTTAATAATAGCAATCTCTTTTCTCC	ENSG00000110713	NUP98	ENSP00000316032	470	596
AB001342	2	NUP98	11	3746393	3756556	85	465	AGCTTTGACAGATCCAAATGCTTCTGCTGCCCAGCAGGCTGTTCTCCAGCAGCACATCAATAGTCTAACATACTCACCTTTTGGAGACTCTCCTCTCTTCCGGAATCCGATGTCAGACCCTAAGAAGAAGGAAGAGAGATTGAAACCAACAAATCCAGCAGCCCAGAAGGCTCTTACTACACCTACTCATTATAAACTGACACCCCGCCCTGCCACTAGAGTCCGGCCAAAGGCTTTACAAACAACAGGCACAGCCAAGTCACATCTCTTTGATGGGCTGGATGACGATGAACCATCCCTAGCCAATGGAGCATTCATGCCCAAGAAGAGCATTAAGAAGTTGGTTTTGAAGAACCTTAATAATAGCAATCTCTTTTCTCC	ENSG00000110713	NUP98	ENSP00000347404	470	596
AB001342	2	NUP98	11	3746393	3756556	85	465	AGCTTTGACAGATCCAAATGCTTCTGCTGCCCAGCAGGCTGTTCTCCAGCAGCACATCAATAGTCTAACATACTCACCTTTTGGAGACTCTCCTCTCTTCCGGAATCCGATGTCAGACCCTAAGAAGAAGGAAGAGAGATTGAAACCAACAAATCCAGCAGCCCAGAAGGCTCTTACTACACCTACTCATTATAAACTGACACCCCGCCCTGCCACTAGAGTCCGGCCAAAGGCTTTACAAACAACAGGCACAGCCAAGTCACATCTCTTTGATGGGCTGGATGACGATGAACCATCCCTAGCCAATGGAGCATTCATGCCCAAGAAGAGCATTAAGAAGTTGGTTTTGAAGAACCTTAATAATAGCAATCTCTTTTCTCC	ENSG00000110713	NUP98	ENSP00000380202	487	613
AB001342	2	NUP98	11	3746393	3756556	85	465	AGCTTTGACAGATCCAAATGCTTCTGCTGCCCAGCAGGCTGTTCTCCAGCAGCACATCAATAGTCTAACATACTCACCTTTTGGAGACTCTCCTCTCTTCCGGAATCCGATGTCAGACCCTAAGAAGAAGGAAGAGAGATTGAAACCAACAAATCCAGCAGCCCAGAAGGCTCTTACTACACCTACTCATTATAAACTGACACCCCGCCCTGCCACTAGAGTCCGGCCAAAGGCTTTACAAACAACAGGCACAGCCAAGTCACATCTCTTTGATGGGCTGGATGACGATGAACCATCCCTAGCCAATGGAGCATTCATGCCCAAGAAGAGCATTAAGAAGTTGGTTTTGAAGAACCTTAATAATAGCAATCTCTTTTCTCC	ENSG00000110713	NUP98	ENSP00000380199	470	596
AB001342	2	NUP98	11	3746393	3756556	85	465	AGCTTTGACAGATCCAAATGCTTCTGCTGCCCAGCAGGCTGTTCTCCAGCAGCACATCAATAGTCTAACATACTCACCTTTTGGAGACTCTCCTCTCTTCCGGAATCCGATGTCAGACCCTAAGAAGAAGGAAGAGAGATTGAAACCAACAAATCCAGCAGCCCAGAAGGCTCTTACTACACCTACTCATTATAAACTGACACCCCGCCCTGCCACTAGAGTCCGGCCAAAGGCTTTACAAACAACAGGCACAGCCAAGTCACATCTCTTTGATGGGCTGGATGACGATGAACCATCCCTAGCCAATGGAGCATTCATGCCCAAGAAGAGCATTAAGAAGTTGGTTTTGAAGAACCTTAATAATAGCAATCTCTTTTCTCC	ENSG00000110713	NUP98	ENSP00000436226	89	214
AB001342	2	NUP98	11	3746393	3756556	85	465	AGCTTTGACAGATCCAAATGCTTCTGCTGCCCAGCAGGCTGTTCTCCAGCAGCACATCAATAGTCTAACATACTCACCTTTTGGAGACTCTCCTCTCTTCCGGAATCCGATGTCAGACCCTAAGAAGAAGGAAGAGAGATTGAAACCAACAAATCCAGCAGCCCAGAAGGCTCTTACTACACCTACTCATTATAAACTGACACCCCGCCCTGCCACTAGAGTCCGGCCAAAGGCTTTACAAACAACAGGCACAGCCAAGTCACATCTCTTTGATGGGCTGGATGACGATGAACCATCCCTAGCCAATGGAGCATTCATGCCCAAGAAGAGCATTAAGAAGTTGGTTTTGAAGAACCTTAATAATAGCAATCTCTTTTCTCC	ENSG00000110713	NUP98	ENSP00000432142	71	178
AB001343	1	DDX10	11	108549077	108550288	1	277	AAATATACTCGTGTGCACACCAGGTCGGCTTCTTCAACACATGGATGAAACAGTATCTTTTCATGCTACCGACCTCCAAATGTTAGTTCTTGATGAAGCAGATAGAATCTTGGATATGGGCTTTGCTGATACCATGAATGCTGTTATTGAAAATCTCCCCAAGAAACGTCAGACTTTACTTTTCTCAGCAACACAAACTAAATCTGTAAAGGACCTTGCACGCTTGAGTTTGAAAAACCCTGAGTATGTCTGGGTTCATGAAAAAGCAAAATATAGG	ENSG00000178105	DDX10	ENSP00000314348	191	283
AB001343	1	DDX10	11	108549077	108550288	1	277	AAATATACTCGTGTGCACACCAGGTCGGCTTCTTCAACACATGGATGAAACAGTATCTTTTCATGCTACCGACCTCCAAATGTTAGTTCTTGATGAAGCAGATAGAATCTTGGATATGGGCTTTGCTGATACCATGAATGCTGTTATTGAAAATCTCCCCAAGAAACGTCAGACTTTACTTTTCTCAGCAACACAAACTAAATCTGTAAAGGACCTTGCACGCTTGAGTTTGAAAAACCCTGAGTATGTCTGGGTTCATGAAAAAGCAAAATATAGG	ENSG00000178105	DDX10	ENSP00000432032	191	283
AB001343	2	NUP98	11	3746393	3746454	272	333	TATAGGAAGAGCATTAAGAAGTTGGTTTTGAAGAACCTTAATAATAGCAATCTCTTTTCTCC	ENSG00000110713	NUP98	ENSP00000352091	577	596
AB001343	2	NUP98	11	3746393	3746454	272	333	TATAGGAAGAGCATTAAGAAGTTGGTTTTGAAGAACCTTAATAATAGCAATCTCTTTTCTCC	ENSG00000110713	NUP98	ENSP00000316032	577	596
AB001343	2	NUP98	11	3746393	3746454	272	333	TATAGGAAGAGCATTAAGAAGTTGGTTTTGAAGAACCTTAATAATAGCAATCTCTTTTCTCC	ENSG00000110713	NUP98	ENSP00000347404	577	596
AB001343	2	NUP98	11	3746393	3746454	272	333	TATAGGAAGAGCATTAAGAAGTTGGTTTTGAAGAACCTTAATAATAGCAATCTCTTTTCTCC	ENSG00000110713	NUP98	ENSP00000380202	594	613
AB001343	2	NUP98	11	3746393	3746454	272	333	TATAGGAAGAGCATTAAGAAGTTGGTTTTGAAGAACCTTAATAATAGCAATCTCTTTTCTCC	ENSG00000110713	NUP98	ENSP00000380199	577	596
AB001343	2	NUP98	11	3746393	3746454	272	333	TATAGGAAGAGCATTAAGAAGTTGGTTTTGAAGAACCTTAATAATAGCAATCTCTTTTCTCC	ENSG00000110713	NUP98	ENSP00000436226	196	214
AB012575	1	SS18	18	23612363	23615074	1	237	CAACAGCAAGATGCATACCAGGGACCACCTCCACAACAGGGATATCCACCCCAGCAGCAGCACCCAGGGCAGCAAGGTTACCCAGGACAGCAGCAGGGCTACGGTCCTTCACAGGGTGGTCCAGGTCCTCAGTATCCTAACTACCCACAGGGACAAGGTCAGCAGTATGGAGGATATAGACCAACACAGCCTGGACCACCACAGCCACCCCAGCAGAGGCCTTATGGATATGACCAG	ENSG00000141380	SS18	ENSP00000414516	330	410
AB012575	1	SS18	18	23612363	23615074	1	237	CAACAGCAAGATGCATACCAGGGACCACCTCCACAACAGGGATATCCACCCCAGCAGCAGCACCCAGGGCAGCAAGGTTACCCAGGACAGCAGCAGGGCTACGGTCCTTCACAGGGTGGTCCAGGTCCTCAGTATCCTAACTACCCACAGGGACAAGGTCAGCAGTATGGAGGATATAGACCAACACAGCCTGGACCACCACAGCCACCCCAGCAGAGGCCTTATGGATATGACCAG	ENSG00000141380	SS18	ENSP00000438066	307	387
AB012575	1	SS18	18	23612363	23615074	1	237	CAACAGCAAGATGCATACCAGGGACCACCTCCACAACAGGGATATCCACCCCAGCAGCAGCACCCAGGGCAGCAAGGTTACCCAGGACAGCAGCAGGGCTACGGTCCTTCACAGGGTGGTCCAGGTCCTCAGTATCCTAACTACCCACAGGGACAAGGTCAGCAGTATGGAGGATATAGACCAACACAGCCTGGACCACCACAGCCACCCCAGCAGAGGCCTTATGGATATGACCAG	ENSG00000141380	SS18	ENSP00000269137	299	379
AB012575	2	SSX2	X	52729527	52729630	236	339	AGATCATGCCCAAGAAGCCAGCAGAGGAAGGAAATGATTCGGAGGAAGTGCCAGAAGCATCTGGCCCACAAAATGATGGGAAAGAGCTGTGCCCCCCAGGAAAA	ENSG00000241476	SSX2	ENSP00000338796	110	144
AB012575	2	SSX2	X	52729527	52729630	236	339	AGATCATGCCCAAGAAGCCAGCAGAGGAAGGAAATGATTCGGAGGAAGTGCCAGAAGCATCTGGCCCACAAAATGATGGGAAAGAGCTGTGCCCCCCAGGAAAA	ENSG00000241476	SSX2	ENSP00000338561	110	144
AB024057	1	FHL2	2	106002816	106015508	1	441	ACTCGGCCGGCAGCGGACCGCAGCCACCAGCCGCCCGCGCCCTCCAGCCCCGTCCGGGAGTCCCCGGCCCGCTGCGGTGCCGTGAGTACCTCCAACCCCCTGCGCCCCGGAGGAGGCCGAGGGGCTTAGCCACCAGGGCTCGGAAGTGGGGGCCGAATCCGGTGCGAGACCCAAGGAGAGGGGAGCAGAGCCGGAGTTGGGGAGACTGTGGCTGAAAACTGTGTCTTCCTGGAGACTAGGCTGGCATTTTGACTTTGGGGTTGCTGAAAAGCCAGGAGTCAAAATGACTGAGCGCTTTGACTGCCACCATTGCAACGAATCTCTCTTTGGCAAGAGGTACATCCTGCGGGAGGAGAGCCCCTACTGCGTGGTGTGCTTTGAGACCCTGTTCGCCAACAC…	ENSG00000115641	FHL2	ENSP00000386892	108	168
AB024057	1	FHL2	2	106002816	106015508	1	441	ACTCGGCCGGCAGCGGACCGCAGCCACCAGCCGCCCGCGCCCTCCAGCCCCGTCCGGGAGTCCCCGGCCCGCTGCGGTGCCGTGAGTACCTCCAACCCCCTGCGCCCCGGAGGAGGCCGAGGGGCTTAGCCACCAGGGCTCGGAAGTGGGGGCCGAATCCGGTGCGAGACCCAAGGAGAGGGGAGCAGAGCCGGAGTTGGGGAGACTGTGGCTGAAAACTGTGTCTTCCTGGAGACTAGGCTGGCATTTTGACTTTGGGGTTGCTGAAAAGCCAGGAGTCAAAATGACTGAGCGCTTTGACTGCCACCATTGCAACGAATCTCTCTTTGGCAAGAGGTACATCCTGCGGGAGGAGAGCCCCTACTGCGTGGTGTGCTTTGAGACCCTGTTCGCCAACAC…	ENSG00000115641	FHL2	ENSP00000344266	15	162
AB024057	1	FHL2	2	106002816	106015508	1	441	ACTCGGCCGGCAGCGGACCGCAGCCACCAGCCGCCCGCGCCCTCCAGCCCCGTCCGGGAGTCCCCGGCCCGCTGCGGTGCCGTGAGTACCTCCAACCCCCTGCGCCCCGGAGGAGGCCGAGGGGCTTAGCCACCAGGGCTCGGAAGTGGGGGCCGAATCCGGTGCGAGACCCAAGGAGAGGGGAGCAGAGCCGGAGTTGGGGAGACTGTGGCTGAAAACTGTGTCTTCCTGGAGACTAGGCTGGCATTTTGACTTTGGGGTTGCTGAAAAGCCAGGAGTCAAAATGACTGAGCGCTTTGACTGCCACCATTGCAACGAATCTCTCTTTGGCAAGAGGTACATCCTGCGGGAGGAGAGCCCCTACTGCGTGGTGTGCTTTGAGACCCTGTTCGCCAACAC…	ENSG00000115641	FHL2	ENSP00000322909	0	52
AB024057	1	FHL2	2	106002816	106015508	1	441	ACTCGGCCGGCAGCGGACCGCAGCCACCAGCCGCCCGCGCCCTCCAGCCCCGTCCGGGAGTCCCCGGCCCGCTGCGGTGCCGTGAGTACCTCCAACCCCCTGCGCCCCGGAGGAGGCCGAGGGGCTTAGCCACCAGGGCTCGGAAGTGGGGGCCGAATCCGGTGCGAGACCCAAGGAGAGGGGAGCAGAGCCGGAGTTGGGGAGACTGTGGCTGAAAACTGTGTCTTCCTGGAGACTAGGCTGGCATTTTGACTTTGGGGTTGCTGAAAAGCCAGGAGTCAAAATGACTGAGCGCTTTGACTGCCACCATTGCAACGAATCTCTCTTTGGCAAGAGGTACATCCTGCGGGAGGAGAGCCCCTACTGCGTGGTGTGCTTTGAGACCCTGTTCGCCAACAC…	ENSG00000115641	FHL2	ENSP00000377020	0	52
AB024057	1	FHL2	2	106002816	106015508	1	441	ACTCGGCCGGCAGCGGACCGCAGCCACCAGCCGCCCGCGCCCTCCAGCCCCGTCCGGGAGTCCCCGGCCCGCTGCGGTGCCGTGAGTACCTCCAACCCCCTGCGCCCCGGAGGAGGCCGAGGGGCTTAGCCACCAGGGCTCGGAAGTGGGGGCCGAATCCGGTGCGAGACCCAAGGAGAGGGGAGCAGAGCCGGAGTTGGGGAGACTGTGGCTGAAAACTGTGTCTTCCTGGAGACTAGGCTGGCATTTTGACTTTGGGGTTGCTGAAAAGCCAGGAGTCAAAATGACTGAGCGCTTTGACTGCCACCATTGCAACGAATCTCTCTTTGGCAAGAGGTACATCCTGCGGGAGGAGAGCCCCTACTGCGTGGTGTGCTTTGAGACCCTGTTCGCCAACAC…	ENSG00000115641	FHL2	ENSP00000377021	0	52
AB024057	1	FHL2	2	106002816	106015508	1	441	ACTCGGCCGGCAGCGGACCGCAGCCACCAGCCGCCCGCGCCCTCCAGCCCCGTCCGGGAGTCCCCGGCCCGCTGCGGTGCCGTGAGTACCTCCAACCCCCTGCGCCCCGGAGGAGGCCGAGGGGCTTAGCCACCAGGGCTCGGAAGTGGGGGCCGAATCCGGTGCGAGACCCAAGGAGAGGGGAGCAGAGCCGGAGTTGGGGAGACTGTGGCTGAAAACTGTGTCTTCCTGGAGACTAGGCTGGCATTTTGACTTTGGGGTTGCTGAAAAGCCAGGAGTCAAAATGACTGAGCGCTTTGACTGCCACCATTGCAACGAATCTCTCTTTGGCAAGAGGTACATCCTGCGGGAGGAGAGCCCCTACTGCGTGGTGTGCTTTGAGACCCTGTTCGCCAACAC…	ENSG00000115641	FHL2	ENSP00000386633	0	52
AB024057	1	FHL2	2	106002816	106015508	1	441	ACTCGGCCGGCAGCGGACCGCAGCCACCAGCCGCCCGCGCCCTCCAGCCCCGTCCGGGAGTCCCCGGCCCGCTGCGGTGCCGTGAGTACCTCCAACCCCCTGCGCCCCGGAGGAGGCCGAGGGGCTTAGCCACCAGGGCTCGGAAGTGGGGGCCGAATCCGGTGCGAGACCCAAGGAGAGGGGAGCAGAGCCGGAGTTGGGGAGACTGTGGCTGAAAACTGTGTCTTCCTGGAGACTAGGCTGGCATTTTGACTTTGGGGTTGCTGAAAAGCCAGGAGTCAAAATGACTGAGCGCTTTGACTGCCACCATTGCAACGAATCTCTCTTTGGCAAGAGGTACATCCTGCGGGAGGAGAGCCCCTACTGCGTGGTGTGCTTTGAGACCCTGTTCGCCAACAC…	ENSG00000115641	FHL2	ENSP00000386665	0	52
AB024057	1	FHL2	2	106002816	106015508	1	441	ACTCGGCCGGCAGCGGACCGCAGCCACCAGCCGCCCGCGCCCTCCAGCCCCGTCCGGGAGTCCCCGGCCCGCTGCGGTGCCGTGAGTACCTCCAACCCCCTGCGCCCCGGAGGAGGCCGAGGGGCTTAGCCACCAGGGCTCGGAAGTGGGGGCCGAATCCGGTGCGAGACCCAAGGAGAGGGGAGCAGAGCCGGAGTTGGGGAGACTGTGGCTGAAAACTGTGTCTTCCTGGAGACTAGGCTGGCATTTTGACTTTGGGGTTGCTGAAAAGCCAGGAGTCAAAATGACTGAGCGCTTTGACTGCCACCATTGCAACGAATCTCTCTTTGGCAAGAGGTACATCCTGCGGGAGGAGAGCCCCTACTGCGTGGTGTGCTTTGAGACCCTGTTCGCCAACAC…	ENSG00000115641	FHL2	ENSP00000350846	0	52
AB024057	1	FHL2	2	106002816	106015508	1	441	ACTCGGCCGGCAGCGGACCGCAGCCACCAGCCGCCCGCGCCCTCCAGCCCCGTCCGGGAGTCCCCGGCCCGCTGCGGTGCCGTGAGTACCTCCAACCCCCTGCGCCCCGGAGGAGGCCGAGGGGCTTAGCCACCAGGGCTCGGAAGTGGGGGCCGAATCCGGTGCGAGACCCAAGGAGAGGGGAGCAGAGCCGGAGTTGGGGAGACTGTGGCTGAAAACTGTGTCTTCCTGGAGACTAGGCTGGCATTTTGACTTTGGGGTTGCTGAAAAGCCAGGAGTCAAAATGACTGAGCGCTTTGACTGCCACCATTGCAACGAATCTCTCTTTGGCAAGAGGTACATCCTGCGGGAGGAGAGCCCCTACTGCGTGGTGTGCTTTGAGACCCTGTTCGCCAACAC…	ENSG00000115641	FHL2	ENSP00000476199	0	52
AB024057	1	FHL2	2	106002816	106015508	1	441	ACTCGGCCGGCAGCGGACCGCAGCCACCAGCCGCCCGCGCCCTCCAGCCCCGTCCGGGAGTCCCCGGCCCGCTGCGGTGCCGTGAGTACCTCCAACCCCCTGCGCCCCGGAGGAGGCCGAGGGGCTTAGCCACCAGGGCTCGGAAGTGGGGGCCGAATCCGGTGCGAGACCCAAGGAGAGGGGAGCAGAGCCGGAGTTGGGGAGACTGTGGCTGAAAACTGTGTCTTCCTGGAGACTAGGCTGGCATTTTGACTTTGGGGTTGCTGAAAAGCCAGGAGTCAAAATGACTGAGCGCTTTGACTGCCACCATTGCAACGAATCTCTCTTTGGCAAGAGGTACATCCTGCGGGAGGAGAGCCCCTACTGCGTGGTGTGCTTTGAGACCCTGTTCGCCAACAC…	ENSG00000115641	FHL2	ENSP00000397083	0	19
AB024057	2	RPL31	2	101623695	101676003	438	4399	AGGTGCAACATTAGAGGAAATCAATCAGCACTGGGACTGGCTGGAACAAAATCTCCTCCACACCTTGTCTGTCTTTGATAATAAAGATGACATTGCCAGTTTTGTCAAAGGGAAGGTAAAGCCGTGTGTCTGGGTGGCTGACGGATGACACAGCTGAGCCATTCTCCTCATCAGGTGTGACTGTCGTTGAAGCAGCGCACACTTCTCGGGGGCCTGTGCACCTCAGTCCCTCCTGCTTCCTGTCCCTTGCACCCCCTGCCTTCCCATTGCTGGCTCACTGAGCAGGGACTGTCATCTCTGTGTGTCAGGCTCTGATAGCCGAGGAGACCAGCAGCAGGCTCGCCGAGCAGGAGGAGGAACCCGAGAAATTCCGAGAAGCCCTGGTGAAGTTCGAGGCCA…	ENSG00000204634	TBC1D8	ENSP00000386856	95	1155
AB024057	2	RPL31	2	101623695	101676003	438	4399	AGGTGCAACATTAGAGGAAATCAATCAGCACTGGGACTGGCTGGAACAAAATCTCCTCCACACCTTGTCTGTCTTTGATAATAAAGATGACATTGCCAGTTTTGTCAAAGGGAAGGTAAAGCCGTGTGTCTGGGTGGCTGACGGATGACACAGCTGAGCCATTCTCCTCATCAGGTGTGACTGTCGTTGAAGCAGCGCACACTTCTCGGGGGCCTGTGCACCTCAGTCCCTCCTGCTTCCTGTCCCTTGCACCCCCTGCCTTCCCATTGCTGGCTCACTGAGCAGGGACTGTCATCTCTGTGTGTCAGGCTCTGATAGCCGAGGAGACCAGCAGCAGGCTCGCCGAGCAGGAGGAGGAACCCGAGAAATTCCGAGAAGCCCTGGTGAAGTTCGAGGCCA…	ENSG00000204634	TBC1D8	ENSP00000366036	80	1140
AB024057	2	RPL31	2	101623695	101676003	438	4399	AGGTGCAACATTAGAGGAAATCAATCAGCACTGGGACTGGCTGGAACAAAATCTCCTCCACACCTTGTCTGTCTTTGATAATAAAGATGACATTGCCAGTTTTGTCAAAGGGAAGGTAAAGCCGTGTGTCTGGGTGGCTGACGGATGACACAGCTGAGCCATTCTCCTCATCAGGTGTGACTGTCGTTGAAGCAGCGCACACTTCTCGGGGGCCTGTGCACCTCAGTCCCTCCTGCTTCCTGTCCCTTGCACCCCCTGCCTTCCCATTGCTGGCTCACTGAGCAGGGACTGTCATCTCTGTGTGTCAGGCTCTGATAGCCGAGGAGACCAGCAGCAGGCTCGCCGAGCAGGAGGAGGAACCCGAGAAATTCCGAGAAGCCCTGGTGAAGTTCGAGGCCA…	ENSG00000071082	RPL31	ENSP00000386737	116	130
AB024057	2	RPL31	2	101623695	101676003	438	4399	AGGTGCAACATTAGAGGAAATCAATCAGCACTGGGACTGGCTGGAACAAAATCTCCTCCACACCTTGTCTGTCTTTGATAATAAAGATGACATTGCCAGTTTTGTCAAAGGGAAGGTAAAGCCGTGTGTCTGGGTGGCTGACGGATGACACAGCTGAGCCATTCTCCTCATCAGGTGTGACTGTCGTTGAAGCAGCGCACACTTCTCGGGGGCCTGTGCACCTCAGTCCCTCCTGCTTCCTGTCCCTTGCACCCCCTGCCTTCCCATTGCTGGCTCACTGAGCAGGGACTGTCATCTCTGTGTGTCAGGCTCTGATAGCCGAGGAGACCAGCAGCAGGCTCGCCGAGCAGGAGGAGGAACCCGAGAAATTCCGAGAAGCCCTGGTGAAGTTCGAGGCCA…	ENSG00000071082	RPL31	ENSP00000386717	116	128
AB024057	2	RPL31	2	101623695	101676003	438	4399	AGGTGCAACATTAGAGGAAATCAATCAGCACTGGGACTGGCTGGAACAAAATCTCCTCCACACCTTGTCTGTCTTTGATAATAAAGATGACATTGCCAGTTTTGTCAAAGGGAAGGTAAAGCCGTGTGTCTGGGTGGCTGACGGATGACACAGCTGAGCCATTCTCCTCATCAGGTGTGACTGTCGTTGAAGCAGCGCACACTTCTCGGGGGCCTGTGCACCTCAGTCCCTCCTGCTTCCTGTCCCTTGCACCCCCTGCCTTCCCATTGCTGGCTCACTGAGCAGGGACTGTCATCTCTGTGTGTCAGGCTCTGATAGCCGAGGAGACCAGCAGCAGGCTCGCCGAGCAGGAGGAGGAACCCGAGAAATTCCGAGAAGCCCTGGTGAAGTTCGAGGCCA…	ENSG00000071082	RPL31	ENSP00000386271	116	120
AB024057	2	RPL31	2	101623695	101676003	438	4399	AGGTGCAACATTAGAGGAAATCAATCAGCACTGGGACTGGCTGGAACAAAATCTCCTCCACACCTTGTCTGTCTTTGATAATAAAGATGACATTGCCAGTTTTGTCAAAGGGAAGGTAAAGCCGTGTGTCTGGGTGGCTGACGGATGACACAGCTGAGCCATTCTCCTCATCAGGTGTGACTGTCGTTGAAGCAGCGCACACTTCTCGGGGGCCTGTGCACCTCAGTCCCTCCTGCTTCCTGTCCCTTGCACCCCCTGCCTTCCCATTGCTGGCTCACTGAGCAGGGACTGTCATCTCTGTGTGTCAGGCTCTGATAGCCGAGGAGACCAGCAGCAGGCTCGCCGAGCAGGAGGAGGAACCCGAGAAATTCCGAGAAGCCCTGGTGAAGTTCGAGGCCA…	ENSG00000071082	RPL31	ENSP00000408172	103	108
AB037854	1	CTTNBP2NL	1	112954814	113000173	38	2231	AGCATTGGACACATTTCCACCATGCTAATGGCATTTTAAATATATTTGGCAATTTTCCCAATTTTTTACTGAAGAAAACTGTAAGTTTATACTTGAGGACTGAAGTGTGACTCTGCCGATTATCAGGCTTTCAAGATGAATCTGGAAAAACTCAGCAAGCCTGAACTCCTGACACTATTTAGTATTCTTGAAGGAGAGCTTGAAGCAAGGGACCTTGTTATAGAAGCCTTAAAGGCCCAACACAGAGATACTTTCATTGAAGAACGCTATGGAAAATATAACATCAGTGATCCTTTAATGGCTCTACAGAGAGATTTTGAAACACTGAAGGAGAAAAATGATGGCGAAAAGCAGCCAGTCTGCACAAACCCACTCTCTATTCTTAAGGTTGTGATGAAG…	ENSG00000143079	CTTNBP2NL	ENSP00000271277	0	639
AB037854	1	CTTNBP2NL	1	112954814	113000173	38	2231	AGCATTGGACACATTTCCACCATGCTAATGGCATTTTAAATATATTTGGCAATTTTCCCAATTTTTTACTGAAGAAAACTGTAAGTTTATACTTGAGGACTGAAGTGTGACTCTGCCGATTATCAGGCTTTCAAGATGAATCTGGAAAAACTCAGCAAGCCTGAACTCCTGACACTATTTAGTATTCTTGAAGGAGAGCTTGAAGCAAGGGACCTTGTTATAGAAGCCTTAAAGGCCCAACACAGAGATACTTTCATTGAAGAACGCTATGGAAAATATAACATCAGTGATCCTTTAATGGCTCTACAGAGAGATTTTGAAACACTGAAGGAGAAAAATGATGGCGAAAAGCAGCCAGTCTGCACAAACCCACTCTCTATTCTTAAGGTTGTGATGAAG…	ENSG00000143079	CTTNBP2NL	ENSP00000390976	0	270
AB037854	2	2002-09-01	2	242262850	242266465	2214	5671	TTTAGTATATTTCACCATGTTGGCCAGGCTGGTCTTGAACTCCTGACCTCAAGTGGTCTGCCTACCTCGGCCTCCCAAAGTGCTGGAATTACAGGCGTGAGCATCACGTCTGGCCTAATTTTTTTAATCGAATTTATTTTTGTAATGATAGATGCTTGTCTTATTCCTAGGGAAATATTTGAAGTAATTGAGATGCTGTCACCTAAAATAATCAAAAGGCTCCTGATTCAGTTAAAAGAATTCATTTAAGTACAGAGTGTAAGCGAGCTACACCAAAGAATGGTGATTAGCGCTCCCAGGGTGGGGAAAAATGAGGATTGTTTATATAGGCAAAATGGAGGTGCCAAACAGAATTATAACATTTTCGGAACTAAGGCTCATTTAAAGATACAAATTTGA…	ENSG00000168385	2002-09-01	ENSP00000385109	0	44
AB037854	2	2002-09-01	2	242262850	242266465	2214	5671	TTTAGTATATTTCACCATGTTGGCCAGGCTGGTCTTGAACTCCTGACCTCAAGTGGTCTGCCTACCTCGGCCTCCCAAAGTGCTGGAATTACAGGCGTGAGCATCACGTCTGGCCTAATTTTTTTAATCGAATTTATTTTTGTAATGATAGATGCTTGTCTTATTCCTAGGGAAATATTTGAAGTAATTGAGATGCTGTCACCTAAAATAATCAAAAGGCTCCTGATTCAGTTAAAAGAATTCATTTAAGTACAGAGTGTAAGCGAGCTACACCAAAGAATGGTGATTAGCGCTCCCAGGGTGGGGAAAAATGAGGATTGTTTATATAGGCAAAATGGAGGTGCCAAACAGAATTATAACATTTTCGGAACTAAGGCTCATTTAAAGATACAAATTTGA…	ENSG00000168385	2002-09-01	ENSP00000353157	0	44
AB037854	2	2002-09-01	2	242262850	242266465	2214	5671	TTTAGTATATTTCACCATGTTGGCCAGGCTGGTCTTGAACTCCTGACCTCAAGTGGTCTGCCTACCTCGGCCTCCCAAAGTGCTGGAATTACAGGCGTGAGCATCACGTCTGGCCTAATTTTTTTAATCGAATTTATTTTTGTAATGATAGATGCTTGTCTTATTCCTAGGGAAATATTTGAAGTAATTGAGATGCTGTCACCTAAAATAATCAAAAGGCTCCTGATTCAGTTAAAAGAATTCATTTAAGTACAGAGTGTAAGCGAGCTACACCAAAGAATGGTGATTAGCGCTCCCAGGGTGGGGAAAAATGAGGATTGTTTATATAGGCAAAATGGAGGTGCCAAACAGAATTATAACATTTTCGGAACTAAGGCTCATTTAAAGATACAAATTTGA…	ENSG00000168385	2002-09-01	ENSP00000375832	0	44
AB037854	2	2002-09-01	2	242262850	242266465	2214	5671	TTTAGTATATTTCACCATGTTGGCCAGGCTGGTCTTGAACTCCTGACCTCAAGTGGTCTGCCTACCTCGGCCTCCCAAAGTGCTGGAATTACAGGCGTGAGCATCACGTCTGGCCTAATTTTTTTAATCGAATTTATTTTTGTAATGATAGATGCTTGTCTTATTCCTAGGGAAATATTTGAAGTAATTGAGATGCTGTCACCTAAAATAATCAAAAGGCTCCTGATTCAGTTAAAAGAATTCATTTAAGTACAGAGTGTAAGCGAGCTACACCAAAGAATGGTGATTAGCGCTCCCAGGGTGGGGAAAAATGAGGATTGTTTATATAGGCAAAATGGAGGTGCCAAACAGAATTATAACATTTTCGGAACTAAGGCTCATTTAAAGATACAAATTTGA…	ENSG00000168385	2002-09-01	ENSP00000375834	0	44
AB037854	2	2002-09-01	2	242262850	242266465	2214	5671	TTTAGTATATTTCACCATGTTGGCCAGGCTGGTCTTGAACTCCTGACCTCAAGTGGTCTGCCTACCTCGGCCTCCCAAAGTGCTGGAATTACAGGCGTGAGCATCACGTCTGGCCTAATTTTTTTAATCGAATTTATTTTTGTAATGATAGATGCTTGTCTTATTCCTAGGGAAATATTTGAAGTAATTGAGATGCTGTCACCTAAAATAATCAAAAGGCTCCTGATTCAGTTAAAAGAATTCATTTAAGTACAGAGTGTAAGCGAGCTACACCAAAGAATGGTGATTAGCGCTCCCAGGGTGGGGAAAAATGAGGATTGTTTATATAGGCAAAATGGAGGTGCCAAACAGAATTATAACATTTTCGGAACTAAGGCTCATTTAAAGATACAAATTTGA…	ENSG00000168385	2002-09-01	ENSP00000385172	0	44
AB037854	2	2002-09-01	2	242262850	242266465	2214	5671	TTTAGTATATTTCACCATGTTGGCCAGGCTGGTCTTGAACTCCTGACCTCAAGTGGTCTGCCTACCTCGGCCTCCCAAAGTGCTGGAATTACAGGCGTGAGCATCACGTCTGGCCTAATTTTTTTAATCGAATTTATTTTTGTAATGATAGATGCTTGTCTTATTCCTAGGGAAATATTTGAAGTAATTGAGATGCTGTCACCTAAAATAATCAAAAGGCTCCTGATTCAGTTAAAAGAATTCATTTAAGTACAGAGTGTAAGCGAGCTACACCAAAGAATGGTGATTAGCGCTCCCAGGGTGGGGAAAAATGAGGATTGTTTATATAGGCAAAATGGAGGTGCCAAACAGAATTATAACATTTTCGGAACTAAGGCTCATTTAAAGATACAAATTTGA…	ENSG00000168385	2002-09-01	ENSP00000384525	0	4
AB037854	2	2002-09-01	2	242262850	242266465	2214	5671	TTTAGTATATTTCACCATGTTGGCCAGGCTGGTCTTGAACTCCTGACCTCAAGTGGTCTGCCTACCTCGGCCTCCCAAAGTGCTGGAATTACAGGCGTGAGCATCACGTCTGGCCTAATTTTTTTAATCGAATTTATTTTTGTAATGATAGATGCTTGTCTTATTCCTAGGGAAATATTTGAAGTAATTGAGATGCTGTCACCTAAAATAATCAAAAGGCTCCTGATTCAGTTAAAAGAATTCATTTAAGTACAGAGTGTAAGCGAGCTACACCAAAGAATGGTGATTAGCGCTCCCAGGGTGGGGAAAAATGAGGATTGTTTATATAGGCAAAATGGAGGTGCCAAACAGAATTATAACATTTTCGGAACTAAGGCTCATTTAAAGATACAAATTTGA…	ENSG00000168385	2002-09-01	ENSP00000397195	0	4
AB037854	2	2002-09-01	2	242262850	242266465	2214	5671	TTTAGTATATTTCACCATGTTGGCCAGGCTGGTCTTGAACTCCTGACCTCAAGTGGTCTGCCTACCTCGGCCTCCCAAAGTGCTGGAATTACAGGCGTGAGCATCACGTCTGGCCTAATTTTTTTAATCGAATTTATTTTTGTAATGATAGATGCTTGTCTTATTCCTAGGGAAATATTTGAAGTAATTGAGATGCTGTCACCTAAAATAATCAAAAGGCTCCTGATTCAGTTAAAAGAATTCATTTAAGTACAGAGTGTAAGCGAGCTACACCAAAGAATGGTGATTAGCGCTCCCAGGGTGGGGAAAAATGAGGATTGTTTATATAGGCAAAATGGAGGTGCCAAACAGAATTATAACATTTTCGGAACTAAGGCTCATTTAAAGATACAAATTTGA…	ENSG00000168385	2002-09-01	ENSP00000391717	0	44
AB037854	2	2002-09-01	2	242262850	242266465	2214	5671	TTTAGTATATTTCACCATGTTGGCCAGGCTGGTCTTGAACTCCTGACCTCAAGTGGTCTGCCTACCTCGGCCTCCCAAAGTGCTGGAATTACAGGCGTGAGCATCACGTCTGGCCTAATTTTTTTAATCGAATTTATTTTTGTAATGATAGATGCTTGTCTTATTCCTAGGGAAATATTTGAAGTAATTGAGATGCTGTCACCTAAAATAATCAAAAGGCTCCTGATTCAGTTAAAAGAATTCATTTAAGTACAGAGTGTAAGCGAGCTACACCAAAGAATGGTGATTAGCGCTCCCAGGGTGGGGAAAAATGAGGATTGTTTATATAGGCAAAATGGAGGTGCCAAACAGAATTATAACATTTTCGGAACTAAGGCTCATTTAAAGATACAAATTTGA…	ENSG00000168385	2002-09-01	ENSP00000406181	0	44
AB037854	2	2002-09-01	2	242262850	242266465	2214	5671	TTTAGTATATTTCACCATGTTGGCCAGGCTGGTCTTGAACTCCTGACCTCAAGTGGTCTGCCTACCTCGGCCTCCCAAAGTGCTGGAATTACAGGCGTGAGCATCACGTCTGGCCTAATTTTTTTAATCGAATTTATTTTTGTAATGATAGATGCTTGTCTTATTCCTAGGGAAATATTTGAAGTAATTGAGATGCTGTCACCTAAAATAATCAAAAGGCTCCTGATTCAGTTAAAAGAATTCATTTAAGTACAGAGTGTAAGCGAGCTACACCAAAGAATGGTGATTAGCGCTCCCAGGGTGGGGAAAAATGAGGATTGTTTATATAGGCAAAATGGAGGTGCCAAACAGAATTATAACATTTTCGGAACTAAGGCTCATTTAAAGATACAAATTTGA…	ENSG00000168385	2002-09-01	ENSP00000394666	14	55
AB037854	2	2002-09-01	2	242262850	242266465	2214	5671	TTTAGTATATTTCACCATGTTGGCCAGGCTGGTCTTGAACTCCTGACCTCAAGTGGTCTGCCTACCTCGGCCTCCCAAAGTGCTGGAATTACAGGCGTGAGCATCACGTCTGGCCTAATTTTTTTAATCGAATTTATTTTTGTAATGATAGATGCTTGTCTTATTCCTAGGGAAATATTTGAAGTAATTGAGATGCTGTCACCTAAAATAATCAAAAGGCTCCTGATTCAGTTAAAAGAATTCATTTAAGTACAGAGTGTAAGCGAGCTACACCAAAGAATGGTGATTAGCGCTCCCAGGGTGGGGAAAAATGAGGATTGTTTATATAGGCAAAATGGAGGTGCCAAACAGAATTATAACATTTTCGGAACTAAGGCTCATTTAAAGATACAAATTTGA…	ENSG00000168385	2002-09-01	ENSP00000412434	0	44
AB037854	2	2002-09-01	2	242262850	242266465	2214	5671	TTTAGTATATTTCACCATGTTGGCCAGGCTGGTCTTGAACTCCTGACCTCAAGTGGTCTGCCTACCTCGGCCTCCCAAAGTGCTGGAATTACAGGCGTGAGCATCACGTCTGGCCTAATTTTTTTAATCGAATTTATTTTTGTAATGATAGATGCTTGTCTTATTCCTAGGGAAATATTTGAAGTAATTGAGATGCTGTCACCTAAAATAATCAAAAGGCTCCTGATTCAGTTAAAAGAATTCATTTAAGTACAGAGTGTAAGCGAGCTACACCAAAGAATGGTGATTAGCGCTCCCAGGGTGGGGAAAAATGAGGATTGTTTATATAGGCAAAATGGAGGTGCCAAACAGAATTATAACATTTTCGGAACTAAGGCTCATTTAAAGATACAAATTTGA…	ENSG00000168385	2002-09-01	ENSP00000399195	0	4
AB037854	2	2002-09-01	2	242262850	242266465	2214	5671	TTTAGTATATTTCACCATGTTGGCCAGGCTGGTCTTGAACTCCTGACCTCAAGTGGTCTGCCTACCTCGGCCTCCCAAAGTGCTGGAATTACAGGCGTGAGCATCACGTCTGGCCTAATTTTTTTAATCGAATTTATTTTTGTAATGATAGATGCTTGTCTTATTCCTAGGGAAATATTTGAAGTAATTGAGATGCTGTCACCTAAAATAATCAAAAGGCTCCTGATTCAGTTAAAAGAATTCATTTAAGTACAGAGTGTAAGCGAGCTACACCAAAGAATGGTGATTAGCGCTCCCAGGGTGGGGAAAAATGAGGATTGTTTATATAGGCAAAATGGAGGTGCCAAACAGAATTATAACATTTTCGGAACTAAGGCTCATTTAAAGATACAAATTTGA…	ENSG00000168385	2002-09-01	ENSP00000399767	0	44
AB037854	2	2002-09-01	2	242262850	242266465	2214	5671	TTTAGTATATTTCACCATGTTGGCCAGGCTGGTCTTGAACTCCTGACCTCAAGTGGTCTGCCTACCTCGGCCTCCCAAAGTGCTGGAATTACAGGCGTGAGCATCACGTCTGGCCTAATTTTTTTAATCGAATTTATTTTTGTAATGATAGATGCTTGTCTTATTCCTAGGGAAATATTTGAAGTAATTGAGATGCTGTCACCTAAAATAATCAAAAGGCTCCTGATTCAGTTAAAAGAATTCATTTAAGTACAGAGTGTAAGCGAGCTACACCAAAGAATGGTGATTAGCGCTCCCAGGGTGGGGAAAAATGAGGATTGTTTATATAGGCAAAATGGAGGTGCCAAACAGAATTATAACATTTTCGGAACTAAGGCTCATTTAAAGATACAAATTTGA…	ENSG00000168385	2002-09-01	ENSP00000386001	0	4
AB037854	2	2002-09-01	2	242262850	242266465	2214	5671	TTTAGTATATTTCACCATGTTGGCCAGGCTGGTCTTGAACTCCTGACCTCAAGTGGTCTGCCTACCTCGGCCTCCCAAAGTGCTGGAATTACAGGCGTGAGCATCACGTCTGGCCTAATTTTTTTAATCGAATTTATTTTTGTAATGATAGATGCTTGTCTTATTCCTAGGGAAATATTTGAAGTAATTGAGATGCTGTCACCTAAAATAATCAAAAGGCTCCTGATTCAGTTAAAAGAATTCATTTAAGTACAGAGTGTAAGCGAGCTACACCAAAGAATGGTGATTAGCGCTCCCAGGGTGGGGAAAAATGAGGATTGTTTATATAGGCAAAATGGAGGTGCCAAACAGAATTATAACATTTTCGGAACTAAGGCTCATTTAAAGATACAAATTTGA…	ENSG00000168385	2002-09-01	ENSP00000404484	0	43
AB037854	2	2002-09-01	2	242262850	242266465	2214	5671	TTTAGTATATTTCACCATGTTGGCCAGGCTGGTCTTGAACTCCTGACCTCAAGTGGTCTGCCTACCTCGGCCTCCCAAAGTGCTGGAATTACAGGCGTGAGCATCACGTCTGGCCTAATTTTTTTAATCGAATTTATTTTTGTAATGATAGATGCTTGTCTTATTCCTAGGGAAATATTTGAAGTAATTGAGATGCTGTCACCTAAAATAATCAAAAGGCTCCTGATTCAGTTAAAAGAATTCATTTAAGTACAGAGTGTAAGCGAGCTACACCAAAGAATGGTGATTAGCGCTCCCAGGGTGGGGAAAAATGAGGATTGTTTATATAGGCAAAATGGAGGTGCCAAACAGAATTATAACATTTTCGGAACTAAGGCTCATTTAAAGATACAAATTTGA…	ENSG00000168385	2002-09-01	ENSP00000413031	0	43
AB037854	2	2002-09-01	2	242262850	242266465	2214	5671	TTTAGTATATTTCACCATGTTGGCCAGGCTGGTCTTGAACTCCTGACCTCAAGTGGTCTGCCTACCTCGGCCTCCCAAAGTGCTGGAATTACAGGCGTGAGCATCACGTCTGGCCTAATTTTTTTAATCGAATTTATTTTTGTAATGATAGATGCTTGTCTTATTCCTAGGGAAATATTTGAAGTAATTGAGATGCTGTCACCTAAAATAATCAAAAGGCTCCTGATTCAGTTAAAAGAATTCATTTAAGTACAGAGTGTAAGCGAGCTACACCAAAGAATGGTGATTAGCGCTCCCAGGGTGGGGAAAAATGAGGATTGTTTATATAGGCAAAATGGAGGTGCCAAACAGAATTATAACATTTTCGGAACTAAGGCTCATTTAAAGATACAAATTTGA…	ENSG00000168385	2002-09-01	ENSP00000409596	0	43
AB037854	2	2002-09-01	2	242262850	242266465	2214	5671	TTTAGTATATTTCACCATGTTGGCCAGGCTGGTCTTGAACTCCTGACCTCAAGTGGTCTGCCTACCTCGGCCTCCCAAAGTGCTGGAATTACAGGCGTGAGCATCACGTCTGGCCTAATTTTTTTAATCGAATTTATTTTTGTAATGATAGATGCTTGTCTTATTCCTAGGGAAATATTTGAAGTAATTGAGATGCTGTCACCTAAAATAATCAAAAGGCTCCTGATTCAGTTAAAAGAATTCATTTAAGTACAGAGTGTAAGCGAGCTACACCAAAGAATGGTGATTAGCGCTCCCAGGGTGGGGAAAAATGAGGATTGTTTATATAGGCAAAATGGAGGTGCCAAACAGAATTATAACATTTTCGGAACTAAGGCTCATTTAAAGATACAAATTTGA…	ENSG00000168385	2002-09-01	ENSP00000389174	0	43
AB037854	2	2002-09-01	2	242262850	242266465	2214	5671	TTTAGTATATTTCACCATGTTGGCCAGGCTGGTCTTGAACTCCTGACCTCAAGTGGTCTGCCTACCTCGGCCTCCCAAAGTGCTGGAATTACAGGCGTGAGCATCACGTCTGGCCTAATTTTTTTAATCGAATTTATTTTTGTAATGATAGATGCTTGTCTTATTCCTAGGGAAATATTTGAAGTAATTGAGATGCTGTCACCTAAAATAATCAAAAGGCTCCTGATTCAGTTAAAAGAATTCATTTAAGTACAGAGTGTAAGCGAGCTACACCAAAGAATGGTGATTAGCGCTCCCAGGGTGGGGAAAAATGAGGATTGTTTATATAGGCAAAATGGAGGTGCCAAACAGAATTATAACATTTTCGGAACTAAGGCTCATTTAAAGATACAAATTTGA…	ENSG00000168385	2002-09-01	ENSP00000404417	0	22
AB038155	1	NUP98	11	3765738	3818777	1	1636	GGCCCTCTGCGCGCTGCGCCCGAAGCGGCGGTCGGTGGCAGGGGTGGTAGCGGCGGCGGCGACGGTTTCGTGGGGGCCGCGCGCTGCTCTGTGAGCGGCGGGTGGCAGCAGGGGACTCCTGACACTTCCCCTTCCCCACCGAACCGCGCTTTCTGAAACAAAGACTCATTTTGAAGATGTTTAACAAATCATTTGGAACACCCTTTGGGGGTGGCACAGGTGGCTTTGGCACAACTTCAACATTTGGACAGAATACTGGCTTTGGCACTACTAGTGGAGGGGCATTTGGAACATCTGCATTTGGTTCTAGCAACAATACTGGAGGCCTCTTTGGAAATTCACAGACTAAACCAGGAGGATTGTTTGGAACCAGTTCATTTAGCCAGCCAGCTACCTCCA…	ENSG00000110713	NUP98	ENSP00000352091	0	470
AB038155	1	NUP98	11	3765738	3818777	1	1636	GGCCCTCTGCGCGCTGCGCCCGAAGCGGCGGTCGGTGGCAGGGGTGGTAGCGGCGGCGGCGACGGTTTCGTGGGGGCCGCGCGCTGCTCTGTGAGCGGCGGGTGGCAGCAGGGGACTCCTGACACTTCCCCTTCCCCACCGAACCGCGCTTTCTGAAACAAAGACTCATTTTGAAGATGTTTAACAAATCATTTGGAACACCCTTTGGGGGTGGCACAGGTGGCTTTGGCACAACTTCAACATTTGGACAGAATACTGGCTTTGGCACTACTAGTGGAGGGGCATTTGGAACATCTGCATTTGGTTCTAGCAACAATACTGGAGGCCTCTTTGGAAATTCACAGACTAAACCAGGAGGATTGTTTGGAACCAGTTCATTTAGCCAGCCAGCTACCTCCA…	ENSG00000110713	NUP98	ENSP00000316032	0	470
AB038155	1	NUP98	11	3765738	3818777	1	1636	GGCCCTCTGCGCGCTGCGCCCGAAGCGGCGGTCGGTGGCAGGGGTGGTAGCGGCGGCGGCGACGGTTTCGTGGGGGCCGCGCGCTGCTCTGTGAGCGGCGGGTGGCAGCAGGGGACTCCTGACACTTCCCCTTCCCCACCGAACCGCGCTTTCTGAAACAAAGACTCATTTTGAAGATGTTTAACAAATCATTTGGAACACCCTTTGGGGGTGGCACAGGTGGCTTTGGCACAACTTCAACATTTGGACAGAATACTGGCTTTGGCACTACTAGTGGAGGGGCATTTGGAACATCTGCATTTGGTTCTAGCAACAATACTGGAGGCCTCTTTGGAAATTCACAGACTAAACCAGGAGGATTGTTTGGAACCAGTTCATTTAGCCAGCCAGCTACCTCCA…	ENSG00000110713	NUP98	ENSP00000347404	0	470
AB038155	1	NUP98	11	3765738	3818777	1	1636	GGCCCTCTGCGCGCTGCGCCCGAAGCGGCGGTCGGTGGCAGGGGTGGTAGCGGCGGCGGCGACGGTTTCGTGGGGGCCGCGCGCTGCTCTGTGAGCGGCGGGTGGCAGCAGGGGACTCCTGACACTTCCCCTTCCCCACCGAACCGCGCTTTCTGAAACAAAGACTCATTTTGAAGATGTTTAACAAATCATTTGGAACACCCTTTGGGGGTGGCACAGGTGGCTTTGGCACAACTTCAACATTTGGACAGAATACTGGCTTTGGCACTACTAGTGGAGGGGCATTTGGAACATCTGCATTTGGTTCTAGCAACAATACTGGAGGCCTCTTTGGAAATTCACAGACTAAACCAGGAGGATTGTTTGGAACCAGTTCATTTAGCCAGCCAGCTACCTCCA…	ENSG00000110713	NUP98	ENSP00000380202	0	487
AB038155	1	NUP98	11	3765738	3818777	1	1636	GGCCCTCTGCGCGCTGCGCCCGAAGCGGCGGTCGGTGGCAGGGGTGGTAGCGGCGGCGGCGACGGTTTCGTGGGGGCCGCGCGCTGCTCTGTGAGCGGCGGGTGGCAGCAGGGGACTCCTGACACTTCCCCTTCCCCACCGAACCGCGCTTTCTGAAACAAAGACTCATTTTGAAGATGTTTAACAAATCATTTGGAACACCCTTTGGGGGTGGCACAGGTGGCTTTGGCACAACTTCAACATTTGGACAGAATACTGGCTTTGGCACTACTAGTGGAGGGGCATTTGGAACATCTGCATTTGGTTCTAGCAACAATACTGGAGGCCTCTTTGGAAATTCACAGACTAAACCAGGAGGATTGTTTGGAACCAGTTCATTTAGCCAGCCAGCTACCTCCA…	ENSG00000110713	NUP98	ENSP00000380199	0	470
AB038155	1	NUP98	11	3765738	3818777	1	1636	GGCCCTCTGCGCGCTGCGCCCGAAGCGGCGGTCGGTGGCAGGGGTGGTAGCGGCGGCGGCGACGGTTTCGTGGGGGCCGCGCGCTGCTCTGTGAGCGGCGGGTGGCAGCAGGGGACTCCTGACACTTCCCCTTCCCCACCGAACCGCGCTTTCTGAAACAAAGACTCATTTTGAAGATGTTTAACAAATCATTTGGAACACCCTTTGGGGGTGGCACAGGTGGCTTTGGCACAACTTCAACATTTGGACAGAATACTGGCTTTGGCACTACTAGTGGAGGGGCATTTGGAACATCTGCATTTGGTTCTAGCAACAATACTGGAGGCCTCTTTGGAAATTCACAGACTAAACCAGGAGGATTGTTTGGAACCAGTTCATTTAGCCAGCCAGCTACCTCCA…	ENSG00000110713	NUP98	ENSP00000436226	0	89
AB038155	1	NUP98	11	3765738	3818777	1	1636	GGCCCTCTGCGCGCTGCGCCCGAAGCGGCGGTCGGTGGCAGGGGTGGTAGCGGCGGCGGCGACGGTTTCGTGGGGGCCGCGCGCTGCTCTGTGAGCGGCGGGTGGCAGCAGGGGACTCCTGACACTTCCCCTTCCCCACCGAACCGCGCTTTCTGAAACAAAGACTCATTTTGAAGATGTTTAACAAATCATTTGGAACACCCTTTGGGGGTGGCACAGGTGGCTTTGGCACAACTTCAACATTTGGACAGAATACTGGCTTTGGCACTACTAGTGGAGGGGCATTTGGAACATCTGCATTTGGTTCTAGCAACAATACTGGAGGCCTCTTTGGAAATTCACAGACTAAACCAGGAGGATTGTTTGGAACCAGTTCATTTAGCCAGCCAGCTACCTCCA…	ENSG00000110713	NUP98	ENSP00000432142	0	71
AB038155	1	NUP98	11	3765738	3818777	1	1636	GGCCCTCTGCGCGCTGCGCCCGAAGCGGCGGTCGGTGGCAGGGGTGGTAGCGGCGGCGGCGACGGTTTCGTGGGGGCCGCGCGCTGCTCTGTGAGCGGCGGGTGGCAGCAGGGGACTCCTGACACTTCCCCTTCCCCACCGAACCGCGCTTTCTGAAACAAAGACTCATTTTGAAGATGTTTAACAAATCATTTGGAACACCCTTTGGGGGTGGCACAGGTGGCTTTGGCACAACTTCAACATTTGGACAGAATACTGGCTTTGGCACTACTAGTGGAGGGGCATTTGGAACATCTGCATTTGGTTCTAGCAACAATACTGGAGGCCTCTTTGGAAATTCACAGACTAAACCAGGAGGATTGTTTGGAACCAGTTCATTTAGCCAGCCAGCTACCTCCA…	ENSG00000110713	NUP98	ENSP00000434698	0	123
AB038155	2	HOXD13	2	176959206	176959486	1634	1914	AGGGGATGTGGCTCTAAATCAGCCGGACATGTGCGTCTACCGAAGAGGGAGGAAGAAGAGAGTGCCTTACACCAAACTGCAGCTTAAAGAACTGGAGAACGAGTATGCCATTAACAAATTCATTAACAAGGACAAGCGGCGGCGTATCTCGGCTGCTACGAACCTATCTGAGAGACAAGTGACCATTTGGTTTCAGAACCGAAGAGTGAAGGACAAGAAAATTGTCTCCAAGCTCAAAGATACTGTCTCCTGATGTGGTCCAGGTTGGCCACAGACAGCTT	ENSG00000128714	HOXD13	ENSP00000376322	261	343
AB040942	1	NRSN2	20	334251	334388	2	138	AGACTATCCAGCCCAAGAGGGACTCCTGAGCTGCCCACATGGCCTAAGATGTGGGTCCTGGATCCTTCCCCCTTCTCACCATAACCCCCTCTCAGTGTTTCCCCAACTTCTCCCTTTTAGCAGGGTCCCTTTAGAGC	ENSG00000125841	NRSN2	ENSP00000371722	196	204
AB040942	1	NRSN2	20	334251	334388	2	138	AGACTATCCAGCCCAAGAGGGACTCCTGAGCTGCCCACATGGCCTAAGATGTGGGTCCTGGATCCTTCCCCCTTCTCACCATAACCCCCTCTCAGTGTTTCCCCAACTTCTCCCTTTTAGCAGGGTCCCTTTAGAGC	ENSG00000125841	NRSN2	ENSP00000371728	196	204
AB040942	2	CCDC88C	14	91737669	91780038	135	5400	GAGCTGCGCAGGCTGGTGGAGACCATGCGCTTCACCAGCACCAAGCTGGCACAGATGGAGAGGGAGAACCAGCAGCTGGAGCGTGAGAAGGAGGAGCTGAGGAAGAACGTGGATCTGCTCAAGGCGCTGGGCAAGAAGTCAGAGCGCCTGGAGCTCAGCTACCAGAGCGTGAGCGCTGAGAACCTCCGGCTGCAGCAGAGCCTGGAGAGCAGCAGCCACAAGACGCAGACCTTGGAGAGTGAGCTGGGCGAGCTGGAGGCTGAGCGCCAGGCGCTGCGGCGGGACCTGGAGGCCCTCCGGCTGGCCAATGCACAGTTGGAGGGGGCCGAGAAGGACAGGAAGGCCCTGGAGCAGGAGGTGGCCCAGCTCGAGAAGGATAAGAAGCTGCTGGAGAAGGAG…	ENSG00000015133	CCDC88C	ENSP00000374507	707	2028
AB040942	2	CCDC88C	14	91737669	91780038	135	5400	GAGCTGCGCAGGCTGGTGGAGACCATGCGCTTCACCAGCACCAAGCTGGCACAGATGGAGAGGGAGAACCAGCAGCTGGAGCGTGAGAAGGAGGAGCTGAGGAAGAACGTGGATCTGCTCAAGGCGCTGGGCAAGAAGTCAGAGCGCCTGGAGCTCAGCTACCAGAGCGTGAGCGCTGAGAACCTCCGGCTGCAGCAGAGCCTGGAGAGCAGCAGCCACAAGACGCAGACCTTGGAGAGTGAGCTGGGCGAGCTGGAGGCTGAGCGCCAGGCGCTGCGGCGGGACCTGGAGGCCCTCCGGCTGGCCAATGCACAGTTGGAGGGGGCCGAGAAGGACAGGAAGGCCCTGGAGCAGGAGGTGGCCCAGCTCGAGAAGGATAAGAAGCTGCTGGAGAAGGAG…	ENSG00000015133	CCDC88C	ENSP00000330332	0	552
AB058720	1	Unknown	X	106843577	106843639	24	86	CTTCATGGCCGACATCATCTCTGACATGTCTGTGAGCTCTGAAGAGTTGGTTTCATGACCTGA	ENSG00000147234	FRMPD3	ENSP00000276185	802	822
AB058720	1	Unknown	X	106843577	106843639	24	86	CTTCATGGCCGACATCATCTCTGACATGTCTGTGAGCTCTGAAGAGTTGGTTTCATGACCTGA	ENSG00000147234	FRMPD3	ENSP00000398668	750	770
AB058720	2	FRMPD3	X	106843635	106848479	84	4928	TGAAGCAGCACCAGAACACCACCTACTTCCTGGCCCAGCACCTCAACAAGGACAGCCTCCTTGCCCGCAAGGACCTGCCCTTCCGGATCCAGAGCTGTGCAGCCCAGGCCGTTCTTACGGCCCCTTACTCTCTTGGGCGCCCGGATCCCAACCCATCTCTCCAACCCATTGCCACAGGCCAGAGTCCTGGCCCCCCTGGCGCTCGGAGGAAGCTGCCCCAGTCAGAGGGCCAGGTACAGGGAGAACGAACATACTCCTTGGCAGTGCACCCAGCACTGTCCCCACAGCTTAGTGAACAGAAGAATCTGAGTCTGCTGTCCCCAGTTCCTGAGGACAAAGGGCCTGGCCACACTAGGGCAGGCCTAGAAATGTCACTGAGGGCAGCCACATCATCCCTCA…	ENSG00000147234	FRMPD3	ENSP00000276185	822	1810
AB058720	2	FRMPD3	X	106843635	106848479	84	4928	TGAAGCAGCACCAGAACACCACCTACTTCCTGGCCCAGCACCTCAACAAGGACAGCCTCCTTGCCCGCAAGGACCTGCCCTTCCGGATCCAGAGCTGTGCAGCCCAGGCCGTTCTTACGGCCCCTTACTCTCTTGGGCGCCCGGATCCCAACCCATCTCTCCAACCCATTGCCACAGGCCAGAGTCCTGGCCCCCCTGGCGCTCGGAGGAAGCTGCCCCAGTCAGAGGGCCAGGTACAGGGAGAACGAACATACTCCTTGGCAGTGCACCCAGCACTGTCCCCACAGCTTAGTGAACAGAAGAATCTGAGTCTGCTGTCCCCAGTTCCTGAGGACAAAGGGCCTGGCCACACTAGGGCAGGCCTAGAAATGTCACTGAGGGCAGCCACATCATCCCTCA…	ENSG00000147234	FRMPD3	ENSP00000398668	770	1758
AB084281	1	KAT6A	8	41800309	41909478	9	2831	GTTTGGGGCATCTCCGCGGTCCGGCCCGGGGCCCCGGGATCTCGGCTGTCCTTCCTCCCGGCATAAGATGCACATTTTTCTGCTCTGGAGCCGGGAATGAAATATTCTTGAGTTCTTACAACTTTATGACGAGACCCATGTGTGGTGCTATTGAGAAATTCATTGGGAAGTTGGAAGACATTTCAAACAACAGGTTGTTTTGGTTTCTATAGTACAATTGGGGTGGCATTCTGTTTTGTGAAAGGAGGAAGGACTTAGGCCAGAAAACTCATATGCTATGGTTAACTGGTTCCCAGCCTCCGAGAATCTTGTTTTCCATGGTGTAAAACTTACTCAGCATCAGGATAAGGGATAACGACTCTATGGATATACAGAATCCTTCACCATGGTAAAACTCGC…	ENSG00000083168	KAT6A	ENSP00000265713	0	812
AB084281	1	KAT6A	8	41800309	41909478	9	2831	GTTTGGGGCATCTCCGCGGTCCGGCCCGGGGCCCCGGGATCTCGGCTGTCCTTCCTCCCGGCATAAGATGCACATTTTTCTGCTCTGGAGCCGGGAATGAAATATTCTTGAGTTCTTACAACTTTATGACGAGACCCATGTGTGGTGCTATTGAGAAATTCATTGGGAAGTTGGAAGACATTTCAAACAACAGGTTGTTTTGGTTTCTATAGTACAATTGGGGTGGCATTCTGTTTTGTGAAAGGAGGAAGGACTTAGGCCAGAAAACTCATATGCTATGGTTAACTGGTTCCCAGCCTCCGAGAATCTTGTTTTCCATGGTGTAAAACTTACTCAGCATCAGGATAAGGGATAACGACTCTATGGATATACAGAATCCTTCACCATGGTAAAACTCGC…	ENSG00000083168	KAT6A	ENSP00000380136	0	812
AB084281	1	KAT6A	8	41800309	41909478	9	2831	GTTTGGGGCATCTCCGCGGTCCGGCCCGGGGCCCCGGGATCTCGGCTGTCCTTCCTCCCGGCATAAGATGCACATTTTTCTGCTCTGGAGCCGGGAATGAAATATTCTTGAGTTCTTACAACTTTATGACGAGACCCATGTGTGGTGCTATTGAGAAATTCATTGGGAAGTTGGAAGACATTTCAAACAACAGGTTGTTTTGGTTTCTATAGTACAATTGGGGTGGCATTCTGTTTTGTGAAAGGAGGAAGGACTTAGGCCAGAAAACTCATATGCTATGGTTAACTGGTTCCCAGCCTCCGAGAATCTTGTTTTCCATGGTGTAAAACTTACTCAGCATCAGGATAAGGGATAACGACTCTATGGATATACAGAATCCTTCACCATGGTAAAACTCGC…	ENSG00000083168	KAT6A	ENSP00000385888	0	812
AB084281	1	KAT6A	8	41800309	41909478	9	2831	GTTTGGGGCATCTCCGCGGTCCGGCCCGGGGCCCCGGGATCTCGGCTGTCCTTCCTCCCGGCATAAGATGCACATTTTTCTGCTCTGGAGCCGGGAATGAAATATTCTTGAGTTCTTACAACTTTATGACGAGACCCATGTGTGGTGCTATTGAGAAATTCATTGGGAAGTTGGAAGACATTTCAAACAACAGGTTGTTTTGGTTTCTATAGTACAATTGGGGTGGCATTCTGTTTTGTGAAAGGAGGAAGGACTTAGGCCAGAAAACTCATATGCTATGGTTAACTGGTTCCCAGCCTCCGAGAATCTTGTTTTCCATGGTGTAAAACTTACTCAGCATCAGGATAAGGGATAACGACTCTATGGATATACAGAATCCTTCACCATGGTAAAACTCGC…	ENSG00000083168	KAT6A	ENSP00000430606	0	812
AB084281	1	KAT6A	8	41800309	41909478	9	2831	GTTTGGGGCATCTCCGCGGTCCGGCCCGGGGCCCCGGGATCTCGGCTGTCCTTCCTCCCGGCATAAGATGCACATTTTTCTGCTCTGGAGCCGGGAATGAAATATTCTTGAGTTCTTACAACTTTATGACGAGACCCATGTGTGGTGCTATTGAGAAATTCATTGGGAAGTTGGAAGACATTTCAAACAACAGGTTGTTTTGGTTTCTATAGTACAATTGGGGTGGCATTCTGTTTTGTGAAAGGAGGAAGGACTTAGGCCAGAAAACTCATATGCTATGGTTAACTGGTTCCCAGCCTCCGAGAATCTTGTTTTCCATGGTGTAAAACTTACTCAGCATCAGGATAAGGGATAACGACTCTATGGATATACAGAATCCTTCACCATGGTAAAACTCGC…	ENSG00000083168	KAT6A	ENSP00000399638	0	392
AB084281	1	KAT6A	8	41800309	41909478	9	2831	GTTTGGGGCATCTCCGCGGTCCGGCCCGGGGCCCCGGGATCTCGGCTGTCCTTCCTCCCGGCATAAGATGCACATTTTTCTGCTCTGGAGCCGGGAATGAAATATTCTTGAGTTCTTACAACTTTATGACGAGACCCATGTGTGGTGCTATTGAGAAATTCATTGGGAAGTTGGAAGACATTTCAAACAACAGGTTGTTTTGGTTTCTATAGTACAATTGGGGTGGCATTCTGTTTTGTGAAAGGAGGAAGGACTTAGGCCAGAAAACTCATATGCTATGGTTAACTGGTTCCCAGCCTCCGAGAATCTTGTTTTCCATGGTGTAAAACTTACTCAGCATCAGGATAAGGGATAACGACTCTATGGATATACAGAATCCTTCACCATGGTAAAACTCGC…	ENSG00000083168	KAT6A	ENSP00000396699	0	13
AB084281	2	ASXL2	2	25962260	26068436	2825	9718	TCAGTGTCTTAGAAAAATACCCCAATACACCCATGAGTCATAAAGAAATTCTTCAAGTTATCCAGAGAGAAGGACTAAAAGAAATCAGAAGTGGGACTTCTCCTCTTGCATGCCTGAATGCAATGCTTCACACAAACTCCAGAGGTGAAGAGGGCATCTTCTATAAGGTTCCAGGTAGAATGGGAGTATATACTTTGAAGAAAGATGTGCCGGATGGGGTGAAAGAGCTGTCAGAAGGTTCAGAAGAAAGCAGTGATGGTCAGTCAGATTCCCAGAGTTCTGAGAACAGCAGCAGCAGCAGTGATGGTGGCAGCAACAAGGAGGGAAAAAAGAGCAGGTGGAAAAGGAAAGTATCGTCGTCCTCCCCGCAGTCAGGCTGCCCATCACCCACCATTCCAG…	ENSG00000143970	ASXL2	ENSP00000391447	19	1435
AB084281	2	ASXL2	2	25962260	26068436	2825	9718	TCAGTGTCTTAGAAAAATACCCCAATACACCCATGAGTCATAAAGAAATTCTTCAAGTTATCCAGAGAGAAGGACTAAAAGAAATCAGAAGTGGGACTTCTCCTCTTGCATGCCTGAATGCAATGCTTCACACAAACTCCAGAGGTGAAGAGGGCATCTTCTATAAGGTTCCAGGTAGAATGGGAGTATATACTTTGAAGAAAGATGTGCCGGATGGGGTGAAAGAGCTGTCAGAAGGTTCAGAAGAAAGCAGTGATGGTCAGTCAGATTCCCAGAGTTCTGAGAACAGCAGCAGCAGCAGTGATGGTGGCAGCAACAAGGAGGGAAAAAAGAGCAGGTGGAAAAGGAAAGTATCGTCGTCCTCCCCGCAGTCAGGCTGCCCATCACCCACCATTCCAG…	ENSG00000143970	ASXL2	ENSP00000337250	0	1407
AB084281	2	ASXL2	2	25962260	26068436	2825	9718	TCAGTGTCTTAGAAAAATACCCCAATACACCCATGAGTCATAAAGAAATTCTTCAAGTTATCCAGAGAGAAGGACTAAAAGAAATCAGAAGTGGGACTTCTCCTCTTGCATGCCTGAATGCAATGCTTCACACAAACTCCAGAGGTGAAGAGGGCATCTTCTATAAGGTTCCAGGTAGAATGGGAGTATATACTTTGAAGAAAGATGTGCCGGATGGGGTGAAAGAGCTGTCAGAAGGTTCAGAAGAAAGCAGTGATGGTCAGTCAGATTCCCAGAGTTCTGAGAACAGCAGCAGCAGCAGTGATGGTGGCAGCAACAAGGAGGGAAAAAAGAGCAGGTGGAAAAGGAAAGTATCGTCGTCCTCCCCGCAGTCAGGCTGCCCATCACCCACCATTCCAG…	ENSG00000143970	ASXL2	ENSP00000383920	0	918
AB208969	1	TRIM58	1	248020507	248028055	1	607	CGGTGCGGGCGGCCGGGAGCGCAGCCCTCCGGGAGGCGGGTCATGGCCTCGGCGCCGCCCGGGGAGCGGCTGCGCGAGGATGCGCGGTGCCCGGTGTGCCTGGATTTCCTGCAGGAGCCGGTCAGCGTGGACTGCGGCCACAGCTTCTGCCTCAGGTGCATCTCCGAGTTCTGCGAGAAGTCGGACGGCGCGCAGGGCGGCGTCTACGCCTGTCCGCAGTGCCGGGGCCCCTTCCGGCCCTCGGGCTTTCGCCCCAACCGGCAGCTGGCGGGCCTGGTGGAGAGCGTGCGGCGGCTGGGGTTGGGCGCGGGGCCCGGGGCGCGGCGATGCGCGCGGCACGGCGAGGACCTGAGCCGCTTCTGCGAGGAGGACGAGGCGGCGCTGTGCTGGGTGTGCGAC…	ENSG00000162722	TRIM58	ENSP00000355437	0	188
AB208969	2	KIAA0182	16	85690882	85709810	601	6599	GAGAAGCTGAAGGATGCCAGCCTGCAGGCGCCCAAGCCCGTCCAACACCCCTTGCATCCGGTGCCCACCCCACACCACACGGTGCCCAGCCTCATCTCCAACCATGGCATCTTCTCTCTGCCTAGCAGCAGTGCTGCCACAGCCCTGCTGATCCAGCGCACCAATGAGGAGGAGAAGTGGCTGGCGCGGCAGCGGCGGCTGCGGCAGGAGAAGGAGGACCGGCAGTCTCAGGTGTCCGAGTTCCGGCAGCAGGTGCTGGAGCAGCACCTGGATATGGGCCGGCCCCCGGTGCCGGCGGAGGCAGAGCACAGGCCGGAGAGCACCACCAGGCCAGGACCAAACCGTCACGAGCCAGGTGGCCGTGACCCTCCGCAGCACTTTGGGGGGCCACCACCTCTG…	ENSG00000131149	GSE1	ENSP00000253458	438	1217
AB208969	2	KIAA0182	16	85690882	85709810	601	6599	GAGAAGCTGAAGGATGCCAGCCTGCAGGCGCCCAAGCCCGTCCAACACCCCTTGCATCCGGTGCCCACCCCACACCACACGGTGCCCAGCCTCATCTCCAACCATGGCATCTTCTCTCTGCCTAGCAGCAGTGCTGCCACAGCCCTGCTGATCCAGCGCACCAATGAGGAGGAGAAGTGGCTGGCGCGGCAGCGGCGGCTGCGGCAGGAGAAGGAGGACCGGCAGTCTCAGGTGTCCGAGTTCCGGCAGCAGGTGCTGGAGCAGCACCTGGATATGGGCCGGCCCCCGGTGCCGGCGGAGGCAGAGCACAGGCCGGAGAGCACCACCAGGCCAGGACCAAACCGTCACGAGCCAGGTGGCCGTGACCCTCCGCAGCACTTTGGGGGGCCACCACCTCTG…	ENSG00000131149	GSE1	ENSP00000376934	365	1144
AB208969	2	KIAA0182	16	85690882	85709810	601	6599	GAGAAGCTGAAGGATGCCAGCCTGCAGGCGCCCAAGCCCGTCCAACACCCCTTGCATCCGGTGCCCACCCCACACCACACGGTGCCCAGCCTCATCTCCAACCATGGCATCTTCTCTCTGCCTAGCAGCAGTGCTGCCACAGCCCTGCTGATCCAGCGCACCAATGAGGAGGAGAAGTGGCTGGCGCGGCAGCGGCGGCTGCGGCAGGAGAAGGAGGACCGGCAGTCTCAGGTGTCCGAGTTCCGGCAGCAGGTGCTGGAGCAGCACCTGGATATGGGCCGGCCCCCGGTGCCGGCGGAGGCAGAGCACAGGCCGGAGAGCACCACCAGGCCAGGACCAAACCGTCACGAGCCAGGTGGCCGTGACCCTCCGCAGCACTTTGGGGGGCCACCACCTCTG…	ENSG00000131149	GSE1	ENSP00000384839	334	1113
AB208969	2	KIAA0182	16	85690882	85709810	601	6599	GAGAAGCTGAAGGATGCCAGCCTGCAGGCGCCCAAGCCCGTCCAACACCCCTTGCATCCGGTGCCCACCCCACACCACACGGTGCCCAGCCTCATCTCCAACCATGGCATCTTCTCTCTGCCTAGCAGCAGTGCTGCCACAGCCCTGCTGATCCAGCGCACCAATGAGGAGGAGAAGTGGCTGGCGCGGCAGCGGCGGCTGCGGCAGGAGAAGGAGGACCGGCAGTCTCAGGTGTCCGAGTTCCGGCAGCAGGTGCTGGAGCAGCACCTGGATATGGGCCGGCCCCCGGTGCCGGCGGAGGCAGAGCACAGGCCGGAGAGCACCACCAGGCCAGGACCAAACCGTCACGAGCCAGGTGGCCGTGACCCTCCGCAGCACTTTGGGGGGCCACCACCTCTG…	ENSG00000131149	GSE1	ENSP00000402367	244	986
AB208969	2	KIAA0182	16	85690882	85709810	601	6599	GAGAAGCTGAAGGATGCCAGCCTGCAGGCGCCCAAGCCCGTCCAACACCCCTTGCATCCGGTGCCCACCCCACACCACACGGTGCCCAGCCTCATCTCCAACCATGGCATCTTCTCTCTGCCTAGCAGCAGTGCTGCCACAGCCCTGCTGATCCAGCGCACCAATGAGGAGGAGAAGTGGCTGGCGCGGCAGCGGCGGCTGCGGCAGGAGAAGGAGGACCGGCAGTCTCAGGTGTCCGAGTTCCGGCAGCAGGTGCTGGAGCAGCACCTGGATATGGGCCGGCCCCCGGTGCCGGCGGAGGCAGAGCACAGGCCGGAGAGCACCACCAGGCCAGGACCAAACCGTCACGAGCCAGGTGGCCGTGACCCTCCGCAGCACTTTGGGGGGCCACCACCTCTG…	ENSG00000131149	GSE1	ENSP00000410812	0	419
AB209020	1	GJA1	6	121756921	121768404	1	485	CTTCATCCTCCAAGGAGTTCAATCACTTGGCGTGACTTCACTACTTTTAAGCAAAAGAGTGGTGCCCAGGCAACATGGGTGACTGGAGCGCCTTAGGCAAACTCCTTGACAAGGTTCAAGCCTACTCAACTGCTGGAGGGAAGGTGTGGCTGTCAGTACTTTTCATTTTCCGAATCCTGCTGCTGGGGACAGCGGTTGAGTCAGCCTGGGGAGATGAGCAGTCTGCCTTTCGTTGTAACACTCAGCAACCTGGTTGTGAAAATGTCTGCTATGACAAGTCTTTCCCAATCTCTCATGTGCGCTTCTGGGTCCTGCAGATCATATTTGTGTCTGTACCCACACTCTTGTACCTGGCTCATGTGTTCTATGTGATGCGAAAGGAAGAGAAACTGAACAAGA…	ENSG00000152661	GJA1	ENSP00000282561	0	136
AB209020	2	TELO2	16	1560431	1634264	484	5210	ACAGCCTGCGCACCGACATGCACATCAGTGGAGTGTTTGCCACCAAGGATGCTGTCGCAGTCTGGAACGGAAGGCAGGTGGCGATCTTCGAGCTTTCTGGAGCCGCGATACGGAGTGCAGGGACCTTCTTGTGTGAGACGCCTGTGTTAGCAATGCATGAAGAAAACGTTTACACGGTGGAGTCAAACCGAGTTCAAGTTCGAACCTGGCAGGGGACTGTCAAACAACTCCTCCTTTTCTCGGAGACTGAGGGGAATCCCTGCTTCTTGGACATCTGTGGGAATTTCCTGGTTGTAGGGACAGACTTGGCTCACTTTAAAAGCTTTGATCTTTCCCGAAGAGAGGCCAAAGCACACTGTAGCTGCAGGAGCCTGGCGGAGCTGGTCCCTGGGGTGGGGG…	ENSG00000187535	IFT140	ENSP00000406012	438	1462
AB209020	2	TELO2	16	1560431	1634264	484	5210	ACAGCCTGCGCACCGACATGCACATCAGTGGAGTGTTTGCCACCAAGGATGCTGTCGCAGTCTGGAACGGAAGGCAGGTGGCGATCTTCGAGCTTTCTGGAGCCGCGATACGGAGTGCAGGGACCTTCTTGTGTGAGACGCCTGTGTTAGCAATGCATGAAGAAAACGTTTACACGGTGGAGTCAAACCGAGTTCAAGTTCGAACCTGGCAGGGGACTGTCAAACAACTCCTCCTTTTCTCGGAGACTGAGGGGAATCCCTGCTTCTTGGACATCTGTGGGAATTTCCTGGTTGTAGGGACAGACTTGGCTCACTTTAAAAGCTTTGATCTTTCCCGAAGAGAGGCCAAAGCACACTGTAGCTGCAGGAGCCTGGCGGAGCTGGTCCCTGGGGTGGGGG…	ENSG00000187535	IFT140	ENSP00000354895	0	656
AB209020	2	TELO2	16	1560431	1634264	484	5210	ACAGCCTGCGCACCGACATGCACATCAGTGGAGTGTTTGCCACCAAGGATGCTGTCGCAGTCTGGAACGGAAGGCAGGTGGCGATCTTCGAGCTTTCTGGAGCCGCGATACGGAGTGCAGGGACCTTCTTGTGTGAGACGCCTGTGTTAGCAATGCATGAAGAAAACGTTTACACGGTGGAGTCAAACCGAGTTCAAGTTCGAACCTGGCAGGGGACTGTCAAACAACTCCTCCTTTTCTCGGAGACTGAGGGGAATCCCTGCTTCTTGGACATCTGTGGGAATTTCCTGGTTGTAGGGACAGACTTGGCTCACTTTAAAAGCTTTGATCTTTCCCGAAGAGAGGCCAAAGCACACTGTAGCTGCAGGAGCCTGGCGGAGCTGGTCCCTGGGGTGGGGG…	ENSG00000131634	TMEM204	ENSP00000253934	0	226
AB209020	2	TELO2	16	1560431	1634264	484	5210	ACAGCCTGCGCACCGACATGCACATCAGTGGAGTGTTTGCCACCAAGGATGCTGTCGCAGTCTGGAACGGAAGGCAGGTGGCGATCTTCGAGCTTTCTGGAGCCGCGATACGGAGTGCAGGGACCTTCTTGTGTGAGACGCCTGTGTTAGCAATGCATGAAGAAAACGTTTACACGGTGGAGTCAAACCGAGTTCAAGTTCGAACCTGGCAGGGGACTGTCAAACAACTCCTCCTTTTCTCGGAGACTGAGGGGAATCCCTGCTTCTTGGACATCTGTGGGAATTTCCTGGTTGTAGGGACAGACTTGGCTCACTTTAAAAGCTTTGATCTTTCCCGAAGAGAGGCCAAAGCACACTGTAGCTGCAGGAGCCTGGCGGAGCTGGTCCCTGGGGTGGGGG…	ENSG00000131634	TMEM204	ENSP00000454945	0	226
AB209020	2	TELO2	16	1560431	1634264	484	5210	ACAGCCTGCGCACCGACATGCACATCAGTGGAGTGTTTGCCACCAAGGATGCTGTCGCAGTCTGGAACGGAAGGCAGGTGGCGATCTTCGAGCTTTCTGGAGCCGCGATACGGAGTGCAGGGACCTTCTTGTGTGAGACGCCTGTGTTAGCAATGCATGAAGAAAACGTTTACACGGTGGAGTCAAACCGAGTTCAAGTTCGAACCTGGCAGGGGACTGTCAAACAACTCCTCCTTTTCTCGGAGACTGAGGGGAATCCCTGCTTCTTGGACATCTGTGGGAATTTCCTGGTTGTAGGGACAGACTTGGCTCACTTTAAAAGCTTTGATCTTTCCCGAAGAGAGGCCAAAGCACACTGTAGCTGCAGGAGCCTGGCGGAGCTGGTCCCTGGGGTGGGGG…	ENSG00000187535	IFT140	ENSP00000458439	0	125
AB209331	1	HAGHL	16	777131	778868	1	952	AGCCGTGCCGGTGAGGCGGGCGGCGGGGGAACGCGGCTGTCCCGGGTCAGGGGTCTTGCGGCGGCAGGGCGGGGGGCCGAGGGGCGGGGCCTGGGAGGAAGGCGTGGCCTTTGGGGACTGGGGCTCGGACTGGGGGCGGAGCCGGGGCTGGTTGGGGACCGGCCGGGTTCCGCTCCTGCTGGAGCCCGGTGCGTGGAATTCCACGCGAGTGCCGGGGAGTTCCTGGGGAGCCGGGCTTCTCTTTTGGCCCCCAGCGTGTTGACCGAGCCCGCTTCGCACAGCCCTTCCTAGGGTGTGGAGAGCGGGCCCCGCCCTGAAGGGGCACCGTGGGCTGGGGGGCCTGTTTTGGAGCAGGCACCGGTGGCCGAGCTCCGTGACCATGAAGGTCAAGGTCATCCC…	ENSG00000103253	HAGHL	ENSP00000341952	0	190
AB209331	1	HAGHL	16	777131	778868	1	952	AGCCGTGCCGGTGAGGCGGGCGGCGGGGGAACGCGGCTGTCCCGGGTCAGGGGTCTTGCGGCGGCAGGGCGGGGGGCCGAGGGGCGGGGCCTGGGAGGAAGGCGTGGCCTTTGGGGACTGGGGCTCGGACTGGGGGCGGAGCCGGGGCTGGTTGGGGACCGGCCGGGTTCCGCTCCTGCTGGAGCCCGGTGCGTGGAATTCCACGCGAGTGCCGGGGAGTTCCTGGGGAGCCGGGCTTCTCTTTTGGCCCCCAGCGTGTTGACCGAGCCCGCTTCGCACAGCCCTTCCTAGGGTGTGGAGAGCGGGCCCCGCCCTGAAGGGGCACCGTGGGCTGGGGGGCCTGTTTTGGAGCAGGCACCGGTGGCCGAGCTCCGTGACCATGAAGGTCAAGGTCATCCC…	ENSG00000103253	HAGHL	ENSP00000374353	0	191
AB209331	1	HAGHL	16	777131	778868	1	952	AGCCGTGCCGGTGAGGCGGGCGGCGGGGGAACGCGGCTGTCCCGGGTCAGGGGTCTTGCGGCGGCAGGGCGGGGGGCCGAGGGGCGGGGCCTGGGAGGAAGGCGTGGCCTTTGGGGACTGGGGCTCGGACTGGGGGCGGAGCCGGGGCTGGTTGGGGACCGGCCGGGTTCCGCTCCTGCTGGAGCCCGGTGCGTGGAATTCCACGCGAGTGCCGGGGAGTTCCTGGGGAGCCGGGCTTCTCTTTTGGCCCCCAGCGTGTTGACCGAGCCCGCTTCGCACAGCCCTTCCTAGGGTGTGGAGAGCGGGCCCCGCCCTGAAGGGGCACCGTGGGCTGGGGGGCCTGTTTTGGAGCAGGCACCGGTGGCCGAGCTCCGTGACCATGAAGGTCAAGGTCATCCC…	ENSG00000103253	HAGHL	ENSP00000456390	0	191
AB209331	1	HAGHL	16	777131	778868	1	952	AGCCGTGCCGGTGAGGCGGGCGGCGGGGGAACGCGGCTGTCCCGGGTCAGGGGTCTTGCGGCGGCAGGGCGGGGGGCCGAGGGGCGGGGCCTGGGAGGAAGGCGTGGCCTTTGGGGACTGGGGCTCGGACTGGGGGCGGAGCCGGGGCTGGTTGGGGACCGGCCGGGTTCCGCTCCTGCTGGAGCCCGGTGCGTGGAATTCCACGCGAGTGCCGGGGAGTTCCTGGGGAGCCGGGCTTCTCTTTTGGCCCCCAGCGTGTTGACCGAGCCCGCTTCGCACAGCCCTTCCTAGGGTGTGGAGAGCGGGCCCCGCCCTGAAGGGGCACCGTGGGCTGGGGGGCCTGTTTTGGAGCAGGCACCGGTGGCCGAGCTCCGTGACCATGAAGGTCAAGGTCATCCC…	ENSG00000103253	HAGHL	ENSP00000447170	0	202
AB209331	1	HAGHL	16	777131	778868	1	952	AGCCGTGCCGGTGAGGCGGGCGGCGGGGGAACGCGGCTGTCCCGGGTCAGGGGTCTTGCGGCGGCAGGGCGGGGGGCCGAGGGGCGGGGCCTGGGAGGAAGGCGTGGCCTTTGGGGACTGGGGCTCGGACTGGGGGCGGAGCCGGGGCTGGTTGGGGACCGGCCGGGTTCCGCTCCTGCTGGAGCCCGGTGCGTGGAATTCCACGCGAGTGCCGGGGAGTTCCTGGGGAGCCGGGCTTCTCTTTTGGCCCCCAGCGTGTTGACCGAGCCCGCTTCGCACAGCCCTTCCTAGGGTGTGGAGAGCGGGCCCCGCCCTGAAGGGGCACCGTGGGCTGGGGGGCCTGTTTTGGAGCAGGCACCGGTGGCCGAGCTCCGTGACCATGAAGGTCAAGGTCATCCC…	ENSG00000103253	HAGHL	ENSP00000457219	0	202
AB209331	1	HAGHL	16	777131	778868	1	952	AGCCGTGCCGGTGAGGCGGGCGGCGGGGGAACGCGGCTGTCCCGGGTCAGGGGTCTTGCGGCGGCAGGGCGGGGGGCCGAGGGGCGGGGCCTGGGAGGAAGGCGTGGCCTTTGGGGACTGGGGCTCGGACTGGGGGCGGAGCCGGGGCTGGTTGGGGACCGGCCGGGTTCCGCTCCTGCTGGAGCCCGGTGCGTGGAATTCCACGCGAGTGCCGGGGAGTTCCTGGGGAGCCGGGCTTCTCTTTTGGCCCCCAGCGTGTTGACCGAGCCCGCTTCGCACAGCCCTTCCTAGGGTGTGGAGAGCGGGCCCCGCCCTGAAGGGGCACCGTGGGCTGGGGGGCCTGTTTTGGAGCAGGCACCGGTGGCCGAGCTCCGTGACCATGAAGGTCAAGGTCATCCC…	ENSG00000103253	HAGHL	ENSP00000456978	0	190
AB209331	1	HAGHL	16	777131	778868	1	952	AGCCGTGCCGGTGAGGCGGGCGGCGGGGGAACGCGGCTGTCCCGGGTCAGGGGTCTTGCGGCGGCAGGGCGGGGGGCCGAGGGGCGGGGCCTGGGAGGAAGGCGTGGCCTTTGGGGACTGGGGCTCGGACTGGGGGCGGAGCCGGGGCTGGTTGGGGACCGGCCGGGTTCCGCTCCTGCTGGAGCCCGGTGCGTGGAATTCCACGCGAGTGCCGGGGAGTTCCTGGGGAGCCGGGCTTCTCTTTTGGCCCCCAGCGTGTTGACCGAGCCCGCTTCGCACAGCCCTTCCTAGGGTGTGGAGAGCGGGCCCCGCCCTGAAGGGGCACCGTGGGCTGGGGGGCCTGTTTTGGAGCAGGCACCGGTGGCCGAGCTCCGTGACCATGAAGGTCAAGGTCATCCC…	ENSG00000103253	HAGHL	ENSP00000455616	0	191
AB209331	1	HAGHL	16	777131	778868	1	952	AGCCGTGCCGGTGAGGCGGGCGGCGGGGGAACGCGGCTGTCCCGGGTCAGGGGTCTTGCGGCGGCAGGGCGGGGGGCCGAGGGGCGGGGCCTGGGAGGAAGGCGTGGCCTTTGGGGACTGGGGCTCGGACTGGGGGCGGAGCCGGGGCTGGTTGGGGACCGGCCGGGTTCCGCTCCTGCTGGAGCCCGGTGCGTGGAATTCCACGCGAGTGCCGGGGAGTTCCTGGGGAGCCGGGCTTCTCTTTTGGCCCCCAGCGTGTTGACCGAGCCCGCTTCGCACAGCCCTTCCTAGGGTGTGGAGAGCGGGCCCCGCCCTGAAGGGGCACCGTGGGCTGGGGGGCCTGTTTTGGAGCAGGCACCGGTGGCCGAGCTCCGTGACCATGAAGGTCAAGGTCATCCC…	ENSG00000103253	HAGHL	ENSP00000460451	0	172
AB209331	1	HAGHL	16	777131	778868	1	952	AGCCGTGCCGGTGAGGCGGGCGGCGGGGGAACGCGGCTGTCCCGGGTCAGGGGTCTTGCGGCGGCAGGGCGGGGGGCCGAGGGGCGGGGCCTGGGAGGAAGGCGTGGCCTTTGGGGACTGGGGCTCGGACTGGGGGCGGAGCCGGGGCTGGTTGGGGACCGGCCGGGTTCCGCTCCTGCTGGAGCCCGGTGCGTGGAATTCCACGCGAGTGCCGGGGAGTTCCTGGGGAGCCGGGCTTCTCTTTTGGCCCCCAGCGTGTTGACCGAGCCCGCTTCGCACAGCCCTTCCTAGGGTGTGGAGAGCGGGCCCCGCCCTGAAGGGGCACCGTGGGCTGGGGGGCCTGTTTTGGAGCAGGCACCGGTGGCCGAGCTCCGTGACCATGAAGGTCAAGGTCATCCC…	ENSG00000103253	HAGHL	ENSP00000456104	0	107
AB209331	1	HAGHL	16	777131	778868	1	952	AGCCGTGCCGGTGAGGCGGGCGGCGGGGGAACGCGGCTGTCCCGGGTCAGGGGTCTTGCGGCGGCAGGGCGGGGGGCCGAGGGGCGGGGCCTGGGAGGAAGGCGTGGCCTTTGGGGACTGGGGCTCGGACTGGGGGCGGAGCCGGGGCTGGTTGGGGACCGGCCGGGTTCCGCTCCTGCTGGAGCCCGGTGCGTGGAATTCCACGCGAGTGCCGGGGAGTTCCTGGGGAGCCGGGCTTCTCTTTTGGCCCCCAGCGTGTTGACCGAGCCCGCTTCGCACAGCCCTTCCTAGGGTGTGGAGAGCGGGCCCCGCCCTGAAGGGGCACCGTGGGCTGGGGGGCCTGTTTTGGAGCAGGCACCGGTGGCCGAGCTCCGTGACCATGAAGGTCAAGGTCATCCC…	ENSG00000103253	HAGHL	ENSP00000454712	0	84
AB209331	1	HAGHL	16	777131	778868	1	952	AGCCGTGCCGGTGAGGCGGGCGGCGGGGGAACGCGGCTGTCCCGGGTCAGGGGTCTTGCGGCGGCAGGGCGGGGGGCCGAGGGGCGGGGCCTGGGAGGAAGGCGTGGCCTTTGGGGACTGGGGCTCGGACTGGGGGCGGAGCCGGGGCTGGTTGGGGACCGGCCGGGTTCCGCTCCTGCTGGAGCCCGGTGCGTGGAATTCCACGCGAGTGCCGGGGAGTTCCTGGGGAGCCGGGCTTCTCTTTTGGCCCCCAGCGTGTTGACCGAGCCCGCTTCGCACAGCCCTTCCTAGGGTGTGGAGAGCGGGCCCCGCCCTGAAGGGGCACCGTGGGCTGGGGGGCCTGTTTTGGAGCAGGCACCGGTGGCCGAGCTCCGTGACCATGAAGGTCAAGGTCATCCC…	ENSG00000103253	HAGHL	ENSP00000459148	0	12
AB209331	2	DHX38	16	72146677	72146810	950	1083	CACTTGGTGTATGCGTGACTTGGCTGTGGCTGTCTTTTTTAATCCTTGTGTAAAGCAGCAAAAAAGACCTAAAGGGAATTGTAATTTGGTTATAATTCAGGATTTGGAAATAAATTTATTATTTGTAAAACATG	ENSG00000140829	DHX38	ENSP00000462965	123	128
AB209331	2	DHX38	16	72146677	72146810	950	1083	CACTTGGTGTATGCGTGACTTGGCTGTGGCTGTCTTTTTTAATCCTTGTGTAAAGCAGCAAAAAAGACCTAAAGGGAATTGTAATTTGGTTATAATTCAGGATTTGGAAATAAATTTATTATTTGTAAAACATG	ENSG00000118557	PMFBP1	ENSP00000443366	89	110
AB209530	1	NAGLU	17	40688548	40696179	1	1493	CGCGGGGCTGCACCGCTACCTGCGCGACTTCTGTGGCTGCCACGTGGCCTGGTCCGGCTCTCAGCTGCGCCTGCCGCGGCCACTGCCAGCCGTGCCGGGGGAGCTGACCGAGGCCACGCCCAACAGGTGTACCTGGCCTTGGGCCTGACCCAGGCAGAGATCAATGAGTTCTTTACTGGTCCTGCCTTCCTGGCCTGGGGGCGAATGGGCAACCTGCACACCTGGGATGGCCCCCTGCCCCCCTCCTGGCACATCAAGCAGCTTTACCTGCAGCACCGGGTCCTGGACCAGATGCGCTCCTTCGGCATGACCCCAGTGCTGCCTGCATTCGCGGGGCATGTTCCCGAGGCTGTCACCAGTGGATACTGAGGCTGTGTGGCTGCTCCAAGGCTGGCTCTT…	ENSG00000108784	NAGLU	ENSP00000225927	86	717
AB209530	1	NAGLU	17	40688548	40696179	1	1493	CGCGGGGCTGCACCGCTACCTGCGCGACTTCTGTGGCTGCCACGTGGCCTGGTCCGGCTCTCAGCTGCGCCTGCCGCGGCCACTGCCAGCCGTGCCGGGGGAGCTGACCGAGGCCACGCCCAACAGGTGTACCTGGCCTTGGGCCTGACCCAGGCAGAGATCAATGAGTTCTTTACTGGTCCTGCCTTCCTGGCCTGGGGGCGAATGGGCAACCTGCACACCTGGGATGGCCCCCTGCCCCCCTCCTGGCACATCAAGCAGCTTTACCTGCAGCACCGGGTCCTGGACCAGATGCGCTCCTTCGGCATGACCCCAGTGCTGCCTGCATTCGCGGGGCATGTTCCCGAGGCTGTCACCAGTGGATACTGAGGCTGTGTGGCTGCTCCAAGGCTGGCTCTT…	ENSG00000108784	NAGLU	ENSP00000467135	3	169
AB209530	1	NAGLU	17	40688548	40696179	1	1493	CGCGGGGCTGCACCGCTACCTGCGCGACTTCTGTGGCTGCCACGTGGCCTGGTCCGGCTCTCAGCTGCGCCTGCCGCGGCCACTGCCAGCCGTGCCGGGGGAGCTGACCGAGGCCACGCCCAACAGGTGTACCTGGCCTTGGGCCTGACCCAGGCAGAGATCAATGAGTTCTTTACTGGTCCTGCCTTCCTGGCCTGGGGGCGAATGGGCAACCTGCACACCTGGGATGGCCCCCTGCCCCCCTCCTGGCACATCAAGCAGCTTTACCTGCAGCACCGGGTCCTGGACCAGATGCGCTCCTTCGGCATGACCCCAGTGCTGCCTGCATTCGCGGGGCATGTTCCCGAGGCTGTCACCAGTGGATACTGAGGCTGTGTGGCTGCTCCAAGGCTGGCTCTT…	ENSG00000108784	NAGLU	ENSP00000467836	0	122
AB209530	1	NAGLU	17	40688548	40696179	1	1493	CGCGGGGCTGCACCGCTACCTGCGCGACTTCTGTGGCTGCCACGTGGCCTGGTCCGGCTCTCAGCTGCGCCTGCCGCGGCCACTGCCAGCCGTGCCGGGGGAGCTGACCGAGGCCACGCCCAACAGGTGTACCTGGCCTTGGGCCTGACCCAGGCAGAGATCAATGAGTTCTTTACTGGTCCTGCCTTCCTGGCCTGGGGGCGAATGGGCAACCTGCACACCTGGGATGGCCCCCTGCCCCCCTCCTGGCACATCAAGCAGCTTTACCTGCAGCACCGGGTCCTGGACCAGATGCGCTCCTTCGGCATGACCCCAGTGCTGCCTGCATTCGCGGGGCATGTTCCCGAGGCTGTCACCAGTGGATACTGAGGCTGTGTGGCTGCTCCAAGGCTGGCTCTT…	ENSG00000108784	NAGLU	ENSP00000466892	0	81
AB209530	1	NAGLU	17	40688548	40696179	1	1493	CGCGGGGCTGCACCGCTACCTGCGCGACTTCTGTGGCTGCCACGTGGCCTGGTCCGGCTCTCAGCTGCGCCTGCCGCGGCCACTGCCAGCCGTGCCGGGGGAGCTGACCGAGGCCACGCCCAACAGGTGTACCTGGCCTTGGGCCTGACCCAGGCAGAGATCAATGAGTTCTTTACTGGTCCTGCCTTCCTGGCCTGGGGGCGAATGGGCAACCTGCACACCTGGGATGGCCCCCTGCCCCCCTCCTGGCACATCAAGCAGCTTTACCTGCAGCACCGGGTCCTGGACCAGATGCGCTCCTTCGGCATGACCCCAGTGCTGCCTGCATTCGCGGGGCATGTTCCCGAGGCTGTCACCAGTGGATACTGAGGCTGTGTGGCTGCTCCAAGGCTGGCTCTT…	ENSG00000108784	NAGLU	ENSP00000468665	0	64
AB209530	2	HIP1R	12	123338587	123345942	1483	3498	CCCCAGCCAGCACGTAGTGTTGCTTCCGCAACTCCCCCAGCCGCATGCGTTCAGCCTCCAGCGTCTTCTCCAGCTCCAGGACACGCACCTGCGTCTCCATCTCCTGCTTCTTCAGCTTGATGAGGGACAGGCCGGAGAAATCCATGGTGTCTCTGTCCTCAATCTGCTCCTGGCCTGACTTGGTGGAGGCCACCACATTGGCAGCCCTCTCATTGACTGTGCGAGAACATTCCTGCAGGCGGCTCAGGTGGGGGCTGTGCTTGTTGGCCTTCACCTTGGAGGCCGCCACCAGCTGGGCCGTGCTGGCTGCGATCTCGTGGGAGCAGACGATGAGCTCCTCATACTTGCCCGTGTGAAGCACCACCTTGTCAGCTGCCTCCACCAGCTGTGTGGCTCCCC…	ENSG00000130787	HIP1R	ENSP00000253083	193	1013
AB209530	2	HIP1R	12	123338587	123345942	1483	3498	CCCCAGCCAGCACGTAGTGTTGCTTCCGCAACTCCCCCAGCCGCATGCGTTCAGCCTCCAGCGTCTTCTCCAGCTCCAGGACACGCACCTGCGTCTCCATCTCCTGCTTCTTCAGCTTGATGAGGGACAGGCCGGAGAAATCCATGGTGTCTCTGTCCTCAATCTGCTCCTGGCCTGACTTGGTGGAGGCCACCACATTGGCAGCCCTCTCATTGACTGTGCGAGAACATTCCTGCAGGCGGCTCAGGTGGGGGCTGTGCTTGTTGGCCTTCACCTTGGAGGCCGCCACCAGCTGGGCCGTGCTGGCTGCGATCTCGTGGGAGCAGACGATGAGCTCCTCATACTTGCCCGTGTGAAGCACCACCTTGTCAGCTGCCTCCACCAGCTGTGTGGCTCCCC…	ENSG00000130787	HIP1R	ENSP00000446236	0	142
AB209902	1	POLE	12	133225513	133254307	1	3576	AGTGTTCTGCAGAGGGGCGGTGTCATTACTGATGAAGAGGAAACCTCTAAGAAGATAGCTGACCAGTTGGACAACATTGTGGACATGCGCGAGTACGATGTTCCCTACCACATCCGCCTCTCCATTGACCTGAAGATCCACGTGGCTCATTGGTACAATGTCAGATACCGAGGAAATGCTTTTCCGGTAGAAATCACCCGCCGAGATGACCTTGTTGAACGACCTGACCCTGTGGTTTTGGCATTTGACATTGAGACGACCAAACTGCCCCTCAAGTTTCCTGATGCTGAGACAGACCAGATTATGATGATTTCCTACATGATCGATGGCCAGGGCTACCTCATCACCAACAGGGAGATTGTTTCAGAAGATATTGAAGATTTTGAGTTCACCCCCAAG…	ENSG00000177084	POLE	ENSP00000322570	193	1383
AB209902	1	POLE	12	133225513	133254307	1	3576	AGTGTTCTGCAGAGGGGCGGTGTCATTACTGATGAAGAGGAAACCTCTAAGAAGATAGCTGACCAGTTGGACAACATTGTGGACATGCGCGAGTACGATGTTCCCTACCACATCCGCCTCTCCATTGACCTGAAGATCCACGTGGCTCATTGGTACAATGTCAGATACCGAGGAAATGCTTTTCCGGTAGAAATCACCCGCCGAGATGACCTTGTTGAACGACCTGACCCTGTGGTTTTGGCATTTGACATTGAGACGACCAAACTGCCCCTCAAGTTTCCTGATGCTGAGACAGACCAGATTATGATGATTTCCTACATGATCGATGGCCAGGGCTACCTCATCACCAACAGGGAGATTGTTTCAGAAGATATTGAAGATTTTGAGTTCACCCCCAAG…	ENSG00000177084	POLE	ENSP00000445753	166	1356
AB209902	2	HMGCL	1	24128377	24147086	3572	5067	AAGGTCAGCACCTCATCTATGGGCACTTTACCAAAGCGGGTGAAAATTGTGGAAGTTGGTCCCCGAGATGGACTACAAAATGAAAAGAATATCGTATCTACTCCAGTGAAAATCAAGCTGATAGACATGCTTTCTGAAGCAGGACTCTCTGTTATAGAAACCACCAGCTTTGTGTCTCCTAAGTGGGTTCCCCAGATGGGTGACCACACTGAAGTCTTGAAGGGCATTCAGAAGTTTCCTGGCATCAACTACCCAGTCCTGACCCCAAATTTGAAAGGCTTCGAGGCAGCGGTTGCTGCTGGAGCCAAGGAAGTAGTCATCTTTGGAGCTGCCTCAGAGCTCTTCACCAAGAAGAACATCAATTGTTCCATAGAGGAGAGTTTTCAGAGGTTTGACGCA…	ENSG00000117305	HMGCL	ENSP00000363614	20	325
AB209902	2	HMGCL	1	24128377	24147086	3572	5067	AAGGTCAGCACCTCATCTATGGGCACTTTACCAAAGCGGGTGAAAATTGTGGAAGTTGGTCCCCGAGATGGACTACAAAATGAAAAGAATATCGTATCTACTCCAGTGAAAATCAAGCTGATAGACATGCTTTCTGAAGCAGGACTCTCTGTTATAGAAACCACCAGCTTTGTGTCTCCTAAGTGGGTTCCCCAGATGGGTGACCACACTGAAGTCTTGAAGGGCATTCAGAAGTTTCCTGGCATCAACTACCCAGTCCTGACCCCAAATTTGAAAGGCTTCGAGGCAGCGGTTGCTGCTGGAGCCAAGGAAGTAGTCATCTTTGGAGCTGCCTCAGAGCTCTTCACCAAGAAGAACATCAATTGTTCCATAGAGGAGAGTTTTCAGAGGTTTGACGCA…	ENSG00000117305	HMGCL	ENSP00000389281	20	254
AB209902	2	HMGCL	1	24128377	24147086	3572	5067	AAGGTCAGCACCTCATCTATGGGCACTTTACCAAAGCGGGTGAAAATTGTGGAAGTTGGTCCCCGAGATGGACTACAAAATGAAAAGAATATCGTATCTACTCCAGTGAAAATCAAGCTGATAGACATGCTTTCTGAAGCAGGACTCTCTGTTATAGAAACCACCAGCTTTGTGTCTCCTAAGTGGGTTCCCCAGATGGGTGACCACACTGAAGTCTTGAAGGGCATTCAGAAGTTTCCTGGCATCAACTACCCAGTCCTGACCCCAAATTTGAAAGGCTTCGAGGCAGCGGTTGCTGCTGGAGCCAAGGAAGTAGTCATCTTTGGAGCTGCCTCAGAGCTCTTCACCAAGAAGAACATCAATTGTTCCATAGAGGAGAGTTTTCAGAGGTTTGACGCA…	ENSG00000117305	HMGCL	ENSP00000235958	16	182
AB274722	1	EML4	2	42396483	42522660	2	1764	GCGGCGCGGCGCGGCGCTCGCGGCTGCTGCCTGGGAGGGAGGCCGGGCAGGCGGCTGAGCGGCGCGGCTCTCAACGTGACGGGGAAGTGGTTCGGGCGGCCGCGGCTTACTACCCCAGGGCGAACGGACGGACGACGGAGGCGGGAGCCGGTAGCCGAGCCGGGCGACCTAGAGAACGAGCGGGTCAGGCTCAGCGTCGGCCACTCTGTCGGTCCGCTGAATGAAGTGCCCGCCCCTCTGAGCCCGGAGCCCGGCGCTTTCCCCGCAAGATGGACGGTTTCGCCGGCAGTCTCGATGATAGTATTTCTGCTGCAAGTACTTCTGATGTTCAAGATCGCCTGTCAGCTCTTGAGTCACGAGTTCAGCAACAAGAAGATGAAATCACTGTGCTAAAGGCGG…	ENSG00000143924	EML4	ENSP00000384939	0	508
AB274722	1	EML4	2	42396483	42522660	2	1764	GCGGCGCGGCGCGGCGCTCGCGGCTGCTGCCTGGGAGGGAGGCCGGGCAGGCGGCTGAGCGGCGCGGCTCTCAACGTGACGGGGAAGTGGTTCGGGCGGCCGCGGCTTACTACCCCAGGGCGAACGGACGGACGACGGAGGCGGGAGCCGGTAGCCGAGCCGGGCGACCTAGAGAACGAGCGGGTCAGGCTCAGCGTCGGCCACTCTGTCGGTCCGCTGAATGAAGTGCCCGCCCCTCTGAGCCCGGAGCCCGGCGCTTTCCCCGCAAGATGGACGGTTTCGCCGGCAGTCTCGATGATAGTATTTCTGCTGCAAGTACTTCTGATGTTCAAGATCGCCTGTCAGCTCTTGAGTCACGAGTTCAGCAACAAGAAGATGAAATCACTGTGCTAAAGGCGG…	ENSG00000143924	EML4	ENSP00000320663	0	497
AB274722	1	EML4	2	42396483	42522660	2	1764	GCGGCGCGGCGCGGCGCTCGCGGCTGCTGCCTGGGAGGGAGGCCGGGCAGGCGGCTGAGCGGCGCGGCTCTCAACGTGACGGGGAAGTGGTTCGGGCGGCCGCGGCTTACTACCCCAGGGCGAACGGACGGACGACGGAGGCGGGAGCCGGTAGCCGAGCCGGGCGACCTAGAGAACGAGCGGGTCAGGCTCAGCGTCGGCCACTCTGTCGGTCCGCTGAATGAAGTGCCCGCCCCTCTGAGCCCGGAGCCCGGCGCTTTCCCCGCAAGATGGACGGTTTCGCCGGCAGTCTCGATGATAGTATTTCTGCTGCAAGTACTTCTGATGTTCAAGATCGCCTGTCAGCTCTTGAGTCACGAGTTCAGCAACAAGAAGATGAAATCACTGTGCTAAAGGCGG…	ENSG00000143924	EML4	ENSP00000385059	0	439
AB274722	2	ALK	2	29415644	29446396	1758	3900	AGTGTACCGCCGGAAGCACCAGGAGCTGCAAGCCATGCAGATGGAGCTGCAGAGCCCTGAGTACAAGCTGAGCAAGCTCCGCACCTCGACCATCATGACCGACTACAACCCCAACTACTGCTTTGCTGGCAAGACCTCCTCCATCAGTGACCTGAAGGAGGTGCCGCGGAAAAACATCACCCTCATTCGGGGTCTGGGCCATGGAGCCTTTGGGGAGGTGTATGAAGGCCAGGTGTCCGGAATGCCCAACGACCCAAGCCCCCTGCAAGTGGCTGTGAAGACGCTGCCTGAAGTGTGCTCTGAACAGGACGAACTGGATTTCCTCATGGAAGCCCTGATCATCAGCAAATTCAACCACCAGAACATTGTTCGCTGCATTGGGGTGAGCCTGCAATCCCT…	ENSG00000171094	ALK	ENSP00000373700	1058	1620
AB274722	2	ALK	2	29415644	29446396	1758	3900	AGTGTACCGCCGGAAGCACCAGGAGCTGCAAGCCATGCAGATGGAGCTGCAGAGCCCTGAGTACAAGCTGAGCAAGCTCCGCACCTCGACCATCATGACCGACTACAACCCCAACTACTGCTTTGCTGGCAAGACCTCCTCCATCAGTGACCTGAAGGAGGTGCCGCGGAAAAACATCACCCTCATTCGGGGTCTGGGCCATGGAGCCTTTGGGGAGGTGTATGAAGGCCAGGTGTCCGGAATGCCCAACGACCCAAGCCCCCTGCAAGTGGCTGTGAAGACGCTGCCTGAAGTGTGCTCTGAACAGGACGAACTGGATTTCCTCATGGAAGCCCTGATCATCAGCAAATTCAACCACCAGAACATTGTTCGCTGCATTGGGGTGAGCCTGCAATCCCT…	ENSG00000171094	ALK	ENSP00000414027	264	450
AB274722	2	ALK	2	29415644	29446396	1758	3900	AGTGTACCGCCGGAAGCACCAGGAGCTGCAAGCCATGCAGATGGAGCTGCAGAGCCCTGAGTACAAGCTGAGCAAGCTCCGCACCTCGACCATCATGACCGACTACAACCCCAACTACTGCTTTGCTGGCAAGACCTCCTCCATCAGTGACCTGAAGGAGGTGCCGCGGAAAAACATCACCCTCATTCGGGGTCTGGGCCATGGAGCCTTTGGGGAGGTGTATGAAGGCCAGGTGTCCGGAATGCCCAACGACCCAAGCCCCCTGCAAGTGGCTGTGAAGACGCTGCCTGAAGTGTGCTCTGAACAGGACGAACTGGATTTCCTCATGGAAGCCCTGATCATCAGCAAATTCAACCACCAGAACATTGTTCGCTGCATTGGGGTGAGCCTGCAATCCCT…	ENSG00000171094	ALK	ENSP00000387488	0	152
AB275889	1	EML4	2	42396483	42552694	2	2512	GCGGCGCGGCGCGGCGCTCGCGGCTGCTGCCTGGGAGGGAGGCCGGGCAGGCGGCTGAGCGGCGCGGCTCTCAACGTGACGGGGAAGTGGTTCGGGCGGCCGCGGCTTACTACCCCAGGGCGAACGGACGGACGACGGAGGCGGGAGCCGGTAGCCGAGCCGGGCGACCTAGAGAACGAGCGGGTCAGGCTCAGCGTCGGCCACTCTGTCGGTCCGCTGAATGAAGTGCCCGCCCCTCTGAGCCCGGAGCCCGGCGCTTTCCCCGCAAGATGGACGGTTTCGCCGGCAGTCTCGATGATAGTATTTCTGCTGCAAGTACTTCTGATGTTCAAGATCGCCTGTCAGCTCTTGAGTCACGAGTTCAGCAACAAGAAGATGAAATCACTGTGCTAAAGGCGG…	ENSG00000143924	EML4	ENSP00000384939	0	758
AB275889	1	EML4	2	42396483	42552694	2	2512	GCGGCGCGGCGCGGCGCTCGCGGCTGCTGCCTGGGAGGGAGGCCGGGCAGGCGGCTGAGCGGCGCGGCTCTCAACGTGACGGGGAAGTGGTTCGGGCGGCCGCGGCTTACTACCCCAGGGCGAACGGACGGACGACGGAGGCGGGAGCCGGTAGCCGAGCCGGGCGACCTAGAGAACGAGCGGGTCAGGCTCAGCGTCGGCCACTCTGTCGGTCCGCTGAATGAAGTGCCCGCCCCTCTGAGCCCGGAGCCCGGCGCTTTCCCCGCAAGATGGACGGTTTCGCCGGCAGTCTCGATGATAGTATTTCTGCTGCAAGTACTTCTGATGTTCAAGATCGCCTGTCAGCTCTTGAGTCACGAGTTCAGCAACAAGAAGATGAAATCACTGTGCTAAAGGCGG…	ENSG00000143924	EML4	ENSP00000320663	0	747
AB275889	1	EML4	2	42396483	42552694	2	2512	GCGGCGCGGCGCGGCGCTCGCGGCTGCTGCCTGGGAGGGAGGCCGGGCAGGCGGCTGAGCGGCGCGGCTCTCAACGTGACGGGGAAGTGGTTCGGGCGGCCGCGGCTTACTACCCCAGGGCGAACGGACGGACGACGGAGGCGGGAGCCGGTAGCCGAGCCGGGCGACCTAGAGAACGAGCGGGTCAGGCTCAGCGTCGGCCACTCTGTCGGTCCGCTGAATGAAGTGCCCGCCCCTCTGAGCCCGGAGCCCGGCGCTTTCCCCGCAAGATGGACGGTTTCGCCGGCAGTCTCGATGATAGTATTTCTGCTGCAAGTACTTCTGATGTTCAAGATCGCCTGTCAGCTCTTGAGTCACGAGTTCAGCAACAAGAAGATGAAATCACTGTGCTAAAGGCGG…	ENSG00000143924	EML4	ENSP00000385059	0	689
AB275889	2	ALK	2	29415644	29446394	2513	4653	TGTACCGCCGGAAGCACCAGGAGCTGCAAGCCATGCAGATGGAGCTGCAGAGCCCTGAGTACAAGCTGAGCAAGCTCCGCACCTCGACCATCATGACCGACTACAACCCCAACTACTGCTTTGCTGGCAAGACCTCCTCCATCAGTGACCTGAAGGAGGTGCCGCGGAAAAACATCACCCTCATTCGGGGTCTGGGCCATGGAGCCTTTGGGGAGGTGTATGAAGGCCAGGTGTCCGGAATGCCCAACGACCCAAGCCCCCTGCAAGTGGCTGTGAAGACGCTGCCTGAAGTGTGCTCTGAACAGGACGAACTGGATTTCCTCATGGAAGCCCTGATCATCAGCAAATTCAACCACCAGAACATTGTTCGCTGCATTGGGGTGAGCCTGCAATCCCTGC…	ENSG00000171094	ALK	ENSP00000373700	1058	1620
AB275889	2	ALK	2	29415644	29446394	2513	4653	TGTACCGCCGGAAGCACCAGGAGCTGCAAGCCATGCAGATGGAGCTGCAGAGCCCTGAGTACAAGCTGAGCAAGCTCCGCACCTCGACCATCATGACCGACTACAACCCCAACTACTGCTTTGCTGGCAAGACCTCCTCCATCAGTGACCTGAAGGAGGTGCCGCGGAAAAACATCACCCTCATTCGGGGTCTGGGCCATGGAGCCTTTGGGGAGGTGTATGAAGGCCAGGTGTCCGGAATGCCCAACGACCCAAGCCCCCTGCAAGTGGCTGTGAAGACGCTGCCTGAAGTGTGCTCTGAACAGGACGAACTGGATTTCCTCATGGAAGCCCTGATCATCAGCAAATTCAACCACCAGAACATTGTTCGCTGCATTGGGGTGAGCCTGCAATCCCTGC…	ENSG00000171094	ALK	ENSP00000414027	264	450
AB275889	2	ALK	2	29415644	29446394	2513	4653	TGTACCGCCGGAAGCACCAGGAGCTGCAAGCCATGCAGATGGAGCTGCAGAGCCCTGAGTACAAGCTGAGCAAGCTCCGCACCTCGACCATCATGACCGACTACAACCCCAACTACTGCTTTGCTGGCAAGACCTCCTCCATCAGTGACCTGAAGGAGGTGCCGCGGAAAAACATCACCCTCATTCGGGGTCTGGGCCATGGAGCCTTTGGGGAGGTGTATGAAGGCCAGGTGTCCGGAATGCCCAACGACCCAAGCCCCCTGCAAGTGGCTGTGAAGACGCTGCCTGAAGTGTGCTCTGAACAGGACGAACTGGATTTCCTCATGGAAGCCCTGATCATCAGCAAATTCAACCACCAGAACATTGTTCGCTGCATTGGGGTGAGCCTGCAATCCCTGC…	ENSG00000171094	ALK	ENSP00000387488	0	152
AB300354	1	SS18	18	23612363	23670542	1	1239	GGCGGCAACATGTCTGTGGCTTTCGCGGCCCCGAGGCAGCGAGGCAAGGGGGAGATCACTCCCGCTGCGATTCAGAAGATGTTGGATGACAATAACCATCTTATTCAGTGTATAATGGACTCTCAGAATAAAGGAAAGACCTCAGAGTGTTCTCAGTATCAGCAGATGTTGCACACAAACTTGGTATACCTTGCTACAATAGCAGATTCTAATCAAAATATGCAGTCTCTTTTACCAGCACCACCCACACAGAATATGCCTATGGGTCCTGGAGGGATGAATCAGAGCGGCCCTCCCCCACCTCCACGCTCTCACAACATGCCTTCAGATGGAATGGTAGGTGGGGGTCCTCCTGCACCGCACATGCAGAACCAGATGAACGGCCAGATGCCTGGGCCT…	ENSG00000141380	SS18	ENSP00000414516	0	410
AB300354	1	SS18	18	23612363	23670542	1	1239	GGCGGCAACATGTCTGTGGCTTTCGCGGCCCCGAGGCAGCGAGGCAAGGGGGAGATCACTCCCGCTGCGATTCAGAAGATGTTGGATGACAATAACCATCTTATTCAGTGTATAATGGACTCTCAGAATAAAGGAAAGACCTCAGAGTGTTCTCAGTATCAGCAGATGTTGCACACAAACTTGGTATACCTTGCTACAATAGCAGATTCTAATCAAAATATGCAGTCTCTTTTACCAGCACCACCCACACAGAATATGCCTATGGGTCCTGGAGGGATGAATCAGAGCGGCCCTCCCCCACCTCCACGCTCTCACAACATGCCTTCAGATGGAATGGTAGGTGGGGGTCCTCCTGCACCGCACATGCAGAACCAGATGAACGGCCAGATGCCTGGGCCT…	ENSG00000141380	SS18	ENSP00000438066	0	387
AB300354	1	SS18	18	23612363	23670542	1	1239	GGCGGCAACATGTCTGTGGCTTTCGCGGCCCCGAGGCAGCGAGGCAAGGGGGAGATCACTCCCGCTGCGATTCAGAAGATGTTGGATGACAATAACCATCTTATTCAGTGTATAATGGACTCTCAGAATAAAGGAAAGACCTCAGAGTGTTCTCAGTATCAGCAGATGTTGCACACAAACTTGGTATACCTTGCTACAATAGCAGATTCTAATCAAAATATGCAGTCTCTTTTACCAGCACCACCCACACAGAATATGCCTATGGGTCCTGGAGGGATGAATCAGAGCGGCCCTCCCCCACCTCCACGCTCTCACAACATGCCTTCAGATGGAATGGTAGGTGGGGGTCCTCCTGCACCGCACATGCAGAACCAGATGAACGGCCAGATGCCTGGGCCT…	ENSG00000141380	SS18	ENSP00000269137	0	379
AB300354	1	SS18	18	23612363	23670542	1	1239	GGCGGCAACATGTCTGTGGCTTTCGCGGCCCCGAGGCAGCGAGGCAAGGGGGAGATCACTCCCGCTGCGATTCAGAAGATGTTGGATGACAATAACCATCTTATTCAGTGTATAATGGACTCTCAGAATAAAGGAAAGACCTCAGAGTGTTCTCAGTATCAGCAGATGTTGCACACAAACTTGGTATACCTTGCTACAATAGCAGATTCTAATCAAAATATGCAGTCTCTTTTACCAGCACCACCCACACAGAATATGCCTATGGGTCCTGGAGGGATGAATCAGAGCGGCCCTCCCCCACCTCCACGCTCTCACAACATGCCTTCAGATGGAATGGTAGGTGGGGGTCCTCCTGCACCGCACATGCAGAACCAGATGAACGGCCAGATGCCTGGGCCT…	ENSG00000141380	SS18	ENSP00000462766	0	151
AB300354	1	SS18	18	23612363	23670542	1	1239	GGCGGCAACATGTCTGTGGCTTTCGCGGCCCCGAGGCAGCGAGGCAAGGGGGAGATCACTCCCGCTGCGATTCAGAAGATGTTGGATGACAATAACCATCTTATTCAGTGTATAATGGACTCTCAGAATAAAGGAAAGACCTCAGAGTGTTCTCAGTATCAGCAGATGTTGCACACAAACTTGGTATACCTTGCTACAATAGCAGATTCTAATCAAAATATGCAGTCTCTTTTACCAGCACCACCCACACAGAATATGCCTATGGGTCCTGGAGGGATGAATCAGAGCGGCCCTCCCCCACCTCCACGCTCTCACAACATGCCTTCAGATGGAATGGTAGGTGGGGGTCCTCCTGCACCGCACATGCAGAACCAGATGAACGGCCAGATGCCTGGGCCT…	ENSG00000141380	SS18	ENSP00000463943	0	129
AB300354	1	SS18	18	23612363	23670542	1	1239	GGCGGCAACATGTCTGTGGCTTTCGCGGCCCCGAGGCAGCGAGGCAAGGGGGAGATCACTCCCGCTGCGATTCAGAAGATGTTGGATGACAATAACCATCTTATTCAGTGTATAATGGACTCTCAGAATAAAGGAAAGACCTCAGAGTGTTCTCAGTATCAGCAGATGTTGCACACAAACTTGGTATACCTTGCTACAATAGCAGATTCTAATCAAAATATGCAGTCTCTTTTACCAGCACCACCCACACAGAATATGCCTATGGGTCCTGGAGGGATGAATCAGAGCGGCCCTCCCCCACCTCCACGCTCTCACAACATGCCTTCAGATGGAATGGTAGGTGGGGGTCCTCCTGCACCGCACATGCAGAACCAGATGAACGGCCAGATGCCTGGGCCT…	ENSG00000141380	SS18	ENSP00000463586	0	69
AB300354	2	SSX1	X	48123215	48126392	1238	1584	AGATCATGCCCAAGAAGCCAGCAGAGGACGAAAATGATTCGAAGGGAGTGTCAGAAGCATCTGGCCCACAAAACGATGGGAAACAACTGCACCCCCCAGGAAAAGCAAATATTTCTGAGAAGATTAATAAGAGATCTGGACCCAAAAGGGGGAAACATGCCTGGACCCACAGACTGCGTGAGAGAAAGCAGCTGGTGATTTATGAAGAGATCAGCGACCCTGAGGAAGATGACGAGTAACTCCCCTGGGGGATACGACACATGCCCTTGATGAGAAGCAGAACGTGGTGACCTTTCACGAACATGGGCATGGCTGCGGCTCCCTCGTCATCAGGTGCATAGCAAGTG	ENSG00000126752	SSX1	ENSP00000366118	110	188
AB300355	1	SS18	18	23612363	23670542	1	1146	GGCGGCAACATGTCTGTGGCTTTCGCGGCCCCGAGGCAGCGAGGCAAGGGGGAGATCACTCCCGCTGCGATTCAGAAGATGTTGGATGACAATAACCATCTTATTCAGTGTATAATGGACTCTCAGAATAAAGGAAAGACCTCAGAGTGTTCTCAGTATCAGCAGATGTTGCACACAAACTTGGTATACCTTGCTACAATAGCAGATTCTAATCAAAATATGCAGTCTCTTTTACCAGCACCACCCACACAGAATATGCCTATGGGTCCTGGAGGGATGAATCAGAGCGGCCCTCCCCCACCTCCACGCTCTCACAACATGCCTTCAGATGGAATGGTAGGTGGGGGTCCTCCTGCACCGCACATGCAGAACCAGATGAACGGCCAGATGCCTGGGCCT…	ENSG00000141380	SS18	ENSP00000414516	0	410
AB300355	1	SS18	18	23612363	23670542	1	1146	GGCGGCAACATGTCTGTGGCTTTCGCGGCCCCGAGGCAGCGAGGCAAGGGGGAGATCACTCCCGCTGCGATTCAGAAGATGTTGGATGACAATAACCATCTTATTCAGTGTATAATGGACTCTCAGAATAAAGGAAAGACCTCAGAGTGTTCTCAGTATCAGCAGATGTTGCACACAAACTTGGTATACCTTGCTACAATAGCAGATTCTAATCAAAATATGCAGTCTCTTTTACCAGCACCACCCACACAGAATATGCCTATGGGTCCTGGAGGGATGAATCAGAGCGGCCCTCCCCCACCTCCACGCTCTCACAACATGCCTTCAGATGGAATGGTAGGTGGGGGTCCTCCTGCACCGCACATGCAGAACCAGATGAACGGCCAGATGCCTGGGCCT…	ENSG00000141380	SS18	ENSP00000438066	0	387
AB300355	1	SS18	18	23612363	23670542	1	1146	GGCGGCAACATGTCTGTGGCTTTCGCGGCCCCGAGGCAGCGAGGCAAGGGGGAGATCACTCCCGCTGCGATTCAGAAGATGTTGGATGACAATAACCATCTTATTCAGTGTATAATGGACTCTCAGAATAAAGGAAAGACCTCAGAGTGTTCTCAGTATCAGCAGATGTTGCACACAAACTTGGTATACCTTGCTACAATAGCAGATTCTAATCAAAATATGCAGTCTCTTTTACCAGCACCACCCACACAGAATATGCCTATGGGTCCTGGAGGGATGAATCAGAGCGGCCCTCCCCCACCTCCACGCTCTCACAACATGCCTTCAGATGGAATGGTAGGTGGGGGTCCTCCTGCACCGCACATGCAGAACCAGATGAACGGCCAGATGCCTGGGCCT…	ENSG00000141380	SS18	ENSP00000269137	0	379
AB300355	1	SS18	18	23612363	23670542	1	1146	GGCGGCAACATGTCTGTGGCTTTCGCGGCCCCGAGGCAGCGAGGCAAGGGGGAGATCACTCCCGCTGCGATTCAGAAGATGTTGGATGACAATAACCATCTTATTCAGTGTATAATGGACTCTCAGAATAAAGGAAAGACCTCAGAGTGTTCTCAGTATCAGCAGATGTTGCACACAAACTTGGTATACCTTGCTACAATAGCAGATTCTAATCAAAATATGCAGTCTCTTTTACCAGCACCACCCACACAGAATATGCCTATGGGTCCTGGAGGGATGAATCAGAGCGGCCCTCCCCCACCTCCACGCTCTCACAACATGCCTTCAGATGGAATGGTAGGTGGGGGTCCTCCTGCACCGCACATGCAGAACCAGATGAACGGCCAGATGCCTGGGCCT…	ENSG00000141380	SS18	ENSP00000462766	0	151
AB300355	1	SS18	18	23612363	23670542	1	1146	GGCGGCAACATGTCTGTGGCTTTCGCGGCCCCGAGGCAGCGAGGCAAGGGGGAGATCACTCCCGCTGCGATTCAGAAGATGTTGGATGACAATAACCATCTTATTCAGTGTATAATGGACTCTCAGAATAAAGGAAAGACCTCAGAGTGTTCTCAGTATCAGCAGATGTTGCACACAAACTTGGTATACCTTGCTACAATAGCAGATTCTAATCAAAATATGCAGTCTCTTTTACCAGCACCACCCACACAGAATATGCCTATGGGTCCTGGAGGGATGAATCAGAGCGGCCCTCCCCCACCTCCACGCTCTCACAACATGCCTTCAGATGGAATGGTAGGTGGGGGTCCTCCTGCACCGCACATGCAGAACCAGATGAACGGCCAGATGCCTGGGCCT…	ENSG00000141380	SS18	ENSP00000463943	0	129
AB300355	1	SS18	18	23612363	23670542	1	1146	GGCGGCAACATGTCTGTGGCTTTCGCGGCCCCGAGGCAGCGAGGCAAGGGGGAGATCACTCCCGCTGCGATTCAGAAGATGTTGGATGACAATAACCATCTTATTCAGTGTATAATGGACTCTCAGAATAAAGGAAAGACCTCAGAGTGTTCTCAGTATCAGCAGATGTTGCACACAAACTTGGTATACCTTGCTACAATAGCAGATTCTAATCAAAATATGCAGTCTCTTTTACCAGCACCACCCACACAGAATATGCCTATGGGTCCTGGAGGGATGAATCAGAGCGGCCCTCCCCCACCTCCACGCTCTCACAACATGCCTTCAGATGGAATGGTAGGTGGGGGTCCTCCTGCACCGCACATGCAGAACCAGATGAACGGCCAGATGCCTGGGCCT…	ENSG00000141380	SS18	ENSP00000463586	0	69
AB300355	2	SSX1	X	48123215	48126392	1145	1491	AGATCATGCCCAAGAAGCCAGCAGAGGACGAAAATGATTCGAAGGGAGTGTCAGAAGCATCTGGCCCACAAAACGATGGGAAACAACTGCACCCCCCAGGAAAAGCAAATATTTCTGAGAAGATTAATAAGAGATCTGGACCCAAAAGGGGGAAACATGCCTGGACCCACAGACTGCGTGAGAGAAAGCAGCTGGTGATTTATGAAGAGATCAGCGACCCTGAGGAAGATGACGAGTAACTCCCCTGGGGGATACGACACATGCCCTTGATGAGAAGCAGAACGTGGTGACCTTTCACGAACATGGGCATGGCTGCGGCTCCCTCGTCATCAGGTGCATAGCAAGTG	ENSG00000126752	SSX1	ENSP00000366118	110	188
AB300356	1	SS18	18	23612363	23670542	1	1239	GGCGGCAACATGTCTGTGGCTTTCGCGGCCCCGAGGCAGCGAGGCAAGGGGGAGATCACTCCCGCTGCGATTCAGAAGATGTTGGATGACAATAACCATCTTATTCAGTGTATAATGGACTCTCAGAATAAAGGAAAGACCTCAGAGTGTTCTCAGTATCAGCAGATGTTGCACACAAACTTGGTATACCTTGCTACAATAGCAGATTCTAATCAAAATATGCAGTCTCTTTTACCAGCACCACCCACACAGAATATGCCTATGGGTCCTGGAGGGATGAATCAGAGCGGCCCTCCCCCACCTCCACGCTCTCACAACATGCCTTCAGATGGAATGGTAGGTGGGGGTCCTCCTGCACCGCACATGCAGAACCAGATGAACGGCCAGATGCCTGGGCCT…	ENSG00000141380	SS18	ENSP00000414516	0	410
AB300356	1	SS18	18	23612363	23670542	1	1239	GGCGGCAACATGTCTGTGGCTTTCGCGGCCCCGAGGCAGCGAGGCAAGGGGGAGATCACTCCCGCTGCGATTCAGAAGATGTTGGATGACAATAACCATCTTATTCAGTGTATAATGGACTCTCAGAATAAAGGAAAGACCTCAGAGTGTTCTCAGTATCAGCAGATGTTGCACACAAACTTGGTATACCTTGCTACAATAGCAGATTCTAATCAAAATATGCAGTCTCTTTTACCAGCACCACCCACACAGAATATGCCTATGGGTCCTGGAGGGATGAATCAGAGCGGCCCTCCCCCACCTCCACGCTCTCACAACATGCCTTCAGATGGAATGGTAGGTGGGGGTCCTCCTGCACCGCACATGCAGAACCAGATGAACGGCCAGATGCCTGGGCCT…	ENSG00000141380	SS18	ENSP00000438066	0	387
AB300356	1	SS18	18	23612363	23670542	1	1239	GGCGGCAACATGTCTGTGGCTTTCGCGGCCCCGAGGCAGCGAGGCAAGGGGGAGATCACTCCCGCTGCGATTCAGAAGATGTTGGATGACAATAACCATCTTATTCAGTGTATAATGGACTCTCAGAATAAAGGAAAGACCTCAGAGTGTTCTCAGTATCAGCAGATGTTGCACACAAACTTGGTATACCTTGCTACAATAGCAGATTCTAATCAAAATATGCAGTCTCTTTTACCAGCACCACCCACACAGAATATGCCTATGGGTCCTGGAGGGATGAATCAGAGCGGCCCTCCCCCACCTCCACGCTCTCACAACATGCCTTCAGATGGAATGGTAGGTGGGGGTCCTCCTGCACCGCACATGCAGAACCAGATGAACGGCCAGATGCCTGGGCCT…	ENSG00000141380	SS18	ENSP00000269137	0	379
AB300356	1	SS18	18	23612363	23670542	1	1239	GGCGGCAACATGTCTGTGGCTTTCGCGGCCCCGAGGCAGCGAGGCAAGGGGGAGATCACTCCCGCTGCGATTCAGAAGATGTTGGATGACAATAACCATCTTATTCAGTGTATAATGGACTCTCAGAATAAAGGAAAGACCTCAGAGTGTTCTCAGTATCAGCAGATGTTGCACACAAACTTGGTATACCTTGCTACAATAGCAGATTCTAATCAAAATATGCAGTCTCTTTTACCAGCACCACCCACACAGAATATGCCTATGGGTCCTGGAGGGATGAATCAGAGCGGCCCTCCCCCACCTCCACGCTCTCACAACATGCCTTCAGATGGAATGGTAGGTGGGGGTCCTCCTGCACCGCACATGCAGAACCAGATGAACGGCCAGATGCCTGGGCCT…	ENSG00000141380	SS18	ENSP00000462766	0	151
AB300356	1	SS18	18	23612363	23670542	1	1239	GGCGGCAACATGTCTGTGGCTTTCGCGGCCCCGAGGCAGCGAGGCAAGGGGGAGATCACTCCCGCTGCGATTCAGAAGATGTTGGATGACAATAACCATCTTATTCAGTGTATAATGGACTCTCAGAATAAAGGAAAGACCTCAGAGTGTTCTCAGTATCAGCAGATGTTGCACACAAACTTGGTATACCTTGCTACAATAGCAGATTCTAATCAAAATATGCAGTCTCTTTTACCAGCACCACCCACACAGAATATGCCTATGGGTCCTGGAGGGATGAATCAGAGCGGCCCTCCCCCACCTCCACGCTCTCACAACATGCCTTCAGATGGAATGGTAGGTGGGGGTCCTCCTGCACCGCACATGCAGAACCAGATGAACGGCCAGATGCCTGGGCCT…	ENSG00000141380	SS18	ENSP00000463943	0	129
AB300356	1	SS18	18	23612363	23670542	1	1239	GGCGGCAACATGTCTGTGGCTTTCGCGGCCCCGAGGCAGCGAGGCAAGGGGGAGATCACTCCCGCTGCGATTCAGAAGATGTTGGATGACAATAACCATCTTATTCAGTGTATAATGGACTCTCAGAATAAAGGAAAGACCTCAGAGTGTTCTCAGTATCAGCAGATGTTGCACACAAACTTGGTATACCTTGCTACAATAGCAGATTCTAATCAAAATATGCAGTCTCTTTTACCAGCACCACCCACACAGAATATGCCTATGGGTCCTGGAGGGATGAATCAGAGCGGCCCTCCCCCACCTCCACGCTCTCACAACATGCCTTCAGATGGAATGGTAGGTGGGGGTCCTCCTGCACCGCACATGCAGAACCAGATGAACGGCCAGATGCCTGGGCCT…	ENSG00000141380	SS18	ENSP00000463586	0	69
AB300356	2	SSX2	X	52726465	52729630	1238	1584	AGATCATGCCCAAGAAGCCAGCAGAGGAAGGAAATGATTCGGAGGAAGTGCCAGAAGCATCTGGCCCACAAAATGATGGGAAAGAGCTGTGCCCCCCGGGAAAACCAACTACCTCTGAGAAGATTCACGAGAGATCTGGACCCAAAAGGGGGGAACATGCCTGGACCCACAGACTGCGTGAGAGAAAACAGCTGGTGATTTATGAAGAGATCAGCGACCCTGAGGAAGATGACGAGTAACTCCCCTCAGGGATACGACACATGCCCATGATGAGAAGCAGAACGTGGTGACCTTTCACGAACATGGGCATGGCTGCGGACCCCTCGTCATCAGGTGCATAGCAAGTG	ENSG00000241476	SSX2	ENSP00000338796	110	223
AB300356	2	SSX2	X	52726465	52729630	1238	1584	AGATCATGCCCAAGAAGCCAGCAGAGGAAGGAAATGATTCGGAGGAAGTGCCAGAAGCATCTGGCCCACAAAATGATGGGAAAGAGCTGTGCCCCCCGGGAAAACCAACTACCTCTGAGAAGATTCACGAGAGATCTGGACCCAAAAGGGGGGAACATGCCTGGACCCACAGACTGCGTGAGAGAAAACAGCTGGTGATTTATGAAGAGATCAGCGACCCTGAGGAAGATGACGAGTAACTCCCCTCAGGGATACGACACATGCCCATGATGAGAAGCAGAACGTGGTGACCTTTCACGAACATGGGCATGGCTGCGGACCCCTCGTCATCAGGTGCATAGCAAGTG	ENSG00000241476	SSX2	ENSP00000338561	110	188
AB300357	1	SS18	18	23612363	23670542	1	1146	GGCGGCAACATGTCTGTGGCTTTCGCGGCCCCGAGGCAGCGAGGCAAGGGGGAGATCACTCCCGCTGCGATTCAGAAGATGTTGGATGACAATAACCATCTTATTCAGTGTATAATGGACTCTCAGAATAAAGGAAAGACCTCAGAGTGTTCTCAGTATCAGCAGATGTTGCACACAAACTTGGTATACCTTGCTACAATAGCAGATTCTAATCAAAATATGCAGTCTCTTTTACCAGCACCACCCACACAGAATATGCCTATGGGTCCTGGAGGGATGAATCAGAGCGGCCCTCCCCCACCTCCACGCTCTCACAACATGCCTTCAGATGGAATGGTAGGTGGGGGTCCTCCTGCACCGCACATGCAGAACCAGATGAACGGCCAGATGCCTGGGCCT…	ENSG00000141380	SS18	ENSP00000414516	0	410
AB300357	1	SS18	18	23612363	23670542	1	1146	GGCGGCAACATGTCTGTGGCTTTCGCGGCCCCGAGGCAGCGAGGCAAGGGGGAGATCACTCCCGCTGCGATTCAGAAGATGTTGGATGACAATAACCATCTTATTCAGTGTATAATGGACTCTCAGAATAAAGGAAAGACCTCAGAGTGTTCTCAGTATCAGCAGATGTTGCACACAAACTTGGTATACCTTGCTACAATAGCAGATTCTAATCAAAATATGCAGTCTCTTTTACCAGCACCACCCACACAGAATATGCCTATGGGTCCTGGAGGGATGAATCAGAGCGGCCCTCCCCCACCTCCACGCTCTCACAACATGCCTTCAGATGGAATGGTAGGTGGGGGTCCTCCTGCACCGCACATGCAGAACCAGATGAACGGCCAGATGCCTGGGCCT…	ENSG00000141380	SS18	ENSP00000438066	0	387
AB300357	1	SS18	18	23612363	23670542	1	1146	GGCGGCAACATGTCTGTGGCTTTCGCGGCCCCGAGGCAGCGAGGCAAGGGGGAGATCACTCCCGCTGCGATTCAGAAGATGTTGGATGACAATAACCATCTTATTCAGTGTATAATGGACTCTCAGAATAAAGGAAAGACCTCAGAGTGTTCTCAGTATCAGCAGATGTTGCACACAAACTTGGTATACCTTGCTACAATAGCAGATTCTAATCAAAATATGCAGTCTCTTTTACCAGCACCACCCACACAGAATATGCCTATGGGTCCTGGAGGGATGAATCAGAGCGGCCCTCCCCCACCTCCACGCTCTCACAACATGCCTTCAGATGGAATGGTAGGTGGGGGTCCTCCTGCACCGCACATGCAGAACCAGATGAACGGCCAGATGCCTGGGCCT…	ENSG00000141380	SS18	ENSP00000269137	0	379
AB300357	1	SS18	18	23612363	23670542	1	1146	GGCGGCAACATGTCTGTGGCTTTCGCGGCCCCGAGGCAGCGAGGCAAGGGGGAGATCACTCCCGCTGCGATTCAGAAGATGTTGGATGACAATAACCATCTTATTCAGTGTATAATGGACTCTCAGAATAAAGGAAAGACCTCAGAGTGTTCTCAGTATCAGCAGATGTTGCACACAAACTTGGTATACCTTGCTACAATAGCAGATTCTAATCAAAATATGCAGTCTCTTTTACCAGCACCACCCACACAGAATATGCCTATGGGTCCTGGAGGGATGAATCAGAGCGGCCCTCCCCCACCTCCACGCTCTCACAACATGCCTTCAGATGGAATGGTAGGTGGGGGTCCTCCTGCACCGCACATGCAGAACCAGATGAACGGCCAGATGCCTGGGCCT…	ENSG00000141380	SS18	ENSP00000462766	0	151
AB300357	1	SS18	18	23612363	23670542	1	1146	GGCGGCAACATGTCTGTGGCTTTCGCGGCCCCGAGGCAGCGAGGCAAGGGGGAGATCACTCCCGCTGCGATTCAGAAGATGTTGGATGACAATAACCATCTTATTCAGTGTATAATGGACTCTCAGAATAAAGGAAAGACCTCAGAGTGTTCTCAGTATCAGCAGATGTTGCACACAAACTTGGTATACCTTGCTACAATAGCAGATTCTAATCAAAATATGCAGTCTCTTTTACCAGCACCACCCACACAGAATATGCCTATGGGTCCTGGAGGGATGAATCAGAGCGGCCCTCCCCCACCTCCACGCTCTCACAACATGCCTTCAGATGGAATGGTAGGTGGGGGTCCTCCTGCACCGCACATGCAGAACCAGATGAACGGCCAGATGCCTGGGCCT…	ENSG00000141380	SS18	ENSP00000463943	0	129
AB300357	1	SS18	18	23612363	23670542	1	1146	GGCGGCAACATGTCTGTGGCTTTCGCGGCCCCGAGGCAGCGAGGCAAGGGGGAGATCACTCCCGCTGCGATTCAGAAGATGTTGGATGACAATAACCATCTTATTCAGTGTATAATGGACTCTCAGAATAAAGGAAAGACCTCAGAGTGTTCTCAGTATCAGCAGATGTTGCACACAAACTTGGTATACCTTGCTACAATAGCAGATTCTAATCAAAATATGCAGTCTCTTTTACCAGCACCACCCACACAGAATATGCCTATGGGTCCTGGAGGGATGAATCAGAGCGGCCCTCCCCCACCTCCACGCTCTCACAACATGCCTTCAGATGGAATGGTAGGTGGGGGTCCTCCTGCACCGCACATGCAGAACCAGATGAACGGCCAGATGCCTGGGCCT…	ENSG00000141380	SS18	ENSP00000463586	0	69
AB300357	2	SSX2	X	52726465	52729630	1145	1491	AGATCATGCCCAAGAAGCCAGCAGAGGAAGGAAATGATTCGGAGGAAGTGCCAGAAGCATCTGGCCCACAAAATGATGGGAAAGAGCTGTGCCCCCCGGGAAAACCAACTACCTCTGAGAAGATTCACGAGAGATCTGGACCCAAAAGGGGGGAACATGCCTGGACCCACAGACTGCGTGAGAGAAAACAGCTGGTGATTTATGAAGAGATCAGCGACCCTGAGGAAGATGACGAGTAACTCCCCTCAGGGATACGACACATGCCCATGATGAGAAGCAGAACGTGGTGACCTTTCACGAACATGGGCATGGCTGCGGACCCCTCGTCATCAGGTGCATAGCAAGTG	ENSG00000241476	SSX2	ENSP00000338796	110	223
AB300357	2	SSX2	X	52726465	52729630	1145	1491	AGATCATGCCCAAGAAGCCAGCAGAGGAAGGAAATGATTCGGAGGAAGTGCCAGAAGCATCTGGCCCACAAAATGATGGGAAAGAGCTGTGCCCCCCGGGAAAACCAACTACCTCTGAGAAGATTCACGAGAGATCTGGACCCAAAAGGGGGGAACATGCCTGGACCCACAGACTGCGTGAGAGAAAACAGCTGGTGATTTATGAAGAGATCAGCGACCCTGAGGAAGATGACGAGTAACTCCCCTCAGGGATACGACACATGCCCATGATGAGAAGCAGAACGTGGTGACCTTTCACGAACATGGGCATGGCTGCGGACCCCTCGTCATCAGGTGCATAGCAAGTG	ENSG00000241476	SSX2	ENSP00000338561	110	188
AF009227	1	ODZ4	11	78565149	78926957	67	2014	CAGAAAAGATCCCGCACCATCCTCCAGGATCCAATGGCCTTGGAGAGAGGGCTGCAGGGCCCACGGACATTGCTGACTCTTCAGAACGTGCTGACATGGAGCCAGGTAGACTGAAATTATCATGTGTCCAAATTAAAATTGCATACTTCAAGGATTATTTGAAGGACTATTCTTAGACCCTTTTAAGAAGATTTAAAGAAAAACCACTCGGCCCTGAGTGCGGCGAGGACCCTGTTTGTGGATGTGGAGGAGCGCGGGCCGGAGGCCATGGACGTGAAGGAGAGGAAGCCTTACCGCTCGCTGACCCGGCGCCGCGACGCCGAGCGCCGCTACACCAGCTCGTCCGCGGACAGCGAGGAGGGCAAAGCCCCGCAGAAATCGTACAGCTCCAGCGAGACC…	ENSG00000149256	TENM4	ENSP00000278550	0	560
AF009227	1	ODZ4	11	78565149	78926957	67	2014	CAGAAAAGATCCCGCACCATCCTCCAGGATCCAATGGCCTTGGAGAGAGGGCTGCAGGGCCCACGGACATTGCTGACTCTTCAGAACGTGCTGACATGGAGCCAGGTAGACTGAAATTATCATGTGTCCAAATTAAAATTGCATACTTCAAGGATTATTTGAAGGACTATTCTTAGACCCTTTTAAGAAGATTTAAAGAAAAACCACTCGGCCCTGAGTGCGGCGAGGACCCTGTTTGTGGATGTGGAGGAGCGCGGGCCGGAGGCCATGGACGTGAAGGAGAGGAAGCCTTACCGCTCGCTGACCCGGCGCCGCGACGCCGAGCGCCGCTACACCAGCTCGTCCGCGGACAGCGAGGAGGGCAAAGCCCCGCAGAAATCGTACAGCTCCAGCGAGACC…	ENSG00000149256	TENM4	ENSP00000432705	0	156
AF009227	2	NRG1	8	32453345	32600743	2014	3097	GCCTTGCCTCCCCGATTGAAAGAGATGAAAAGCCAGGAATCGGCTGCAGGTTCCAAACTAGTCCTTCGGTGTGAAACCAGTTCTGAATACTCCTCTCTCAGATTCAAGTGGTTCAAGAATGGGAATGAATTGAATCGAAAAAACAAACCACAAAATATCAAGATACAAAAAAAGCCAGGGAAGTCAGAACTTCGCATTAACAAAGCATCACTGGCTGATTCTGGAGAGTATATGTGCAAAGTGATCAGCAAATTAGGAAATGACAGTGCCTCTGCCAATATCACCATCGTGGAATCAAACGAGATCATCACTGGTATGCCAGCCTCAACTGAAGGAGCATATGTGTCTTCAGAGTCTCCCATTAGAATATCAGTATCCACAGAAGGAGCAAATACTTCT…	ENSG00000157168	NRG1	ENSP00000429067	102	299
AF009227	2	NRG1	8	32453345	32600743	2014	3097	GCCTTGCCTCCCCGATTGAAAGAGATGAAAAGCCAGGAATCGGCTGCAGGTTCCAAACTAGTCCTTCGGTGTGAAACCAGTTCTGAATACTCCTCTCTCAGATTCAAGTGGTTCAAGAATGGGAATGAATTGAATCGAAAAAACAAACCACAAAATATCAAGATACAAAAAAAGCCAGGGAAGTCAGAACTTCGCATTAACAAAGCATCACTGGCTGATTCTGGAGAGTATATGTGCAAAGTGATCAGCAAATTAGGAAATGACAGTGCCTCTGCCAATATCACCATCGTGGAATCAAACGAGATCATCACTGGTATGCCAGCCTCAACTGAAGGAGCATATGTGTCTTCAGAGTCTCCCATTAGAATATCAGTATCCACAGAAGGAGCAAATACTTCT…	ENSG00000157168	NRG1	ENSP00000287842	34	231
AF009227	2	NRG1	8	32453345	32600743	2014	3097	GCCTTGCCTCCCCGATTGAAAGAGATGAAAAGCCAGGAATCGGCTGCAGGTTCCAAACTAGTCCTTCGGTGTGAAACCAGTTCTGAATACTCCTCTCTCAGATTCAAGTGGTTCAAGAATGGGAATGAATTGAATCGAAAAAACAAACCACAAAATATCAAGATACAAAAAAAGCCAGGGAAGTCAGAACTTCGCATTAACAAAGCATCACTGGCTGATTCTGGAGAGTATATGTGCAAAGTGATCAGCAAATTAGGAAATGACAGTGCCTCTGCCAATATCACCATCGTGGAATCAAACGAGATCATCACTGGTATGCCAGCCTCAACTGAAGGAGCATATGTGTCTTCAGAGTCTCCCATTAGAATATCAGTATCCACAGAAGGAGCAAATACTTCT…	ENSG00000157168	NRG1	ENSP00000384620	34	234
AF009227	2	NRG1	8	32453345	32600743	2014	3097	GCCTTGCCTCCCCGATTGAAAGAGATGAAAAGCCAGGAATCGGCTGCAGGTTCCAAACTAGTCCTTCGGTGTGAAACCAGTTCTGAATACTCCTCTCTCAGATTCAAGTGGTTCAAGAATGGGAATGAATTGAATCGAAAAAACAAACCACAAAATATCAAGATACAAAAAAAGCCAGGGAAGTCAGAACTTCGCATTAACAAAGCATCACTGGCTGATTCTGGAGAGTATATGTGCAAAGTGATCAGCAAATTAGGAAATGACAGTGCCTCTGCCAATATCACCATCGTGGAATCAAACGAGATCATCACTGGTATGCCAGCCTCAACTGAAGGAGCATATGTGTCTTCAGAGTCTCCCATTAGAATATCAGTATCCACAGAAGGAGCAAATACTTCT…	ENSG00000157168	NRG1	ENSP00000349275	34	231
AF009227	2	NRG1	8	32453345	32600743	2014	3097	GCCTTGCCTCCCCGATTGAAAGAGATGAAAAGCCAGGAATCGGCTGCAGGTTCCAAACTAGTCCTTCGGTGTGAAACCAGTTCTGAATACTCCTCTCTCAGATTCAAGTGGTTCAAGAATGGGAATGAATTGAATCGAAAAAACAAACCACAAAATATCAAGATACAAAAAAAGCCAGGGAAGTCAGAACTTCGCATTAACAAAGCATCACTGGCTGATTCTGGAGAGTATATGTGCAAAGTGATCAGCAAATTAGGAAATGACAGTGCCTCTGCCAATATCACCATCGTGGAATCAAACGAGATCATCACTGGTATGCCAGCCTCAACTGAAGGAGCATATGTGTCTTCAGAGTCTCCCATTAGAATATCAGTATCCACAGAAGGAGCAAATACTTCT…	ENSG00000157168	NRG1	ENSP00000429582	13	176
AF009227	2	NRG1	8	32453345	32600743	2014	3097	GCCTTGCCTCCCCGATTGAAAGAGATGAAAAGCCAGGAATCGGCTGCAGGTTCCAAACTAGTCCTTCGGTGTGAAACCAGTTCTGAATACTCCTCTCTCAGATTCAAGTGGTTCAAGAATGGGAATGAATTGAATCGAAAAAACAAACCACAAAATATCAAGATACAAAAAAAGCCAGGGAAGTCAGAACTTCGCATTAACAAAGCATCACTGGCTGATTCTGGAGAGTATATGTGCAAAGTGATCAGCAAATTAGGAAATGACAGTGCCTCTGCCAATATCACCATCGTGGAATCAAACGAGATCATCACTGGTATGCCAGCCTCAACTGAAGGAGCATATGTGTCTTCAGAGTCTCCCATTAGAATATCAGTATCCACAGAAGGAGCAAATACTTCT…	ENSG00000157168	NRG1	ENSP00000430053	13	193
AF009227	2	NRG1	8	32453345	32600743	2014	3097	GCCTTGCCTCCCCGATTGAAAGAGATGAAAAGCCAGGAATCGGCTGCAGGTTCCAAACTAGTCCTTCGGTGTGAAACCAGTTCTGAATACTCCTCTCTCAGATTCAAGTGGTTCAAGAATGGGAATGAATTGAATCGAAAAAACAAACCACAAAATATCAAGATACAAAAAAAGCCAGGGAAGTCAGAACTTCGCATTAACAAAGCATCACTGGCTGATTCTGGAGAGTATATGTGCAAAGTGATCAGCAAATTAGGAAATGACAGTGCCTCTGCCAATATCACCATCGTGGAATCAAACGAGATCATCACTGGTATGCCAGCCTCAACTGAAGGAGCATATGTGTCTTCAGAGTCTCCCATTAGAATATCAGTATCCACAGAAGGAGCAAATACTTCT…	ENSG00000157168	NRG1	ENSP00000428828	34	234
AF009227	2	NRG1	8	32453345	32600743	2014	3097	GCCTTGCCTCCCCGATTGAAAGAGATGAAAAGCCAGGAATCGGCTGCAGGTTCCAAACTAGTCCTTCGGTGTGAAACCAGTTCTGAATACTCCTCTCTCAGATTCAAGTGGTTCAAGAATGGGAATGAATTGAATCGAAAAAACAAACCACAAAATATCAAGATACAAAAAAAGCCAGGGAAGTCAGAACTTCGCATTAACAAAGCATCACTGGCTGATTCTGGAGAGTATATGTGCAAAGTGATCAGCAAATTAGGAAATGACAGTGCCTCTGCCAATATCACCATCGTGGAATCAAACGAGATCATCACTGGTATGCCAGCCTCAACTGAAGGAGCATATGTGTCTTCAGAGTCTCCCATTAGAATATCAGTATCCACAGAAGGAGCAAATACTTCT…	ENSG00000157168	NRG1	ENSP00000434640	249	422
AF009227	2	NRG1	8	32453345	32600743	2014	3097	GCCTTGCCTCCCCGATTGAAAGAGATGAAAAGCCAGGAATCGGCTGCAGGTTCCAAACTAGTCCTTCGGTGTGAAACCAGTTCTGAATACTCCTCTCTCAGATTCAAGTGGTTCAAGAATGGGAATGAATTGAATCGAAAAAACAAACCACAAAATATCAAGATACAAAAAAAGCCAGGGAAGTCAGAACTTCGCATTAACAAAGCATCACTGGCTGATTCTGGAGAGTATATGTGCAAAGTGATCAGCAAATTAGGAAATGACAGTGCCTCTGCCAATATCACCATCGTGGAATCAAACGAGATCATCACTGGTATGCCAGCCTCAACTGAAGGAGCATATGTGTCTTCAGAGTCTCCCATTAGAATATCAGTATCCACAGAAGGAGCAAATACTTCT…	ENSG00000157168	NRG1	ENSP00000430120	34	231
AF009227	2	NRG1	8	32453345	32600743	2014	3097	GCCTTGCCTCCCCGATTGAAAGAGATGAAAAGCCAGGAATCGGCTGCAGGTTCCAAACTAGTCCTTCGGTGTGAAACCAGTTCTGAATACTCCTCTCTCAGATTCAAGTGGTTCAAGAATGGGAATGAATTGAATCGAAAAAACAAACCACAAAATATCAAGATACAAAAAAAGCCAGGGAAGTCAGAACTTCGCATTAACAAAGCATCACTGGCTGATTCTGGAGAGTATATGTGCAAAGTGATCAGCAAATTAGGAAATGACAGTGCCTCTGCCAATATCACCATCGTGGAATCAAACGAGATCATCACTGGTATGCCAGCCTCAACTGAAGGAGCATATGTGTCTTCAGAGTCTCCCATTAGAATATCAGTATCCACAGAAGGAGCAAATACTTCT…	ENSG00000157168	NRG1	ENSP00000439276	0	77
AF009227	2	NRG1	8	32453345	32600743	2014	3097	GCCTTGCCTCCCCGATTGAAAGAGATGAAAAGCCAGGAATCGGCTGCAGGTTCCAAACTAGTCCTTCGGTGTGAAACCAGTTCTGAATACTCCTCTCTCAGATTCAAGTGGTTCAAGAATGGGAATGAATTGAATCGAAAAAACAAACCACAAAATATCAAGATACAAAAAAAGCCAGGGAAGTCAGAACTTCGCATTAACAAAGCATCACTGGCTGATTCTGGAGAGTATATGTGCAAAGTGATCAGCAAATTAGGAAATGACAGTGCCTCTGCCAATATCACCATCGTGGAATCAAACGAGATCATCACTGGTATGCCAGCCTCAACTGAAGGAGCATATGTGTCTTCAGAGTCTCCCATTAGAATATCAGTATCCACAGAAGGAGCAAATACTTCT…	ENSG00000157168	NRG1	ENSP00000433289	0	296
AF009227	2	NRG1	8	32453345	32600743	2014	3097	GCCTTGCCTCCCCGATTGAAAGAGATGAAAAGCCAGGAATCGGCTGCAGGTTCCAAACTAGTCCTTCGGTGTGAAACCAGTTCTGAATACTCCTCTCTCAGATTCAAGTGGTTCAAGAATGGGAATGAATTGAATCGAAAAAACAAACCACAAAATATCAAGATACAAAAAAAGCCAGGGAAGTCAGAACTTCGCATTAACAAAGCATCACTGGCTGATTCTGGAGAGTATATGTGCAAAGTGATCAGCAAATTAGGAAATGACAGTGCCTCTGCCAATATCACCATCGTGGAATCAAACGAGATCATCACTGGTATGCCAGCCTCAACTGAAGGAGCATATGTGTCTTCAGAGTCTCCCATTAGAATATCAGTATCCACAGAAGGAGCAAATACTTCT…	ENSG00000157168	NRG1	ENSP00000433350	0	196
AF009227	2	NRG1	8	32453345	32600743	2014	3097	GCCTTGCCTCCCCGATTGAAAGAGATGAAAAGCCAGGAATCGGCTGCAGGTTCCAAACTAGTCCTTCGGTGTGAAACCAGTTCTGAATACTCCTCTCTCAGATTCAAGTGGTTCAAGAATGGGAATGAATTGAATCGAAAAAACAAACCACAAAATATCAAGATACAAAAAAAGCCAGGGAAGTCAGAACTTCGCATTAACAAAGCATCACTGGCTGATTCTGGAGAGTATATGTGCAAAGTGATCAGCAAATTAGGAAATGACAGTGCCTCTGCCAATATCACCATCGTGGAATCAAACGAGATCATCACTGGTATGCCAGCCTCAACTGAAGGAGCATATGTGTCTTCAGAGTCTCCCATTAGAATATCAGTATCCACAGAAGGAGCAAATACTTCT…	ENSG00000157168	NRG1	ENSP00000428411	0	77
AF009227	2	NRG1	8	32453345	32600743	2014	3097	GCCTTGCCTCCCCGATTGAAAGAGATGAAAAGCCAGGAATCGGCTGCAGGTTCCAAACTAGTCCTTCGGTGTGAAACCAGTTCTGAATACTCCTCTCTCAGATTCAAGTGGTTCAAGAATGGGAATGAATTGAATCGAAAAAACAAACCACAAAATATCAAGATACAAAAAAAGCCAGGGAAGTCAGAACTTCGCATTAACAAAGCATCACTGGCTGATTCTGGAGAGTATATGTGCAAAGTGATCAGCAAATTAGGAAATGACAGTGCCTCTGCCAATATCACCATCGTGGAATCAAACGAGATCATCACTGGTATGCCAGCCTCAACTGAAGGAGCATATGTGTCTTCAGAGTCTCCCATTAGAATATCAGTATCCACAGAAGGAGCAAATACTTCT…	ENSG00000157168	NRG1	ENSP00000430862	0	80
AF009227	2	NRG1	8	32453345	32600743	2014	3097	GCCTTGCCTCCCCGATTGAAAGAGATGAAAAGCCAGGAATCGGCTGCAGGTTCCAAACTAGTCCTTCGGTGTGAAACCAGTTCTGAATACTCCTCTCTCAGATTCAAGTGGTTCAAGAATGGGAATGAATTGAATCGAAAAAACAAACCACAAAATATCAAGATACAAAAAAAGCCAGGGAAGTCAGAACTTCGCATTAACAAAGCATCACTGGCTGATTCTGGAGAGTATATGTGCAAAGTGATCAGCAAATTAGGAAATGACAGTGCCTCTGCCAATATCACCATCGTGGAATCAAACGAGATCATCACTGGTATGCCAGCCTCAACTGAAGGAGCATATGTGTCTTCAGAGTCTCCCATTAGAATATCAGTATCCACAGAAGGAGCAAATACTTCT…	ENSG00000157168	NRG1	ENSP00000432052	0	126
AF009227	2	NRG1	8	32453345	32600743	2014	3097	GCCTTGCCTCCCCGATTGAAAGAGATGAAAAGCCAGGAATCGGCTGCAGGTTCCAAACTAGTCCTTCGGTGTGAAACCAGTTCTGAATACTCCTCTCTCAGATTCAAGTGGTTCAAGAATGGGAATGAATTGAATCGAAAAAACAAACCACAAAATATCAAGATACAAAAAAAGCCAGGGAAGTCAGAACTTCGCATTAACAAAGCATCACTGGCTGATTCTGGAGAGTATATGTGCAAAGTGATCAGCAAATTAGGAAATGACAGTGCCTCTGCCAATATCACCATCGTGGAATCAAACGAGATCATCACTGGTATGCCAGCCTCAACTGAAGGAGCATATGTGTCTTCAGAGTCTCCCATTAGAATATCAGTATCCACAGAAGGAGCAAATACTTCT…	ENSG00000157168	NRG1	ENSP00000428546	0	77
AF012304	1	NUMA1	11	71717081	71717270	1	190	TTCTACAGCACGCGGTCTGCTCCTGCTTCCCAGGCTAGCCTGCGAGCCACCTCCTCTACTCAGTCTCTAGCTCGCCTGGGTTCTCCCGATTATGGCAACTCAGCCCTGCTCAGCTTGCCTGGCTACCGCCCCACCACTCGCAGTTCTGCTCGTCGTTCCCAGGCCGGGGTGTCCAGTGGGGCCCCTCCAG	ENSG00000137497	NUMA1	ENSP00000377298	1834	1897
AF012304	1	NUMA1	11	71717081	71717270	1	190	TTCTACAGCACGCGGTCTGCTCCTGCTTCCCAGGCTAGCCTGCGAGCCACCTCCTCTACTCAGTCTCTAGCTCGCCTGGGTTCTCCCGATTATGGCAACTCAGCCCTGCTCAGCTTGCCTGGCTACCGCCCCACCACTCGCAGTTCTGCTCGTCGTTCCCAGGCCGGGGTGTCCAGTGGGGCCCCTCCAG	ENSG00000137497	NUMA1	ENSP00000351851	1820	1883
AF012304	1	NUMA1	11	71717081	71717270	1	190	TTCTACAGCACGCGGTCTGCTCCTGCTTCCCAGGCTAGCCTGCGAGCCACCTCCTCTACTCAGTCTCTAGCTCGCCTGGGTTCTCCCGATTATGGCAACTCAGCCCTGCTCAGCTTGCCTGGCTACCGCCCCACCACTCGCAGTTCTGCTCGTCGTTCCCAGGCCGGGGTGTCCAGTGGGGCCCCTCCAG	ENSG00000137497	NUMA1	ENSP00000260051	698	761
AF012304	1	NUMA1	11	71717081	71717270	1	190	TTCTACAGCACGCGGTCTGCTCCTGCTTCCCAGGCTAGCCTGCGAGCCACCTCCTCTACTCAGTCTCTAGCTCGCCTGGGTTCTCCCGATTATGGCAACTCAGCCCTGCTCAGCTTGCCTGGCTACCGCCCCACCACTCGCAGTTCTGCTCGTCGTTCCCAGGCCGGGGTGTCCAGTGGGGCCCCTCCAG	ENSG00000137497	NUMA1	ENSP00000440954	683	746
AF012304	2	RARA	17	38504544	38508263	181	583	GCCCCTCCAGCCATTGAGACCCAGAGCAGCAGTTCTGAAGAGATAGTGCCCAGCCCTCCCTCGCCACCCCCTCTACCCCGCATCTACAAGCCTTGCTTTGTCTGTCAGGACAAGTCCTCAGGCTACCACTATGGGGTCAGCGCCTGTGAGGGCTGCAAGGGCTTCTTCCGCCGCAGCATCCAGAAGAACATGGTGTACACGTGTCACCGGGACAAGAACTGCATCATCAACAAGGTGACCCGGAACCGCTGCCAGTACTGCCGACTGCAGAAGTGCTTTGAAGTGGGCATGTCCAAGGAGTCTGTGAGAAACGACCGAAACAAGAAGAAGAAGGAGGTGCCCAAGCCCGAGTGCTCTGAGAGCTACACGCTGACGCCGGAGGTGGGGGAGCTCATTGAG…	ENSG00000131759	RARA	ENSP00000377648	76	206
AF012304	2	RARA	17	38504544	38508263	181	583	GCCCCTCCAGCCATTGAGACCCAGAGCAGCAGTTCTGAAGAGATAGTGCCCAGCCCTCCCTCGCCACCCCCTCTACCCCGCATCTACAAGCCTTGCTTTGTCTGTCAGGACAAGTCCTCAGGCTACCACTATGGGGTCAGCGCCTGTGAGGGCTGCAAGGGCTTCTTCCGCCGCAGCATCCAGAAGAACATGGTGTACACGTGTCACCGGGACAAGAACTGCATCATCAACAAGGTGACCCGGAACCGCTGCCAGTACTGCCGACTGCAGAAGTGCTTTGAAGTGGGCATGTCCAAGGAGTCTGTGAGAAACGACCGAAACAAGAAGAAGAAGGAGGTGCCCAAGCCCGAGTGCTCTGAGAGCTACACGCTGACGCCGGAGGTGGGGGAGCTCATTGAG…	ENSG00000131759	RARA	ENSP00000254066	60	190
AF012304	2	RARA	17	38504544	38508263	181	583	GCCCCTCCAGCCATTGAGACCCAGAGCAGCAGTTCTGAAGAGATAGTGCCCAGCCCTCCCTCGCCACCCCCTCTACCCCGCATCTACAAGCCTTGCTTTGTCTGTCAGGACAAGTCCTCAGGCTACCACTATGGGGTCAGCGCCTGTGAGGGCTGCAAGGGCTTCTTCCGCCGCAGCATCCAGAAGAACATGGTGTACACGTGTCACCGGGACAAGAACTGCATCATCAACAAGGTGACCCGGAACCGCTGCCAGTACTGCCGACTGCAGAAGTGCTTTGAAGTGGGCATGTCCAAGGAGTCTGTGAGAAACGACCGAAACAAGAAGAAGAAGGAGGTGCCCAAGCCCGAGTGCTCTGAGAGCTACACGCTGACGCCGGAGGTGGGGGAGCTCATTGAG…	ENSG00000131759	RARA	ENSP00000377649	60	190
AF012304	2	RARA	17	38504544	38508263	181	583	GCCCCTCCAGCCATTGAGACCCAGAGCAGCAGTTCTGAAGAGATAGTGCCCAGCCCTCCCTCGCCACCCCCTCTACCCCGCATCTACAAGCCTTGCTTTGTCTGTCAGGACAAGTCCTCAGGCTACCACTATGGGGTCAGCGCCTGTGAGGGCTGCAAGGGCTTCTTCCGCCGCAGCATCCAGAAGAACATGGTGTACACGTGTCACCGGGACAAGAACTGCATCATCAACAAGGTGACCCGGAACCGCTGCCAGTACTGCCGACTGCAGAAGTGCTTTGAAGTGGGCATGTCCAAGGAGTCTGTGAGAAACGACCGAAACAAGAAGAAGAAGGAGGTGCCCAAGCCCGAGTGCTCTGAGAGCTACACGCTGACGCCGGAGGTGGGGGAGCTCATTGAG…	ENSG00000131759	RARA	ENSP00000377643	55	185
AF012304	2	RARA	17	38504544	38508263	181	583	GCCCCTCCAGCCATTGAGACCCAGAGCAGCAGTTCTGAAGAGATAGTGCCCAGCCCTCCCTCGCCACCCCCTCTACCCCGCATCTACAAGCCTTGCTTTGTCTGTCAGGACAAGTCCTCAGGCTACCACTATGGGGTCAGCGCCTGTGAGGGCTGCAAGGGCTTCTTCCGCCGCAGCATCCAGAAGAACATGGTGTACACGTGTCACCGGGACAAGAACTGCATCATCAACAAGGTGACCCGGAACCGCTGCCAGTACTGCCGACTGCAGAAGTGCTTTGAAGTGGGCATGTCCAAGGAGTCTGTGAGAAACGACCGAAACAAGAAGAAGAAGGAGGTGCCCAAGCCCGAGTGCTCTGAGAGCTACACGCTGACGCCGGAGGTGGGGGAGCTCATTGAG…	ENSG00000131759	RARA	ENSP00000389993	60	93
AF012304	2	RARA	17	38504544	38508263	181	583	GCCCCTCCAGCCATTGAGACCCAGAGCAGCAGTTCTGAAGAGATAGTGCCCAGCCCTCCCTCGCCACCCCCTCTACCCCGCATCTACAAGCCTTGCTTTGTCTGTCAGGACAAGTCCTCAGGCTACCACTATGGGGTCAGCGCCTGTGAGGGCTGCAAGGGCTTCTTCCGCCGCAGCATCCAGAAGAACATGGTGTACACGTGTCACCGGGACAAGAACTGCATCATCAACAAGGTGACCCGGAACCGCTGCCAGTACTGCCGACTGCAGAAGTGCTTTGAAGTGGGCATGTCCAAGGAGTCTGTGAGAAACGACCGAAACAAGAAGAAGAAGGAGGTGCCCAAGCCCGAGTGCTCTGAGAGCTACACGCTGACGCCGGAGGTGGGGGAGCTCATTGAG…	ENSG00000131759	RARA	ENSP00000462514	0	71
AF012304	2	RARA	17	38504544	38508263	181	583	GCCCCTCCAGCCATTGAGACCCAGAGCAGCAGTTCTGAAGAGATAGTGCCCAGCCCTCCCTCGCCACCCCCTCTACCCCGCATCTACAAGCCTTGCTTTGTCTGTCAGGACAAGTCCTCAGGCTACCACTATGGGGTCAGCGCCTGTGAGGGCTGCAAGGGCTTCTTCCGCCGCAGCATCCAGAAGAACATGGTGTACACGTGTCACCGGGACAAGAACTGCATCATCAACAAGGTGACCCGGAACCGCTGCCAGTACTGCCGACTGCAGAAGTGCTTTGAAGTGGGCATGTCCAAGGAGTCTGTGAGAAACGACCGAAACAAGAAGAAGAAGGAGGTGCCCAAGCCCGAGTGCTCTGAGAGCTACACGCTGACGCCGGAGGTGGGGGAGCTCATTGAG…	ENSG00000131759	RARA	ENSP00000464287	60	65
AF024541	1	MLL	11	118353149	118353210	1	62	GCAAACAGAAAAAAGTGGCTCCCCGCCCAAGTATCCCTGTAAAACAAAAACCAAAAGAAAAG	ENSG00000118058	KMT2A	ENSP00000436786	1342	1362
AF024541	1	MLL	11	118353149	118353210	1	62	GCAAACAGAAAAAAGTGGCTCCCCGCCCAAGTATCCCTGTAAAACAAAAACCAAAAGAAAAG	ENSG00000118058	KMT2A	ENSP00000374157	1342	1362
AF024541	1	MLL	11	118353149	118353210	1	62	GCAAACAGAAAAAAGTGGCTCCCCGCCCAAGTATCCCTGTAAAACAAAAACCAAAAGAAAAG	ENSG00000118058	KMT2A	ENSP00000432391	1375	1395
AF024541	1	MLL	11	118353149	118353210	1	62	GCAAACAGAAAAAAGTGGCTCCCCGCCCAAGTATCCCTGTAAAACAAAAACCAAAAGAAAAG	ENSG00000118058	KMT2A	ENSP00000376612	92	112
AF024541	2	AFF1	4	88005270	88029426	61	495	AGCAGACCTACTCCAATGAAGTCCATTGTGTTGAAGAGATTCTGAAGGAAATGACCCATTCATGGCCGCCTCCTTTGACAGCAATACATACGCCTAGTACAGCTGAGCCATCCAAGTTTCCTTTCCCTACAAAGGACTCTCAGCATGTCAGTTCTGTAACCCAAAACCAAAAACAATATGATACATCTTCAAAAACTCACTCAAATTCTCAGCAAGGAACGTCATCCATGCTCGAAGACGACCTTCAGCTCAGTGACAGTGAGGACAGTGACAGTGAACAAACCCCAGAGAAGCCTCCCTCCTCATCTGCACCTCCAAGTGCTCCACAGTCCCTTCCAGAACCAGTGGCATCAGCACATTCCAGCAGTGCAGAGTCAGAAAGCACCAGTGACTCAGACA…	ENSG00000172493	AFF1	ENSP00000378578	353	497
AF024541	2	AFF1	4	88005270	88029426	61	495	AGCAGACCTACTCCAATGAAGTCCATTGTGTTGAAGAGATTCTGAAGGAAATGACCCATTCATGGCCGCCTCCTTTGACAGCAATACATACGCCTAGTACAGCTGAGCCATCCAAGTTTCCTTTCCCTACAAAGGACTCTCAGCATGTCAGTTCTGTAACCCAAAACCAAAAACAATATGATACATCTTCAAAAACTCACTCAAATTCTCAGCAAGGAACGTCATCCATGCTCGAAGACGACCTTCAGCTCAGTGACAGTGAGGACAGTGACAGTGAACAAACCCCAGAGAAGCCTCCCTCCTCATCTGCACCTCCAAGTGCTCCACAGTCCCTTCCAGAACCAGTGGCATCAGCACATTCCAGCAGTGCAGAGTCAGAAAGCACCAGTGACTCAGACA…	ENSG00000172493	AFF1	ENSP00000305689	346	490
AF024541	2	AFF1	4	88005270	88029426	61	495	AGCAGACCTACTCCAATGAAGTCCATTGTGTTGAAGAGATTCTGAAGGAAATGACCCATTCATGGCCGCCTCCTTTGACAGCAATACATACGCCTAGTACAGCTGAGCCATCCAAGTTTCCTTTCCCTACAAAGGACTCTCAGCATGTCAGTTCTGTAACCCAAAACCAAAAACAATATGATACATCTTCAAAAACTCACTCAAATTCTCAGCAAGGAACGTCATCCATGCTCGAAGACGACCTTCAGCTCAGTGACAGTGAGGACAGTGACAGTGAACAAACCCCAGAGAAGCCTCCCTCCTCATCTGCACCTCCAAGTGCTCCACAGTCCCTTCCAGAACCAGTGGCATCAGCACATTCCAGCAGTGCAGAGTCAGAAAGCACCAGTGACTCAGACA…	ENSG00000172493	AFF1	ENSP00000440843	0	128
AF024541	2	AFF1	4	88005270	88029426	61	495	AGCAGACCTACTCCAATGAAGTCCATTGTGTTGAAGAGATTCTGAAGGAAATGACCCATTCATGGCCGCCTCCTTTGACAGCAATACATACGCCTAGTACAGCTGAGCCATCCAAGTTTCCTTTCCCTACAAAGGACTCTCAGCATGTCAGTTCTGTAACCCAAAACCAAAAACAATATGATACATCTTCAAAAACTCACTCAAATTCTCAGCAAGGAACGTCATCCATGCTCGAAGACGACCTTCAGCTCAGTGACAGTGAGGACAGTGACAGTGAACAAACCCCAGAGAAGCCTCCCTCCTCATCTGCACCTCCAAGTGCTCCACAGTCCCTTCCAGAACCAGTGGCATCAGCACATTCCAGCAGTGCAGAGTCAGAAAGCACCAGTGACTCAGACA…	ENSG00000172493	AFF1	ENSP00000424483	353	416
AF024541	2	AFF1	4	88005270	88029426	61	495	AGCAGACCTACTCCAATGAAGTCCATTGTGTTGAAGAGATTCTGAAGGAAATGACCCATTCATGGCCGCCTCCTTTGACAGCAATACATACGCCTAGTACAGCTGAGCCATCCAAGTTTCCTTTCCCTACAAAGGACTCTCAGCATGTCAGTTCTGTAACCCAAAACCAAAAACAATATGATACATCTTCAAAAACTCACTCAAATTCTCAGCAAGGAACGTCATCCATGCTCGAAGACGACCTTCAGCTCAGTGACAGTGAGGACAGTGACAGTGAACAAACCCCAGAGAAGCCTCCCTCCTCATCTGCACCTCCAAGTGCTCCACAGTCCCTTCCAGAACCAGTGGCATCAGCACATTCCAGCAGTGCAGAGTCAGAAAGCACCAGTGACTCAGACA…	ENSG00000172493	AFF1	ENSP00000427593	353	406
AF024541	2	AFF1	4	88005270	88029426	61	495	AGCAGACCTACTCCAATGAAGTCCATTGTGTTGAAGAGATTCTGAAGGAAATGACCCATTCATGGCCGCCTCCTTTGACAGCAATACATACGCCTAGTACAGCTGAGCCATCCAAGTTTCCTTTCCCTACAAAGGACTCTCAGCATGTCAGTTCTGTAACCCAAAACCAAAAACAATATGATACATCTTCAAAAACTCACTCAAATTCTCAGCAAGGAACGTCATCCATGCTCGAAGACGACCTTCAGCTCAGTGACAGTGAGGACAGTGACAGTGAACAAACCCCAGAGAAGCCTCCCTCCTCATCTGCACCTCCAAGTGCTCCACAGTCCCTTCCAGAACCAGTGGCATCAGCACATTCCAGCAGTGCAGAGTCAGAAAGCACCAGTGACTCAGACA…	ENSG00000172493	AFF1	ENSP00000424881	37	180
AF024541	2	AFF1	4	88005270	88029426	61	495	AGCAGACCTACTCCAATGAAGTCCATTGTGTTGAAGAGATTCTGAAGGAAATGACCCATTCATGGCCGCCTCCTTTGACAGCAATACATACGCCTAGTACAGCTGAGCCATCCAAGTTTCCTTTCCCTACAAAGGACTCTCAGCATGTCAGTTCTGTAACCCAAAACCAAAAACAATATGATACATCTTCAAAAACTCACTCAAATTCTCAGCAAGGAACGTCATCCATGCTCGAAGACGACCTTCAGCTCAGTGACAGTGAGGACAGTGACAGTGAACAAACCCCAGAGAAGCCTCCCTCCTCATCTGCACCTCCAAGTGCTCCACAGTCCCTTCCAGAACCAGTGGCATCAGCACATTCCAGCAGTGCAGAGTCAGAAAGCACCAGTGACTCAGACA…	ENSG00000172493	AFF1	ENSP00000424766	0	127
AF031404	1	MLL	11	118353149	118355690	1	308	GCAAACAGAAAAAAGTGGCTCCCCGCCCAAGTATCCCTGTAAAACAAAAACCAAAAGAAAAGGAAAAACCACCTCCGGTCAATAAGCAGGAGAATGCAGGCACTTTGAACATCCTCAGCACTCTCTCCAATGGCAATAGTTCTAAGCAAAAAATTCCAGCAGATGGAGTCCACAGGATCAGAGTGGACTTTAAGGAGGATTGTGAAGCAGAAAATGTGTGGGAGATGGGAGGCTTAGGAATCTTGACTTCTGTTCCTATCACACCCAGGGTGGTTTGCTTTCTCTGTGCCAGTAGTGGGCATGTAGAG	ENSG00000118058	KMT2A	ENSP00000436786	1342	1444
AF031404	1	MLL	11	118353149	118355690	1	308	GCAAACAGAAAAAAGTGGCTCCCCGCCCAAGTATCCCTGTAAAACAAAAACCAAAAGAAAAGGAAAAACCACCTCCGGTCAATAAGCAGGAGAATGCAGGCACTTTGAACATCCTCAGCACTCTCTCCAATGGCAATAGTTCTAAGCAAAAAATTCCAGCAGATGGAGTCCACAGGATCAGAGTGGACTTTAAGGAGGATTGTGAAGCAGAAAATGTGTGGGAGATGGGAGGCTTAGGAATCTTGACTTCTGTTCCTATCACACCCAGGGTGGTTTGCTTTCTCTGTGCCAGTAGTGGGCATGTAGAG	ENSG00000118058	KMT2A	ENSP00000374157	1342	1444
AF031404	1	MLL	11	118353149	118355690	1	308	GCAAACAGAAAAAAGTGGCTCCCCGCCCAAGTATCCCTGTAAAACAAAAACCAAAAGAAAAGGAAAAACCACCTCCGGTCAATAAGCAGGAGAATGCAGGCACTTTGAACATCCTCAGCACTCTCTCCAATGGCAATAGTTCTAAGCAAAAAATTCCAGCAGATGGAGTCCACAGGATCAGAGTGGACTTTAAGGAGGATTGTGAAGCAGAAAATGTGTGGGAGATGGGAGGCTTAGGAATCTTGACTTCTGTTCCTATCACACCCAGGGTGGTTTGCTTTCTCTGTGCCAGTAGTGGGCATGTAGAG	ENSG00000118058	KMT2A	ENSP00000432391	1375	1438
AF031404	1	MLL	11	118353149	118355690	1	308	GCAAACAGAAAAAAGTGGCTCCCCGCCCAAGTATCCCTGTAAAACAAAAACCAAAAGAAAAGGAAAAACCACCTCCGGTCAATAAGCAGGAGAATGCAGGCACTTTGAACATCCTCAGCACTCTCTCCAATGGCAATAGTTCTAAGCAAAAAATTCCAGCAGATGGAGTCCACAGGATCAGAGTGGACTTTAAGGAGGATTGTGAAGCAGAAAATGTGTGGGAGATGGGAGGCTTAGGAATCTTGACTTCTGTTCCTATCACACCCAGGGTGGTTTGCTTTCTCTGTGCCAGTAGTGGGCATGTAGAG	ENSG00000118058	KMT2A	ENSP00000376612	92	156
AF031404	2	AFF1	4	88005270	88029426	307	741	AGCAGACCTACTCCAATGAAGTCCATTGTGTTGAAGAGATTCTGAAGGAAATGACCCATTCATGGCCGCCTCCTTTGACAGCAATACATACGCCTAGTACAGCTGAGCCATCCAAGTTTCCTTTCCCTACAAAGGACTCTCAGCATGTCAGTTCTGTAACCCAAAACCAAAAACAATATGATACATCTTCAAAAACTCACTCAAATTCTCAGCAAGGAACGTCATCCATGCTCGAAGACGACCTTCAGCTCAGTGACAGTGAGGACAGTGACAGTGAACAAACCCCAGAGAAGCCTCCCTCCTCATCTGCACCTCCAAGTGCTCCACAGTCCCTTCCAGAACCAGTGGCATCAGCACATTCCAGCAGTGCAGAGTCAGAAAGCACCAGTGACTCAGACA…	ENSG00000172493	AFF1	ENSP00000378578	353	497
AF031404	2	AFF1	4	88005270	88029426	307	741	AGCAGACCTACTCCAATGAAGTCCATTGTGTTGAAGAGATTCTGAAGGAAATGACCCATTCATGGCCGCCTCCTTTGACAGCAATACATACGCCTAGTACAGCTGAGCCATCCAAGTTTCCTTTCCCTACAAAGGACTCTCAGCATGTCAGTTCTGTAACCCAAAACCAAAAACAATATGATACATCTTCAAAAACTCACTCAAATTCTCAGCAAGGAACGTCATCCATGCTCGAAGACGACCTTCAGCTCAGTGACAGTGAGGACAGTGACAGTGAACAAACCCCAGAGAAGCCTCCCTCCTCATCTGCACCTCCAAGTGCTCCACAGTCCCTTCCAGAACCAGTGGCATCAGCACATTCCAGCAGTGCAGAGTCAGAAAGCACCAGTGACTCAGACA…	ENSG00000172493	AFF1	ENSP00000305689	346	490
AF031404	2	AFF1	4	88005270	88029426	307	741	AGCAGACCTACTCCAATGAAGTCCATTGTGTTGAAGAGATTCTGAAGGAAATGACCCATTCATGGCCGCCTCCTTTGACAGCAATACATACGCCTAGTACAGCTGAGCCATCCAAGTTTCCTTTCCCTACAAAGGACTCTCAGCATGTCAGTTCTGTAACCCAAAACCAAAAACAATATGATACATCTTCAAAAACTCACTCAAATTCTCAGCAAGGAACGTCATCCATGCTCGAAGACGACCTTCAGCTCAGTGACAGTGAGGACAGTGACAGTGAACAAACCCCAGAGAAGCCTCCCTCCTCATCTGCACCTCCAAGTGCTCCACAGTCCCTTCCAGAACCAGTGGCATCAGCACATTCCAGCAGTGCAGAGTCAGAAAGCACCAGTGACTCAGACA…	ENSG00000172493	AFF1	ENSP00000440843	0	128
AF031404	2	AFF1	4	88005270	88029426	307	741	AGCAGACCTACTCCAATGAAGTCCATTGTGTTGAAGAGATTCTGAAGGAAATGACCCATTCATGGCCGCCTCCTTTGACAGCAATACATACGCCTAGTACAGCTGAGCCATCCAAGTTTCCTTTCCCTACAAAGGACTCTCAGCATGTCAGTTCTGTAACCCAAAACCAAAAACAATATGATACATCTTCAAAAACTCACTCAAATTCTCAGCAAGGAACGTCATCCATGCTCGAAGACGACCTTCAGCTCAGTGACAGTGAGGACAGTGACAGTGAACAAACCCCAGAGAAGCCTCCCTCCTCATCTGCACCTCCAAGTGCTCCACAGTCCCTTCCAGAACCAGTGGCATCAGCACATTCCAGCAGTGCAGAGTCAGAAAGCACCAGTGACTCAGACA…	ENSG00000172493	AFF1	ENSP00000424483	353	416
AF031404	2	AFF1	4	88005270	88029426	307	741	AGCAGACCTACTCCAATGAAGTCCATTGTGTTGAAGAGATTCTGAAGGAAATGACCCATTCATGGCCGCCTCCTTTGACAGCAATACATACGCCTAGTACAGCTGAGCCATCCAAGTTTCCTTTCCCTACAAAGGACTCTCAGCATGTCAGTTCTGTAACCCAAAACCAAAAACAATATGATACATCTTCAAAAACTCACTCAAATTCTCAGCAAGGAACGTCATCCATGCTCGAAGACGACCTTCAGCTCAGTGACAGTGAGGACAGTGACAGTGAACAAACCCCAGAGAAGCCTCCCTCCTCATCTGCACCTCCAAGTGCTCCACAGTCCCTTCCAGAACCAGTGGCATCAGCACATTCCAGCAGTGCAGAGTCAGAAAGCACCAGTGACTCAGACA…	ENSG00000172493	AFF1	ENSP00000427593	353	406
AF031404	2	AFF1	4	88005270	88029426	307	741	AGCAGACCTACTCCAATGAAGTCCATTGTGTTGAAGAGATTCTGAAGGAAATGACCCATTCATGGCCGCCTCCTTTGACAGCAATACATACGCCTAGTACAGCTGAGCCATCCAAGTTTCCTTTCCCTACAAAGGACTCTCAGCATGTCAGTTCTGTAACCCAAAACCAAAAACAATATGATACATCTTCAAAAACTCACTCAAATTCTCAGCAAGGAACGTCATCCATGCTCGAAGACGACCTTCAGCTCAGTGACAGTGAGGACAGTGACAGTGAACAAACCCCAGAGAAGCCTCCCTCCTCATCTGCACCTCCAAGTGCTCCACAGTCCCTTCCAGAACCAGTGGCATCAGCACATTCCAGCAGTGCAGAGTCAGAAAGCACCAGTGACTCAGACA…	ENSG00000172493	AFF1	ENSP00000424881	37	180
AF031404	2	AFF1	4	88005270	88029426	307	741	AGCAGACCTACTCCAATGAAGTCCATTGTGTTGAAGAGATTCTGAAGGAAATGACCCATTCATGGCCGCCTCCTTTGACAGCAATACATACGCCTAGTACAGCTGAGCCATCCAAGTTTCCTTTCCCTACAAAGGACTCTCAGCATGTCAGTTCTGTAACCCAAAACCAAAAACAATATGATACATCTTCAAAAACTCACTCAAATTCTCAGCAAGGAACGTCATCCATGCTCGAAGACGACCTTCAGCTCAGTGACAGTGAGGACAGTGACAGTGAACAAACCCCAGAGAAGCCTCCCTCCTCATCTGCACCTCCAAGTGCTCCACAGTCCCTTCCAGAACCAGTGGCATCAGCACATTCCAGCAGTGCAGAGTCAGAAAGCACCAGTGACTCAGACA…	ENSG00000172493	AFF1	ENSP00000424766	0	127
AF041811	1	ETV6	12	12022570	12022903	1	334	GAGAACAACCACCAGGAGTCCTACCCTCTGTCAGTGTCTCCCATGGAGAATAATCACTGCCCAGCGTCCTCCGAGTCCCACCCGAAGCCATCCAGCCCCCGGCAGGAGAGCACACGCGTGATCCAGCTGATGCCCAGCCCCATCATGCACCCTCTGATCCTGAACCCCCGGCACTCCGTGGATTTCAAACAGTCCAGGCTCTCCGAGGACGGGCTGCATAGGGAAGGGAAGCCCATCAACCTCTCTCATCGGGAAGACCTGGCTTACATGAACCACATCATGGTCTCTGTCTCCCCGCCTGAAGAGCACGCCATGCCCATTGGGAGAATAGCAG	ENSG00000139083	ETV6	ENSP00000379658	225	336
AF041811	2	NTRK3	15	88419991	88483987	332	1402	CAGATGTGCAGCACATTAAGAGGAGAGACATCGTGCTGAAGCGAGAACTGGGTGAGGGAGCCTTTGGAAAGGTCTTCCTGGCCGAGTGCTACAACCTCAGCCCGACCAAGGACAAGATGCTTGTGGCTGTGAAGGCCCTGAAGGATCCCACCCTGGCTGCCCGGAAGGATTTCCAGAGGGAGGCCGAGCTGCTCACCAACCTGCAGCATGAGCACATTGTCAAGTTCTATGGAGTGTGCGGCGATGGGGACCCCCTCATCATGGTCTTTGAATACATGAAGCATGGAGACCTGAATAAGTTCCTCAGGGCCCATGGGCCAGATGCAATGATCCTTGTGGATGGACAGCCACGCCAGGCCAAGGGTGAGCTGGGGCTCTCCCAAATGCTCCACATTGCCA…	ENSG00000140538	NTRK3	ENSP00000354207	529	839
AF041811	2	NTRK3	15	88419991	88483987	332	1402	CAGATGTGCAGCACATTAAGAGGAGAGACATCGTGCTGAAGCGAGAACTGGGTGAGGGAGCCTTTGGAAAGGTCTTCCTGGCCGAGTGCTACAACCTCAGCCCGACCAAGGACAAGATGCTTGTGGCTGTGAAGGCCCTGAAGGATCCCACCCTGGCTGCCCGGAAGGATTTCCAGAGGGAGGCCGAGCTGCTCACCAACCTGCAGCATGAGCACATTGTCAAGTTCTATGGAGTGTGCGGCGATGGGGACCCCCTCATCATGGTCTTTGAATACATGAAGCATGGAGACCTGAATAAGTTCCTCAGGGCCCATGGGCCAGATGCAATGATCCTTGTGGATGGACAGCCACGCCAGGCCAAGGGTGAGCTGGGGCTCTCCCAAATGCTCCACATTGCCA…	ENSG00000140538	NTRK3	ENSP00000350356	521	831
AF041811	2	NTRK3	15	88419991	88483987	332	1402	CAGATGTGCAGCACATTAAGAGGAGAGACATCGTGCTGAAGCGAGAACTGGGTGAGGGAGCCTTTGGAAAGGTCTTCCTGGCCGAGTGCTACAACCTCAGCCCGACCAAGGACAAGATGCTTGTGGCTGTGAAGGCCCTGAAGGATCCCACCCTGGCTGCCCGGAAGGATTTCCAGAGGGAGGCCGAGCTGCTCACCAACCTGCAGCATGAGCACATTGTCAAGTTCTATGGAGTGTGCGGCGATGGGGACCCCCTCATCATGGTCTTTGAATACATGAAGCATGGAGACCTGAATAAGTTCCTCAGGGCCCATGGGCCAGATGCAATGATCCTTGTGGATGGACAGCCACGCCAGGCCAAGGGTGAGCTGGGGCTCTCCCAAATGCTCCACATTGCCA…	ENSG00000140538	NTRK3	ENSP00000377990	529	825
AF041811	2	NTRK3	15	88419991	88483987	332	1402	CAGATGTGCAGCACATTAAGAGGAGAGACATCGTGCTGAAGCGAGAACTGGGTGAGGGAGCCTTTGGAAAGGTCTTCCTGGCCGAGTGCTACAACCTCAGCCCGACCAAGGACAAGATGCTTGTGGCTGTGAAGGCCCTGAAGGATCCCACCCTGGCTGCCCGGAAGGATTTCCAGAGGGAGGCCGAGCTGCTCACCAACCTGCAGCATGAGCACATTGTCAAGTTCTATGGAGTGTGCGGCGATGGGGACCCCCTCATCATGGTCTTTGAATACATGAAGCATGGAGACCTGAATAAGTTCCTCAGGGCCCATGGGCCAGATGCAATGATCCTTGTGGATGGACAGCCACGCCAGGCCAAGGGTGAGCTGGGGCTCTCCCAAATGCTCCACATTGCCA…	ENSG00000140538	NTRK3	ENSP00000347397	529	825
AF041811	2	NTRK3	15	88419991	88483987	332	1402	CAGATGTGCAGCACATTAAGAGGAGAGACATCGTGCTGAAGCGAGAACTGGGTGAGGGAGCCTTTGGAAAGGTCTTCCTGGCCGAGTGCTACAACCTCAGCCCGACCAAGGACAAGATGCTTGTGGCTGTGAAGGCCCTGAAGGATCCCACCCTGGCTGCCCGGAAGGATTTCCAGAGGGAGGCCGAGCTGCTCACCAACCTGCAGCATGAGCACATTGTCAAGTTCTATGGAGTGTGCGGCGATGGGGACCCCCTCATCATGGTCTTTGAATACATGAAGCATGGAGACCTGAATAAGTTCCTCAGGGCCCATGGGCCAGATGCAATGATCCTTGTGGATGGACAGCCACGCCAGGCCAAGGGTGAGCTGGGGCTCTCCCAAATGCTCCACATTGCCA…	ENSG00000140538	NTRK3	ENSP00000453959	521	817
AF041811	2	NTRK3	15	88419991	88483987	332	1402	CAGATGTGCAGCACATTAAGAGGAGAGACATCGTGCTGAAGCGAGAACTGGGTGAGGGAGCCTTTGGAAAGGTCTTCCTGGCCGAGTGCTACAACCTCAGCCCGACCAAGGACAAGATGCTTGTGGCTGTGAAGGCCCTGAAGGATCCCACCCTGGCTGCCCGGAAGGATTTCCAGAGGGAGGCCGAGCTGCTCACCAACCTGCAGCATGAGCACATTGTCAAGTTCTATGGAGTGTGCGGCGATGGGGACCCCCTCATCATGGTCTTTGAATACATGAAGCATGGAGACCTGAATAAGTTCCTCAGGGCCCATGGGCCAGATGCAATGATCCTTGTGGATGGACAGCCACGCCAGGCCAAGGGTGAGCTGGGGCTCTCCCAAATGCTCCACATTGCCA…	ENSG00000140538	NTRK3	ENSP00000453511	521	705
AF041811	2	NTRK3	15	88419991	88483987	332	1402	CAGATGTGCAGCACATTAAGAGGAGAGACATCGTGCTGAAGCGAGAACTGGGTGAGGGAGCCTTTGGAAAGGTCTTCCTGGCCGAGTGCTACAACCTCAGCCCGACCAAGGACAAGATGCTTGTGGCTGTGAAGGCCCTGAAGGATCCCACCCTGGCTGCCCGGAAGGATTTCCAGAGGGAGGCCGAGCTGCTCACCAACCTGCAGCATGAGCACATTGTCAAGTTCTATGGAGTGTGCGGCGATGGGGACCCCCTCATCATGGTCTTTGAATACATGAAGCATGGAGACCTGAATAAGTTCCTCAGGGCCCATGGGCCAGATGCAATGATCCTTGTGGATGGACAGCCACGCCAGGCCAAGGGTGAGCTGGGGCTCTCCCAAATGCTCCACATTGCCA…	ENSG00000140538	NTRK3	ENSP00000437773	431	617
AF041811	2	NTRK3	15	88419991	88483987	332	1402	CAGATGTGCAGCACATTAAGAGGAGAGACATCGTGCTGAAGCGAGAACTGGGTGAGGGAGCCTTTGGAAAGGTCTTCCTGGCCGAGTGCTACAACCTCAGCCCGACCAAGGACAAGATGCTTGTGGCTGTGAAGGCCCTGAAGGATCCCACCCTGGCTGCCCGGAAGGATTTCCAGAGGGAGGCCGAGCTGCTCACCAACCTGCAGCATGAGCACATTGTCAAGTTCTATGGAGTGTGCGGCGATGGGGACCCCCTCATCATGGTCTTTGAATACATGAAGCATGGAGACCTGAATAAGTTCCTCAGGGCCCATGGGCCAGATGCAATGATCCTTGTGGATGGACAGCCACGCCAGGCCAAGGGTGAGCTGGGGCTCTCCCAAATGCTCCACATTGCCA…	ENSG00000140538	NTRK3	ENSP00000473315	0	146
AF047022	1	EWSR1	22	29683059	29683123	1	65	AACTGGATCCTACAGCCAAGCTCCAAGTCAATATAGCCAACAGAGCAGCAGCTACGGGCAGCAGA	ENSG00000182944	EWSR1	ENSP00000400142	249	270
AF047022	1	EWSR1	22	29683059	29683123	1	65	AACTGGATCCTACAGCCAAGCTCCAAGTCAATATAGCCAACAGAGCAGCAGCTACGGGCAGCAGA	ENSG00000182944	EWSR1	ENSP00000381031	243	264
AF047022	1	EWSR1	22	29683059	29683123	1	65	AACTGGATCCTACAGCCAAGCTCCAAGTCAATATAGCCAACAGAGCAGCAGCTACGGGCAGCAGA	ENSG00000182944	EWSR1	ENSP00000385726	243	264
AF047022	1	EWSR1	22	29683059	29683123	1	65	AACTGGATCCTACAGCCAAGCTCCAAGTCAATATAGCCAACAGAGCAGCAGCTACGGGCAGCAGA	ENSG00000182944	EWSR1	ENSP00000330896	243	264
AF047022	1	EWSR1	22	29683059	29683123	1	65	AACTGGATCCTACAGCCAAGCTCCAAGTCAATATAGCCAACAGAGCAGCAGCTACGGGCAGCAGA	ENSG00000182944	EWSR1	ENSP00000330516	243	264
AF047022	1	EWSR1	22	29683059	29683123	1	65	AACTGGATCCTACAGCCAAGCTCCAAGTCAATATAGCCAACAGAGCAGCAGCTACGGGCAGCAGA	ENSG00000182944	EWSR1	ENSP00000331699	187	208
AF047022	1	EWSR1	22	29683059	29683123	1	65	AACTGGATCCTACAGCCAAGCTCCAAGTCAATATAGCCAACAGAGCAGCAGCTACGGGCAGCAGA	ENSG00000182944	EWSR1	ENSP00000327456	243	264
AF047022	1	EWSR1	22	29683059	29683123	1	65	AACTGGATCCTACAGCCAAGCTCCAAGTCAATATAGCCAACAGAGCAGCAGCTACGGGCAGCAGA	ENSG00000182944	EWSR1	ENSP00000412670	244	265
AF047022	1	EWSR1	22	29683059	29683123	1	65	AACTGGATCCTACAGCCAAGCTCCAAGTCAATATAGCCAACAGAGCAGCAGCTACGGGCAGCAGA	ENSG00000182944	EWSR1	ENSP00000393637	187	208
AF047022	1	EWSR1	22	29683059	29683123	1	65	AACTGGATCCTACAGCCAAGCTCCAAGTCAATATAGCCAACAGAGCAGCAGCTACGGGCAGCAGA	ENSG00000182944	EWSR1	ENSP00000395200	168	179
AF047022	2	ATF1	12	51207793	51208167	66	353	TTGCCATTGCCCCAAATGGAGCCTTACAGTTGGCAAGTCCAGGCACAGATGGAGTACAGGGACTTCAGACATTAACCATGACAAATTCAGGCAGTACTCAGCAAGGTACAACTATTCTTCAGTATGCACAGACCTCTGATGGACAGCAGATACTTGTGCCCAGCAATCAGGTGGTCGTACAAACTGCATCAGGAGATATGCCAACATATCAGATCCGAACTACACCTTCAGCTACTTCTCTGCCACAAACTGTGGTGATGACATCTCCTGTGACTCTCACCTCTCAGA	ENSG00000123268	ATF1	ENSP00000262053	110	205
AF047022	2	ATF1	12	51207793	51208167	66	353	TTGCCATTGCCCCAAATGGAGCCTTACAGTTGGCAAGTCCAGGCACAGATGGAGTACAGGGACTTCAGACATTAACCATGACAAATTCAGGCAGTACTCAGCAAGGTACAACTATTCTTCAGTATGCACAGACCTCTGATGGACAGCAGATACTTGTGCCCAGCAATCAGGTGGTCGTACAAACTGCATCAGGAGATATGCCAACATATCAGATCCGAACTACACCTTCAGCTACTTCTCTGCCACAAACTGTGGTGATGACATCTCCTGTGACTCTCACCTCTCAGA	ENSG00000123268	ATF1	ENSP00000448921	110	199
AF047022	2	ATF1	12	51207793	51208167	66	353	TTGCCATTGCCCCAAATGGAGCCTTACAGTTGGCAAGTCCAGGCACAGATGGAGTACAGGGACTTCAGACATTAACCATGACAAATTCAGGCAGTACTCAGCAAGGTACAACTATTCTTCAGTATGCACAGACCTCTGATGGACAGCAGATACTTGTGCCCAGCAATCAGGTGGTCGTACAAACTGCATCAGGAGATATGCCAACATATCAGATCCGAACTACACCTTCAGCTACTTCTCTGCCACAAACTGTGGTGATGACATCTCCTGTGACTCTCACCTCTCAGA	ENSG00000123268	ATF1	ENSP00000448592	110	169
AF060927	1	MLLT10	10	21823678	21827841	1	136	CGAGAACCCGCTGGTTTATTGCGACGGGCACGGCTGCAGCGTCGCGGTGCATCAAGCTTGCTATGGCATTGTTCAAGTACCCACTGGACCGTGGTTTTGCAGGAAATGTGAATCTCAGGAGAGAGCAGCCAGAGTG	ENSG00000078403	MLLT10	ENSP00000307411	35	80
AF060927	1	MLLT10	10	21823678	21827841	1	136	CGAGAACCCGCTGGTTTATTGCGACGGGCACGGCTGCAGCGTCGCGGTGCATCAAGCTTGCTATGGCATTGTTCAAGTACCCACTGGACCGTGGTTTTGCAGGAAATGTGAATCTCAGGAGAGAGCAGCCAGAGTG	ENSG00000078403	MLLT10	ENSP00000366258	35	80
AF060927	1	MLLT10	10	21823678	21827841	1	136	CGAGAACCCGCTGGTTTATTGCGACGGGCACGGCTGCAGCGTCGCGGTGCATCAAGCTTGCTATGGCATTGTTCAAGTACCCACTGGACCGTGGTTTTGCAGGAAATGTGAATCTCAGGAGAGAGCAGCCAGAGTG	ENSG00000078403	MLLT10	ENSP00000366272	35	80
AF060927	1	MLLT10	10	21823678	21827841	1	136	CGAGAACCCGCTGGTTTATTGCGACGGGCACGGCTGCAGCGTCGCGGTGCATCAAGCTTGCTATGGCATTGTTCAAGTACCCACTGGACCGTGGTTTTGCAGGAAATGTGAATCTCAGGAGAGAGCAGCCAGAGTG	ENSG00000078403	MLLT10	ENSP00000366304	35	80
AF060927	1	MLLT10	10	21823678	21827841	1	136	CGAGAACCCGCTGGTTTATTGCGACGGGCACGGCTGCAGCGTCGCGGTGCATCAAGCTTGCTATGGCATTGTTCAAGTACCCACTGGACCGTGGTTTTGCAGGAAATGTGAATCTCAGGAGAGAGCAGCCAGAGTG	ENSG00000078403	MLLT10	ENSP00000366295	35	80
AF060927	1	MLLT10	10	21823678	21827841	1	136	CGAGAACCCGCTGGTTTATTGCGACGGGCACGGCTGCAGCGTCGCGGTGCATCAAGCTTGCTATGGCATTGTTCAAGTACCCACTGGACCGTGGTTTTGCAGGAAATGTGAATCTCAGGAGAGAGCAGCCAGAGTG	ENSG00000078403	MLLT10	ENSP00000397800	0	45
AF060927	2	PICALM	11	85670030	85670104	136	210	GATACAGTTTATGTAACTTGATGGAAGAAAATGGAATTACTCCAAAAAGACAAGTGCTCAAGCAGCAAAATCCTT	ENSG00000073921	PICALM	ENSP00000377015	648	652
AF060927	2	PICALM	11	85670030	85670104	136	210	GATACAGTTTATGTAACTTGATGGAAGAAAATGGAATTACTCCAAAAAGACAAGTGCTCAAGCAGCAAAATCCTT	ENSG00000073921	PICALM	ENSP00000433846	641	645
AF060927	2	PICALM	11	85670030	85670104	136	210	GATACAGTTTATGTAACTTGATGGAAGAAAATGGAATTACTCCAAAAAGACAAGTGCTCAAGCAGCAAAATCCTT	ENSG00000073921	PICALM	ENSP00000348718	628	632
AF060927	2	PICALM	11	85670030	85670104	136	210	GATACAGTTTATGTAACTTGATGGAAGAAAATGGAATTACTCCAAAAAGACAAGTGCTCAAGCAGCAAAATCCTT	ENSG00000073921	PICALM	ENSP00000436958	606	610
AF060927	2	PICALM	11	85670030	85670104	136	210	GATACAGTTTATGTAACTTGATGGAAGAAAATGGAATTACTCCAAAAAGACAAGTGCTCAAGCAGCAAAATCCTT	ENSG00000073921	PICALM	ENSP00000434884	547	551
AF060927	2	PICALM	11	85670030	85670104	136	210	GATACAGTTTATGTAACTTGATGGAAGAAAATGGAATTACTCCAAAAAGACAAGTGCTCAAGCAGCAAAATCCTT	ENSG00000073921	PICALM	ENSP00000435807	304	307
AF060927	2	PICALM	11	85670030	85670104	136	210	GATACAGTTTATGTAACTTGATGGAAGAAAATGGAATTACTCCAAAAAGACAAGTGCTCAAGCAGCAAAATCCTT	ENSG00000073921	PICALM	ENSP00000432976	260	263
AF060927	2	PICALM	11	85670030	85670104	136	210	GATACAGTTTATGTAACTTGATGGAAGAAAATGGAATTACTCCAAAAAGACAAGTGCTCAAGCAGCAAAATCCTT	ENSG00000073921	PICALM	ENSP00000432509	240	244
AF060927	2	PICALM	11	85670030	85670104	136	210	GATACAGTTTATGTAACTTGATGGAAGAAAATGGAATTACTCCAAAAAGACAAGTGCTCAAGCAGCAAAATCCTT	ENSG00000073921	PICALM	ENSP00000435311	130	133
AF060928	1	MLLT10	10	21823678	21823733	1	56	CGAGAACCCGCTGGTTTATTGCGACGGGCACGGCTGCAGCGTCGCGGTGCATCAAG	ENSG00000078403	MLLT10	ENSP00000307411	35	53
AF060928	1	MLLT10	10	21823678	21823733	1	56	CGAGAACCCGCTGGTTTATTGCGACGGGCACGGCTGCAGCGTCGCGGTGCATCAAG	ENSG00000078403	MLLT10	ENSP00000366258	35	53
AF060928	1	MLLT10	10	21823678	21823733	1	56	CGAGAACCCGCTGGTTTATTGCGACGGGCACGGCTGCAGCGTCGCGGTGCATCAAG	ENSG00000078403	MLLT10	ENSP00000366272	35	53
AF060928	1	MLLT10	10	21823678	21823733	1	56	CGAGAACCCGCTGGTTTATTGCGACGGGCACGGCTGCAGCGTCGCGGTGCATCAAG	ENSG00000078403	MLLT10	ENSP00000366304	35	53
AF060928	1	MLLT10	10	21823678	21823733	1	56	CGAGAACCCGCTGGTTTATTGCGACGGGCACGGCTGCAGCGTCGCGGTGCATCAAG	ENSG00000078403	MLLT10	ENSP00000366295	35	53
AF060928	1	MLLT10	10	21823678	21823733	1	56	CGAGAACCCGCTGGTTTATTGCGACGGGCACGGCTGCAGCGTCGCGGTGCATCAAG	ENSG00000078403	MLLT10	ENSP00000397800	0	19
AF060928	2	PICALM	11	85670030	85670105	55	130	AGATACAGTTTATGTAACTTGATGGAAGAAAATGGAATTACTCCAAAAAGACAAGTGCTCAAGCAGCAAAATCCTT	ENSG00000073921	PICALM	ENSP00000377015	648	652
AF060928	2	PICALM	11	85670030	85670105	55	130	AGATACAGTTTATGTAACTTGATGGAAGAAAATGGAATTACTCCAAAAAGACAAGTGCTCAAGCAGCAAAATCCTT	ENSG00000073921	PICALM	ENSP00000433846	641	645
AF060928	2	PICALM	11	85670030	85670105	55	130	AGATACAGTTTATGTAACTTGATGGAAGAAAATGGAATTACTCCAAAAAGACAAGTGCTCAAGCAGCAAAATCCTT	ENSG00000073921	PICALM	ENSP00000348718	628	632
AF060928	2	PICALM	11	85670030	85670105	55	130	AGATACAGTTTATGTAACTTGATGGAAGAAAATGGAATTACTCCAAAAAGACAAGTGCTCAAGCAGCAAAATCCTT	ENSG00000073921	PICALM	ENSP00000436958	606	610
AF060928	2	PICALM	11	85670030	85670105	55	130	AGATACAGTTTATGTAACTTGATGGAAGAAAATGGAATTACTCCAAAAAGACAAGTGCTCAAGCAGCAAAATCCTT	ENSG00000073921	PICALM	ENSP00000434884	547	551
AF060928	2	PICALM	11	85670030	85670105	55	130	AGATACAGTTTATGTAACTTGATGGAAGAAAATGGAATTACTCCAAAAAGACAAGTGCTCAAGCAGCAAAATCCTT	ENSG00000073921	PICALM	ENSP00000435807	304	307
AF060928	2	PICALM	11	85670030	85670105	55	130	AGATACAGTTTATGTAACTTGATGGAAGAAAATGGAATTACTCCAAAAAGACAAGTGCTCAAGCAGCAAAATCCTT	ENSG00000073921	PICALM	ENSP00000432976	260	263
AF060928	2	PICALM	11	85670030	85670105	55	130	AGATACAGTTTATGTAACTTGATGGAAGAAAATGGAATTACTCCAAAAAGACAAGTGCTCAAGCAGCAAAATCCTT	ENSG00000073921	PICALM	ENSP00000432509	240	244
AF060928	2	PICALM	11	85670030	85670105	55	130	AGATACAGTTTATGTAACTTGATGGAAGAAAATGGAATTACTCCAAAAAGACAAGTGCTCAAGCAGCAAAATCCTT	ENSG00000073921	PICALM	ENSP00000435311	130	133
AF060929	1	MLLT10	10	21823678	21860955	1	188	CGAGAACCCGCTGGTTTATTGCGACGGGCACGGCTGCAGCGTCGCGGTGCATCAAGCTTGCTATGGCATTGTTCAAGTACCCACTGGACCGTGGTTTTGCAGGAAATGTGAATCTCAGGAGAGAGCAGCCAGAGTGTTATTGCTTACTGTGAGCTAAGACAGTTTTGCCTAACCTCGAAGTCATGAAG	ENSG00000078403	MLLT10	ENSP00000307411	35	80
AF060929	1	MLLT10	10	21823678	21860955	1	188	CGAGAACCCGCTGGTTTATTGCGACGGGCACGGCTGCAGCGTCGCGGTGCATCAAGCTTGCTATGGCATTGTTCAAGTACCCACTGGACCGTGGTTTTGCAGGAAATGTGAATCTCAGGAGAGAGCAGCCAGAGTGTTATTGCTTACTGTGAGCTAAGACAGTTTTGCCTAACCTCGAAGTCATGAAG	ENSG00000078403	MLLT10	ENSP00000366258	35	80
AF060929	1	MLLT10	10	21823678	21860955	1	188	CGAGAACCCGCTGGTTTATTGCGACGGGCACGGCTGCAGCGTCGCGGTGCATCAAGCTTGCTATGGCATTGTTCAAGTACCCACTGGACCGTGGTTTTGCAGGAAATGTGAATCTCAGGAGAGAGCAGCCAGAGTGTTATTGCTTACTGTGAGCTAAGACAGTTTTGCCTAACCTCGAAGTCATGAAG	ENSG00000078403	MLLT10	ENSP00000366272	35	80
AF060929	1	MLLT10	10	21823678	21860955	1	188	CGAGAACCCGCTGGTTTATTGCGACGGGCACGGCTGCAGCGTCGCGGTGCATCAAGCTTGCTATGGCATTGTTCAAGTACCCACTGGACCGTGGTTTTGCAGGAAATGTGAATCTCAGGAGAGAGCAGCCAGAGTGTTATTGCTTACTGTGAGCTAAGACAGTTTTGCCTAACCTCGAAGTCATGAAG	ENSG00000078403	MLLT10	ENSP00000366304	35	179
AF060929	1	MLLT10	10	21823678	21860955	1	188	CGAGAACCCGCTGGTTTATTGCGACGGGCACGGCTGCAGCGTCGCGGTGCATCAAGCTTGCTATGGCATTGTTCAAGTACCCACTGGACCGTGGTTTTGCAGGAAATGTGAATCTCAGGAGAGAGCAGCCAGAGTGTTATTGCTTACTGTGAGCTAAGACAGTTTTGCCTAACCTCGAAGTCATGAAG	ENSG00000078403	MLLT10	ENSP00000366295	35	126
AF060929	1	MLLT10	10	21823678	21860955	1	188	CGAGAACCCGCTGGTTTATTGCGACGGGCACGGCTGCAGCGTCGCGGTGCATCAAGCTTGCTATGGCATTGTTCAAGTACCCACTGGACCGTGGTTTTGCAGGAAATGTGAATCTCAGGAGAGAGCAGCCAGAGTGTTATTGCTTACTGTGAGCTAAGACAGTTTTGCCTAACCTCGAAGTCATGAAG	ENSG00000078403	MLLT10	ENSP00000397800	0	45
AF060929	2	PICALM	11	85670030	85685857	187	367	AGCCTCCACAAATGGGAAGTGTTCCTGTAATGACGCAACCAACCTTAATATACAGCCAGCCTGTCATGAGACCTCCAAACCCCTTTGGCCCTGTATCAGGAGCACAGATACAGTTTATGTAACTTGATGGAAGAAAATGGAATTACTCCAAAAAGACAAGTGCTCAAGCAGCAAAATCCTT	ENSG00000073921	PICALM	ENSP00000377015	613	652
AF060929	2	PICALM	11	85670030	85685857	187	367	AGCCTCCACAAATGGGAAGTGTTCCTGTAATGACGCAACCAACCTTAATATACAGCCAGCCTGTCATGAGACCTCCAAACCCCTTTGGCCCTGTATCAGGAGCACAGATACAGTTTATGTAACTTGATGGAAGAAAATGGAATTACTCCAAAAAGACAAGTGCTCAAGCAGCAAAATCCTT	ENSG00000073921	PICALM	ENSP00000433846	606	645
[truncated: 20,458 more rows]

## Sheet: Function, all parents
Biological process and protein class enrichments for all parent genes.
Biological Process Enrichments
[truncated: 48 more rows]

## Sheet: Function, >=2 fusions
Biological process and protein class enrichments for all parent genes which form 2 or more fusion proteins.
[truncated: 28 more rows]

## Sheet: Function, >=5 fusions
Biological process and protein class enrichments for all parent genes which form 5 or more fusion proteins.
[truncated: 11 more rows]
