# Supplementary material for: Molecular Principles of Gene Fusion Mediated Rewiring of Protein Interaction Networks in Cancer
Source: Mol Cell. 2016 Aug 18;63(4):579–92. doi: 10.1016/j.molcel.2016.07.008 (PMC5003813; doi:10.1016/j.molcel.2016.07.008)
Supplement: Table S2. Functions of the Top Quartile Centrality Genes, Related to Figure 2 — The table shows the biological process and protein class enrichments of parent and non-parent genes with the highest PPI network centralities. [file mmc3.xlsx]

## Sheet: Description
Table name	Table Description	Columns	Column Description
Top quartile summary	The top five functional enrichments for the most central parents and non-parents in the Wang PPI network.	centrality measure	Network centrality measure
		gene set	Parent or non-parent gene set
		category	GO-Slim biological process or protein class category for which enrichment is calculated
		enrichment	Fold enrichment of category in the gene set (observed/expected count)
		p value	Bonferroni corrected p value associated with the observed fold enrichment
Parent degree	Genes with the top quartile of degree values (in the parent gene set).	gene	Gene symbol (Entrez)
		degree	Degree centrality of the gene in the Wang PPI network
		category	Category of the gene (i.e. parent)
		PANTHER GO-Slim Biological Process or PANTHER Protein Class	GO-Slim biological process or protein class category for which enrichment is calculated
		Homo sapiens - REFLIST (n)	The number of genes in the reference list, used to compare against the tested gene set
		Client Text Box Input (n)	The number of genes in the gene set under analysis for enrichment
		Client Text Box Input (expected)	The expected number of genes in this category
		Client Text Box Input (over/under)	Symbol representing if the category is over (+) or under (-) represented in the gene set
		Client Text Box Input (fold Enrichment)	Fold enrichment of category in the gene set (observed/expected count)
		Client Text Box Input (P-value)	Bonferroni corrected p value associated with the observed fold enrichment
Non-parent degree	Genes with the top quartile of degree values (in the non-parent gene set).	gene	Gene symbol (Entrez)
		degree	Degree centrality of the gene in the Wang PPI network
		category	Category of the gene (i.e. non-parent)
		PANTHER GO-Slim Biological Process or PANTHER Protein Class	As above.
		Homo sapiens - REFLIST (n)	As above.
		Client Text Box Input (n)	As above.
		Client Text Box Input (expected)	As above.
		Client Text Box Input (over/under)	As above.
		Client Text Box Input (fold Enrichment)	As above.
		Client Text Box Input (P-value)	As above.
Parent betweenness	Genes with the top quartile of betweenness values (in the parent gene set).	gene	Gene symbol (Entrez)
		betweenness	Betweenness centrality of the gene in the Wang PPI network
		category	Category of the gene (i.e. parent)
		PANTHER GO-Slim Biological Process or PANTHER Protein Class	As above.
		Homo sapiens - REFLIST (n)	As above.
		Client Text Box Input (n)	As above.
		Client Text Box Input (expected)	As above.
		Client Text Box Input (over/under)	As above.
		Client Text Box Input (fold Enrichment)	As above.
		Client Text Box Input (P-value)	As above.
Non-parent betweenness	Genes with the top quartile of betweenness values (in the non-parent gene set).	gene	Gene symbol (Entrez)
		betweenness	Betweenness centrality of the gene in the Wang PPI network
		category	Category of the gene (i.e. non-parent)
		PANTHER GO-Slim Biological Process or PANTHER Protein Class	As above.
		Homo sapiens - REFLIST (n)	As above.
		Client Text Box Input (n)	As above.
		Client Text Box Input (expected)	As above.
		Client Text Box Input (over/under)	As above.
		Client Text Box Input (fold Enrichment)	As above.
		Client Text Box Input (P-value)	As above.
Parent hub score	Genes with the top quartile of hub scores (in the parent gene set).	gene	Gene symbol (Entrez)
		hub_score	Hub score centrality of the gene in the Wang PPI network
		category	Category of the gene (i.e. parent)
		PANTHER GO-Slim Biological Process or PANTHER Protein Class	As above.
		Homo sapiens - REFLIST (n)	As above.
		Client Text Box Input (n)	As above.
		Client Text Box Input (expected)	As above.
		Client Text Box Input (over/under)	As above.
		Client Text Box Input (fold Enrichment)	As above.
		Client Text Box Input (P-value)	As above.
Non-parent hub score	Genes with the top quartile of hub scores (in the non-parent gene set).	gene	Gene symbol (Entrez)
		hub_score	Hub score centrality of the gene in the Wang PPI network
		category	Category of the gene (i.e. non-parent)
		PANTHER GO-Slim Biological Process or PANTHER Protein Class	As above.
		Homo sapiens - REFLIST (n)	As above.
		Client Text Box Input (n)	As above.
		Client Text Box Input (expected)	As above.
		Client Text Box Input (over/under)	As above.
		Client Text Box Input (fold Enrichment)	As above.
		Client Text Box Input (P-value)	As above.

## Sheet: Top quartile summary
The top five functional enrichments for the most central parents and non-parents in the Wang PPI network.
Biological Process Enrichments
centrality measure	gene set	category	enrichment	p value
degree	parent	RNA splicing	> 5	6.15e-06
degree	parent	cell proliferation	> 5	0.000326
degree	parent	hemopoiesis	4.57	0.00412
degree	parent	DNA replication	4.5	9.71e-05
degree	parent	DNA repair	4.22	0.000236
degree	non-parent	cell cycle regulation	> 5	2.5e-07
degree	non-parent	protein localization	> 5	0.00354
degree	non-parent	DNA recombination	> 5	6.07e-07
degree	non-parent	hemopoiesis	4.13	1.79e-10
degree	non-parent	negative regulation of apoptosis	3.98	5.55e-08
betweenness	parent	cell proliferation	> 5	0.00304
betweenness	parent	protein folding	4.99	5.55e-05
betweenness	parent	RNA splicing	4.76	0.00121
betweenness	parent	negative regulation of apoptotic process	4.58	0.0442
betweenness	parent	regulation of translation	4.24	0.00399
betweenness	non-parent	DNA recombination	4.49	0.00052
betweenness	non-parent	hemopoiesis	4.14	2.03e-08
betweenness	non-parent	locomotion	3.91	0.0007
betweenness	non-parent	negative regulation of apoptotic process	3.78	1.37e-05
betweenness	non-parent	cell proliferation	3.78	4.01e-06
hub_score	parent	cell proliferation	> 5	1.71e-06
hub_score	parent	mRNA splicing, via spliceosome	> 5	7.21e-07
hub_score	parent	hemopoiesis	4.73	0.00661
hub_score	parent	DNA replication	3.89	0.0096
hub_score	parent	DNA metabolic process	3.69	7.32e-07
hub_score	non-parent	regulation of cell cycle	> 5	0.00288
hub_score	non-parent	negative regulation of apoptotic process	4.45	3.33e-08
hub_score	non-parent	hemopoiesis	4.18	1.62e-08
hub_score	non-parent	DNA recombination	3.93	0.00937
hub_score	non-parent	cell proliferation	3.67	1.3e-05
Protein Class Enrichments
centrality measure	gene set	category	enrichment	p value
degree	parent	DNA helicase	> 5	2.35e-05
degree	parent	non-receptor tyrosine protein kinase	> 5	4.91e-07
degree	parent	acetyltransferase	> 5	7.71e-05
degree	parent	mRNA splicing factor	> 5	1.63e-06
degree	parent	intermediate filament	> 5	0.00121
degree	non-parent	tumor necrosis factor receptor	> 5	0.000149
degree	non-parent	non-receptor tyrosine protein kinase	> 5	3.05e-15
degree	non-parent	nuclear hormone receptor	4.77	2.07e-05
degree	non-parent	protein kinase receptor	4.43	0.0054
degree	non-parent	SNARE protein	4.35	0.000696
betweenness	parent	acetyltransferase	> 5	2.45e-06
betweenness	parent	non-receptor tyrosine protein kinase	> 5	3.87e-05
betweenness	parent	translation factor	> 5	0.000527
betweenness	parent	mRNA splicing factor	> 5	0.00044
betweenness	parent	small GTPase	> 5	0.000228
betweenness	non-parent	heterotrimeric G-protein	> 5	0.00129
betweenness	non-parent	non-receptor tyrosine protein kinase	4.63	2.74e-09
betweenness	non-parent	SNARE protein	4.28	0.00755
betweenness	non-parent	nuclear hormone receptor	4.23	0.00407
betweenness	non-parent	kinase activator	4.1	4.44e-05
hub_score	parent	non-receptor tyrosine protein kinase	> 5	8.62e-08
hub_score	parent	mRNA splicing factor	> 5	7.78e-05
hub_score	parent	mRNA processing factor	4.93	2.49e-05
hub_score	parent	small GTPase	4.71	0.00123
hub_score	parent	protein kinase	4.65	1.17e-11
hub_score	non-parent	tumor necrosis factor receptor	> 5	0.000925
hub_score	non-parent	nuclear hormone receptor	> 5	5.09e-06
hub_score	non-parent	non-receptor tyrosine protein kinase	> 5	1.64e-11
hub_score	non-parent	kinase activator	4.35	8.62e-06
hub_score	non-parent	kinase modulator	3.58	8.98e-11

## Sheet: Parent degree
Genes with the top quartile of degree values (in the parent gene set).
gene	degree	category		Biological Process Enrichments
4188	185	parent		PANTHER GO-Slim Biological Process	Homo sapiens - REFLIST (20814)	Client Text Box Input (488)	Client Text Box Input (expected)	Client Text Box Input (over/under)	Client Text Box Input (fold Enrichment)	Client Text Box Input (P-value)
2130	125	parent		endoderm development (GO:0007492)	12	5	0.28	+	> 5	0.00252
7532	118	parent		RNA splicing, via transesterification reactions (GO:0000375)	132	17	3.09	+	> 5	6.15e-06
4087	89	parent		cell proliferation (GO:0008283)	103	13	2.41	+	> 5	0.000326
1956	78	parent		RNA splicing (GO:0008380)	135	17	3.17	+	> 5	8.45e-06
5359	77	parent		mRNA splicing, via spliceosome (GO:0000398)	183	22	4.29	+	> 5	1.99e-07
1915	75	parent		hemopoiesis (GO:0030097)	112	12	2.63	+	4.57	0.00412
7431	75	parent		DNA replication (GO:0006260)	161	17	3.77	+	4.5	9.71e-05
9802	73	parent		DNA repair (GO:0006281)	172	17	4.03	+	4.22	0.000236
1107	71	parent		DNA metabolic process (GO:0006259)	379	36	8.89	+	4.05	7.17e-10
6714	69	parent		regulation of translation (GO:0006417)	148	14	3.47	+	4.03	0.00337
7529	65	parent		anatomical structure morphogenesis (GO:0009653)	596	55	13.97	+	3.94	3.22e-15
7316	64	parent		chromatin organization (GO:0006325)	250	23	5.86	+	3.92	1.1e-05
4089	61	parent		cellular component morphogenesis (GO:0032989)	478	43	11.21	+	3.84	3.09e-11
2033	59	parent		protein phosphorylation (GO:0006468)	603	53	14.14	+	3.75	9.45e-14
2099	58	parent		mRNA processing (GO:0006397)	274	24	6.42	+	3.74	1.38e-05
3065	57	parent		cell cycle (GO:0007049)	1107	94	25.95	+	3.62	6.94e-25
1400	56	parent		cellular component organization (GO:0016043)	1206	95	28.28	+	3.36	7.84e-23
7534	56	parent		cellular component organization or biogenesis (GO:0071840)	1316	102	30.85	+	3.31	3.23e-24
1856	54	parent		organelle organization (GO:0006996)	571	38	13.39	+	2.84	3.39e-06
1499	52	parent		cell death (GO:0008219)	562	37	13.18	+	2.81	6.91e-06
2534	52	parent		apoptotic process (GO:0006915)	548	36	12.85	+	2.8	1.13e-05
10513	50	parent		death (GO:0016265)	566	37	13.27	+	2.79	8.25e-06
1387	50	parent		endocytosis (GO:0006897)	373	24	8.75	+	2.74	0.00273
207	48	parent		cellular component movement (GO:0006928)	476	30	11.16	+	2.69	0.000342
5295	48	parent		response to stress (GO:0006950)	659	41	15.45	+	2.65	5.66e-06
2801	47	parent		intracellular protein transport (GO:0006886)	1052	64	24.66	+	2.59	1.23e-09
5111	47	parent		cellular protein modification process (GO:0006464)	1317	80	30.88	+	2.59	1.9e-12
5970	46	parent		protein transport (GO:0015031)	1082	64	25.37	+	2.52	3.96e-09
1742	45	parent		translation (GO:0006412)	435	25	10.2	+	2.45	0.0112
84060	42	parent		protein metabolic process (GO:0019538)	2692	152	63.12	+	2.41	2.17e-23
3320	40	parent		developmental process (GO:0032502)	2456	135	57.58	+	2.34	3.78e-19
3725	40	parent		phosphate-containing compound metabolic process (GO:0006796)	910	50	21.34	+	2.34	7.88e-06
9146	40	parent		transcription from RNA polymerase II promoter (GO:0006366)	1723	94	40.4	+	2.33	3.59e-12
79036	39	parent		immune response (GO:0006955)	518	28	12.14	+	2.31	0.0116
5566	38	parent		regulation of transcription from RNA polymerase II promoter (GO:0006357)	1319	70	30.92	+	2.26	4.59e-08
25	37	parent		RNA metabolic process (GO:0016070)	2360	125	55.33	+	2.26	3.94e-16
351	36	parent		transcription, DNA-dependent (GO:0006351)	1941	102	45.51	+	2.24	2.22e-12
10989	35	parent		nervous system development (GO:0007399)	823	43	19.3	+	2.23	0.000277
1398	35	parent		regulation of nucleobase-containing compound metabolic process (GO:0019219)	1700	87	39.86	+	2.18	1.27e-09
9612	35	parent		system development (GO:0048731)	1271	64	29.8	+	2.15	2.22e-06
1026	34	parent		vesicle-mediated transport (GO:0016192)	895	44	20.98	+	2.1	0.000973
84246	34	parent		nucleobase-containing compound metabolic process (GO:0006139)	3467	170	81.29	+	2.09	4.29e-20
10987	33	parent		cell communication (GO:0007154)	3006	145	70.48	+	2.06	1.04e-15
3190	33	parent		regulation of biological process (GO:0050789)	2846	136	66.73	+	2.04	3.81e-14
1017	32	parent		response to stimulus (GO:0050896)	2170	100	50.88	+	1.97	9.74e-09
25788	32	parent		nitrogen compound metabolic process (GO:0006807)	1099	50	25.77	+	1.94	0.00175
4609	32	parent		primary metabolic process (GO:0044238)	6825	302	160.02	+	1.89	3.83e-37
5394	32	parent		cellular process (GO:0009987)	6708	296	157.27	+	1.88	1.33e-35
8517	32	parent		localization (GO:0051179)	2607	115	61.12	+	1.88	3.36e-09
1114	31	parent		biological regulation (GO:0065007)	3918	171	91.86	+	1.86	4.98e-15
8648	31	parent		regulation of molecular function (GO:0065009)	1096	47	25.7	+	1.83	0.0139
5879	30	parent		transport (GO:0006810)	2473	106	57.98	+	1.83	1.37e-07
10425	29	parent		metabolic process (GO:0008152)	8247	341	193.36	+	1.76	2.84e-39
387	29	parent		immune system process (GO:0002376)	1391	56	32.61	+	1.72	0.0148
57062	29	parent		Unclassified (UNCLASSIFIED)	8629	149	202.31	-	0.74	0
5747	29	parent
409	28	parent
29888	27	parent		Protein Class Enrichments
4792	27	parent		PANTHER Protein Class	Homo sapiens - REFLIST (20814)	Client Text Box Input (488)	Client Text Box Input (expected)	Client Text Box Input (over/under)	Client Text Box Input (fold Enrichment)	Client Text Box Input (P-value)
6500	27	parent		DNA helicase (PC00011)	55	11	1.29	+	> 5	2.35e-05
9638	27	parent		non-receptor tyrosine protein kinase (PC00168)	97	16	2.27	+	> 5	4.91e-07
2274	26	parent		acetyltransferase (PC00038)	91	13	2.13	+	> 5	7.71e-05
5159	26	parent		mRNA splicing factor (PC00148)	121	17	2.84	+	> 5	1.63e-06
60492	26	parent		intermediate filament (PC00129)	83	11	1.95	+	> 5	0.00121
9564	26	parent		small GTPase (PC00208)	133	17	3.12	+	> 5	6.29e-06
9796	26	parent		translation initiation factor (PC00224)	66	8	1.55	+	> 5	0.0408
10399	25	parent		non-motor actin binding protein (PC00165)	190	23	4.45	+	> 5	6.63e-08
11098	25	parent		translation factor (PC00223)	104	12	2.44	+	4.92	0.00184
2597	25	parent		protein kinase (PC00193)	373	43	8.75	+	4.92	6.14e-15
2670	25	parent		mRNA processing factor (PC00147)	166	19	3.89	+	4.88	5.5e-06
3312	25	parent		non-receptor serine/threonine protein kinase (PC00167)	272	29	6.38	+	4.55	6.34e-09
3728	25	parent		helicase (PC00115)	126	13	2.95	+	4.4	0.00254
5580	25	parent		G-protein (PC00020)	211	21	4.95	+	4.24	1.07e-05
7013	25	parent		chromatin/chromatin-binding protein (PC00077)	184	18	4.31	+	4.17	0.000122
2064	24	parent		annexin (PC00050)	168	16	3.94	+	4.06	0.000713
79753	24	parent		actin family cytoskeletal protein (PC00041)	395	37	9.26	+	4	4.86e-10
9491	24	parent		kinase (PC00137)	514	47	12.05	+	3.9	1.08e-12
1173	23	parent		cytoskeletal protein (PC00085)	806	70	18.9	+	3.7	1.84e-18
26019	23	parent		chaperone (PC00072)	196	16	4.6	+	3.48	0.00464
333	23	parent		intracellular calcium-sensing protein (PC00131)	304	24	7.13	+	3.37	8.09e-05
4292	23	parent		calmodulin (PC00061)	304	24	7.13	+	3.37	8.09e-05
572	23	parent		calcium-binding protein (PC00060)	400	31	9.38	+	3.31	2.48e-06
5914	23	parent		RNA binding protein (PC00031)	859	60	20.14	+	2.98	2.03e-11
6117	23	parent		membrane traffic protein (PC00150)	366	25	8.58	+	2.91	0.000602
6829	23	parent		DNA binding protein (PC00009)	765	51	17.94	+	2.84	8.71e-09
801	23	parent		nucleic acid binding (PC00171)	2297	141	53.85	+	2.62	7.79e-25
10015	22	parent		transferase (PC00220)	1245	75	29.19	+	2.57	2.08e-11
1019	22	parent		transcription factor (PC00218)	1565	84	36.69	+	2.29	2.57e-10
10342	22	parent		enzyme modulator (PC00095)	1346	71	31.56	+	2.25	3.98e-08
2316	22	parent		hydrolase (PC00121)	1511	65	35.43	+	1.83	0.000407
2353	22	parent		signaling molecule (PC00207)	1083	46	25.39	+	1.81	0.019
3064	22	parent		Unclassified (UNCLASSIFIED)	9675	174	226.84	-	0.77	0
3880	22	parent
4140	22	parent
58	22	parent
6597	22	parent
6929	22	parent
7251	22	parent
7805	22	parent
862	22	parent
11060	21	parent
11338	21	parent
1147	21	parent
1857	21	parent
3716	21	parent
5516	21	parent
5705	21	parent
6176	21	parent
7531	21	parent
1027	20	parent
163	20	parent
375	20	parent
5147	20	parent
55755	20	parent
5901	20	parent
5930	20	parent
60	20	parent
7314	20	parent
7454	20	parent
8850	20	parent
8878	20	parent
3091	19	parent
4176	19	parent
5058	19	parent
55643	19	parent
59349	19	parent
71	19	parent
7323	19	parent
1838	18	parent
23650	18	parent
2975	18	parent
5601	18	parent
57142	18	parent
5861	18	parent
6881	18	parent
7276	18	parent
8454	18	parent
10534	17	parent
11337	17	parent
1213	17	parent
1869	17	parent
23062	17	parent
2512	17	parent
4005	17	parent
4233	17	parent
5290	17	parent
613	17	parent
10755	16	parent
2026	16	parent
22803	16	parent
2771	16	parent
3183	16	parent
4170	16	parent
5108	16	parent
5468	16	parent
5590	16	parent
595	16	parent
6198	16	parent
6622	16	parent
6625	16	parent
6709	16	parent
7128	16	parent
79050	16	parent
8202	16	parent
9500	16	parent
9905	16	parent
10320	15	parent
10403	15	parent
10499	15	parent
10606	15	parent
1936	15	parent
2057	15	parent
23265	15	parent
27332	15	parent
30011	15	parent
3055	15	parent
347733	15	parent
3646	15	parent
5371	15	parent
5573	15	parent
581	15	parent
6637	15	parent
6654	15	parent
7415	15	parent
7430	15	parent
805	15	parent
8379	15	parent
87	15	parent
1072	14	parent
27111	14	parent
3315	14	parent
335	14	parent
5049	14	parent
5430	14	parent
567	14	parent
5788	14	parent
5906	14	parent
5997	14	parent
8894	14	parent
89885	14	parent
9400	14	parent
10133	13	parent
10174	13	parent
10589	13	parent
114823	13	parent
1363	13	parent
1459	13	parent
1743	13	parent
1785	13	parent
1977	13	parent
2060	13	parent
2773	13	parent
2804	13	parent
3092	13	parent
324	13	parent
3910	13	parent
4172	13	parent
4615	13	parent
4914	13	parent
5296	13	parent
54622	13	parent
55603	13	parent
5708	13	parent
5934	13	parent
5979	13	parent
673	13	parent
7014	13	parent
7048	13	parent
7170	13	parent
79735	13	parent
8087	13	parent
857	13	parent
8607	13	parent
8667	13	parent
10094	12	parent
1315	12	parent
1500	12	parent
1639	12	parent
2317	12	parent
23327	12	parent
2335	12	parent
4582	12	parent
51324	12	parent
51729	12	parent
5579	12	parent
5728	12	parent
5859	12	parent
6602	12	parent
7536	12	parent
7846	12	parent
79169	12	parent
826	12	parent
8888	12	parent
11269	11	parent
1605	11	parent
2	11	parent
217	11	parent
2495	11	parent
2896	11	parent
2962	11	parent
3054	11	parent
3309	11	parent
3486	11	parent
3609	11	parent
3838	11	parent
4173	11	parent
4715	11	parent
51588	11	parent
5411	11	parent
5591	11	parent
5700	11	parent
5713	11	parent
6421	11	parent
6925	11	parent
7528	11	parent
818	11	parent
8661	11	parent
8887	11	parent
10313	10	parent
10362	10	parent
10436	10	parent
10467	10	parent
10574	10	parent
11100	10	parent
1822	10	parent
19	10	parent
2159	10	parent
2260	10	parent
23499	10	parent
3189	10	parent
3837	10	parent
4869	10	parent
5090	10	parent
5522	10	parent
5695	10	parent
5771	10	parent
5782	10	parent
6275	10	parent
6416	10	parent
6601	10	parent
6938	10	parent
7057	10	parent
7514	10	parent
79027	10	parent
84260	10	parent
8502	10	parent
8848	10	parent
9099	10	parent
9846	10	parent
10006	9	parent
10419	9	parent
10920	9	parent
1787	9	parent
1803	9	parent
2017	9	parent
2036	9	parent
2246	9	parent
23063	9	parent
23326	9	parent
23476	9	parent
23645	9	parent
28996	9	parent
2934	9	parent
3184	9	parent
4194	9	parent
4478	9	parent
467	9	parent
4686	9	parent
5037	9	parent
5048	9	parent
51586	9	parent
54	9	parent
5413	9	parent
5584	9	parent
5605	9	parent
5660	9	parent
5701	9	parent
5710	9	parent
57761	9	parent
5931	9	parent
6132	9	parent
65991	9	parent
6635	9	parent
6640	9	parent
6921	9	parent
7010	9	parent
7040	9	parent
7114	9	parent
7203	9	parent
7520	9	parent
80306	9	parent
80817	9	parent
8295	9	parent
8428	9	parent
9112	9	parent
9126	9	parent
940	9	parent
9541	9	parent
960	9	parent
1021	8	parent
1081	8	parent
11201	8	parent
11335	8	parent
12	8	parent
1407	8	parent
1495	8	parent
1756	8	parent
1832	8	parent
1981	8	parent
2314	8	parent
23256	8	parent
23365	8	parent
26986	8	parent
2752	8	parent
2873	8	parent
2969	8	parent
2997	8	parent
3251	8	parent
3329	8	parent
354	8	parent
3611	8	parent
3676	8	parent
3853	8	parent
4071	8	parent
4780	8	parent
4800	8	parent
5074	8	parent
5160	8	parent
5216	8	parent
5425	8	parent
54458	8	parent
5451	8	parent
54971	8	parent
55191	8	parent
5562	8	parent
5688	8	parent
5689	8	parent
56952	8	parent
5702	8	parent
5704	8	parent
5783	8	parent
5786	8	parent
5830	8	parent
5898	8	parent
6197	8	parent
6281	8	parent
6294	8	parent
6428	8	parent
6612	8	parent
6853	8	parent
6944	8	parent
6945	8	parent
7158	8	parent
7178	8	parent
7297	8	parent
7343	8	parent
7538	8	parent
79754	8	parent
79869	8	parent
811	8	parent
8241	8	parent
8243	8	parent
84619	8	parent
8932	8	parent
902	8	parent
9229	8	parent
9470	8	parent
9627	8	parent
9921	8	parent
10540	7	parent
10921	7	parent
11214	7	parent
154313	7	parent
160	7	parent
1837	7	parent
1843	7	parent
196383	7	parent
22985	7	parent
23016	7	parent
2308	7	parent
23433	7	parent
238	7	parent
24144	7	parent
26100	7	parent
2697	7	parent
27044	7	parent
2776	7	parent
3191	7	parent
334	7	parent
3420	7	parent
3727	7	parent
3798	7	parent
3831	7	parent
4666	7	parent
4673	7	parent
4678	7	parent
4809	7	parent
4811	7	parent
51564	7	parent
5265	7	parent
5318	7	parent
55139	7	parent
55658	7	parent
55872	7	parent
5588	7	parent
5685	7	parent
57326	7	parent
599	7	parent
6009	7	parent
6184	7	parent
6418	7	parent
6446	7	parent
6632	7	parent
6857	7	parent
6879	7	parent
718	7	parent
7791	7	parent
80254	7	parent
81	7	parent
84067	7	parent
84280	7	parent
8553	7	parent
8576	7	parent
9070	7	parent
9124	7	parent
9231	7	parent
975	7	parent
9839	7	parent
9968	7	parent

## Sheet: Non-parent degree
Genes with the top quartile of degree values (in the non-parent gene set).
gene	degree	category		Biological Process Enrichments
10488	239	non-parent		PANTHER GO-Slim Biological Process	Homo sapiens - REFLIST (20814)	Client Text Box Input (1708)	Client Text Box Input (expected)	Client Text Box Input (over/under)	Client Text Box Input (fold Enrichment)	Client Text Box Input (P-value)
7157	178	non-parent		regulation of cell cycle (GO:0051726)	26	16	2.13	+	> 5	2.5e-07
11007	150	non-parent		asymmetric protein localization (GO:0008105)	13	8	1.07	+	> 5	0.00354
2885	149	non-parent		DNA recombination (GO:0006310)	50	21	4.1	+	> 5	6.07e-07
7186	128	non-parent		protein localization (GO:0008104)	116	40	9.52	+	4.2	2.75e-11
4093	112	non-parent		hemopoiesis (GO:0030097)	112	38	9.19	+	4.13	1.79e-10
5987	106	non-parent		negative regulation of apoptotic process (GO:0043066)	95	31	7.8	+	3.98	5.55e-08
55791	99	non-parent		cell proliferation (GO:0008283)	103	33	8.45	+	3.9	2.36e-08
373	92	non-parent		locomotion (GO:0040011)	65	20	5.33	+	3.75	0.000191
9869	88	non-parent		protein phosphorylation (GO:0006468)	603	178	49.48	+	3.6	4e-45
9094	86	non-parent		death (GO:0016265)	566	162	46.45	+	3.49	3.14e-39
6498	82	non-parent		cell death (GO:0008219)	562	158	46.12	+	3.43	2.65e-37
5764	80	non-parent		apoptotic process (GO:0006915)	548	154	44.97	+	3.42	2.78e-36
10980	78	non-parent		induction of apoptosis (GO:0006917)	129	36	10.59	+	3.4	1.35e-07
4088	76	non-parent		DNA replication (GO:0006260)	161	42	13.21	+	3.18	3.91e-08
7329	76	non-parent		DNA repair (GO:0006281)	172	44	14.11	+	3.12	2.65e-08
83755	76	non-parent		cell differentiation (GO:0030154)	161	41	13.21	+	3.1	1.28e-07
9319	76	non-parent		response to stress (GO:0006950)	659	167	54.08	+	3.09	3.62e-34
54507	74	non-parent		regulation of phosphate metabolic process (GO:0019220)	178	45	14.61	+	3.08	2.37e-08
57562	74	non-parent		protein targeting (GO:0006605)	112	28	9.19	+	3.05	9.15e-05
1937	73	non-parent		DNA metabolic process (GO:0006259)	379	94	31.1	+	3.02	6e-18
60491	73	non-parent		cell cycle (GO:0007049)	1107	273	90.84	+	3.01	8.55e-56
80321	72	non-parent		protein complex assembly (GO:0006461)	107	26	8.78	+	2.96	0.000387
23281	70	non-parent		protein complex biogenesis (GO:0070271)	108	26	8.86	+	2.93	0.000456
367	70	non-parent		embryo development (GO:0009790)	150	36	12.31	+	2.92	6.01e-06
7704	70	non-parent		glycogen metabolic process (GO:0005977)	87	20	7.14	+	2.8	0.0122
4086	69	non-parent		chromatin organization (GO:0006325)	250	57	20.52	+	2.78	4.29e-09
4110	69	non-parent		cellular protein modification process (GO:0006464)	1317	287	108.07	+	2.66	2.44e-48
10241	67	non-parent		cellular defense response (GO:0006968)	231	48	18.96	+	2.53	2.83e-06
672	67	non-parent		organelle organization (GO:0006996)	571	117	46.86	+	2.5	2.79e-16
9513	66	non-parent		phosphate-containing compound metabolic process (GO:0006796)	910	186	74.67	+	2.49	9.53e-27
998	65	non-parent		macrophage activation (GO:0042116)	167	33	13.7	+	2.41	0.00139
57473	63	non-parent		RNA splicing, via transesterification reactions (GO:0000375)	132	26	10.83	+	2.4	0.0133
6303	63	non-parent		immune response (GO:0006955)	518	101	42.51	+	2.38	1.47e-12
3866	62	non-parent		neurotransmitter secretion (GO:0007269)	145	28	11.9	+	2.35	0.00994
5925	62	non-parent		cell-cell signaling (GO:0007267)	633	122	51.94	+	2.35	4.71e-15
26994	60	non-parent		RNA splicing (GO:0008380)	135	26	11.08	+	2.35	0.019
10524	59	non-parent		mitosis (GO:0007067)	367	70	30.12	+	2.32	5.41e-08
2547	58	non-parent		response to stimulus (GO:0050896)	2170	411	178.07	+	2.31	4.32e-56
79666	57	non-parent		cellular component organization (GO:0016043)	1206	227	98.96	+	2.29	3.21e-28
23641	56	non-parent		cellular component organization or biogenesis (GO:0071840)	1316	246	107.99	+	2.28	2.1e-30
11161	55	non-parent		mRNA processing (GO:0006397)	274	51	22.48	+	2.27	2.97e-05
51003	54	non-parent		cell communication (GO:0007154)	3006	558	246.67	+	2.26	4.8e-78
7917	54	non-parent		B cell mediated immunity (GO:0019724)	141	26	11.57	+	2.25	0.0372
6464	53	non-parent		developmental process (GO:0032502)	2456	445	201.54	+	2.21	3.17e-56
84708	53	non-parent		anatomical structure morphogenesis (GO:0009653)	596	106	48.91	+	2.17	8.94e-11
11030	51	non-parent		catabolic process (GO:0009056)	407	72	33.4	+	2.16	6.75e-07
5594	51	non-parent		receptor-mediated endocytosis (GO:0006898)	205	36	16.82	+	2.14	0.00645
9001	50	non-parent		immune system process (GO:0002376)	1391	244	114.15	+	2.14	3.6e-26
23582	49	non-parent		cellular component biogenesis (GO:0044085)	310	54	25.44	+	2.12	9.75e-05
83878	48	non-parent		regulation of molecular function (GO:0065009)	1096	190	89.94	+	2.11	2.84e-19
7088	46	non-parent		protein metabolic process (GO:0019538)	2692	460	220.91	+	2.08	2.37e-51
25843	45	non-parent		system development (GO:0048731)	1271	217	104.3	+	2.08	1.58e-21
7189	45	non-parent		mesoderm development (GO:0007498)	671	114	55.06	+	2.07	2.01e-10
5777	44	non-parent		regulation of catalytic activity (GO:0050790)	1073	182	88.05	+	2.07	2.01e-17
63948	44	non-parent		cellular component morphogenesis (GO:0032989)	478	81	39.22	+	2.07	4.73e-07
867	44	non-parent		endocytosis (GO:0006897)	373	63	30.61	+	2.06	3.19e-05
10813	43	non-parent		skeletal system development (GO:0001501)	232	39	19.04	+	2.05	0.00783
1432	43	non-parent		cellular component movement (GO:0006928)	476	80	39.06	+	2.05	8.46e-07
5894	43	non-parent		angiogenesis (GO:0001525)	198	33	16.25	+	2.03	0.0349
596	43	non-parent		nitrogen compound metabolic process (GO:0006807)	1099	181	90.18	+	2.01	4.61e-16
5515	42	non-parent		synaptic transmission (GO:0007268)	331	54	27.16	+	1.99	0.000653
84528	42	non-parent		regulation of biological process (GO:0050789)	2846	461	233.54	+	1.97	3.26e-45
22981	41	non-parent		nervous system development (GO:0007399)	823	131	67.54	+	1.94	3.33e-10
4690	41	non-parent		regulation of transcription from RNA polymerase II promoter (GO:0006357)	1319	208	108.24	+	1.92	1.1e-16
5499	40	non-parent		transcription from RNA polymerase II promoter (GO:0006366)	1723	267	141.39	+	1.89	4.39e-21
5578	40	non-parent		biological regulation (GO:0065007)	3918	605	321.51	+	1.88	2.25e-56
5595	40	non-parent		vesicle-mediated transport (GO:0016192)	895	138	73.44	+	1.88	7.44e-10
5682	40	non-parent		reproduction (GO:0000003)	410	63	33.64	+	1.87	0.000684
3717	39	non-parent		regulation of nucleobase-containing compound metabolic process (GO:0019219)	1700	261	139.5	+	1.87	5.3e-20
5717	39	non-parent		biological adhesion (GO:0022610)	606	92	49.73	+	1.85	6.77e-06
6667	39	non-parent		gamete generation (GO:0007276)	351	53	28.8	+	1.84	0.00632
2908	38	non-parent		response to external stimulus (GO:0009605)	378	57	31.02	+	1.84	0.00334
7341	38	non-parent		protein transport (GO:0015031)	1082	163	88.79	+	1.84	4.45e-11
84164	38	non-parent		nucleobase-containing compound metabolic process (GO:0006139)	3467	516	284.5	+	1.81	2.49e-41
983	38	non-parent		cell adhesion (GO:0007155)	579	86	47.51	+	1.81	4.7e-05
1457	37	non-parent		cellular process (GO:0009987)	6708	994	550.46	+	1.81	3.31e-105
51562	37	non-parent		biosynthetic process (GO:0009058)	764	113	62.69	+	1.8	7.21e-07
51631	37	non-parent		transcription, DNA-dependent (GO:0006351)	1941	281	159.28	+	1.76	3.35e-18
5781	37	non-parent		intracellular protein transport (GO:0006886)	1052	152	86.33	+	1.76	6.29e-09
7205	37	non-parent		RNA metabolic process (GO:0016070)	2360	339	193.66	+	1.75	3.98e-22
11143	36	non-parent		cell-cell adhesion (GO:0016337)	391	54	32.09	+	1.68	0.0491
2661	36	non-parent		primary metabolic process (GO:0044238)	6825	930	560.06	+	1.66	2.9e-73
3932	36	non-parent		localization (GO:0051179)	2607	355	213.93	+	1.66	1.79e-19
5335	36	non-parent		ectoderm development (GO:0007398)	663	90	54.41	+	1.65	0.000932
10567	35	non-parent		transport (GO:0006810)	2473	328	202.93	+	1.62	4.93e-16
23204	35	non-parent		single-multicellular organism process (GO:0044707)	1636	214	134.25	+	1.59	4e-09
3480	35	non-parent		multicellular organismal process (GO:0032501)	1640	214	134.58	+	1.59	4.96e-09
3603	35	non-parent		metabolic process (GO:0008152)	8247	1073	676.75	+	1.59	6.29e-81
6774	35	non-parent		proteolysis (GO:0006508)	719	92	59	+	1.56	0.00666
29979	34	non-parent		system process (GO:0003008)	1296	161	106.35	+	1.51	4.19e-05
3643	34	non-parent		neurological system process (GO:0050877)	1064	131	87.31	+	1.5	0.000944
3688	34	non-parent		Unclassified (UNCLASSIFIED)	8629	610	708.1	-	0.86	0
598	34	non-parent
6256	34	non-parent
11244	33	non-parent		Protein Class Enrichments
3066	33	non-parent		PANTHER Protein Class	Homo sapiens - REFLIST (20814)	Client Text Box Input (1708)	Client Text Box Input (expected)	Client Text Box Input (over/under)	Client Text Box Input (fold Enrichment)	Client Text Box Input (P-value)
4067	33	non-parent		replication origin binding protein (PC00199)	8	6	0.66	+	> 5	0.0128
4591	33	non-parent		tumor necrosis factor receptor (PC00230)	23	12	1.89	+	> 5	0.000149
5050	33	non-parent		serine/threonine protein kinase receptor (PC00205)	19	9	1.56	+	> 5	0.00746
56159	33	non-parent		non-receptor tyrosine protein kinase (PC00168)	97	42	7.96	+	> 5	3.05e-15
6457	33	non-parent		nuclear hormone receptor (PC00169)	46	18	3.77	+	4.77	2.07e-05
64750	33	non-parent		protein kinase receptor (PC00194)	33	12	2.71	+	4.43	0.0054
79873	33	non-parent		SNARE protein (PC00034)	42	15	3.45	+	4.35	0.000696
84966	33	non-parent		kinase activator (PC00138)	73	25	5.99	+	4.17	1.05e-06
28964	32	non-parent		type I cytokine receptor (PC00231)	56	19	4.6	+	4.13	7.89e-05
3692	32	non-parent		protein kinase (PC00193)	373	121	30.61	+	3.95	8.89e-34
51691	32	non-parent		nucleotide kinase (PC00172)	56	18	4.6	+	3.92	0.000334
55093	32	non-parent		cysteine protease (PC00081)	63	20	5.17	+	3.87	0.00011
81628	32	non-parent		non-receptor serine/threonine protein kinase (PC00167)	272	86	22.32	+	3.85	6.65e-23
2261	31	non-parent		kinase modulator (PC00140)	194	56	15.92	+	3.52	6.12e-13
5300	31	non-parent		kinase (PC00137)	514	143	42.18	+	3.39	3.96e-33
57085	31	non-parent		intermediate filament (PC00129)	83	22	6.81	+	3.23	0.000563
7185	31	non-parent		transmembrane receptor regulatory/adaptor protein (PC00226)	72	18	5.91	+	3.05	0.00915
841	31	non-parent		cytokine receptor (PC00084)	293	72	24.04	+	2.99	2.44e-13
9372	31	non-parent		chromatin/chromatin-binding protein (PC00077)	184	44	15.1	+	2.91	1.86e-07
219541	30	non-parent		non-motor microtubule binding protein (PC00166)	68	16	5.58	+	2.87	0.0462
2932	30	non-parent		protein phosphatase (PC00195)	187	43	15.35	+	2.8	8.82e-07
4090	30	non-parent		mRNA splicing factor (PC00148)	121	27	9.93	+	2.72	0.00106
55090	30	non-parent		growth factor (PC00112)	137	30	11.24	+	2.67	0.000473
5552	30	non-parent		mRNA processing factor (PC00147)	166	36	13.62	+	2.64	6.11e-05
6449	30	non-parent		transcription cofactor (PC00217)	186	40	15.26	+	2.62	1.72e-05
6613	30	non-parent		guanyl-nucleotide exchange factor (PC00113)	169	36	13.87	+	2.6	9.23e-05
9611	30	non-parent		ligand-gated ion channel (PC00141)	109	23	8.94	+	2.57	0.0117
54474	29	non-parent		small GTPase (PC00208)	133	28	10.91	+	2.57	0.00205
6118	29	non-parent		cytokine (PC00083)	196	41	16.08	+	2.55	2.44e-05
6772	29	non-parent		ubiquitin-protein ligase (PC00234)	189	39	15.51	+	2.51	6.84e-05
6908	29	non-parent		phosphatase (PC00181)	307	59	25.19	+	2.34	9.67e-07
836	29	non-parent		calcium-binding protein (PC00060)	400	74	32.82	+	2.25	5.72e-08
85302	29	non-parent		annexin (PC00050)	168	31	13.79	+	2.25	0.00848
10971	28	non-parent		DNA binding protein (PC00009)	765	137	62.78	+	2.18	1.47e-14
51280	28	non-parent		immunoglobulin receptor superfamily (PC00124)	197	35	16.17	+	2.17	0.00603
5599	28	non-parent		enzyme modulator (PC00095)	1346	237	110.45	+	2.15	1.36e-25
7024	28	non-parent		G-protein (PC00020)	211	37	17.31	+	2.14	0.00477
79797	28	non-parent		ligase (PC00142)	386	67	31.68	+	2.12	4.4e-06
10919	27	non-parent		chaperone (PC00072)	196	34	16.08	+	2.11	0.0123
2275	27	non-parent		signaling molecule (PC00207)	1083	187	88.87	+	2.1	8.57e-19
23649	27	non-parent		G-protein modulator (PC00022)	452	78	37.09	+	2.1	3.99e-07
30008	27	non-parent		intracellular calcium-sensing protein (PC00131)	304	51	24.95	+	2.04	0.000525
3875	27	non-parent		calmodulin (PC00061)	304	51	24.95	+	2.04	0.000525
5272	27	non-parent		transferase (PC00220)	1245	208	102.16	+	2.04	1.71e-19
7572	27	non-parent		transcription factor (PC00218)	1565	248	128.42	+	1.93	1.15e-20
80125	27	non-parent		ion channel (PC00133)	321	50	26.34	+	1.9	0.00448
9729	27	non-parent		nucleic acid binding (PC00171)	2297	351	188.49	+	1.86	7.11e-28
1616	26	non-parent		cytoskeletal protein (PC00085)	806	122	66.14	+	1.84	3.97e-08
23786	26	non-parent		membrane traffic protein (PC00150)	366	55	30.03	+	1.83	0.00471
29911	26	non-parent		cell adhesion molecule (PC00069)	507	75	41.6	+	1.8	0.000295
4193	26	non-parent		defense/immunity protein (PC00090)	551	76	45.22	+	1.68	0.00279
5217	26	non-parent		RNA binding protein (PC00031)	859	116	70.49	+	1.65	4.57e-05
695	26	non-parent		receptor (PC00197)	1596	214	130.97	+	1.63	3.99e-10
1460	25	non-parent		hydrolase (PC00121)	1511	200	123.99	+	1.61	6.96e-09
1488	25	non-parent		transporter (PC00227)	1020	119	83.7	+	1.42	0.0222
4092	25	non-parent		Unclassified (UNCLASSIFIED)	9675	739	793.93	-	0.93	0
4137	25	non-parent
54550	25	non-parent
5518	25	non-parent
5663	25	non-parent
7597	25	non-parent
8440	25	non-parent
9111	25	non-parent
2059	24	non-parent
27229	24	non-parent
4356	24	non-parent
472	24	non-parent
51225	24	non-parent
53826	24	non-parent
55145	24	non-parent
664	24	non-parent
6804	24	non-parent
6850	24	non-parent
7322	24	non-parent
7409	24	non-parent
11340	23	non-parent
222484	23	non-parent
23054	23	non-parent
26150	23	non-parent
2669	23	non-parent
3667	23	non-parent
4790	23	non-parent
84466	23	non-parent
8772	23	non-parent
10040	22	non-parent
10114	22	non-parent
10445	22	non-parent
10657	22	non-parent
11170	22	non-parent
26003	22	non-parent
2810	22	non-parent
3276	22	non-parent
339390	22	non-parent
4171	22	non-parent
51377	22	non-parent
51608	22	non-parent
54464	22	non-parent
6722	22	non-parent
8518	22	non-parent
8773	22	non-parent
8841	22	non-parent
10856	21	non-parent
11067	21	non-parent
127557	21	non-parent
149371	21	non-parent
151871	21	non-parent
1739	21	non-parent
23636	21	non-parent
27185	21	non-parent
27257	21	non-parent
3265	21	non-parent
3551	21	non-parent
408	21	non-parent
4654	21	non-parent
509	21	non-parent
54512	21	non-parent
56658	21	non-parent
57596	21	non-parent
5888	21	non-parent
5976	21	non-parent
8737	21	non-parent
8812	21	non-parent
8988	21	non-parent
9402	21	non-parent
10197	20	non-parent
10301	20	non-parent
113878	20	non-parent
1385	20	non-parent
1642	20	non-parent
1912	20	non-parent
197131	20	non-parent
2065	20	non-parent
2185	20	non-parent
222389	20	non-parent
2904	20	non-parent
329	20	non-parent
355	20	non-parent
51019	20	non-parent
55388	20	non-parent
5664	20	non-parent
5770	20	non-parent
653121	20	non-parent
6607	20	non-parent
80258	20	non-parent
84062	20	non-parent
84988	20	non-parent
10656	19	non-parent
11059	19	non-parent
2066	19	non-parent
23557	19	non-parent
25942	19	non-parent
358	19	non-parent
3815	19	non-parent
4036	19	non-parent
5531	19	non-parent
5716	19	non-parent
58500	19	non-parent
6477	19	non-parent
6606	19	non-parent
6776	19	non-parent
6880	19	non-parent
7321	19	non-parent
8655	19	non-parent
8907	19	non-parent
90678	19	non-parent
10048	18	non-parent
10381	18	non-parent
10474	18	non-parent
10539	18	non-parent
138046	18	non-parent
1386	18	non-parent
2071	18	non-parent
2189	18	non-parent
2553	18	non-parent
284058	18	non-parent
29946	18	non-parent
3791	18	non-parent
4000	18	non-parent
4830	18	non-parent
5071	18	non-parent
5170	18	non-parent
5201	18	non-parent
55257	18	non-parent
55588	18	non-parent
55885	18	non-parent
6456	18	non-parent
6811	18	non-parent
6919	18	non-parent
7046	18	non-parent
705	18	non-parent
7132	18	non-parent
7138	18	non-parent
79173	18	non-parent
7919	18	non-parent
81488	18	non-parent
8204	18	non-parent
84970	18	non-parent
92840	18	non-parent
10188	17	non-parent
10254	17	non-parent
10458	17	non-parent
10459	17	non-parent
114928	17	non-parent
116540	17	non-parent
2146	17	non-parent
369	17	non-parent
379	17	non-parent
4149	17	non-parent
4217	17	non-parent
4739	17	non-parent
4851	17	non-parent
54472	17	non-parent
5469	17	non-parent
56901	17	non-parent
56915	17	non-parent
5829	17	non-parent
6885	17	non-parent
7083	17	non-parent
7161	17	non-parent
7408	17	non-parent
79571	17	non-parent
80028	17	non-parent
84080	17	non-parent
9189	17	non-parent
9759	17	non-parent
9883	17	non-parent
1025	16	non-parent
10318	16	non-parent
166	16	non-parent
1951	16	non-parent
2175	16	non-parent
2874	16	non-parent
3172	16	non-parent
3937	16	non-parent
396	16	non-parent
4734	16	non-parent
4999	16	non-parent
51534	16	non-parent
5432	16	non-parent
5585	16	non-parent
56893	16	non-parent
5802	16	non-parent
5873	16	non-parent
6285	16	non-parent
6426	16	non-parent
6453	16	non-parent
6633	16	non-parent
7421	16	non-parent
7718	16	non-parent
7920	16	non-parent
8312	16	non-parent
8543	16	non-parent
8554	16	non-parent
8717	16	non-parent
88	16	non-parent
8945	16	non-parent
896	16	non-parent
9063	16	non-parent
9551	16	non-parent
9587	16	non-parent
1024	15	non-parent
112950	15	non-parent
1399	15	non-parent
1478	15	non-parent
1759	15	non-parent
22978	15	non-parent
26292	15	non-parent
27258	15	non-parent
27316	15	non-parent
2887	15	non-parent
3303	15	non-parent
331	15	non-parent
3654	15	non-parent
3983	15	non-parent
5089	15	non-parent
51138	15	non-parent
51619	15	non-parent
51734	15	non-parent
57819	15	non-parent
6279	15	non-parent
653361	15	non-parent
6810	15	non-parent
7159	15	non-parent
7187	15	non-parent
7414	15	non-parent
815	15	non-parent
84445	15	non-parent
86	15	non-parent
8874	15	non-parent
9618	15	non-parent
995	15	non-parent
996	15	non-parent
10014	14	non-parent
11043	14	non-parent
1439	14	non-parent
1487	14	non-parent
1978	14	non-parent
2010	14	non-parent
22806	14	non-parent
22827	14	non-parent
22938	14	non-parent
23468	14	non-parent
26036	14	non-parent
3198	14	non-parent
356	14	non-parent
4175	14	non-parent
468	14	non-parent
4791	14	non-parent
51013	14	non-parent
51421	14	non-parent
51684	14	non-parent
54978	14	non-parent
55294	14	non-parent
55339	14	non-parent
55663	14	non-parent
5604	14	non-parent
57088	14	non-parent
57144	14	non-parent
5886	14	non-parent
5928	14	non-parent
5932	14	non-parent
6195	14	non-parent
6628	14	non-parent
665	14	non-parent
6777	14	non-parent
6872	14	non-parent
7249	14	non-parent
7428	14	non-parent
79088	14	non-parent
79959	14	non-parent
84273	14	non-parent
8573	14	non-parent
9260	14	non-parent
9368	14	non-parent
9479	14	non-parent
1031	13	non-parent
1051	13	non-parent
1080	13	non-parent
1234	13	non-parent
1410	13	non-parent
142	13	non-parent
1445	13	non-parent
150483	13	non-parent
164127	13	non-parent
1741	13	non-parent
196	13	non-parent
2079	13	non-parent
2100	13	non-parent
2147	13	non-parent
22929	13	non-parent
26088	13	non-parent
2634	13	non-parent
2648	13	non-parent
29903	13	non-parent
3336	13	non-parent
3572	13	non-parent
402665	13	non-parent
4152	13	non-parent
5092	13	non-parent
51497	13	non-parent
5174	13	non-parent
5340	13	non-parent
541468	13	non-parent
5473	13	non-parent
54778	13	non-parent
54927	13	non-parent
55324	13	non-parent
5576	13	non-parent
5610	13	non-parent
56144	13	non-parent
56478	13	non-parent
5684	13	non-parent
5868	13	non-parent
5921	13	non-parent
6189	13	non-parent
6455	13	non-parent
6502	13	non-parent
6794	13	non-parent
6874	13	non-parent
7518	13	non-parent
7533	13	non-parent
7535	13	non-parent
79159	13	non-parent
79577	13	non-parent
7965	13	non-parent
8405	13	non-parent
8500	13	non-parent
8837	13	non-parent
8975	13	non-parent
9519	13	non-parent
9670	13	non-parent
9882	13	non-parent
991	13	non-parent
993	13	non-parent
9978	13	non-parent
10010	12	non-parent
10127	12	non-parent
10152	12	non-parent
10253	12	non-parent
10287	12	non-parent
10617	12	non-parent
11345	12	non-parent
114034	12	non-parent
117144	12	non-parent
1295	12	non-parent
147687	12	non-parent
220766	12	non-parent
22948	12	non-parent
23028	12	non-parent
23136	12	non-parent
23162	12	non-parent
2475	12	non-parent
2549	12	non-parent
26060	12	non-parent
2623	12	non-parent
26258	12	non-parent
27301	12	non-parent
2903	12	non-parent
2965	12	non-parent
339965	12	non-parent
3718	12	non-parent
4035	12	non-parent
405	12	non-parent
4085	12	non-parent
4842	12	non-parent
5001	12	non-parent
50618	12	non-parent
5062	12	non-parent
51076	12	non-parent
51171	12	non-parent
51690	12	non-parent
5609	12	non-parent
56243	12	non-parent
57332	12	non-parent
57658	12	non-parent
5824	12	non-parent
5966	12	non-parent
604	12	non-parent
60493	12	non-parent
6142	12	non-parent
6233	12	non-parent
6258	12	non-parent
6386	12	non-parent
64400	12	non-parent
65990	12	non-parent
7248	12	non-parent
7337	12	non-parent
7554	12	non-parent
81926	12	non-parent
834	12	non-parent
8451	12	non-parent
84661	12	non-parent
8601	12	non-parent
8651	12	non-parent
8676	12	non-parent
868	12	non-parent
890	12	non-parent
9093	12	non-parent
9240	12	non-parent
93487	12	non-parent
9641	12	non-parent
10155	11	non-parent
10262	11	non-parent
1029	11	non-parent
10621	11	non-parent
10681	11	non-parent
11052	11	non-parent
11200	11	non-parent
127703	11	non-parent
1308	11	non-parent
140735	11	non-parent
1508	11	non-parent
1647	11	non-parent
2203	11	non-parent
222546	11	non-parent
2332	11	non-parent
253980	11	non-parent
26128	11	non-parent
2788	11	non-parent
2902	11	non-parent
2931	11	non-parent
3163	11	non-parent
3398	11	non-parent
3726	11	non-parent
3737	11	non-parent
390598	11	non-parent
4023	11	non-parent
4301	11	non-parent
4331	11	non-parent
4688	11	non-parent
4771	11	non-parent
51160	11	non-parent
51224	11	non-parent
5195	11	non-parent
5347	11	non-parent
5465	11	non-parent
5693	11	non-parent
57146	11	non-parent
57154	11	non-parent
5720	11	non-parent
5866	11	non-parent
5911	11	non-parent
6016	11	non-parent
60490	11	non-parent
64333	11	non-parent
648	11	non-parent
6732	11	non-parent
6783	11	non-parent
7041	11	non-parent
7050	11	non-parent
7068	11	non-parent
7082	11	non-parent
7273	11	non-parent
7324	11	non-parent
79734	11	non-parent
842	11	non-parent
84289	11	non-parent
8458	11	non-parent
8533	11	non-parent
85359	11	non-parent
8614	11	non-parent
8682	11	non-parent
8726	11	non-parent
8751	11	non-parent
8996	11	non-parent
90933	11	non-parent
9135	11	non-parent
9318	11	non-parent
9378	11	non-parent
9404	11	non-parent
9463	11	non-parent
990	11	non-parent
999	11	non-parent
10063	10	non-parent
10200	10	non-parent
1022	10	non-parent
10273	10	non-parent
10542	10	non-parent
10818	10	non-parent
10951	10	non-parent
11051	10	non-parent
1111	10	non-parent
11243	10	non-parent
1130	10	non-parent
118924	10	non-parent
129807	10	non-parent
159989	10	non-parent
1740	10	non-parent
1797	10	non-parent
2047	10	non-parent
2176	10	non-parent
2242	10	non-parent
2280	10	non-parent
22934	10	non-parent
2318	10	non-parent
23199	10	non-parent
23270	10	non-parent
23404	10	non-parent
23421	10	non-parent
23543	10	non-parent
23647	10	non-parent
25804	10	non-parent
26505	10	non-parent
267	10	non-parent
27232	10	non-parent
2775	10	non-parent
29110	10	non-parent
3104	10	non-parent
3105	10	non-parent
320	10	non-parent
3219	10	non-parent
3689	10	non-parent
3690	10	non-parent
3702	10	non-parent
392	10	non-parent
3984	10	non-parent
4297	10	non-parent
4300	10	non-parent
4738	10	non-parent
4778	10	non-parent
4804	10	non-parent
4998	10	non-parent
51074	10	non-parent
51236	10	non-parent
51545	10	non-parent
5329	10	non-parent
5336	10	non-parent
54544	10	non-parent
546	10	non-parent
55052	10	non-parent
5519	10	non-parent
5530	10	non-parent
55512	10	non-parent
55734	10	non-parent
55758	10	non-parent
5581	10	non-parent
55968	10	non-parent
5933	10	non-parent
602	10	non-parent
6310	10	non-parent
637	10	non-parent
6452	10	non-parent
675	10	non-parent
6780	10	non-parent
6812	10	non-parent
6895	10	non-parent
6996	10	non-parent
7052	10	non-parent
7133	10	non-parent
7150	10	non-parent
7164	10	non-parent
7188	10	non-parent
78987	10	non-parent
79696	10	non-parent
79843	10	non-parent
81565	10	non-parent
81853	10	non-parent
8417	10	non-parent
84705	10	non-parent
84832	10	non-parent
8665	10	non-parent
8766	10	non-parent
898	10	non-parent
9020	10	non-parent
9129	10	non-parent
92610	10	non-parent
93145	10	non-parent
9351	10	non-parent
9439	10	non-parent
9656	10	non-parent
9804	10	non-parent
10016	9	non-parent
10018	9	non-parent
10073	9	non-parent
10093	9	non-parent
10190	9	non-parent
10298	9	non-parent
1032	9	non-parent
10363	9	non-parent
10519	9	non-parent
10580	9	non-parent
10928	9	non-parent
11021	9	non-parent
11075	9	non-parent
11140	9	non-parent
11157	9	non-parent
11184	9	non-parent
11186	9	non-parent
11284	9	non-parent
114932	9	non-parent
116225	9	non-parent
128866	9	non-parent
151648	9	non-parent
1600	9	non-parent
1630	9	non-parent
1660	9	non-parent
1725	9	non-parent
202559	9	non-parent
2048	9	non-parent
208	9	non-parent
2139	9	non-parent
22883	9	non-parent
22893	9	non-parent
22954	9	non-parent
22955	9	non-parent
26039	9	non-parent
26511	9	non-parent
266812	9	non-parent
2690	9	non-parent
27040	9	non-parent
284004	9	non-parent
286	9	non-parent
29109	9	non-parent
29117	9	non-parent
293	9	non-parent
2948	9	non-parent
3014	9	non-parent
3146	9	non-parent
3297	9	non-parent
3488	9	non-parent
350	9	non-parent
3678	9	non-parent
3708	9	non-parent
3761	9	non-parent
3842	9	non-parent
3856	9	non-parent
407	9	non-parent
4205	9	non-parent
4215	9	non-parent
4361	9	non-parent
4793	9	non-parent
4794	9	non-parent
4841	9	non-parent
4904	9	non-parent
4905	9	non-parent
5013	9	non-parent
50813	9	non-parent
51135	9	non-parent
51282	9	non-parent
5156	9	non-parent
51720	9	non-parent
5365	9	non-parent
5393	9	non-parent
54557	9	non-parent
54855	9	non-parent
5511	9	non-parent
55211	9	non-parent
553115	9	non-parent
55367	9	non-parent
55662	9	non-parent
55698	9	non-parent
5571	9	non-parent
55722	9	non-parent
5598	9	non-parent
5602	9	non-parent
5608	9	non-parent
56904	9	non-parent
5706	9	non-parent
5725	9	non-parent
578	9	non-parent
5792	9	non-parent
5877	9	non-parent
5883	9	non-parent
5985	9	non-parent
6047	9	non-parent
6048	9	non-parent
6093	9	non-parent
6347	9	non-parent
6354	9	non-parent
64782	9	non-parent
652	9	non-parent
65220	9	non-parent
659	9	non-parent
6605	9	non-parent
6616	9	non-parent
6687	9	non-parent
6844	9	non-parent
6877	9	non-parent
7006	9	non-parent
7153	9	non-parent
7332	9	non-parent
7416	9	non-parent
771	9	non-parent
79020	9	non-parent
80256	9	non-parent
8161	9	non-parent
840	9	non-parent
843	9	non-parent
8431	9	non-parent
84676	9	non-parent
8470	9	non-parent
8738	9	non-parent
8743	9	non-parent
8797	9	non-parent
8819	9	non-parent
9021	9	non-parent
93474	9	non-parent
9454	9	non-parent
9456	9	non-parent
9616	9	non-parent
9721	9	non-parent
100290337	8	non-parent
10036	8	non-parent
10084	8	non-parent
1020	8	non-parent
10274	8	non-parent
10551	8	non-parent
10787	8	non-parent
10807	8	non-parent
11073	8	non-parent
116173	8	non-parent
1163	8	non-parent
1207	8	non-parent
125170	8	non-parent
1454	8	non-parent
149428	8	non-parent
1649	8	non-parent
170082	8	non-parent
1786	8	non-parent
1942	8	non-parent
1958	8	non-parent
1965	8	non-parent
2113	8	non-parent
23099	8	non-parent
23118	8	non-parent
23451	8	non-parent
23542	8	non-parent
23578	8	non-parent
246329	8	non-parent
2516	8	non-parent
25934	8	non-parent
26151	8	non-parent
27252	8	non-parent
2770	8	non-parent
2898	8	non-parent
29058	8	non-parent
29127	8	non-parent
2959	8	non-parent
29922	8	non-parent
308	8	non-parent
311	8	non-parent
3301	8	non-parent
3304	8	non-parent
332	8	non-parent
3561	8	non-parent
3621	8	non-parent
3675	8	non-parent
3691	8	non-parent
3739	8	non-parent
3846	8	non-parent
4049	8	non-parent
414157	8	non-parent
4214	8	non-parent
4216	8	non-parent
4296	8	non-parent
4313	8	non-parent
4683	8	non-parent
4692	8	non-parent
4868	8	non-parent
4893	8	non-parent
4915	8	non-parent
50944	8	non-parent
5104	8	non-parent
51100	8	non-parent
51177	8	non-parent
5164	8	non-parent
5241	8	non-parent
5327	8	non-parent
53615	8	non-parent
54819	8	non-parent
5528	8	non-parent
55284	8	non-parent
5563	8	non-parent
55684	8	non-parent
5587	8	non-parent
55888	8	non-parent
56288	8	non-parent
5692	8	non-parent
57333	8	non-parent
580	8	non-parent
5893	8	non-parent
5900	8	non-parent
597	8	non-parent
6004	8	non-parent
6045	8	non-parent
6352	8	non-parent
641	8	non-parent
64219	8	non-parent
6470	8	non-parent
65057	8	non-parent
663	8	non-parent
6648	8	non-parent
6809	8	non-parent
6866	8	non-parent
6886	8	non-parent
6924	8	non-parent
7015	8	non-parent
7067	8	non-parent
7222	8	non-parent
7334	8	non-parent
7486	8	non-parent
7507	8	non-parent
7709	8	non-parent
7786	8	non-parent
7936	8	non-parent
8027	8	non-parent
80764	8	non-parent
81631	8	non-parent
83593	8	non-parent
84651	8	non-parent
8473	8	non-parent
84872	8	non-parent
8535	8	non-parent
8615	8	non-parent
8660	8	non-parent
875	8	non-parent
8775	8	non-parent
8900	8	non-parent
8915	8	non-parent
9051	8	non-parent
914	8	non-parent
9140	8	non-parent
91544	8	non-parent
9282	8	non-parent
9412	8	non-parent
9531	8	non-parent
958	8	non-parent
9610	8	non-parent
10024	7	non-parent
100505603	7	non-parent
10087	7	non-parent
10111	7	non-parent
10169	7	non-parent
10210	7	non-parent
10213	7	non-parent
10236	7	non-parent
10278	7	non-parent
1030	7	non-parent
10302	7	non-parent
10307	7	non-parent
1033	7	non-parent
10413	7	non-parent
10422	7	non-parent
10607	7	non-parent
10672	7	non-parent
10891	7	non-parent
11135	7	non-parent
112869	7	non-parent
114088	7	non-parent
114609	7	non-parent
115572	7	non-parent
122953	7	non-parent
1271	7	non-parent
140691	7	non-parent
1493	7	non-parent
161	7	non-parent
1617	7	non-parent
1635	7	non-parent
164	7	non-parent
164592	7	non-parent
167227	7	non-parent
1676	7	non-parent
1870	7	non-parent
2002	7	non-parent
2114	7	non-parent
220082	7	non-parent
22800	7	non-parent
22895	7	non-parent
22927	7	non-parent
23192	7	non-parent
23607	7	non-parent
23658	7	non-parent
257397	7	non-parent
26289	7	non-parent
2638	7	non-parent
2671	7	non-parent
273	7	non-parent
29079	7	non-parent
29760	7	non-parent
29904	7	non-parent
29924	7	non-parent
29966	7	non-parent
29993	7	non-parent
30818	7	non-parent
3082	7	non-parent
3216	7	non-parent
3364	7	non-parent
3437	7	non-parent
3516	7	non-parent
3630	7	non-parent
3661	7	non-parent
3674	7	non-parent
3768	7	non-parent
3887	7	non-parent
4001	7	non-parent
4004	7	non-parent
400714	7	non-parent
403	7	non-parent
406	7	non-parent
4097	7	non-parent
4130	7	non-parent
4189	7	non-parent
4223	7	non-parent
4282	7	non-parent
4318	7	non-parent
4436	7	non-parent
445	7	non-parent
4801	7	non-parent
4860	7	non-parent
50619	7	non-parent
51010	7	non-parent
51176	7	non-parent
51361	7	non-parent
51517	7	non-parent
5175	7	non-parent
522	7	non-parent
54462	7	non-parent
54857	7	non-parent
54925	7	non-parent
55068	7	non-parent
55147	7	non-parent
55274	7	non-parent
5564	7	non-parent
55660	7	non-parent
55723	7	non-parent
55743	7	non-parent
55816	7	non-parent
5586	7	non-parent
55929	7	non-parent
56647	7	non-parent
5683	7	non-parent
56902	7	non-parent
57120	7	non-parent
57610	7	non-parent
5775	7	non-parent
5795	7	non-parent
5805	7	non-parent
58155	7	non-parent
5819	7	non-parent
5826	7	non-parent
58529	7	non-parent
5863	7	non-parent
5884	7	non-parent
5885	7	non-parent
5984	7	non-parent
5990	7	non-parent
60626	7	non-parent
6237	7	non-parent
6257	7	non-parent
6261	7	non-parent
6362	7	non-parent
63898	7	non-parent
649	7	non-parent
6495	7	non-parent
650	7	non-parent
6521	7	non-parent
65265	7	non-parent
657	7	non-parent
658	7	non-parent
66036	7	non-parent
6696	7	non-parent
6871	7	non-parent
6878	7	non-parent
6883	7	non-parent
6950	7	non-parent
7375	7	non-parent
7402	7	non-parent
780	7	non-parent
7874	7	non-parent
79576	7	non-parent
79803	7	non-parent
80021	7	non-parent
80022	7	non-parent
80174	7	non-parent
81629	7	non-parent
81857	7	non-parent
821	7	non-parent
835	7	non-parent
83737	7	non-parent
84464	7	non-parent
8487	7	non-parent
84934	7	non-parent
8575	7	non-parent
8650	7	non-parent
8662	7	non-parent
8764	7	non-parent
8851	7	non-parent
8859	7	non-parent
8861	7	non-parent
8867	7	non-parent
891	7	non-parent
8976	7	non-parent
90060	7	non-parent
904	7	non-parent
90850	7	non-parent
9101	7	non-parent
919	7	non-parent
92	7	non-parent
928	7	non-parent
930	7	non-parent
9457	7	non-parent
9516	7	non-parent
9604	7	non-parent
9734	7	non-parent
9814	7	non-parent
9817	7	non-parent
9863	7	non-parent
994	7	non-parent
10001	6	non-parent
10043	6	non-parent
10179	6	non-parent
1018	6	non-parent
10228	6	non-parent
10256	6	non-parent
10421	6	non-parent
10440	6	non-parent
10482	6	non-parent
10494	6	non-parent
10497	6	non-parent
1054	6	non-parent
10572	6	non-parent
10615	6	non-parent
10691	6	non-parent
10746	6	non-parent
10817	6	non-parent
10898	6	non-parent
10912	6	non-parent
10982	6	non-parent
11039	6	non-parent
11091	6	non-parent
11218	6	non-parent
11228	6	non-parent
11266	6	non-parent
115704	6	non-parent
117177	6	non-parent
1198	6	non-parent
122786	6	non-parent
124790	6	non-parent
1294	6	non-parent
1312	6	non-parent
1326	6	non-parent
1409	6	non-parent
1436	6	non-parent
1634	6	non-parent
1796	6	non-parent
1855	6	non-parent
1871	6	non-parent
1969	6	non-parent
2157	6	non-parent
2178	6	non-parent
2188	6	non-parent
2241	6	non-parent
2247	6	non-parent
22924	6	non-parent
22941	6	non-parent
23047	6	non-parent
23163	6	non-parent
2321	6	non-parent
2324	6	non-parent
23244	6	non-parent
2339	6	non-parent
23462	6	non-parent
23533	6	non-parent
23640	6	non-parent
255488	6	non-parent
25855	6	non-parent
259	6	non-parent
26073	6	non-parent
27005	6	non-parent
27113	6	non-parent
27183	6	non-parent
2782	6	non-parent
2786	6	non-parent
283518	6	non-parent
284403	6	non-parent
286514	6	non-parent
2886	6	non-parent
28965	6	non-parent
2901	6	non-parent
29070	6	non-parent
2961	6	non-parent
2966	6	non-parent
29844	6	non-parent
30827	6	non-parent
3087	6	non-parent
3106	6	non-parent
3107	6	non-parent
3454	6	non-parent
3482	6	non-parent
348487	6	non-parent
3554	6	non-parent
3560	6	non-parent
3577	6	non-parent
3579	6	non-parent
3672	6	non-parent
3684	6	non-parent
3710	6	non-parent
373156	6	non-parent
3799	6	non-parent
3827	6	non-parent
3836	6	non-parent
3949	6	non-parent
3977	6	non-parent
4068	6	non-parent
4091	6	non-parent
4208	6	non-parent
4323	6	non-parent
4354	6	non-parent
4659	6	non-parent
4698	6	non-parent
4729	6	non-parent
4750	6	non-parent
4846	6	non-parent
5000	6	non-parent
5047	6	non-parent
50855	6	non-parent
51103	6	non-parent
51389	6	non-parent
51455	6	non-parent
5152	6	non-parent
51567	6	non-parent
51701	6	non-parent
51765	6	non-parent
5223	6	non-parent
5315	6	non-parent
5328	6	non-parent
5345	6	non-parent
539	6	non-parent
54033	6	non-parent
5423	6	non-parent
5424	6	non-parent
54386	6	non-parent
545	6	non-parent
5467	6	non-parent
54797	6	non-parent
5481	6	non-parent
54840	6	non-parent
54906	6	non-parent
5493	6	non-parent
55037	6	non-parent
55209	6	non-parent
5525	6	non-parent
5536	6	non-parent
55577	6	non-parent
55802	6	non-parent
5603	6	non-parent
5662	6	non-parent
5687	6	non-parent
56906	6	non-parent
56949	6	non-parent
5719	6	non-parent
573	6	non-parent
5791	6	non-parent
5797	6	non-parent
5864	6	non-parent
5870	6	non-parent
5892	6	non-parent
5905	6	non-parent
5982	6	non-parent
5989	6	non-parent
6015	6	non-parent
6133	6	non-parent
6236	6	non-parent
6271	6	non-parent
6282	6	non-parent
6314	6	non-parent
6338	6	non-parent
638	6	non-parent
63940	6	non-parent
64129	6	non-parent
64130	6	non-parent
6429	6	non-parent
64320	6	non-parent
64396	6	non-parent
64689	6	non-parent
64769	6	non-parent
6478	6	non-parent
64965	6	non-parent
6497	6	non-parent
655	6	non-parent
6789	6	non-parent
6839	6	non-parent
6890	6	non-parent
6923	6	non-parent
7003	6	non-parent
7016	6	non-parent
7021	6	non-parent
7027	6	non-parent
7039	6	non-parent
7076	6	non-parent
708	6	non-parent
7080	6	non-parent
7220	6	non-parent
7295	6	non-parent
7325	6	non-parent
7456	6	non-parent
7525	6	non-parent
7695	6	non-parent
7804	6	non-parent
79025	6	non-parent
79415	6	non-parent
8031	6	non-parent
8061	6	non-parent
81576	6	non-parent
81620	6	non-parent
8290	6	non-parent
8317	6	non-parent
839	6	non-parent
8409	6	non-parent
84232	6	non-parent
84335	6	non-parent
8450	6	non-parent
8453	6	non-parent
84552	6	non-parent
84767	6	non-parent
84894	6	non-parent
84937	6	non-parent
8536	6	non-parent
85479	6	non-parent
8569	6	non-parent
8626	6	non-parent
8644	6	non-parent
8697	6	non-parent
8703	6	non-parent
8733	6	non-parent
8794	6	non-parent
8805	6	non-parent
8862	6	non-parent
8886	6	non-parent
8892	6	non-parent
8985	6	non-parent
9025	6	non-parent
9141	6	non-parent
9212	6	non-parent
92399	6	non-parent
933	6	non-parent
9341	6	non-parent
9342	6	non-parent
9363	6	non-parent
9391	6	non-parent
94121	6	non-parent
9414	6	non-parent
943	6	non-parent
9440	6	non-parent
9482	6	non-parent
9577	6	non-parent
9706	6	non-parent
9747	6	non-parent
9825	6	non-parent
9842	6	non-parent
988	6	non-parent
1000	5	non-parent
10053	5	non-parent
10062	5	non-parent
10095	5	non-parent
10096	5	non-parent
10163	5	non-parent
10204	5	non-parent
10370	5	non-parent
10430	5	non-parent
10490	5	non-parent
10602	5	non-parent
1062	5	non-parent
10673	5	non-parent
10733	5	non-parent
10783	5	non-parent
10848	5	non-parent
10900	5	non-parent
10915	5	non-parent
10933	5	non-parent
11040	5	non-parent
11165	5	non-parent
11187	5	non-parent
11252	5	non-parent
11267	5	non-parent
11276	5	non-parent
112858	5	non-parent
11315	5	non-parent
113675	5	non-parent
114822	5	non-parent
119	5	non-parent
1196	5	non-parent
1230	5	non-parent
126070	5	non-parent
1263	5	non-parent
1272	5	non-parent
1298	5	non-parent
130540	5	non-parent
130940	5	non-parent
1329	5	non-parent
1380	5	non-parent
138065	5	non-parent
1395	5	non-parent
1401	5	non-parent
1406	5	non-parent
1412	5	non-parent
151254	5	non-parent
1514	5	non-parent
157773	5	non-parent
162989	5	non-parent
1633	5	non-parent
1641	5	non-parent
1678	5	non-parent
1731	5	non-parent
1789	5	non-parent
1793	5	non-parent
1840	5	non-parent
1874	5	non-parent
1891	5	non-parent
1911	5	non-parent
192111	5	non-parent
1933	5	non-parent
1991	5	non-parent
1994	5	non-parent
2043	5	non-parent
204851	5	non-parent
2054	5	non-parent
2058	5	non-parent
2068	5	non-parent
2132	5	non-parent
220108	5	non-parent
2212	5	non-parent
2252	5	non-parent
2263	5	non-parent
2264	5	non-parent
2272	5	non-parent
2286	5	non-parent
22888	5	non-parent
22894	5	non-parent
23001	5	non-parent
23037	5	non-parent
23048	5	non-parent
23140	5	non-parent
23186	5	non-parent
23286	5	non-parent
23291	5	non-parent
23385	5	non-parent
23517	5	non-parent
23523	5	non-parent
23595	5	non-parent
23644	5	non-parent
2577	5	non-parent
25816	5	non-parent
25898	5	non-parent
25900	5	non-parent
25937	5	non-parent
25970	5	non-parent
26086	5	non-parent
26136	5	non-parent
26240	5	non-parent
26277	5	non-parent
26469	5	non-parent
2649	5	non-parent
26525	5	non-parent
27125	5	non-parent
27161	5	non-parent
27342	5	non-parent
28227	5	non-parent
2833	5	non-parent
2890	5	non-parent
2957	5	non-parent
29883	5	non-parent
2992	5	non-parent
29947	5	non-parent
29959	5	non-parent
30000	5	non-parent
3002	5	non-parent
306	5	non-parent
3135	5	non-parent
3150	5	non-parent
317	5	non-parent
3205	5	non-parent
325	5	non-parent
3308	5	non-parent
337867	5	non-parent
3385	5	non-parent
3399	5	non-parent
3455	5	non-parent
3476	5	non-parent
3479	5	non-parent
3566	5	non-parent
3576	5	non-parent
359845	5	non-parent
3619	5	non-parent
3655	5	non-parent
3663	5	non-parent
3673	5	non-parent
3685	5	non-parent
3693	5	non-parent
3735	5	non-parent
3741	5	non-parent
3757	5	non-parent
3759	5	non-parent
382	5	non-parent
3845	5	non-parent
3854	5	non-parent
388	5	non-parent
388774	5	non-parent
3925	5	non-parent
3953	5	non-parent
3987	5	non-parent
399	5	non-parent
4040	5	non-parent
4055	5	non-parent
4077	5	non-parent
4094	5	non-parent
4100	5	non-parent
4105	5	non-parent
4116	5	non-parent
4122	5	non-parent
414301	5	non-parent
415	5	non-parent
4150	5	non-parent
4221	5	non-parent
4281	5	non-parent
4287	5	non-parent
432	5	non-parent
440552	5	non-parent
4487	5	non-parent
4689	5	non-parent
4773	5	non-parent
4950	5	non-parent
4967	5	non-parent
5045	5	non-parent
5063	5	non-parent
51107	5	non-parent
51147	5	non-parent
51164	5	non-parent
51206	5	non-parent
51319	5	non-parent
51371	5	non-parent
51429	5	non-parent
51523	5	non-parent
51593	5	non-parent
51655	5	non-parent
51669	5	non-parent
51760	5	non-parent
51778	5	non-parent
52	5	non-parent
5264	5	non-parent
5292	5	non-parent
5293	5	non-parent
5311	5	non-parent
5349	5	non-parent
54413	5	non-parent
54461	5	non-parent
54518	5	non-parent
5464	5	non-parent
54932	5	non-parent
5498	5	non-parent
55110	5	non-parent
55143	5	non-parent
55160	5	non-parent
55165	5	non-parent
55227	5	non-parent
5529	5	non-parent
5553	5	non-parent
55740	5	non-parent
5582	5	non-parent
55851	5	non-parent
5606	5	non-parent
5618	5	non-parent
5624	5	non-parent
5630	5	non-parent
5631	5	non-parent
5635	5	non-parent
56654	5	non-parent
56992	5	non-parent
57178	5	non-parent
57474	5	non-parent
5753	5	non-parent
57697	5	non-parent
58484	5	non-parent
5867	5	non-parent
5869	5	non-parent
5915	5	non-parent
5929	5	non-parent
5971	5	non-parent
5998	5	non-parent
607	5	non-parent
6183	5	non-parent
6278	5	non-parent
6337	5	non-parent
6405	5	non-parent
6431	5	non-parent
6440	5	non-parent
6487	5	non-parent
6504	5	non-parent
65109	5	non-parent
6615	5	non-parent
6634	5	non-parent
6636	5	non-parent
6660	5	non-parent
6672	5	non-parent
6721	5	non-parent
6773	5	non-parent
6837	5	non-parent
6867	5	non-parent
6884	5	non-parent
6990	5	non-parent
6997	5	non-parent
7004	5	non-parent
7037	5	non-parent
7074	5	non-parent
7094	5	non-parent
7110	5	non-parent
7124	5	non-parent
7320	5	non-parent
7345	5	non-parent
7381	5	non-parent
7391	5	non-parent
7436	5	non-parent
7448	5	non-parent
7490	5	non-parent
760	5	non-parent
767	5	non-parent
7750	5	non-parent
7832	5	non-parent
79003	5	non-parent
79077	5	non-parent
79078	5	non-parent
79090	5	non-parent
79096	5	non-parent
79656	5	non-parent
79768	5	non-parent
80227	5	non-parent
80228	5	non-parent
8065	5	non-parent
80726	5	non-parent
80854	5	non-parent
8089	5	non-parent
81570	5	non-parent
81605	5	non-parent
83746	5	non-parent
84126	5	non-parent
84313	5	non-parent
8436	5	non-parent
84612	5	non-parent
8464	5	non-parent
8503	5	non-parent
85362	5	non-parent
85369	5	non-parent
8562	5	non-parent
860	5	non-parent
863	5	non-parent
865	5	non-parent
8663	5	non-parent
8669	5	non-parent
8767	5	non-parent
8792	5	non-parent
8795	5	non-parent
8834	5	non-parent
8835	5	non-parent
8906	5	non-parent
894	5	non-parent
8940	5	non-parent
8986	5	non-parent
90	5	non-parent
9019	5	non-parent
90390	5	non-parent
90427	5	non-parent
90480	5	non-parent
9049	5	non-parent
9055	5	non-parent
90993	5	non-parent
9131	5	non-parent
9144	5	non-parent
916	5	non-parent
920	5	non-parent
9219	5	non-parent
925	5	non-parent
92595	5	non-parent
9261	5	non-parent
9322	5	non-parent
9406	5	non-parent
9413	5	non-parent
9464	5	non-parent
9518	5	non-parent
961	5	non-parent
9631	5	non-parent
9694	5	non-parent
9727	5	non-parent
973	5	non-parent
9775	5	non-parent
9826	5	non-parent
9874	5	non-parent

## Sheet: Parent betweenness
Genes with the top quartile of betweenness values (in the parent gene set).
gene	betweenness	category		Biological Process Enrichments
4188	943114	parent		PANTHER GO-Slim Biological Process	Homo sapiens - REFLIST (20814)	Client Text Box Input (431)	Client Text Box Input (expected)	Client Text Box Input (over/under)	Client Text Box Input (fold Enrichment)	Client Text Box Input (P-value)
2130	817520	parent		glycolysis (GO:0006096)	25	5	0.52	+	> 5	0.0438
4087	637175	parent		complement activation (GO:0006956)	45	7	0.93	+	> 5	0.0115
7532	542645	parent		cell proliferation (GO:0008283)	103	11	2.13	+	> 5	0.00304
1956	494060	parent		protein folding (GO:0006457)	155	16	3.21	+	4.99	5.55e-05
7316	409336	parent		RNA splicing, via transesterification reactions (GO:0000375)	132	13	2.73	+	4.76	0.00121
1107	399628	parent		RNA splicing (GO:0008380)	135	13	2.8	+	4.65	0.00153
5359	370061	parent		negative regulation of apoptotic process (GO:0043066)	95	9	1.97	+	4.58	0.0442
4089	336235	parent		regulation of translation (GO:0006417)	148	13	3.06	+	4.24	0.00399
7431	322116	parent		mRNA splicing, via spliceosome (GO:0000398)	183	16	3.79	+	4.22	0.000469
6714	321914	parent		DNA repair (GO:0006281)	172	14	3.56	+	3.93	0.0044
1915	320476	parent		chromatin organization (GO:0006325)	250	20	5.18	+	3.86	0.000101
9802	266741	parent		anatomical structure morphogenesis (GO:0009653)	596	47	12.34	+	3.81	2.32e-12
2033	265991	parent		cellular component morphogenesis (GO:0032989)	478	37	9.9	+	3.74	3.12e-09
10513	249880	parent		apoptotic process (GO:0006915)	548	41	11.35	+	3.61	6.65e-10
2099	240308	parent		DNA metabolic process (GO:0006259)	379	28	7.85	+	3.57	2.73e-06
1499	232714	parent		cell death (GO:0008219)	562	41	11.64	+	3.52	1.44e-09
7534	223275	parent		death (GO:0016265)	566	41	11.72	+	3.5	1.79e-09
9146	218796	parent		cell cycle (GO:0007049)	1107	77	22.92	+	3.36	3.22e-18
1856	211555	parent		cellular component organization (GO:0016043)	1206	83	24.97	+	3.32	1.49e-19
3320	198341	parent		cellular component organization or biogenesis (GO:0071840)	1316	90	27.25	+	3.3	2.89e-21
1387	198075	parent		mRNA processing (GO:0006397)	274	18	5.67	+	3.17	0.00525
207	191818	parent		response to stress (GO:0006950)	659	42	13.65	+	3.08	4.84e-08
3065	188182	parent		protein phosphorylation (GO:0006468)	603	38	12.49	+	3.04	4.97e-07
5566	178534	parent		endocytosis (GO:0006897)	373	23	7.72	+	2.98	0.00111
5295	178445	parent		organelle organization (GO:0006996)	571	35	11.82	+	2.96	4.32e-06
351	173102	parent		gamete generation (GO:0007276)	351	21	7.27	+	2.89	0.00443
2534	167787	parent		translation (GO:0006412)	435	26	9.01	+	2.89	0.000472
1742	164343	parent		intracellular protein transport (GO:0006886)	1052	62	21.78	+	2.85	4.54e-11
2801	153981	parent		protein transport (GO:0015031)	1082	62	22.41	+	2.77	1.5e-10
1400	150706	parent		reproduction (GO:0000003)	410	23	8.49	+	2.71	0.00489
1026	149161	parent		cellular component movement (GO:0006928)	476	25	9.86	+	2.54	0.00634
7529	148229	parent		vesicle-mediated transport (GO:0016192)	895	46	18.53	+	2.48	4.95e-06
3725	134132	parent		immune response (GO:0006955)	518	26	10.73	+	2.42	0.00928
5970	133954	parent		protein metabolic process (GO:0019538)	2692	135	55.74	+	2.42	5.89e-21
10399	131422	parent		developmental process (GO:0032502)	2456	123	50.86	+	2.42	1.32e-18
10425	128028	parent		nervous system development (GO:0007399)	823	41	17.04	+	2.41	6.78e-05
29888	124543	parent		transcription from RNA polymerase II promoter (GO:0006366)	1723	83	35.68	+	2.33	1.17e-10
1114	124425	parent		response to stimulus (GO:0050896)	2170	102	44.93	+	2.27	5.49e-13
25	122753	parent		RNA metabolic process (GO:0016070)	2360	110	48.87	+	2.25	5.36e-14
2274	120919	parent		transcription, DNA-dependent (GO:0006351)	1941	90	40.19	+	2.24	8.11e-11
57062	114501	parent		system development (GO:0048731)	1271	58	26.32	+	2.2	4.2e-06
567	114359	parent		regulation of molecular function (GO:0065009)	1096	50	22.7	+	2.2	4.48e-05
4609	114025	parent		cation transport (GO:0006812)	571	26	11.82	+	2.2	0.0431
5111	111818	parent		localization (GO:0051179)	2607	118	53.98	+	2.19	2.52e-14
7013	111656	parent		phosphate-containing compound metabolic process (GO:0006796)	910	41	18.84	+	2.18	0.000814
10987	110967	parent		cell communication (GO:0007154)	3006	135	62.25	+	2.17	1.05e-16
387	105991	parent		regulation of transcription from RNA polymerase II promoter (GO:0006357)	1319	59	27.31	+	2.16	6.24e-06
3190	97391.3	parent		transport (GO:0006810)	2473	110	51.21	+	2.15	1.32e-12
4140	93413.9	parent		regulation of catalytic activity (GO:0050790)	1073	47	22.22	+	2.12	0.000326
2597	90332	parent		regulation of nucleobase-containing compound metabolic process (GO:0019219)	1700	74	35.2	+	2.1	2.54e-07
79036	89680.7	parent		cellular protein modification process (GO:0006464)	1317	57	27.27	+	2.09	3.27e-05
9796	87932.7	parent		nucleobase-containing compound metabolic process (GO:0006139)	3467	149	71.79	+	2.08	3.48e-17
2670	87403.9	parent		regulation of biological process (GO:0050789)	2846	119	58.93	+	2.02	5.57e-12
10989	86630.2	parent		immune system process (GO:0002376)	1391	57	28.8	+	1.98	0.000186
5901	84727.9	parent		biological regulation (GO:0065007)	3918	158	81.13	+	1.95	6.93e-16
5394	84543.7	parent		nitrogen compound metabolic process (GO:0006807)	1099	44	22.76	+	1.93	0.00637
6500	84040.2	parent		cellular process (GO:0009987)	6708	264	138.9	+	1.9	1.04e-32
5573	83700	parent		primary metabolic process (GO:0044238)	6825	264	141.33	+	1.87	2.51e-31
572	83275.8	parent		single-multicellular organism process (GO:0044707)	1636	61	33.88	+	1.8	0.00149
2316	82970.8	parent		multicellular organismal process (GO:0032501)	1640	61	33.96	+	1.8	0.0016
4792	82654.6	parent		metabolic process (GO:0008152)	8247	301	170.77	+	1.76	1.59e-34
11098	82167.9	parent		Unclassified (UNCLASSIFIED)	8629	133	178.68	-	0.74	0
5747	82026.5	parent
375	80954.2	parent
26019	79511.7	parent		Protein Class Enrichments
5159	77553.4	parent		PANTHER Protein Class	Homo sapiens - REFLIST (20814)	Client Text Box Input (431)	Client Text Box Input (expected)	Client Text Box Input (over/under)	Client Text Box Input (fold Enrichment)	Client Text Box Input (P-value)
6176	76010.4	parent		ATP synthase (PC00002)	42	7	0.87	+	> 5	0.00685
10015	74793.8	parent		DNA helicase (PC00011)	55	9	1.14	+	> 5	0.00061
3064	74595.3	parent		acetyltransferase (PC00038)	91	14	1.88	+	> 5	2.45e-06
23062	73918.8	parent		non-receptor tyrosine protein kinase (PC00168)	97	13	2.01	+	> 5	3.87e-05
60	73319.1	parent		translation initiation factor (PC00224)	66	8	1.37	+	> 5	0.0176
11060	72467.3	parent		translation factor (PC00223)	104	12	2.15	+	> 5	0.000527
55755	72278.7	parent		mRNA splicing factor (PC00148)	121	13	2.51	+	> 5	0.00044
9638	72055.9	parent		small GTPase (PC00208)	133	14	2.75	+	> 5	0.000228
9612	71761.8	parent		non-motor actin binding protein (PC00165)	190	19	3.93	+	4.83	6.3e-06
2771	70864.3	parent		chaperone (PC00072)	196	19	4.06	+	4.68	1.02e-05
25788	70729.1	parent		G-protein (PC00020)	211	19	4.37	+	4.35	3.12e-05
3091	70114.1	parent		helicase (PC00115)	126	11	2.61	+	4.22	0.0168
2064	69959.2	parent		mRNA processing factor (PC00147)	166	14	3.44	+	4.07	0.00275
4292	69832.7	parent		actin family cytoskeletal protein (PC00041)	395	33	8.18	+	4.03	5.51e-09
2512	69317.5	parent		annexin (PC00050)	168	14	3.48	+	4.02	0.00313
6829	69295.4	parent		chromatin/chromatin-binding protein (PC00077)	184	15	3.81	+	3.94	0.00202
1173	69214.3	parent		protein kinase (PC00193)	373	30	7.72	+	3.88	1.09e-07
5930	68977.3	parent		intracellular calcium-sensing protein (PC00131)	304	23	6.29	+	3.65	3.38e-05
409	68817.5	parent		calmodulin (PC00061)	304	23	6.29	+	3.65	3.38e-05
58	68354.1	parent		calcium-binding protein (PC00060)	400	30	8.28	+	3.62	5.33e-07
1017	64812.3	parent		cytoskeletal protein (PC00085)	806	58	16.69	+	3.48	6.65e-14
1398	64546.4	parent		non-receptor serine/threonine protein kinase (PC00167)	272	19	5.63	+	3.37	0.00124
5861	64175.7	parent		kinase (PC00137)	514	34	10.64	+	3.19	1.03e-06
5147	63063.3	parent		protease inhibitor (PC00191)	245	16	5.07	+	3.15	0.0145
801	62671.6	parent		membrane traffic protein (PC00150)	366	23	7.58	+	3.03	0.000754
3312	62372.2	parent		RNA binding protein (PC00031)	859	53	17.79	+	2.98	5.24e-10
2697	61774.5	parent		DNA binding protein (PC00009)	765	44	15.84	+	2.78	3.66e-07
3315	61230.1	parent		nucleic acid binding (PC00171)	2297	126	47.56	+	2.65	1.23e-22
8850	59522.4	parent		enzyme modulator (PC00095)	1346	69	27.87	+	2.48	9.34e-10
84060	59113.1	parent		transferase (PC00220)	1245	59	25.78	+	2.29	7.48e-07
6597	58759.4	parent		signaling molecule (PC00207)	1083	50	22.43	+	2.23	2.89e-05
3716	57112.3	parent		transcription factor (PC00218)	1565	70	32.41	+	2.16	2.35e-07
2353	56557.6	parent		hydrolase (PC00121)	1511	62	31.29	+	1.98	5.06e-05
7251	56545	parent		Unclassified (UNCLASSIFIED)	9675	157	200.34	-	0.78	0
5580	56443.1	parent
84246	56336.2	parent
975	55056.1	parent
9564	54661.6	parent
5728	54596.5	parent
4233	54153.3	parent
1315	53859.6	parent
8517	53578.5	parent
5879	52550.6	parent
7276	51872.6	parent
10006	50652.2	parent
1363	50008.2	parent
1027	49895.5	parent
3728	49646.5	parent
9905	49082.7	parent
2026	48324.3	parent
6637	48137.6	parent
163	47136.6	parent
5997	47083.3	parent
826	46730.7	parent
2	46395.8	parent
7314	46328.5	parent
1019	45803.8	parent
9491	45669.6	parent
4005	45511.1	parent
22943	44900.8	parent
79050	44321.5	parent
857	43982	parent
1838	43176.2	parent
10342	42456.4	parent
11337	42231.6	parent
22803	41945	parent
8648	41710.7	parent
5430	41452.2	parent
7454	41224.1	parent
5906	40887.3	parent
5859	40768.4	parent
1857	40579.3	parent
613	40515.9	parent
3054	40441.7	parent
9400	40441.2	parent
4869	40385.8	parent
6929	40141.9	parent
10589	39963.6	parent
862	39532.4	parent
2159	39399.5	parent
11338	39162.8	parent
7057	39057.6	parent
7514	38959.5	parent
3183	38788.9	parent
5058	38702.1	parent
23650	38671.5	parent
10403	38368.7	parent
5914	38276.5	parent
23499	38168.6	parent
27332	37886.8	parent
5601	37811.6	parent
6009	37680.3	parent
6117	37142	parent
6198	37017.2	parent
59349	36585.8	parent
4615	35641.3	parent
7128	35365.4	parent
57142	35263.1	parent
10755	35192.2	parent
1803	35172.7	parent
6709	35075.2	parent
7846	34718.4	parent
55643	34483.5	parent
1639	34124	parent
8888	33973.7	parent
2060	33882.4	parent
9500	33866.4	parent
5898	33865.4	parent
5413	33298.7	parent
4176	33124.5	parent
5049	33074.5	parent
87	32994.2	parent
7323	32940.6	parent
8878	32851.7	parent
71	32718.3	parent
5290	32584.1	parent
335	32568.2	parent
79753	32082.9	parent
1072	31505.8	parent
3837	31318.8	parent
7010	31312.5	parent
2317	31162.5	parent
818	31108	parent
10606	31065.3	parent
6640	30890.6	parent
3646	30765.3	parent
5296	30359.4	parent
57326	30339	parent
2804	30277	parent
5705	30261.1	parent
3838	30076.2	parent
811	30035.4	parent
8454	29899.5	parent
55603	29870.3	parent
23265	29805	parent
5160	29500.8	parent
805	29192.2	parent
1605	29188.6	parent
2335	28733.3	parent
80306	28490.3	parent
1936	28468.2	parent
60492	28466.9	parent
89885	28376.7	parent
1147	28177.5	parent
4782	28042.7	parent
1213	28037.6	parent
6272	27973.8	parent
5362	27958	parent
6520	27958	parent
6625	27917.5	parent
9070	27552.3	parent
1081	27461.5	parent
8087	27429.6	parent
6275	27365.7	parent
10320	27316.4	parent
7805	27205.7	parent
7415	27181.7	parent
23495	27171.6	parent
354	26647.9	parent
2773	26641.4	parent
7430	26632.5	parent
8894	26599.4	parent
7531	26550.8	parent
11177	26473.9	parent
7158	26169.6	parent
2246	25882.5	parent
79735	25823.9	parent
3189	25488.7	parent
4071	25211.7	parent
2975	25202.1	parent
3309	25163.1	parent
8667	25016.5	parent
1869	24976.4	parent
1785	24898.7	parent
3184	24751.6	parent
5708	24739.3	parent
3486	24456.2	parent
6654	24410.3	parent
940	23953.6	parent
5034	23888.3	parent
10094	23840.4	parent
7048	23707.7	parent
5516	23704.6	parent
10362	23546.7	parent
51324	22858	parent
3880	22767.6	parent
23326	22722.4	parent
8607	22609.2	parent
4678	22540	parent
6921	22302.8	parent
1977	22280.9	parent
10131	22177.8	parent
4914	21947.2	parent
2036	21878.2	parent
10574	21703.8	parent
7170	21656.6	parent
718	21621.3	parent
1832	21589	parent
6421	21521.3	parent
217	21519.9	parent
5451	21436.2	parent
5660	21397.5	parent
1407	21390.8	parent
2896	21368.7	parent
338	21344.3	parent
54	21287	parent
2243	21236.7	parent
4211	20970	parent
4852	20969	parent
26353	20950.3	parent
6642	20947.6	parent
9921	20943	parent
6622	20673.7	parent
2776	20633.8	parent
5108	20616.1	parent
4780	20615.8	parent
3609	20562.5	parent
10534	20465.6	parent
808	20279.3	parent
27111	20174.8	parent
54971	20158.4	parent
26986	19999.3	parent
7203	19755.3	parent
5371	19752.4	parent
79027	19594.9	parent
7538	19486.8	parent
3092	19392.5	parent
5590	19344.5	parent
3313	19251.8	parent
1743	19012.7	parent
51564	18909	parent
51386	18811.7	parent
595	18776	parent
3039	18751	parent
54622	18646.5	parent
3550	18615.2	parent
2017	18614	parent
7014	18585.4	parent
4582	18576.2	parent
11269	18370.5	parent
2962	18202.2	parent
9099	17897.7	parent
7167	17874.2	parent
1756	17845.9	parent
2495	17670.2	parent
6132	17661	parent
23645	17585.3	parent
84280	17538.9	parent
10540	17519	parent
11214	17462.5	parent
29108	17433	parent
10133	17276.5	parent
5411	17165.8	parent
5592	17159.4	parent
4686	17041.2	parent
3164	17021	parent
30011	16997.3	parent
960	16873.8	parent
9627	16781.1	parent
5788	16707.5	parent
2934	16674.9	parent
6938	16655.2	parent
12	16637.5	parent
51586	16614.1	parent
2969	16582.8	parent
1601	16540.5	parent
6944	16496.8	parent
5605	16408.9	parent
5048	16376.1	parent
8260	16372.8	parent
4800	16280.7	parent
4715	16112.6	parent
6881	16039.2	parent
56905	16031.6	parent
183	15984.8	parent
51588	15896.9	parent
3420	15706.7	parent
5591	15676.6	parent
5979	15624.9	parent
51729	15608.8	parent
6945	15448.2	parent
23476	15278.6	parent
6717	15268.2	parent
6853	15180	parent
5934	15146.6	parent
823	15111.8	parent
4853	15002.8	parent
333	14905.8	parent
4811	14886.9	parent
56952	14821.6	parent
6184	14803.5	parent
6601	14780.6	parent
4651	14745.1	parent
2314	14732	parent
6294	14722.2	parent
2266	14581.8	parent
9267	14571	parent
1191	14534.1	parent
22985	14471.8	parent
324	14377.9	parent
6602	14359.5	parent
3267	14321.5	parent
7979	14224.8	parent
4141	14139.1	parent
4703	14130.5	parent
9112	14115.4	parent
57634	14066.7	parent
6175	14045.7	parent
5468	13988.6	parent
114823	13986.1	parent
22820	13981	parent
4593	13981	parent
4899	13981	parent
885	13981	parent
8943	13981	parent
6240	13981	parent
10598	13980	parent
23279	13980	parent
715	13980	parent
729	13980	parent
966	13980	parent
8202	13935.7	parent
80222	13806.3	parent
2260	13775.5	parent
84619	13642.2	parent
19	13541.3	parent
23405	13459.7	parent
7114	13426.3	parent
51726	13358.7	parent
9470	13326.9	parent
5830	13284.1	parent
3611	13169.6	parent
1787	13159.9	parent
9709	13131.2	parent
23327	12986.4	parent
1468	12715.3	parent
9939	12711	parent
3329	12600.7	parent
3055	12474.5	parent
5037	12442.7	parent
2222	12366.7	parent
673	12138.7	parent
8379	12100.7	parent
4043	12000.9	parent
467	11936.8	parent
7106	11815.6	parent
2997	11739.4	parent
10436	11714.4	parent
7040	11675.7	parent
196383	11526.7	parent
8887	11359.6	parent
4673	11345.1	parent
8502	11296.6	parent
3978	11293.5	parent
4627	11284.2	parent
1500	11191.2	parent
160	11160.6	parent
6925	11157.2	parent
7343	11016	parent
328	10973.4	parent
23095	10971.1	parent
79047	10900.1	parent
1452	10849	parent
4170	10829.8	parent
79869	10765.6	parent
84260	10722	parent
581	10692.8	parent

## Sheet: Non-parent betweenness
Genes with the top quartile of betweenness values (in the non-parent gene set).
gene	betweenness	category		Biological Process Enrichments
7157	1.78287e+06	non-parent		PANTHER GO-Slim Biological Process	Homo sapiens - REFLIST (20814)	Client Text Box Input (1391)	Client Text Box Input (expected)	Client Text Box Input (over/under)	Client Text Box Input (fold Enrichment)	Client Text Box Input (P-value)
10488	1.53916e+06	non-parent		regulation of cell cycle (GO:0051726)	26	9	1.74	+	> 5	0.0183
2885	1.07883e+06	non-parent		DNA recombination (GO:0006310)	50	15	3.34	+	4.49	0.00052
7186	891890	non-parent		hemopoiesis (GO:0030097)	112	31	7.48	+	4.14	2.03e-08
11007	869064	non-parent		locomotion (GO:0040011)	65	17	4.34	+	3.91	0.0007
4093	699804	non-parent		negative regulation of apoptotic process (GO:0043066)	95	24	6.35	+	3.78	1.37e-05
6498	511221	non-parent		cell proliferation (GO:0008283)	103	26	6.88	+	3.78	4.01e-06
7329	482307	non-parent		protein localization (GO:0008104)	116	27	7.75	+	3.48	1.09e-05
1937	465754	non-parent		RNA catabolic process (GO:0006401)	56	13	3.74	+	3.47	0.0313
7704	461138	non-parent		regulation of phosphate metabolic process (GO:0019220)	178	41	11.9	+	3.45	5.71e-09
367	448505	non-parent		apoptotic process (GO:0006915)	548	124	36.62	+	3.39	1.19e-28
5987	436178	non-parent		death (GO:0016265)	566	128	37.83	+	3.38	1.29e-29
60491	407239	non-parent		cell death (GO:0008219)	562	125	37.56	+	3.33	3.2e-28
57562	387268	non-parent		DNA repair (GO:0006281)	172	38	11.49	+	3.31	9.42e-08
4088	375996	non-parent		induction of apoptosis (GO:0006917)	129	28	8.62	+	3.25	2.54e-05
4110	372760	non-parent		embryo development (GO:0009790)	150	32	10.02	+	3.19	4.85e-06
9869	371265	non-parent		protein phosphorylation (GO:0006468)	603	127	40.3	+	3.15	1.49e-26
5764	368618	non-parent		protein targeting (GO:0006605)	112	23	7.48	+	3.07	0.000813
9319	363180	non-parent		cell differentiation (GO:0030154)	161	32	10.76	+	2.97	2.33e-05
998	362816	non-parent		DNA metabolic process (GO:0006259)	379	74	25.33	+	2.92	3.11e-13
4086	350626	non-parent		DNA replication (GO:0006260)	161	31	10.76	+	2.88	7.15e-05
9094	336187	non-parent		cell cycle (GO:0007049)	1107	213	73.98	+	2.88	1.68e-40
11161	324243	non-parent		response to stress (GO:0006950)	659	125	44.04	+	2.84	3.46e-22
672	321890	non-parent		chromatin organization (GO:0006325)	250	45	16.71	+	2.69	1.29e-06
55791	317171	non-parent		cellular defense response (GO:0006968)	231	40	15.44	+	2.59	2.39e-05
10980	316099	non-parent		angiogenesis (GO:0001525)	198	34	13.23	+	2.57	0.00025
7917	298931	non-parent		cellular protein modification process (GO:0006464)	1317	223	88.02	+	2.53	2.74e-34
6303	295110	non-parent		phosphate-containing compound metabolic process (GO:0006796)	910	148	60.82	+	2.43	3.33e-20
57473	293771	non-parent		blood circulation (GO:0008015)	154	25	10.29	+	2.43	0.015
2547	293254	non-parent		macrophage activation (GO:0042116)	167	27	11.16	+	2.42	0.0084
26994	285320	non-parent		immune response (GO:0006955)	518	83	34.62	+	2.4	2.13e-10
5925	282020	non-parent		cell-cell signaling (GO:0007267)	633	101	42.3	+	2.39	8.57e-13
9513	269138	non-parent		organelle organization (GO:0006996)	571	91	38.16	+	2.38	2.22e-11
10524	261088	non-parent		receptor-mediated endocytosis (GO:0006898)	205	32	13.7	+	2.34	0.00335
10241	260986	non-parent		response to stimulus (GO:0050896)	2170	336	145.02	+	2.32	3.64e-46
5594	245613	non-parent		blood coagulation (GO:0007596)	168	26	11.23	+	2.32	0.0231
25843	241420	non-parent		cellular component movement (GO:0006928)	476	73	31.81	+	2.29	3.44e-08
79666	233720	non-parent		mRNA processing (GO:0006397)	274	42	18.31	+	2.29	0.000267
596	230217	non-parent		endocytosis (GO:0006897)	373	57	24.93	+	2.29	3.97e-06
54507	227139	non-parent		cellular component organization (GO:0016043)	1206	182	80.6	+	2.26	9.48e-22
83755	210476	non-parent		skeletal system development (GO:0001501)	232	35	15.5	+	2.26	0.00277
373	209513	non-parent		catabolic process (GO:0009056)	407	61	27.2	+	2.24	2.51e-06
5578	206606	non-parent		cell communication (GO:0007154)	3006	449	200.89	+	2.24	5.13e-61
5894	203565	non-parent		mesoderm development (GO:0007498)	671	100	44.84	+	2.23	6.7e-11
9001	202055	non-parent		cellular component organization or biogenesis (GO:0071840)	1316	195	87.95	+	2.22	1.44e-22
51003	194477	non-parent		regulation of molecular function (GO:0065009)	1096	160	73.25	+	2.18	1.67e-17
53826	187192	non-parent		regulation of catalytic activity (GO:0050790)	1073	156	71.71	+	2.18	7.39e-17
5552	180920	non-parent		mitosis (GO:0007067)	367	53	24.53	+	2.16	6.95e-05
598	178729	non-parent		immune system process (GO:0002376)	1391	199	92.96	+	2.14	2.55e-21
5515	178273	non-parent		anatomical structure morphogenesis (GO:0009653)	596	85	39.83	+	2.13	3.56e-08
5499	177302	non-parent		developmental process (GO:0032502)	2456	348	164.13	+	2.12	8.37e-40
3688	175891	non-parent		protein transport (GO:0015031)	1082	151	72.31	+	2.09	9.63e-15
1457	174894	non-parent		synaptic transmission (GO:0007268)	331	46	22.12	+	2.08	0.00109
6464	167715	non-parent		system development (GO:0048731)	1271	176	84.94	+	2.07	3.6e-17
5300	164005	non-parent		nitrogen compound metabolic process (GO:0006807)	1099	150	73.45	+	2.04	7.75e-14
23582	163577	non-parent		intracellular protein transport (GO:0006886)	1052	143	70.31	+	2.03	5.61e-13
5717	163344	non-parent		protein metabolic process (GO:0019538)	2692	365	179.91	+	2.03	5.27e-38
5682	161539	non-parent		vesicle-mediated transport (GO:0016192)	895	121	59.81	+	2.02	1.33e-10
9372	160695	non-parent		gamete generation (GO:0007276)	351	47	23.46	+	2	0.00221
7189	157633	non-parent		cellular component morphogenesis (GO:0032989)	478	64	31.94	+	2	5.92e-05
84708	154946	non-parent		muscle organ development (GO:0007517)	288	38	19.25	+	1.97	0.0201
80321	151201	non-parent		reproduction (GO:0000003)	410	54	27.4	+	1.97	0.000794
29979	151183	non-parent		regulation of biological process (GO:0050789)	2846	374	190.2	+	1.97	3.28e-36
9729	147507	non-parent		regulation of transcription from RNA polymerase II promoter (GO:0006357)	1319	171	88.15	+	1.94	5.51e-14
3692	144785	non-parent		biological adhesion (GO:0022610)	606	78	40.5	+	1.93	1.45e-05
51631	144680	non-parent		cell adhesion (GO:0007155)	579	74	38.69	+	1.91	4.11e-05
3866	143586	non-parent		regulation of nucleobase-containing compound metabolic process (GO:0019219)	1700	216	113.61	+	1.9	2.9e-17
983	143352	non-parent		response to external stimulus (GO:0009605)	378	48	25.26	+	1.9	0.00663
6774	138416	non-parent		biological regulation (GO:0065007)	3918	494	261.84	+	1.89	2.54e-46
23641	138370	non-parent		transcription from RNA polymerase II promoter (GO:0006366)	1723	214	115.15	+	1.86	5.41e-16
83878	137173	non-parent		biosynthetic process (GO:0009058)	764	94	51.06	+	1.84	5.23e-06
3603	134980	non-parent		nucleobase-containing compound metabolic process (GO:0006139)	3467	422	231.7	+	1.82	3.55e-34
6667	134378	non-parent		nervous system development (GO:0007399)	823	100	55	+	1.82	3.37e-06
84528	134370	non-parent		cellular process (GO:0009987)	6708	815	448.3	+	1.82	3.37e-88
5777	131915	non-parent		RNA metabolic process (GO:0016070)	2360	274	157.72	+	1.74	2.55e-17
2261	131494	non-parent		transcription, DNA-dependent (GO:0006351)	1941	225	129.72	+	1.73	1.24e-13
1432	129877	non-parent		single-multicellular organism process (GO:0044707)	1636	188	109.33	+	1.72	1.03e-10
11030	128553	non-parent		multicellular organismal process (GO:0032501)	1640	188	109.6	+	1.72	1.28e-10
84164	128352	non-parent		localization (GO:0051179)	2607	297	174.23	+	1.7	6.59e-18
6449	127201	non-parent		transport (GO:0006810)	2473	278	165.27	+	1.68	8.96e-16
5050	121832	non-parent		ectoderm development (GO:0007398)	663	74	44.31	+	1.67	0.00452
3480	119458	non-parent		primary metabolic process (GO:0044238)	6825	761	456.11	+	1.67	5.19e-61
10813	118778	non-parent		system process (GO:0003008)	1296	143	86.61	+	1.65	1.17e-06
5595	114319	non-parent		neurological system process (GO:0050877)	1064	116	71.11	+	1.63	6.52e-05
23281	114135	non-parent		proteolysis (GO:0006508)	719	78	48.05	+	1.62	0.00696
2908	112203	non-parent		metabolic process (GO:0008152)	8247	877	551.15	+	1.59	3.86e-67
1616	112102	non-parent		lipid metabolic process (GO:0006629)	880	88	58.81	+	1.5	0.0361
7572	111956	non-parent		Unclassified (UNCLASSIFIED)	8629	474	576.68	-	0.82	0
11143	111334	non-parent
841	111207	non-parent
51691	111105	non-parent		Protein Class Enrichments
2932	110317	non-parent		PANTHER Protein Class	Homo sapiens - REFLIST (20814)	Client Text Box Input (1391)	Client Text Box Input (expected)	Client Text Box Input (over/under)	Client Text Box Input (fold Enrichment)	Client Text Box Input (P-value)
51562	109866	non-parent		heterotrimeric G-protein (PC00117)	35	12	2.34	+	> 5	0.00129
64750	108055	non-parent		non-receptor tyrosine protein kinase (PC00168)	97	30	6.48	+	4.63	2.74e-09
3717	106314	non-parent		SNARE protein (PC00034)	42	12	2.81	+	4.28	0.00755
10567	101923	non-parent		nuclear hormone receptor (PC00169)	46	13	3.07	+	4.23	0.00407
3163	101853	non-parent		kinase activator (PC00138)	73	20	4.88	+	4.1	4.44e-05
56159	101826	non-parent		type I cytokine receptor (PC00231)	56	15	3.74	+	4.01	0.00181
836	101809	non-parent		chemokine (PC00074)	49	13	3.27	+	3.97	0.00772
6118	101123	non-parent		protein kinase (PC00193)	373	88	24.93	+	3.53	4.24e-21
867	100238	non-parent		non-receptor serine/threonine protein kinase (PC00167)	272	62	18.18	+	3.41	7.09e-14
4690	99480	non-parent		cysteine protease (PC00081)	63	14	4.21	+	3.33	0.0254
5781	99300.1	non-parent		kinase modulator (PC00140)	194	43	12.97	+	3.32	5.68e-09
4356	99083.6	non-parent		cytokine receptor (PC00084)	293	62	19.58	+	3.17	1.89e-12
7088	98871.7	non-parent		kinase (PC00137)	514	105	34.35	+	3.06	9.79e-21
22981	98333.2	non-parent		protein phosphatase (PC00195)	187	37	12.5	+	2.96	2.52e-06
5335	97472.1	non-parent		immunoglobulin superfamily cell adhesion molecule (PC00125)	102	20	6.82	+	2.93	0.00592
3932	97205	non-parent		ligand-gated ion channel (PC00141)	109	21	7.28	+	2.88	0.00487
6457	95740.6	non-parent		cytokine (PC00083)	196	37	13.1	+	2.82	8.12e-06
63948	95709.9	non-parent		immunoglobulin receptor superfamily (PC00124)	197	35	13.17	+	2.66	7.52e-05
6772	95112.4	non-parent		transcription cofactor (PC00217)	186	33	12.43	+	2.65	0.000165
4591	91101.7	non-parent		small GTPase (PC00208)	133	23	8.89	+	2.59	0.0105
55093	90474.2	non-parent		growth factor (PC00112)	137	23	9.16	+	2.51	0.0163
3875	90098.1	non-parent		G-protein (PC00020)	211	35	14.1	+	2.48	0.000344
10040	89463.1	non-parent		ubiquitin-protein ligase (PC00234)	189	31	12.63	+	2.45	0.00163
5663	88378.9	non-parent		phosphatase (PC00181)	307	50	20.52	+	2.44	4.01e-06
79797	88163.5	non-parent		mRNA processing factor (PC00147)	166	27	11.09	+	2.43	0.00698
222484	87393.4	non-parent		signaling molecule (PC00207)	1083	166	72.38	+	2.29	2.43e-20
84466	86998.7	non-parent		calcium-binding protein (PC00060)	400	61	26.73	+	2.28	1.25e-06
7409	86526.1	non-parent		chromatin/chromatin-binding protein (PC00077)	184	28	12.3	+	2.28	0.0155
81628	85504.5	non-parent		nuclease (PC00170)	193	29	12.9	+	2.25	0.0145
2661	85191.9	non-parent		chaperone (PC00072)	196	29	13.1	+	2.21	0.0188
6908	84912.2	non-parent		enzyme modulator (PC00095)	1346	195	89.95	+	2.17	1.73e-21
23636	84835.9	non-parent		DNA binding protein (PC00009)	765	108	51.12	+	2.11	1.8e-10
23204	83559.6	non-parent		intracellular calcium-sensing protein (PC00131)	304	42	20.32	+	2.07	0.0029
10188	82495.6	non-parent		calmodulin (PC00061)	304	42	20.32	+	2.07	0.0029
28964	82480.3	non-parent		membrane traffic protein (PC00150)	366	50	24.46	+	2.04	0.000628
81488	82248.7	non-parent		transferase (PC00220)	1245	170	83.2	+	2.04	5.57e-16
7341	81922.8	non-parent		G-protein modulator (PC00022)	452	61	30.21	+	2.02	7.99e-05
51280	81058.7	non-parent		ligase (PC00142)	386	51	25.8	+	1.98	0.00124
9611	80952.1	non-parent		ion channel (PC00133)	321	42	21.45	+	1.96	0.00977
6613	80799.9	non-parent		defense/immunity protein (PC00090)	551	71	36.82	+	1.93	4.98e-05
51608	80736.1	non-parent		cell adhesion molecule (PC00069)	507	65	33.88	+	1.92	0.000188
27185	80630	non-parent		nucleic acid binding (PC00171)	2297	290	153.51	+	1.89	5.83e-24
7205	80162.9	non-parent		transcription factor (PC00218)	1565	197	104.59	+	1.88	3.71e-15
10657	80049.4	non-parent		RNA binding protein (PC00031)	859	105	57.41	+	1.83	9.84e-07
1385	79858.1	non-parent		receptor (PC00197)	1596	193	106.66	+	1.81	4.04e-13
10381	79294.4	non-parent		hydrolase (PC00121)	1511	177	100.98	+	1.75	1.05e-10
54464	78388.3	non-parent		cytoskeletal protein (PC00085)	806	92	53.86	+	1.71	0.000169
4090	78030.8	non-parent		transporter (PC00227)	1020	102	68.17	+	1.5	0.0102
358	77917.9	non-parent		Unclassified (UNCLASSIFIED)	9675	578	646.58	-	0.89	0
10919	77903.8	non-parent
3488	77797.3	non-parent
1234	77607.2	non-parent
166	77428.8	non-parent
4137	76871.8	non-parent
79873	76663.7	non-parent
2810	76349.8	non-parent
350	75752.1	non-parent
2059	75698.6	non-parent
54474	75326.8	non-parent
2010	75105.2	non-parent
7024	73800.7	non-parent
5217	73587	non-parent
6804	73205.6	non-parent
57085	71285.6	non-parent
695	70866.7	non-parent
23649	70723.9	non-parent
113878	70645	non-parent
10114	70270	non-parent
27040	70262	non-parent
6722	69934.2	non-parent
54978	69689	non-parent
90678	68967	non-parent
27229	67565.8	non-parent
7046	67562.6	non-parent
8773	66656.1	non-parent
26150	66278.3	non-parent
3643	66228.3	non-parent
80125	66040.5	non-parent
665	65954.1	non-parent
8988	65905.7	non-parent
5599	65700.1	non-parent
8655	65606.5	non-parent
2275	64811.1	non-parent
9111	64373.4	non-parent
4067	64146	non-parent
2669	63638.7	non-parent
51019	63364.1	non-parent
10445	63277.1	non-parent
2071	63265.6	non-parent
51734	63231.2	non-parent
7322	63168.7	non-parent
1488	62969.8	non-parent
6354	62958.1	non-parent
509	62649.1	non-parent
4734	62331.6	non-parent
2553	62212.2	non-parent
5473	61924.8	non-parent
23557	61785.3	non-parent
3276	61589.8	non-parent
11244	60926	non-parent
1460	60822.6	non-parent
6607	60325	non-parent
7597	60148.9	non-parent
85302	59926.4	non-parent
472	59923.4	non-parent
6811	59814.9	non-parent
8440	59248.7	non-parent
1642	59034	non-parent
5824	58871.8	non-parent
27257	58845.2	non-parent
5174	58505.6	non-parent
5873	58365.6	non-parent
4000	58314.8	non-parent
6256	58299.2	non-parent
54512	57750.9	non-parent
26003	57556.8	non-parent
1912	56892.8	non-parent
2146	56747.6	non-parent
11340	56685.6	non-parent
5664	56412	non-parent
8543	56402.1	non-parent
7408	56173	non-parent
3265	56136.1	non-parent
339390	55815.4	non-parent
23270	55751	non-parent
30008	55297	non-parent
408	55243.8	non-parent
7185	55220	non-parent
5089	54998.6	non-parent
1739	54712.8	non-parent
7920	54603.3	non-parent
8772	54386.8	non-parent
51690	54334.5	non-parent
10301	53815.1	non-parent
329	53249.3	non-parent
5976	52982.2	non-parent
2788	52533	non-parent
54472	52453.5	non-parent
56901	52242.1	non-parent
2147	51992.3	non-parent
9882	51647.5	non-parent
10458	51389.6	non-parent
4149	51311	non-parent
369	50783.4	non-parent
1478	50674.7	non-parent
55145	50542.5	non-parent
9402	50480.8	non-parent
10539	50475.9	non-parent
10048	50310.8	non-parent
9551	50174.3	non-parent
9189	50080.9	non-parent
56893	49566	non-parent
5201	49505	non-parent
9587	49443.2	non-parent
8554	49191	non-parent
6919	48402.1	non-parent
2065	48387.6	non-parent
9618	48115.2	non-parent
2175	48044	non-parent
4193	47743.5	non-parent
6477	47597.9	non-parent
51497	47054.5	non-parent
10197	46923.9	non-parent
84966	46871.9	non-parent
149371	46529.6	non-parent
5071	46526.9	non-parent
3066	46406.9	non-parent
9063	46307.9	non-parent
9883	46110.5	non-parent
4092	46080.6	non-parent
56658	46058.6	non-parent
4851	46016.4	non-parent
6606	45971.4	non-parent
57819	45407.4	non-parent
51225	45145.2	non-parent
4830	45090	non-parent
6189	44655.3	non-parent
7159	44645.9	non-parent
1025	44490	non-parent
6279	44201.1	non-parent
7919	44161	non-parent
5340	44157.6	non-parent
5585	44123.3	non-parent
2904	44098.1	non-parent
2066	44077	non-parent
9240	43958.5	non-parent
7132	43857.1	non-parent
10856	43843.9	non-parent
4171	43439.4	non-parent
1951	43429.4	non-parent
664	43336	non-parent
100	43334.2	non-parent
51684	43299	non-parent
84988	43242.7	non-parent
8812	43151	non-parent
4654	43046.1	non-parent
6285	42837.1	non-parent
4790	42454.7	non-parent
6453	42374	non-parent
1942	42285.4	non-parent
11067	41997.4	non-parent
26289	41931	non-parent
23054	41583	non-parent
6633	41562.9	non-parent
81926	41511.6	non-parent
26088	41475.4	non-parent
5911	41221.9	non-parent
7138	41189.5	non-parent
6386	41178.5	non-parent
355	41023	non-parent
54550	40976.2	non-parent
6880	40895.7	non-parent
284058	40716.8	non-parent
4223	40646.2	non-parent
10254	40514	non-parent
79959	40459.2	non-parent
402665	40348.9	non-parent
55663	40313.8	non-parent
26292	40196.9	non-parent
8907	40102.5	non-parent
5531	40016	non-parent
10617	40009.1	non-parent
1634	39915.6	non-parent
7052	39691.7	non-parent
5888	39642.7	non-parent
2782	39638.9	non-parent
705	39363	non-parent
5104	39253.2	non-parent
10971	39195.1	non-parent
26060	39066.4	non-parent
8204	39025.6	non-parent
11345	39011.1	non-parent
3572	38975.6	non-parent
88	38823.7	non-parent
4217	38808.8	non-parent
930	38802.9	non-parent
11170	38788.5	non-parent
51013	38645.9	non-parent
10318	38607.2	non-parent
896	38489.6	non-parent
29911	38275	non-parent
2874	38248.7	non-parent
84080	38174.6	non-parent
7321	37965.6	non-parent
1508	37719.9	non-parent
7050	37674.3	non-parent
60626	37651.7	non-parent
3791	37618.2	non-parent
6261	37485	non-parent
9019	37478.1	non-parent
11186	37450.8	non-parent
8518	37436	non-parent
3846	37389.8	non-parent
4036	37344.3	non-parent
4035	37240.9	non-parent
219541	36793.5	non-parent
320	36758.3	non-parent
5770	36389.4	non-parent
7337	36185	non-parent
22827	35958.5	non-parent
114034	35830.3	non-parent
9694	35761.8	non-parent
2185	35602.9	non-parent
22948	35580.7	non-parent
3205	35213.6	non-parent
11059	35175.4	non-parent
9871	35144.1	non-parent
379	35103.1	non-parent
9093	34986.5	non-parent
57592	34942	non-parent
23360	34935	non-parent
10459	34905.5	non-parent
6794	34787.6	non-parent
10474	34732.1	non-parent
7428	34728	non-parent
6776	34563.2	non-parent
5868	34532.3	non-parent
55885	34518.3	non-parent
2189	34411.5	non-parent
996	34404.1	non-parent
1487	34403.2	non-parent
653121	34399.1	non-parent
55888	34333.9	non-parent
6687	34242.6	non-parent
27258	34123	non-parent
5272	34115.4	non-parent
54778	34104.1	non-parent
293	33978.7	non-parent
112950	33963.3	non-parent
1630	33784.8	non-parent
5530	33762.4	non-parent
3689	33597.8	non-parent
8500	33460.3	non-parent
84445	33436.1	non-parent
55294	33311.8	non-parent
23468	33256.2	non-parent
90933	33198.9	non-parent
5469	33131.4	non-parent
170082	33102.1	non-parent
79173	33089.5	non-parent
4739	33070.1	non-parent
1080	32863.7	non-parent
4738	32833.3	non-parent
10274	32714.8	non-parent
51138	32674.2	non-parent
1439	32539.6	non-parent
197131	32354.5	non-parent
1676	32335.2	non-parent
6628	32331.7	non-parent
3105	32237	non-parent
9759	32130.2	non-parent
5864	32070.3	non-parent
22954	32005.5	non-parent
25804	31948.8	non-parent
11243	31932.1	non-parent
55968	31890	non-parent
58500	31821.9	non-parent
56915	31792.2	non-parent
390598	31516.2	non-parent
7249	31298.1	non-parent
8473	31258.4	non-parent
55324	31135.7	non-parent
4023	31133.6	non-parent
114932	31115.7	non-parent
51160	31001.3	non-parent
405	30998.1	non-parent
1238	30957.9	non-parent
9670	30911.3	non-parent
5886	30816	non-parent
57596	30738.4	non-parent
5866	30584.1	non-parent
1759	30532.1	non-parent
222389	30523.2	non-parent
10287	30252.5	non-parent
6850	30160.1	non-parent
65990	29917.7	non-parent
1978	29779.7	non-parent
6233	29759.1	non-parent
4313	29656.5	non-parent
22929	29648.5	non-parent
8945	29530	non-parent
4301	29502.8	non-parent
10928	29467.5	non-parent
7416	29384.2	non-parent
7518	29317.2	non-parent
5802	29306.5	non-parent
9021	29184	non-parent
1386	28804.3	non-parent
7414	28796.8	non-parent
4152	28781.9	non-parent
26036	28748.4	non-parent
116173	28690.2	non-parent
5518	28645.6	non-parent
5432	28642.7	non-parent
6890	28466.9	non-parent
151871	28457.3	non-parent
6721	28456	non-parent
4904	28342.9	non-parent
10891	28335.6	non-parent
10156	28305	non-parent
84970	28204.6	non-parent
10268	28161.7	non-parent
55257	28139.9	non-parent
79003	28134.3	non-parent
396	28068.5	non-parent
5329	28028.4	non-parent
80258	28027	non-parent
5156	27972.2	non-parent
10483	27957	non-parent
4040	27957	non-parent
3133	27952	non-parent
4886	27952	non-parent
995	27948.4	non-parent
3577	27844.8	non-parent
84273	27773.4	non-parent
1380	27665.5	non-parent
3219	27642.3	non-parent
55698	27597.6	non-parent
83593	27492.9	non-parent
8601	27349.8	non-parent
8458	27339.7	non-parent
142	27308.7	non-parent
5610	27183.5	non-parent
22978	27169.8	non-parent
65220	27113.3	non-parent
6352	27054.3	non-parent
8737	26754.4	non-parent
7273	26686.2	non-parent
3937	26596	non-parent
356	26535.3	non-parent
7222	26505.3	non-parent
9463	26477.4	non-parent
6895	26465.2	non-parent
675	26432.4	non-parent
8751	26378.3	non-parent
154	26304.9	non-parent
527	26263.8	non-parent
26128	26263.2	non-parent
10656	26189.1	non-parent
2887	26159.5	non-parent
3146	26140.3	non-parent
641	26016.2	non-parent
8573	25989.6	non-parent
2775	25969	non-parent
10253	25937.6	non-parent
5170	25908.5	non-parent
3566	25781.4	non-parent
468	25654.5	non-parent
80028	25442.9	non-parent
2079	25288.7	non-parent
2332	25274.8	non-parent
9378	25222	non-parent
79571	25185.6	non-parent
8027	25175.8	non-parent
8874	24928.1	non-parent
9978	24923.6	non-parent
7083	24908.9	non-parent
51282	24858.3	non-parent
5576	24665.8	non-parent
5829	24616.3	non-parent
3107	24565.7	non-parent
6004	24494.1	non-parent
55743	24483.6	non-parent
10014	24409.4	non-parent
22806	24390.6	non-parent
3654	24227.9	non-parent
8405	24122.3	non-parent
6867	24071.2	non-parent
7718	23991.8	non-parent
55090	23965.5	non-parent
55052	23941.6	non-parent
6142	23787.2	non-parent
4323	23768.8	non-parent
8614	23659.3	non-parent
5720	23622.9	non-parent
1406	23622.3	non-parent
23028	23489.5	non-parent
80256	23459.4	non-parent
2043	23428.1	non-parent
11284	23421.8	non-parent
84661	23415	non-parent
25942	23319.8	non-parent
1295	23314.3	non-parent
8743	23197.1	non-parent
5164	23167.7	non-parent
2047	23068.6	non-parent
5564	23057.6	non-parent
10190	22998.5	non-parent
86	22997.9	non-parent
22883	22948.7	non-parent
5264	22938.7	non-parent
51534	22928.9	non-parent
7105	22871.1	non-parent
80021	22845.8	non-parent
815	22835.5	non-parent
9351	22778.6	non-parent
4049	22732.1	non-parent
2811	22728.4	non-parent
9804	22717.2	non-parent
3398	22681.9	non-parent
3737	22640.9	non-parent
6810	22545.9	non-parent
51377	22541.8	non-parent
51619	22360.1	non-parent
11075	22346.3	non-parent
607	22312	non-parent
3983	22305.1	non-parent
84651	22290.5	non-parent
6456	22252.5	non-parent
3551	22221.6	non-parent
9140	22174.1	non-parent
8665	22143.5	non-parent
4300	22116	non-parent
79159	22083.1	non-parent
11043	22081.7	non-parent
138046	22045.3	non-parent
4692	22020.5	non-parent
1271	21958.8	non-parent
2475	21805.7	non-parent
5365	21799.3	non-parent
84062	21754.2	non-parent
708	21727.8	non-parent
6495	21719.2	non-parent
55339	21667.6	non-parent
92	21646.4	non-parent
57658	21626.4	non-parent
9456	21588.2	non-parent
406	21523.1	non-parent
4999	21415.4	non-parent
655	21374.5	non-parent
7832	21336	non-parent
8682	21331.4	non-parent
79078	21316.9	non-parent
9368	21310	non-parent
6845	21302.9	non-parent
7320	21301	non-parent
834	21296.5	non-parent
973	21265	non-parent
4842	21223.8	non-parent
117177	21180.4	non-parent
54205	21173.5	non-parent
2931	21050.5	non-parent
5913	21034.8	non-parent
1233	21016.8	non-parent
8766	21011.9	non-parent
51720	20973.3	non-parent
10203	20970	non-parent
4922	20970	non-parent
10345	20970	non-parent
3122	20969	non-parent
3760	20969	non-parent
4879	20969	non-parent
5350	20969	non-parent
10060	20967	non-parent
712	20967	non-parent
993	20954.3	non-parent
8312	20815.9	non-parent
2203	20766.3	non-parent
26151	20683.4	non-parent
286	20659.3	non-parent
7554	20653.8	non-parent
5581	20645.2	non-parent
196	20630.2	non-parent
150483	20539.3	non-parent
11052	20539.2	non-parent
1410	20495.4	non-parent
5932	20469.7	non-parent
1617	20423.4	non-parent
6016	20398.7	non-parent
1312	20396.7	non-parent
652	20359	non-parent
407	20331.8	non-parent
29110	20250.2	non-parent
9479	20196.6	non-parent
8859	20153.8	non-parent
23533	20124.6	non-parent
2247	19878.8	non-parent
79415	19870.7	non-parent
5921	19864.3	non-parent
10497	19817.6	non-parent
4804	19760.7	non-parent
60493	19759.5	non-parent
529	19735.9	non-parent
57332	19724.3	non-parent
55388	19707.8	non-parent
164127	19693.3	non-parent
57088	19681.7	non-parent
11200	19620.9	non-parent
4085	19602.2	non-parent
9135	19584.6	non-parent
2623	19569.5	non-parent
3815	19453.2	non-parent
3082	19409	non-parent
81565	19408.1	non-parent
8975	19399.7	non-parent
3842	19338.5	non-parent
3172	19261.6	non-parent
4261	19246.9	non-parent
5892	19245.8	non-parent
5327	19183.7	non-parent
81853	19147.6	non-parent
6045	19129.7	non-parent
140735	19093.5	non-parent
3560	19008.9	non-parent
2114	18997.9	non-parent
23786	18953.6	non-parent
9391	18935.5	non-parent
8733	18889.4	non-parent
10681	18853.3	non-parent
127557	18813.3	non-parent
10063	18757.2	non-parent
1600	18744.6	non-parent
8676	18655	non-parent
6195	18630.2	non-parent
5604	18607.2	non-parent
93145	18557.7	non-parent
54927	18551.8	non-parent
10370	18549.9	non-parent
3297	18542.6	non-parent
3708	18486	non-parent
3579	18390.4	non-parent
663	18373.1	non-parent
1647	18355.7	non-parent
541468	18283.4	non-parent
80764	18268.9	non-parent
23113	18229.8	non-parent
56478	18106.1	non-parent
50618	18096.8	non-parent
5062	18045	non-parent
10036	18002.8	non-parent
9863	18001.4	non-parent
5347	17936.3	non-parent
10073	17907.4	non-parent
771	17894	non-parent
988	17852.2	non-parent
8651	17847.5	non-parent
283	17814.8	non-parent
8417	17807.8	non-parent
29058	17807.3	non-parent
27232	17750.1	non-parent
311	17748.6	non-parent
3827	17713.4	non-parent
8717	17713.1	non-parent
2139	17707.2	non-parent
7332	17615	non-parent
1294	17614.9	non-parent
22938	17582.6	non-parent
891	17522	non-parent
79577	17514.2	non-parent
51224	17503.8	non-parent
91544	17484.7	non-parent
8467	17484.2	non-parent
991	17468.6	non-parent
580	17456.4	non-parent
657	17439.8	non-parent
9616	17361.1	non-parent
3303	17308.2	non-parent
4068	17273.5	non-parent
10621	17207.3	non-parent
388774	17169.1	non-parent
55722	17140.5	non-parent
50619	17137.6	non-parent
9439	17058.4	non-parent
80854	17026.1	non-parent
602	17022.6	non-parent
4215	16989.5	non-parent
10093	16933.2	non-parent
9519	16914.1	non-parent
10155	16906.7	non-parent
84676	16903.9	non-parent
5716	16871	non-parent
22927	16864.9	non-parent
64129	16828.9	non-parent
5877	16826.2	non-parent
78987	16824.5	non-parent
5536	16824.4	non-parent
653361	16821.2	non-parent
2318	16808.8	non-parent
3336	16799.6	non-parent
3667	16768.3	non-parent
1786	16767.9	non-parent
23136	16760.3	non-parent
2157	16695.4	non-parent
3482	16693.3	non-parent
51171	16675	non-parent
331	16639	non-parent
7161	16605.8	non-parent
1965	16551.3	non-parent
6426	16545.4	non-parent
8738	16516.9	non-parent
10672	16507.9	non-parent
3385	16507.1	non-parent
4130	16456.4	non-parent
55662	16442.3	non-parent
2638	16342.4	non-parent
868	16327.4	non-parent
29903	16317.8	non-parent
23421	16300.8	non-parent
9636	16297.8	non-parent
3691	16283.7	non-parent
51517	16275.3	non-parent
9808	16264.1	non-parent
821	16250.4	non-parent
2648	16231.6	non-parent
648	16184.2	non-parent
8451	16178.5	non-parent
1230	16166.5	non-parent
54461	16147.4	non-parent
5819	16142.1	non-parent
4771	16129.7	non-parent
10084	16032.6	non-parent
51421	16025.1	non-parent
5092	16017.8	non-parent
51545	15990.4	non-parent
1725	15974.8	non-parent
9814	15972.6	non-parent
117144	15934.4	non-parent
7164	15933.9	non-parent
51076	15925.8	non-parent
4778	15916.4	non-parent
94121	15819.3	non-parent
29946	15777.1	non-parent
414301	15745.5	non-parent
64333	15705.9	non-parent
9129	15678.3	non-parent
7003	15666.8	non-parent
29109	15618.9	non-parent
7082	15605.9	non-parent
6338	15605.2	non-parent
392	15598.9	non-parent
9631	15588.8	non-parent
4318	15554.3	non-parent
11218	15536.8	non-parent
1130	15516.6	non-parent
4331	15478.9	non-parent
10298	15473.2	non-parent
6874	15456.2	non-parent
9641	15434.9	non-parent
51164	15428.3	non-parent
5870	15422.8	non-parent
4794	15420.3	non-parent
546	15388	non-parent
51176	15325.7	non-parent
7220	15309.6	non-parent
26258	15290	non-parent
3675	15288	non-parent
2786	15260	non-parent
1969	15203.6	non-parent
3674	15115.1	non-parent
4297	15105.7	non-parent
3554	15100.1	non-parent
2280	15096	non-parent
50944	15092.6	non-parent
83461	15089.5	non-parent
8940	15077.1	non-parent
2100	15003.1	non-parent
6093	14957.7	non-parent
27301	14952.7	non-parent
30827	14933.4	non-parent
66036	14911.8	non-parent
79803	14905.9	non-parent
4646	14895.4	non-parent
9501	14890.5	non-parent
5602	14803.2	non-parent
9825	14797.6	non-parent
6510	14792.5	non-parent
4105	14765.1	non-parent
143241	14723.9	non-parent
114609	14723.3	non-parent
5320	14685.1	non-parent
10273	14671.7	non-parent
5587	14664.9	non-parent
7874	14652	non-parent
4893	14620.4	non-parent
10413	14615.7	non-parent
1649	14609.1	non-parent
84289	14606.8	non-parent
3195	14587.2	non-parent
2290	14580.7	non-parent
3537	14539.8	non-parent
54505	14511.2	non-parent
7936	14502.7	non-parent
116540	14491.6	non-parent
10236	14476	non-parent
3761	14460.1	non-parent
6455	14434.7	non-parent
5152	14433.5	non-parent
415	14394	non-parent
53615	14392.8	non-parent
5493	14391.8	non-parent
835	14385.2	non-parent
60490	14382.1	non-parent
128866	14329.6	non-parent
8764	14300.3	non-parent
2626	14297.8	non-parent
6502	14288.1	non-parent
2902	14279.5	non-parent
25970	14202.1	non-parent
4801	14195.9	non-parent
6496	14166.2	non-parent
1741	14117.7	non-parent
51236	14095.2	non-parent
10169	14081.2	non-parent
60401	14052	non-parent
6866	14049	non-parent
7975	14042	non-parent
2263	14036.5	non-parent
3824	13981	non-parent
56852	13981	non-parent
10563	13981	non-parent
10673	13981	non-parent
25980	13981	non-parent
27148	13981	non-parent
4758	13981	non-parent
51617	13981	non-parent
7025	13981	non-parent
79718	13981	non-parent
9423	13981	non-parent
2187	13980	non-parent
2769	13980	non-parent
3587	13980	non-parent
3638	13980	non-parent
3764	13980	non-parent
50861	13980	non-parent
57719	13980	non-parent
6091	13980	non-parent
6361	13980	non-parent
80145	13980	non-parent
8997	13980	non-parent
9179	13980	non-parent
9973	13980	non-parent
29127	13979.9	non-parent
3005	13917.8	non-parent
90861	13843.6	non-parent
55333	13829.4	non-parent
3726	13823.5	non-parent
11266	13813.6	non-parent
522	13776	non-parent
79088	13770	non-parent
2770	13677.4	non-parent
842	13671.9	non-parent
5985	13657.3	non-parent
55723	13645	non-parent
5345	13587.7	non-parent
118924	13500.2	non-parent
6616	13487.5	non-parent
11021	13455.5	non-parent
54544	13432.4	non-parent
64400	13401.1	non-parent
4729	13395.1	non-parent
6347	13392.9	non-parent
8837	13357.6	non-parent
147687	13328.5	non-parent
10288	13293.9	non-parent
7334	13210.5	non-parent
3718	13184.6	non-parent
6470	13179.6	non-parent
5199	13148.5	non-parent
116225	13147.1	non-parent
3856	13137.1	non-parent
54819	13127.7	non-parent
79734	13060.2	non-parent
2965	13054.2	non-parent
23647	13039.4	non-parent
51327	13037.6	non-parent
148022	13017.4	non-parent
5423	13009.6	non-parent
920	12947.6	non-parent
2176	12943.6	non-parent
8985	12915.7	non-parent
2690	12913.5	non-parent
115704	12902.4	non-parent
57144	12812.4	non-parent
3561	12798	non-parent
55611	12794.6	non-parent
8767	12759.7	non-parent
57120	12759.6	non-parent
7041	12758.5	non-parent
1051	12752.1	non-parent
55367	12707.6	non-parent
10421	12680.5	non-parent
1031	12666.6	non-parent
6844	12661.1	non-parent
5511	12641.5	non-parent
10228	12634.2	non-parent
22893	12587	non-parent
56647	12573	non-parent
7709	12543.5	non-parent
7324	12541.9	non-parent
5328	12500.1	non-parent
6777	12492.8	non-parent
1454	12475	non-parent
253980	12470.7	non-parent
29781	12468.5	non-parent
1024	12455.4	non-parent
23163	12419.6	non-parent
25934	12390	non-parent
7248	12316.7	non-parent
6696	12305.8	non-parent
4214	12304.6	non-parent
10951	12252.8	non-parent
5775	12216.9	non-parent
29924	12204.8	non-parent
4905	12200.1	non-parent
56904	12182.9	non-parent
2242	12116.1	non-parent
10152	12114.2	non-parent
6310	12110.3	non-parent
5424	12099	non-parent
3198	12076.8	non-parent
2516	12072.1	non-parent
3678	12035.5	non-parent
3693	12025.5	non-parent
8851	11923.8	non-parent
5795	11922.1	non-parent
5883	11918.9	non-parent
4868	11918.5	non-parent
9454	11868.6	non-parent
54331	11867.3	non-parent
553115	11865.1	non-parent
55211	11856.6	non-parent
5195	11807.1	non-parent
8431	11741.7	non-parent
5336	11737.2	non-parent
6447	11730.5	non-parent
10542	11689.2	non-parent
64219	11664.2	non-parent
8996	11649.4	non-parent
56992	11640	non-parent
388	11640	non-parent
10140	11610.1	non-parent
958	11604.6	non-parent
4998	11573	non-parent
4208	11568.6	non-parent
8841	11554.1	non-parent
8775	11548.8	non-parent
1797	11520.8	non-parent
10636	11512	non-parent
5966	11502.2	non-parent
80726	11493.6	non-parent
8915	11465.8	non-parent
10010	11462.5	non-parent
9530	11433.2	non-parent
7965	11412.8	non-parent
11091	11381.7	non-parent
65057	11361.7	non-parent
117178	11321.9	non-parent
6997	11296.2	non-parent
23162	11276.1	non-parent
4850	11228	non-parent
4084	11221	non-parent
79020	11220	non-parent
400714	11207.8	non-parent
1870	11190.4	non-parent
9610	11171.4	non-parent
4659	11161.9	non-parent
92840	11144.9	non-parent
9531	11137.5	non-parent
22955	11115.5	non-parent
7533	11112.6	non-parent
3732	11082.4	non-parent
7448	11049.4	non-parent
10519	11048.2	non-parent
10787	11037.8	non-parent
1020	11034.8	non-parent
9817	11023	non-parent
29760	11013.1	non-parent
83638	10986.1	non-parent
9260	10983.2	non-parent
6812	10980.4	non-parent
23099	10979.2	non-parent
80153	10962.6	non-parent
8892	10960.9	non-parent
6885	10935.9	non-parent
8535	10917	non-parent
5606	10892.7	non-parent
55037	10841.7	non-parent
84464	10818.9	non-parent
4097	10812.1	non-parent
1514	10808.9	non-parent
10691	10802.8	non-parent
6367	10793.2	non-parent
10018	10723.4	non-parent
3816	10688.7	non-parent
208	10687.3	non-parent
1740	10671.6	non-parent
64396	10649	non-parent
7015	10635.7	non-parent
1308	10620.3	non-parent
2948	10617.8	non-parent
114928	10604.1	non-parent
90850	10585.3	non-parent
2783	10567.8	non-parent
10210	10529.6	non-parent
10200	10520.6	non-parent
57154	10498.9	non-parent
9025	10487.2	non-parent
54700	10459.4	non-parent
4688	10455.3	non-parent
60343	10445.3	non-parent
604	10440.4	non-parent
1948	10436.1	non-parent
2898	10421.6	non-parent
649	10379.7	non-parent
10204	10375.8	non-parent
57489	10374	non-parent
10783	10358.2	non-parent
28965	10345.8	non-parent
63940	10341.2	non-parent
1660	10333.9	non-parent
80198	10323.1	non-parent
90	10318.7	non-parent
4116	10304.4	non-parent
11157	10295.3	non-parent
308	10290.9	non-parent
4841	10266.1	non-parent
6048	10250.3	non-parent
7432	10242.2	non-parent
4004	10230.4	non-parent
23543	10220.8	non-parent
9337	10177.1	non-parent
7421	10157.7	non-parent
3630	10154.3	non-parent
10256	10150.6	non-parent
5563	10135.8	non-parent
57146	10120.9	non-parent
890	10107.3	non-parent
7080	10059.4	non-parent
11135	10052.2	non-parent
23404	10035.9	non-parent
23475	10027.4	non-parent
93474	10021.6	non-parent
54557	10017.2	non-parent
2903	9984.57	non-parent
26152	9959.77	non-parent
284004	9944.18	non-parent
2286	9928.21	non-parent
58529	9924.62	non-parent
9101	9921.32	non-parent
2339	9897.14	non-parent
27161	9895.12	non-parent
164	9887.24	non-parent
9076	9878.47	non-parent
1111	9839.65	non-parent
23451	9825.33	non-parent
10262	9824.4	non-parent
916	9815.44	non-parent
780	9797.9	non-parent
10580	9790.71	non-parent
29904	9772.57	non-parent
6780	9737.95	non-parent
5791	9721.27	non-parent
63898	9706.97	non-parent
5603	9701.82	non-parent
5434	9679.17	non-parent
93487	9678.6	non-parent
6605	9664.82	non-parent
1054	9660.29	non-parent
10640	9642.73	non-parent
29947	9638.12	non-parent
51132	9629.81	non-parent
10807	9618.12	non-parent
2039	9588.23	non-parent
7133	9560.38	non-parent
51389	9552.19	non-parent
51655	9534.27	non-parent
54955	9525.15	non-parent
23140	9501.64	non-parent
362	9498.51	non-parent
10127	9494.14	non-parent
5928	9486.28	non-parent
5972	9481.05	non-parent
140691	9480.32	non-parent
3804	9476.3	non-parent
55092	9436.05	non-parent
5867	9388.88	non-parent
3437	9379.86	non-parent
9706	9375.85	non-parent
6258	9349.8	non-parent
122786	9344.53	non-parent
2038	9303.47	non-parent
8161	9291.12	non-parent
51778	9289.72	non-parent
55274	9272.11	non-parent
5693	9262.65	non-parent
8569	9261.96	non-parent
9721	9245.2	non-parent
5662	9241.83	non-parent
5190	9241.81	non-parent
8409	9219.95	non-parent
5792	9214.89	non-parent
9464	9211.11	non-parent
55660	9205.16	non-parent
8976	9201.02	non-parent
403	9193.31	non-parent
10213	9183.34	non-parent
339965	9138.39	non-parent
2058	9126.26	non-parent
5706	9120.59	non-parent
3301	9097.63	non-parent
3568	9083.51	non-parent
925	9077.78	non-parent
10095	9060.64	non-parent
9128	9056.81	non-parent
8562	9024.33	non-parent
159989	9023.11	non-parent
57610	9000.44	non-parent
7026	8963.65	non-parent
5609	8937.37	non-parent
1493	8931.83	non-parent
6660	8925.75	non-parent
3840	8922.81	non-parent
10933	8916.49	non-parent
4793	8914.91	non-parent
3897	8902.52	non-parent
6356	8895.29	non-parent
4100	8894.89	non-parent
267	8862.43	non-parent
8805	8856.45	non-parent
10490	8841.07	non-parent
9342	8823.68	non-parent
6521	8821.28	non-parent
8615	8821.15	non-parent
1033	8819.07	non-parent
26505	8806.73	non-parent
1032	8802.1	non-parent
325	8798.59	non-parent
23450	8782.26	non-parent
7150	8771.53	non-parent
3216	8758.31	non-parent
26136	8697.18	non-parent
51465	8693.52	non-parent
8726	8675.7	non-parent
3101	8647.93	non-parent
22895	8604.59	non-parent
4296	8590	non-parent
10363	8587.82	non-parent
29882	8582.58	non-parent
222546	8582.36	non-parent
8533	8569.45	non-parent
11146	8569.17	non-parent
3104	8559.77	non-parent
23199	8539.61	non-parent
10158	8528.17	non-parent
6252	8506.84	non-parent
3949	8505.61	non-parent
2048	8503.55	non-parent
51669	8465.19	non-parent
898	8459.9	non-parent
112858	8435.96	non-parent
5241	8428.47	non-parent
5441	8419.77	non-parent
5292	8417.09	non-parent
1029	8408.03	non-parent
129807	8406.26	non-parent
990	8402.66	non-parent
8115	8401.32	non-parent
2634	8386.64	non-parent
51455	8385.16	non-parent
7004	8364.26	non-parent
29959	8364.09	non-parent
158345	8353.25	non-parent
3739	8347.49	non-parent
92610	8346.87	non-parent
659	8340.39	non-parent
6872	8328.51	non-parent
1780	8325.02	non-parent
8650	8281.62	non-parent
64978	8261.19	non-parent
3685	8260.23	non-parent
56243	8253.58	non-parent
7525	8242.33	non-parent
155465	8233.44	non-parent
211	8210.41	non-parent
23517	8199.88	non-parent
64782	8195.97	non-parent
8536	8192.77	non-parent
5699	8190.29	non-parent
4361	8184.36	non-parent
2321	8176.86	non-parent
9144	8173.48	non-parent
7099	8155.31	non-parent
9069	8153.39	non-parent
26511	8137.72	non-parent
7507	8121.4	non-parent
1958	8109.98	non-parent
6886	8103.81	non-parent
23413	8097.77	non-parent
1161	8089.02	non-parent
8644	8082.65	non-parent
9577	8079.49	non-parent
55740	8071.36	non-parent
23523	8057.62	non-parent
11039	8055.7	non-parent
7016	8038.06	non-parent
55816	8036.68	non-parent
6282	8030.86	non-parent
25988	8023.66	non-parent
4751	7994.11	non-parent
55632	7991.21	non-parent
1198	7962.74	non-parent
10607	7961.02	non-parent
3476	7958.18	non-parent
1445	7938.95	non-parent
7039	7917.45	non-parent
25855	7906.71	non-parent
3836	7906.54	non-parent
29883	7903.42	non-parent
22894	7878.57	non-parent
55742	7869.05	non-parent
176	7866.38	non-parent
402	7853.25	non-parent
578	7853.23	non-parent
3576	7848.1	non-parent
23474	7840.68	non-parent
55068	7833.45	non-parent
8886	7824.94	non-parent
78992	7813.65	non-parent
5223	7812.89	non-parent
1812	7805.38	non-parent
80233	7802.16	non-parent
6010	7791.92	non-parent
6271	7788.47	non-parent
10422	7787.28	non-parent
4205	7786.22	non-parent
4846	7769.35	non-parent
1678	7766.69	non-parent
3077	7764.79	non-parent
7112	7762.53	non-parent
26039	7755.02	non-parent
5984	7753.95	non-parent
2272	7752.66	non-parent
2122	7746.82	non-parent
81620	7744.94	non-parent
51540	7735.9	non-parent
10087	7726.2	non-parent
5805	7719.61	non-parent
50855	7691.21	non-parent
55802	7676.55	non-parent
84832	7670.63	non-parent
9775	7668.47	non-parent
1793	7665.74	non-parent
1058	7662.77	non-parent
1192	7661.29	non-parent
432	7657.66	non-parent
9604	7655.67	non-parent
4026	7653.51	non-parent
7410	7646.83	non-parent
127703	7641.25	non-parent
85444	7634.89	non-parent
55734	7615.97	non-parent
2113	7603.27	non-parent
2002	7596.52	non-parent
51206	7595.91	non-parent
9318	7595.65	non-parent
3455	7594.22	non-parent
6927	7591.07	non-parent
5321	7577.27	non-parent
1906	7570.97	non-parent
6790	7568.83	non-parent
7021	7553.47	non-parent
54984	7552.83	non-parent
10898	7552.59	non-parent
10016	7551.06	non-parent
3619	7534.95	non-parent
6047	7510.41	non-parent
6237	7510.23	non-parent
84816	7496.26	non-parent
51319	7491.62	non-parent
8658	7485.28	non-parent
54925	7480.5	non-parent
7490	7474.2	non-parent
8900	7466.94	non-parent
10435	7464.19	non-parent
11102	7458.85	non-parent
85439	7450.33	non-parent
125170	7442.39	non-parent
79939	7422.09	non-parent
3690	7416.73	non-parent
79723	7406.64	non-parent
51361	7403.01	non-parent
8829	7401.37	non-parent
5464	7400.67	non-parent
6767	7400.25	non-parent
65264	7392.07	non-parent
1945	7384.78	non-parent
140462	7374.63	non-parent
22800	7352.02	non-parent
4150	7347.34	non-parent
7153	7335.48	non-parent
2958	7334.73	non-parent
9961	7334.29	non-parent
79984	7333.03	non-parent
23424	7332.58	non-parent
1436	7314.11	non-parent
10211	7306.64	non-parent
11099	7298.64	non-parent
10053	7294.08	non-parent
57697	7293.46	non-parent
4773	7291.33	non-parent
1272	7288.36	non-parent
4860	7283.6	non-parent
5069	7283.03	non-parent
153733	7282.4	non-parent
23186	7269.59	non-parent
9794	7269.5	non-parent
1731	7264.81	non-parent
3170	7260.87	non-parent
55577	7257.8	non-parent
5598	7257.6	non-parent
5307	7251.18	non-parent
55684	7239.33	non-parent
387923	7237.93	non-parent
57104	7220.23	non-parent
775	7214.54	non-parent
70	7200.16	non-parent
7076	7198.47	non-parent
92595	7198.39	non-parent
2201	7192.05	non-parent
90993	7189.95	non-parent
10618	7188.75	non-parent
8906	7181.2	non-parent
892	7179.97	non-parent
3984	7178.85	non-parent
337867	7168.83	non-parent
4436	7159.71	non-parent
8022	7157.13	non-parent
22861	7151.96	non-parent
5863	7151.18	non-parent
5889	7150.57	non-parent
3958	7138.3	non-parent
5437	7136.59	non-parent
27316	7124.08	non-parent
2035	7119.77	non-parent
6990	7117.92	non-parent
2959	7097	non-parent
226	7091.52	non-parent
1635	7081.55	non-parent
11277	7074.02	non-parent
6996	7073.39	non-parent
6278	7062.37	non-parent
6783	7056.41	non-parent
6789	7054.91	non-parent
3135	7043.95	non-parent
11189	7041.93	non-parent
6293	7041.37	non-parent
28962	7041.29	non-parent
10235	7041.03	non-parent
57787	7040.93	non-parent
25816	7038.76	non-parent
573	7033.43	non-parent
59345	7033.2	non-parent
23385	7018.4	non-parent
2895	7018.37	non-parent
51107	7015.97	non-parent
55851	7015.97	non-parent
81631	7008.33	non-parent
5586	7004.68	non-parent
23586	6991	non-parent
2108	6991	non-parent
29116	6991	non-parent
4982	6991	non-parent
5165	6991	non-parent
51667	6991	non-parent
9367	6991	non-parent

## Sheet: Parent hub score
Genes with the top quartile of hub score values (in the parent gene set).
gene	hub_score	category		Biological Process Enrichments
4188	0.623569	parent		PANTHER GO-Slim Biological Process	Homo sapiens - REFLIST (20814)	Client Text Box Input (432)	Client Text Box Input (expected)	Client Text Box Input (over/under)	Client Text Box Input (fold Enrichment)	Client Text Box Input (P-value)
4087	0.435023	parent		endoderm development (GO:0007492)	12	4	0.25	+	> 5	0.0287
1956	0.398905	parent		cell proliferation (GO:0008283)	103	15	2.14	+	> 5	1.71e-06
2130	0.376834	parent		mRNA splicing, via spliceosome (GO:0000398)	183	20	3.8	+	> 5	7.21e-07
5359	0.338113	parent		RNA splicing, via transesterification reactions (GO:0000375)	132	14	2.74	+	> 5	0.000233
2033	0.336953	parent		RNA splicing (GO:0008380)	135	14	2.8	+	5	0.000302
6714	0.320139	parent		hemopoiesis (GO:0030097)	112	11	2.32	+	4.73	0.00661
1915	0.318161	parent		mRNA processing (GO:0006397)	274	23	5.69	+	4.04	6.19e-06
4089	0.317974	parent		DNA replication (GO:0006260)	161	13	3.34	+	3.89	0.0096
7316	0.317073	parent		DNA metabolic process (GO:0006259)	379	29	7.87	+	3.69	7.32e-07
1107	0.316877	parent		DNA repair (GO:0006281)	172	13	3.57	+	3.64	0.0185
1387	0.303594	parent		anatomical structure morphogenesis (GO:0009653)	596	45	12.37	+	3.64	4.28e-11
2099	0.283775	parent		cell cycle (GO:0007049)	1107	83	22.98	+	3.61	8e-22
3065	0.276451	parent		cellular component morphogenesis (GO:0032989)	478	35	9.92	+	3.53	5.22e-08
5295	0.271384	parent		protein phosphorylation (GO:0006468)	603	43	12.52	+	3.44	9.53e-10
25	0.266411	parent		chromatin organization (GO:0006325)	250	17	5.19	+	3.28	0.00592
7431	0.25394	parent		endocytosis (GO:0006897)	373	24	7.74	+	3.1	0.000353
1400	0.248599	parent		cellular component organization or biogenesis (GO:0071840)	1316	78	27.31	+	2.86	1.68e-14
1856	0.239671	parent		cellular component organization (GO:0016043)	1206	70	25.03	+	2.8	2.33e-12
9802	0.237871	parent		response to stress (GO:0006950)	659	38	13.68	+	2.78	5.4e-06
3725	0.237767	parent		apoptotic process (GO:0006915)	548	31	11.37	+	2.73	0.000163
84060	0.22396	parent		immune response (GO:0006955)	518	29	10.75	+	2.7	0.000457
55643	0.219035	parent		cell death (GO:0008219)	562	31	11.66	+	2.66	0.000274
5747	0.215534	parent		death (GO:0016265)	566	31	11.75	+	2.64	0.000317
5970	0.214056	parent		cellular protein modification process (GO:0006464)	1317	69	27.33	+	2.52	4.27e-10
9146	0.202005	parent		intracellular protein transport (GO:0006886)	1052	54	21.83	+	2.47	2.98e-07
7534	0.198957	parent		translation (GO:0006412)	435	22	9.03	+	2.44	0.0333
1398	0.184166	parent		regulation of transcription from RNA polymerase II promoter (GO:0006357)	1319	66	27.38	+	2.41	9.83e-09
60492	0.182413	parent		protein transport (GO:0015031)	1082	54	22.46	+	2.4	7.78e-07
5159	0.17999	parent		transcription from RNA polymerase II promoter (GO:0006366)	1723	84	35.76	+	2.35	4.95e-11
3320	0.179166	parent		RNA metabolic process (GO:0016070)	2360	115	48.98	+	2.35	3.86e-16
1499	0.174766	parent		protein metabolic process (GO:0019538)	2692	130	55.87	+	2.33	1.82e-18
25788	0.171605	parent		transcription, DNA-dependent (GO:0006351)	1941	92	40.29	+	2.28	1.35e-11
2597	0.168689	parent		organelle organization (GO:0006996)	571	27	11.85	+	2.28	0.0185
1026	0.168615	parent		regulation of nucleobase-containing compound metabolic process (GO:0019219)	1700	79	35.28	+	2.24	3.15e-09
8648	0.161834	parent		developmental process (GO:0032502)	2456	112	50.97	+	2.2	1.44e-13
4609	0.158029	parent		phosphate-containing compound metabolic process (GO:0006796)	910	41	18.89	+	2.17	0.000862
613	0.157293	parent		nucleobase-containing compound metabolic process (GO:0006139)	3467	156	71.96	+	2.17	3.73e-20
3910	0.155721	parent		immune system process (GO:0002376)	1391	61	28.87	+	2.11	7.74e-06
9491	0.154692	parent		vesicle-mediated transport (GO:0016192)	895	39	18.58	+	2.1	0.00317
10425	0.152265	parent		biosynthetic process (GO:0009058)	764	33	15.86	+	2.08	0.0173
4792	0.151147	parent		response to stimulus (GO:0050896)	2170	92	45.04	+	2.04	6.58e-09
9612	0.148953	parent		nitrogen compound metabolic process (GO:0006807)	1099	46	22.81	+	2.02	0.00146
2534	0.148695	parent		regulation of biological process (GO:0050789)	2846	118	59.07	+	2	1.6e-11
10987	0.147898	parent		cell communication (GO:0007154)	3006	124	62.39	+	1.99	4.02e-12
7314	0.146715	parent		system development (GO:0048731)	1271	49	26.38	+	1.86	0.00608
7532	0.14651	parent		primary metabolic process (GO:0044238)	6825	262	141.65	+	1.85	4.45e-30
79036	0.146364	parent		localization (GO:0051179)	2607	100	54.11	+	1.85	1.86e-07
207	0.144507	parent		biological regulation (GO:0065007)	3918	150	81.32	+	1.84	1.01e-12
51588	0.144231	parent		single-multicellular organism process (GO:0044707)	1636	62	33.96	+	1.83	0.000804
8850	0.13799	parent		multicellular organismal process (GO:0032501)	1640	62	34.04	+	1.82	0.000868
5371	0.137957	parent		cellular process (GO:0009987)	6708	253	139.23	+	1.82	5.39e-27
10342	0.13681	parent		metabolic process (GO:0008152)	8247	297	171.17	+	1.74	4.42e-32
7251	0.135476	parent		transport (GO:0006810)	2473	89	51.33	+	1.73	3.77e-05
8517	0.135237	parent		Unclassified (UNCLASSIFIED)	8629	136	179.1	-	0.76	0
8894	0.133899	parent
2064	0.133671	parent
387	0.130648	parent		Protein Class Enrichments
6625	0.130016	parent		PANTHER Protein Class	Homo sapiens - REFLIST (20814)	Client Text Box Input (432)	Client Text Box Input (expected)	Client Text Box Input (over/under)	Client Text Box Input (fold Enrichment)	Client Text Box Input (P-value)
1017	0.129995	parent		non-receptor tyrosine protein kinase (PC00168)	97	16	2.01	+	> 5	8.62e-08
9564	0.124441	parent		ribonucleoprotein (PC00201)	51	8	1.06	+	> 5	0.00297
79753	0.124229	parent		DNA helicase (PC00011)	55	7	1.14	+	> 5	0.0365
11060	0.123487	parent		mRNA splicing factor (PC00148)	121	14	2.51	+	> 5	7.78e-05
1147	0.122966	parent		intermediate filament (PC00129)	83	9	1.72	+	> 5	0.0152
6602	0.121789	parent		mRNA processing factor (PC00147)	166	17	3.45	+	4.93	2.49e-05
3091	0.120581	parent		acetyltransferase (PC00038)	91	9	1.89	+	4.77	0.0301
3183	0.120451	parent		small GTPase (PC00208)	133	13	2.76	+	4.71	0.00123
333	0.119184	parent		protein kinase (PC00193)	373	36	7.74	+	4.65	1.17e-11
2274	0.118857	parent		translation factor (PC00223)	104	10	2.16	+	4.63	0.0165
2353	0.117489	parent		non-receptor serine/threonine protein kinase (PC00167)	272	23	5.65	+	4.07	4.99e-06
27332	0.117459	parent		chaperone (PC00072)	196	16	4.07	+	3.93	0.00104
7114	0.116585	parent		G-protein (PC00020)	211	17	4.38	+	3.88	0.000631
5580	0.11577	parent		kinase (PC00137)	514	40	10.67	+	3.75	3.74e-10
6597	0.112026	parent		transcription cofactor (PC00217)	186	14	3.86	+	3.63	0.00957
10989	0.110676	parent		non-motor actin binding protein (PC00165)	190	14	3.94	+	3.55	0.012
3190	0.110207	parent		intracellular calcium-sensing protein (PC00131)	304	21	6.31	+	3.33	0.000497
347733	0.109795	parent		calmodulin (PC00061)	304	21	6.31	+	3.33	0.000497
6654	0.108341	parent		RNA binding protein (PC00031)	859	58	17.83	+	3.25	1.13e-12
10399	0.108175	parent		ribosomal protein (PC00202)	225	15	4.67	+	3.21	0.0198
9099	0.107036	parent		actin family cytoskeletal protein (PC00041)	395	26	8.2	+	3.17	7.83e-05
4233	0.106424	parent		calcium-binding protein (PC00060)	400	26	8.3	+	3.13	9.88e-05
6176	0.106076	parent		cytoskeletal protein (PC00085)	806	52	16.73	+	3.11	1.82e-10
1787	0.103909	parent		nucleic acid binding (PC00171)	2297	122	47.67	+	2.56	1.77e-20
79050	0.103865	parent		DNA binding protein (PC00009)	765	39	15.88	+	2.46	7.4e-05
3880	0.103522	parent		transferase (PC00220)	1245	63	25.84	+	2.44	1.7e-08
10606	0.103519	parent		transcription factor (PC00218)	1565	75	32.48	+	2.31	2.56e-09
6117	0.100749	parent		enzyme modulator (PC00095)	1346	61	27.94	+	2.18	2.2e-06
23650	0.100353	parent		Unclassified (UNCLASSIFIED)	9675	160	200.81	-	0.8	0
3315	0.100205	parent
595	0.099015	parent
7531	0.0981222	parent
5914	0.0978731	parent
9921	0.0973353	parent
7454	0.0959722	parent
114823	0.0955677	parent
10499	0.0939107	parent
1027	0.0936424	parent
2670	0.0933426	parent
8202	0.0928793	parent
4140	0.0924242	parent
3609	0.0911416	parent
9846	0.0910371	parent
572	0.0907879	parent
467	0.0905693	parent
3716	0.0900625	parent
2801	0.0893283	parent
6944	0.0889931	parent
55755	0.0885805	parent
7013	0.0873966	parent
857	0.0873678	parent
7529	0.0870253	parent
23265	0.0856879	parent
4582	0.0855663	parent
1869	0.0849792	parent
5708	0.0848438	parent
6637	0.0846893	parent
5111	0.0844851	parent
10015	0.0844758	parent
4869	0.0841106	parent
8087	0.0837754	parent
28996	0.0835112	parent
7128	0.0832474	parent
7276	0.0831129	parent
57326	0.0827134	parent
5296	0.0827131	parent
26019	0.0823495	parent
862	0.0820934	parent
1407	0.0811687	parent
10513	0.0807714	parent
22822	0.0801146	parent
9839	0.0798855	parent
5108	0.0787235	parent
1019	0.0787203	parent
54971	0.0786803	parent
4194	0.0776648	parent
1173	0.0773819	parent
1838	0.077221	parent
79169	0.0767442	parent
6275	0.0766675	parent
5859	0.0764648	parent
5591	0.0759628	parent
57761	0.0758721	parent
79027	0.0754493	parent
3055	0.0743794	parent
54622	0.0739909	parent
5573	0.0738524	parent
5705	0.0734734	parent
5216	0.0734444	parent
81890	0.0732586	parent
1857	0.073114	parent
9726	0.0729974	parent
84260	0.0724694	parent
7536	0.0721396	parent
4176	0.0712121	parent
4914	0.0696613	parent
5771	0.0695562	parent
2512	0.0694884	parent
5566	0.0677505	parent
5879	0.0674604	parent
9470	0.0670215	parent
1114	0.0667726	parent
3927	0.0663533	parent
2060	0.0661256	parent
57062	0.0653337	parent
10534	0.0650321	parent
57142	0.0649546	parent
10174	0.064712	parent
9796	0.0639864	parent
6638	0.0639533	parent
30011	0.0635862	parent
2317	0.0632995	parent
5468	0.0630104	parent
217	0.0627504	parent
2316	0.0616879	parent
59349	0.0613426	parent
3189	0.0611716	parent
9446	0.0606967	parent
409	0.0606639	parent
2057	0.0605182	parent
1363	0.0601015	parent
351	0.059484	parent
2	0.0593789	parent
5786	0.0587444	parent
7538	0.0586856	parent
5782	0.0576981	parent
8553	0.0575833	parent
3728	0.0575374	parent
5979	0.0574816	parent
11201	0.0573658	parent
11338	0.0566954	parent
6853	0.0564031	parent
9905	0.0563718	parent
3312	0.0563673	parent
1453	0.0562504	parent
7158	0.0562364	parent
3550	0.0561751	parent
4174	0.0556231	parent
10362	0.0553526	parent
8379	0.0552217	parent
23141	0.0551872	parent
80306	0.0548725	parent
84759	0.0546617	parent
5930	0.0543794	parent
4666	0.0539405	parent
5601	0.0539035	parent
3853	0.0538999	parent
1605	0.0538034	parent
3117	0.0535829	parent
23062	0.0535688	parent
6829	0.0529736	parent
10320	0.0526362	parent
2308	0.0525714	parent
1452	0.0523435	parent
79869	0.0522584	parent
1742	0.0517768	parent
10574	0.0512326	parent
11100	0.0511806	parent
84707	0.0507731	parent
2752	0.0504693	parent
54973	0.0503886	parent
328	0.0503652	parent
5931	0.0503143	parent
60	0.0500519	parent
5660	0.0494092	parent
51726	0.0494084	parent
1822	0.049368	parent
1500	0.0492427	parent
5901	0.0491025	parent
5728	0.0490319	parent
5934	0.0490307	parent
8667	0.0488381	parent
2771	0.0487875	parent
1442	0.0487594	parent
4292	0.048601	parent
6622	0.0480867	parent
5451	0.0479575	parent
163	0.0475269	parent
1583	0.0472488	parent
8880	0.046744	parent
8888	0.0463005	parent
6655	0.0462073	parent
5058	0.0459828	parent
9638	0.0459154	parent
6273	0.0458107	parent
51324	0.0454186	parent
3064	0.0451205	parent
7528	0.0449646	parent
6929	0.0448285	parent
1743	0.0445352	parent
5700	0.0443052	parent
10401	0.0442743	parent
10451	0.0439825	parent
1535	0.043841	parent
7376	0.04378	parent
8314	0.0436088	parent
27043	0.0434664	parent
3313	0.0432209	parent
55049	0.0431356	parent
8178	0.043089	parent
4783	0.0430632	parent
89885	0.0430256	parent
940	0.0429446	parent
2495	0.0428844	parent
183	0.0426084	parent
8607	0.0425226	parent
23499	0.0424666	parent
1468	0.0422814	parent
5709	0.0421964	parent
84246	0.0421472	parent
4725	0.0421202	parent
4780	0.0418174	parent
8991	0.0417625	parent
8878	0.0417476	parent
1936	0.0415319	parent
8848	0.0414013	parent
673	0.0413192	parent
5590	0.0413184	parent
2889	0.0412779	parent
151613	0.0411524	parent
22803	0.0406004	parent
56952	0.0405629	parent
801	0.0405564	parent
7430	0.0405179	parent
7355	0.0403577	parent
4715	0.0400195	parent
238	0.039902	parent
58	0.039831	parent
2168	0.03967	parent
148223	0.0395315	parent
4034	0.039405	parent
22943	0.0391839	parent
8576	0.0389794	parent
6612	0.0389511	parent
6197	0.0388571	parent
5290	0.0386777	parent
2697	0.0385504	parent
6840	0.038512	parent
5788	0.0384422	parent
7323	0.0383798	parent
6281	0.0382507	parent
51564	0.0380508	parent
7805	0.0378049	parent
55272	0.0378046	parent
4809	0.0376558	parent
57634	0.0374711	parent
5147	0.0374496	parent
2268	0.0372883	parent
2969	0.0371993	parent
1191	0.0371328	parent
23327	0.0371281	parent
6421	0.036932	parent
26574	0.0365544	parent
5090	0.0365407	parent
4486	0.0365103	parent
7846	0.0363563	parent
11124	0.0363007	parent
1843	0.036222	parent
6717	0.0362034	parent
2896	0.0358644	parent
7178	0.0357765	parent
4071	0.0356284	parent
1785	0.0353666	parent
9070	0.0352022	parent
6640	0.035178	parent
7297	0.0350287	parent
29888	0.0349188	parent
5155	0.0348834	parent
54458	0.0348082	parent
1021	0.0346651	parent
5898	0.0345064	parent
8454	0.0343731	parent
5394	0.0343652	parent
6461	0.0341935	parent
154313	0.0340061	parent
9112	0.0339466	parent
54	0.033853	parent
2036	0.0338174	parent
160	0.0337579	parent
10428	0.0337045	parent
65991	0.0336697	parent
2934	0.0335019	parent
4005	0.0334471	parent
7336	0.0334046	parent
51082	0.0332534	parent
3646	0.0331896	parent
23020	0.0329821	parent
5685	0.0329483	parent
902	0.0329138	parent
1072	0.0328773	parent
84280	0.0327817	parent
5714	0.0327535	parent
10133	0.0326181	parent
7170	0.0325399	parent
567	0.0325294	parent
8826	0.0323868	parent
3159	0.0323532	parent
64745	0.0323453	parent
2804	0.0323231	parent
27018	0.0320634	parent
11177	0.0320115	parent
7266	0.0319175	parent
7520	0.031847	parent
7311	0.0314498	parent
27111	0.0313925	parent
2873	0.031346	parent
10313	0.03131	parent
80347	0.0312592	parent
6598	0.0312172	parent
5324	0.0311848	parent
3251	0.0311265	parent
3054	0.0310132	parent
10920	0.0310003	parent
3608	0.030969	parent
6513	0.0309624	parent
4656	0.0309173	parent
1601	0.0308192	parent
11331	0.0306311	parent
334	0.0305005	parent
861	0.0303211	parent
10589	0.0302904	parent
5605	0.0301353	parent
24144	0.030036	parent
4701	0.030008	parent
26100	0.0298474	parent
9500	0.0297399	parent
23495	0.0295234	parent
4133	0.0294202	parent
5588	0.0293341	parent
51118	0.0293223	parent
64777	0.0291581	parent
2997	0.0290643	parent
5037	0.0289842	parent
55646	0.0289598	parent
55191	0.0289433	parent
4173	0.0288513	parent
6009	0.0286652	parent
6881	0.0284777	parent
6814	0.0284341	parent
10956	0.028349	parent
55872	0.0282862	parent
51586	0.028039	parent
80254	0.028012	parent
5516	0.0279845	parent
818	0.027967	parent
10625	0.0279587	parent
8295	0.0278943	parent
11214	0.0278525	parent
57459	0.0278045	parent
9939	0.0277899	parent
699	0.0276693	parent
1213	0.0276121	parent
5713	0.0275014	parent
10013	0.0274467	parent
4184	0.0271086	parent
10403	0.027082	parent
4637	0.0268187	parent
1284	0.0267947	parent
5430	0.0267642	parent
5950	0.0264991	parent
9894	0.0264917	parent
23435	0.0264595	parent
2580	0.0263429	parent
71	0.0262413	parent
80817	0.0261762	parent
6192	0.0261685	parent
7766	0.0261685	parent
85019	0.0261685	parent
9098	0.0261685	parent
9627	0.0261606	parent
7010	0.0259129	parent
80222	0.0258661	parent
324	0.0258135	parent
3956	0.0257694	parent
22992	0.0257153	parent

## Sheet: Non-parent hub score
Genes with the top quartile of hub score values (in the non-parent gene set).
gene	hub_score	category		Biological Process Enrichments
7157	1	non-parent		PANTHER GO-Slim Biological Process	Homo sapiens - REFLIST (20814)	Client Text Box Input (1378)	Client Text Box Input (expected)	Client Text Box Input (over/under)	Client Text Box Input (fold Enrichment)	Client Text Box Input (P-value)
11007	0.663909	non-parent		regulation of cell cycle (GO:0051726)	26	10	1.72	+	> 5	0.00288
7186	0.550408	non-parent		negative regulation of apoptotic process (GO:0043066)	95	28	6.29	+	4.45	3.33e-08
2885	0.548333	non-parent		hemopoiesis (GO:0030097)	112	31	7.42	+	4.18	1.62e-08
9094	0.467565	non-parent		DNA recombination (GO:0006310)	50	13	3.31	+	3.93	0.00937
7704	0.453587	non-parent		cell proliferation (GO:0008283)	103	25	6.82	+	3.67	1.3e-05
55791	0.414424	non-parent		induction of apoptosis (GO:0006917)	129	30	8.54	+	3.51	1.67e-06
6303	0.408675	non-parent		locomotion (GO:0040011)	65	15	4.3	+	3.49	0.00959
5987	0.407198	non-parent		death (GO:0016265)	566	126	37.47	+	3.36	6.99e-29
7329	0.398397	non-parent		apoptotic process (GO:0006915)	548	121	36.28	+	3.34	2.37e-27
367	0.396531	non-parent		cell death (GO:0008219)	562	124	37.21	+	3.33	4.79e-28
9869	0.387652	non-parent		chromatin organization (GO:0006325)	250	53	16.55	+	3.2	1.18e-10
4088	0.382041	non-parent		cell differentiation (GO:0030154)	161	33	10.66	+	3.1	5.95e-06
5717	0.363751	non-parent		DNA repair (GO:0006281)	172	34	11.39	+	2.99	8.62e-06
9513	0.349735	non-parent		protein phosphorylation (GO:0006468)	603	119	39.92	+	2.98	8.93e-23
373	0.348317	non-parent		response to stress (GO:0006950)	659	123	43.63	+	2.82	1.42e-21
60491	0.34061	non-parent		cell cycle (GO:0007049)	1107	198	73.29	+	2.7	1.07e-33
3866	0.334887	non-parent		DNA metabolic process (GO:0006259)	379	67	25.09	+	2.67	3.72e-10
23641	0.334289	non-parent		embryo development (GO:0009790)	150	26	9.93	+	2.62	0.00318
10241	0.330647	non-parent		DNA replication (GO:0006260)	161	27	10.66	+	2.53	0.00387
10980	0.321709	non-parent		cellular defense response (GO:0006968)	231	36	15.29	+	2.35	0.000857
84708	0.321109	non-parent		regulation of transcription from RNA polymerase II promoter (GO:0006357)	1319	199	87.32	+	2.28	1.59e-24
80321	0.316712	non-parent		phosphate-containing compound metabolic process (GO:0006796)	910	136	60.25	+	2.26	9.47e-16
6498	0.311654	non-parent		organelle organization (GO:0006996)	571	85	37.8	+	2.25	2.83e-09
5050	0.311236	non-parent		cellular protein modification process (GO:0006464)	1317	196	87.19	+	2.25	2.06e-23
83755	0.307857	non-parent		transcription from RNA polymerase II promoter (GO:0006366)	1723	245	114.07	+	2.15	3.14e-27
4093	0.306842	non-parent		regulation of nucleobase-containing compound metabolic process (GO:0019219)	1700	237	112.55	+	2.11	4.91e-25
10524	0.296384	non-parent		immune response (GO:0006955)	518	72	34.29	+	2.1	1.74e-06
672	0.288027	non-parent		mRNA processing (GO:0006397)	274	38	18.14	+	2.09	0.006
6464	0.278001	non-parent		system development (GO:0048731)	1271	173	84.15	+	2.06	1.57e-16
7572	0.275187	non-parent		developmental process (GO:0032502)	2456	332	162.6	+	2.04	1.74e-34
1937	0.274389	non-parent		cellular component organization (GO:0016043)	1206	163	79.84	+	2.04	3.46e-15
54507	0.273474	non-parent		regulation of biological process (GO:0050789)	2846	382	188.42	+	2.03	3.4e-40
998	0.273449	non-parent		nervous system development (GO:0007399)	823	110	54.49	+	2.02	1.78e-09
4086	0.272646	non-parent		transcription, DNA-dependent (GO:0006351)	1941	258	128.5	+	2.01	1.45e-24
11161	0.264888	non-parent		response to stimulus (GO:0050896)	2170	288	143.67	+	2	7.87e-28
57562	0.263955	non-parent		cellular component organization or biogenesis (GO:0071840)	1316	174	87.13	+	2	1.92e-15
5682	0.260316	non-parent		cell communication (GO:0007154)	3006	397	199.01	+	1.99	1.63e-40
5272	0.258642	non-parent		mesoderm development (GO:0007498)	671	87	44.42	+	1.96	1.18e-06
23281	0.248166	non-parent		immune system process (GO:0002376)	1391	180	92.09	+	1.95	3.78e-15
6667	0.242198	non-parent		nitrogen compound metabolic process (GO:0006807)	1099	142	72.76	+	1.95	1.58e-11
10813	0.241251	non-parent		RNA metabolic process (GO:0016070)	2360	304	156.24	+	1.95	1.83e-27
9319	0.239028	non-parent		mitosis (GO:0007067)	367	47	24.3	+	1.93	0.0052
4110	0.238105	non-parent		nucleobase-containing compound metabolic process (GO:0006139)	3467	436	229.53	+	1.9	3.47e-40
867	0.235418	non-parent		regulation of molecular function (GO:0065009)	1096	137	72.56	+	1.89	4.63e-10
51003	0.228548	non-parent		anatomical structure morphogenesis (GO:0009653)	596	74	39.46	+	1.88	8.42e-05
83878	0.228401	non-parent		biological regulation (GO:0065007)	3918	486	259.39	+	1.87	1.29e-44
5925	0.225999	non-parent		cellular component movement (GO:0006928)	476	59	31.51	+	1.87	0.00132
7088	0.22308	non-parent		cell-cell signaling (GO:0007267)	633	78	41.91	+	1.86	5.46e-05
5764	0.220875	non-parent		biosynthetic process (GO:0009058)	764	93	50.58	+	1.84	6.56e-06
9729	0.217307	non-parent		cellular component morphogenesis (GO:0032989)	478	58	31.65	+	1.83	0.00289
3717	0.217296	non-parent		regulation of catalytic activity (GO:0050790)	1073	130	71.04	+	1.83	1.33e-08
2547	0.217	non-parent		endocytosis (GO:0006897)	373	45	24.69	+	1.82	0.0292
5594	0.215514	non-parent		protein metabolic process (GO:0019538)	2692	321	178.23	+	1.8	1.49e-23
53826	0.213912	non-parent		reproduction (GO:0000003)	410	48	27.14	+	1.77	0.0352
85302	0.212213	non-parent		cell adhesion (GO:0007155)	579	67	38.33	+	1.75	0.00282
5335	0.209295	non-parent		biological adhesion (GO:0022610)	606	70	40.12	+	1.74	0.00192
80125	0.204582	non-parent		ectoderm development (GO:0007398)	663	76	43.89	+	1.73	0.00104
26994	0.20037	non-parent		cellular process (GO:0009987)	6708	742	444.11	+	1.67	4.08e-59
11067	0.198492	non-parent		primary metabolic process (GO:0044238)	6825	743	451.85	+	1.64	3.23e-56
1616	0.196625	non-parent		intracellular protein transport (GO:0006886)	1052	111	69.65	+	1.59	0.000344
6774	0.196422	non-parent		protein transport (GO:0015031)	1082	113	71.63	+	1.58	0.00044
54474	0.196098	non-parent		metabolic process (GO:0008152)	8247	854	546	+	1.56	1.67e-60
4193	0.195822	non-parent		vesicle-mediated transport (GO:0016192)	895	91	59.25	+	1.54	0.0115
284058	0.192338	non-parent		lipid metabolic process (GO:0006629)	880	87	58.26	+	1.49	0.0418
84528	0.191426	non-parent		single-multicellular organism process (GO:0044707)	1636	160	108.31	+	1.48	0.000153
10301	0.188432	non-parent		multicellular organismal process (GO:0032501)	1640	160	108.58	+	1.47	0.000176
7341	0.188019	non-parent		localization (GO:0051179)	2607	252	172.6	+	1.46	1.33e-07
11170	0.187988	non-parent		transport (GO:0006810)	2473	237	163.73	+	1.45	1.04e-06
7083	0.187267	non-parent		Unclassified (UNCLASSIFIED)	8629	512	571.29	-	0.9	0
5552	0.186952	non-parent
10488	0.186676	non-parent
5777	0.185817	non-parent		Protein Class Enrichments
11030	0.184366	non-parent		PANTHER Protein Class	Homo sapiens - REFLIST (20814)	Client Text Box Input (1378)	Client Text Box Input (expected)	Client Text Box Input (over/under)	Client Text Box Input (fold Enrichment)	Client Text Box Input (P-value)
7597	0.184034	non-parent		tumor necrosis factor receptor (PC00230)	23	10	1.52	+	> 5	0.000925
25843	0.183416	non-parent		nuclear hormone receptor (PC00169)	46	17	3.05	+	> 5	5.09e-06
79666	0.181587	non-parent		non-receptor tyrosine protein kinase (PC00168)	97	33	6.42	+	> 5	1.64e-11
9587	0.176706	non-parent		kinase activator (PC00138)	73	21	4.83	+	4.35	8.62e-06
11143	0.176511	non-parent		kinase modulator (PC00140)	194	46	12.84	+	3.58	8.98e-11
6118	0.174141	non-parent		type I cytokine receptor (PC00231)	56	13	3.71	+	3.51	0.0262
2661	0.173948	non-parent		non-receptor serine/threonine protein kinase (PC00167)	272	63	18.01	+	3.5	1.27e-14
2908	0.17277	non-parent		protein kinase (PC00193)	373	86	24.69	+	3.48	3.17e-20
3480	0.172399	non-parent		intermediate filament (PC00129)	83	19	5.5	+	3.46	0.00101
56144	0.172261	non-parent		kinase (PC00137)	514	106	34.03	+	3.11	1.47e-21
55093	0.171984	non-parent		chromatin/chromatin-binding protein (PC00077)	184	35	12.18	+	2.87	1.25e-05
358	0.169367	non-parent		mRNA processing factor (PC00147)	166	31	10.99	+	2.82	0.000102
79797	0.169303	non-parent		mRNA splicing factor (PC00148)	121	22	8.01	+	2.75	0.00646
22981	0.16708	non-parent		small GTPase (PC00208)	133	23	8.81	+	2.61	0.00917
29903	0.165427	non-parent		transcription cofactor (PC00217)	186	32	12.31	+	2.6	0.000372
26150	0.164946	non-parent		ubiquitin-protein ligase (PC00234)	189	30	12.51	+	2.4	0.00348
81628	0.164044	non-parent		cytokine receptor (PC00084)	293	44	19.4	+	2.27	0.000184
3643	0.162551	non-parent		transcription factor (PC00218)	1565	235	103.61	+	2.27	2.59e-29
57473	0.162083	non-parent		annexin (PC00050)	168	25	11.12	+	2.25	0.0443
5300	0.16204	non-parent		DNA binding protein (PC00009)	765	113	50.65	+	2.23	1.54e-12
84966	0.160839	non-parent		protein phosphatase (PC00195)	187	27	12.38	+	2.18	0.0407
8554	0.160401	non-parent		calcium-binding protein (PC00060)	400	55	26.48	+	2.08	0.000128
3603	0.160014	non-parent		nucleic acid binding (PC00171)	2297	308	152.07	+	2.03	5.99e-31
63948	0.159921	non-parent		phosphatase (PC00181)	307	41	20.33	+	2.02	0.00626
5781	0.159375	non-parent		enzyme modulator (PC00095)	1346	174	89.11	+	1.95	1.42e-14
27229	0.158978	non-parent		transferase (PC00220)	1245	159	82.43	+	1.93	1.01e-12
80028	0.15598	non-parent		G-protein modulator (PC00022)	452	57	29.92	+	1.9	0.00106
84080	0.155762	non-parent		intracellular calcium-sensing protein (PC00131)	304	38	20.13	+	1.89	0.0441
8204	0.154318	non-parent		calmodulin (PC00061)	304	38	20.13	+	1.89	0.0441
6772	0.153785	non-parent		zinc finger transcription factor (PC00244)	499	62	33.04	+	1.88	0.000659
6783	0.153175	non-parent		signaling molecule (PC00207)	1083	133	71.7	+	1.85	2.98e-09
5888	0.151472	non-parent		RNA binding protein (PC00031)	859	97	56.87	+	1.71	8.92e-05
51562	0.150282	non-parent		hydrolase (PC00121)	1511	158	100.04	+	1.58	2.87e-06
54550	0.149936	non-parent		cytoskeletal protein (PC00085)	806	82	53.36	+	1.54	0.0242
7161	0.14956	non-parent		Unclassified (UNCLASSIFIED)	9675	621	640.54	-	0.97	0
3875	0.149291	non-parent
10657	0.147226	non-parent
56159	0.146342	non-parent
6613	0.14614	non-parent
7409	0.145246	non-parent
2810	0.144836	non-parent
3667	0.144423	non-parent
23054	0.142413	non-parent
596	0.139937	non-parent
4591	0.139644	non-parent
1031	0.138806	non-parent
149371	0.138595	non-parent
3983	0.138468	non-parent
5894	0.138322	non-parent
2079	0.137778	non-parent
7159	0.137719	non-parent
653121	0.137204	non-parent
11244	0.13705	non-parent
9063	0.136739	non-parent
1457	0.136368	non-parent
5802	0.135305	non-parent
3146	0.135019	non-parent
2275	0.134035	non-parent
10063	0.133913	non-parent
23582	0.133842	non-parent
58500	0.133617	non-parent
51631	0.133518	non-parent
79873	0.133378	non-parent
79088	0.132445	non-parent
9372	0.13209	non-parent
4690	0.131077	non-parent
164127	0.130989	non-parent
10567	0.130449	non-parent
841	0.130441	non-parent
2948	0.12988	non-parent
55339	0.129329	non-parent
29911	0.12829	non-parent
7189	0.127782	non-parent
54927	0.127471	non-parent
10200	0.127132	non-parent
55388	0.12628	non-parent
2932	0.125923	non-parent
5770	0.1259	non-parent
60493	0.125024	non-parent
2669	0.124696	non-parent
64750	0.124644	non-parent
9001	0.124598	non-parent
51734	0.124558	non-parent
55885	0.124404	non-parent
3932	0.123903	non-parent
6850	0.123607	non-parent
5599	0.122315	non-parent
138046	0.120434	non-parent
7205	0.117151	non-parent
3336	0.11649	non-parent
4067	0.11633	non-parent
127557	0.116299	non-parent
26505	0.116288	non-parent
6233	0.116158	non-parent
6279	0.115932	non-parent
57332	0.115837	non-parent
27301	0.115138	non-parent
8812	0.114853	non-parent
147687	0.114525	non-parent
7185	0.113984	non-parent
30008	0.113138	non-parent
10048	0.112923	non-parent
414157	0.112886	non-parent
7917	0.112395	non-parent
197131	0.112332	non-parent
6256	0.112024	non-parent
4739	0.111988	non-parent
2059	0.111626	non-parent
7050	0.110774	non-parent
3815	0.110564	non-parent
3551	0.110282	non-parent
355	0.110261	non-parent
6362	0.109749	non-parent
23270	0.109244	non-parent
3219	0.109204	non-parent
79696	0.109137	non-parent
10919	0.107612	non-parent
2071	0.106704	non-parent
6811	0.106611	non-parent
472	0.10626	non-parent
7718	0.105852	non-parent
2185	0.105728	non-parent
5585	0.105392	non-parent
5873	0.105097	non-parent
57596	0.104173	non-parent
1386	0.104093	non-parent
10253	0.103608	non-parent
4654	0.103175	non-parent
54544	0.102959	non-parent
10445	0.102549	non-parent
84832	0.102487	non-parent
84445	0.102435	non-parent
25942	0.102173	non-parent
51545	0.102151	non-parent
983	0.101801	non-parent
10188	0.10159	non-parent
10656	0.101057	non-parent
8737	0.101028	non-parent
129807	0.100964	non-parent
3937	0.100821	non-parent
8988	0.100654	non-parent
3066	0.100623	non-parent
4217	0.100552	non-parent
11039	0.0996472	non-parent
598	0.0996061	non-parent
79571	0.0991989	non-parent
65220	0.0988143	non-parent
3163	0.0981193	non-parent
57088	0.098073	non-parent
6908	0.0975556	non-parent
4790	0.0973311	non-parent
7138	0.0970063	non-parent
5578	0.0968366	non-parent
80764	0.0965392	non-parent
9611	0.0965237	non-parent
55512	0.0964033	non-parent
64333	0.0962579	non-parent
7150	0.0956735	non-parent
329	0.0954338	non-parent
79173	0.0949142	non-parent
403	0.0948864	non-parent
157773	0.0948238	non-parent
6776	0.0946667	non-parent
51608	0.0944428	non-parent
2549	0.0941651	non-parent
6606	0.0936999	non-parent
79843	0.0936439	non-parent
51224	0.0934753	non-parent
836	0.0934375	non-parent
10621	0.0929062	non-parent
2065	0.0928281	non-parent
8440	0.092483	non-parent
84164	0.0924145	non-parent
23204	0.0922531	non-parent
1478	0.0920942	non-parent
1958	0.092084	non-parent
55209	0.0918338	non-parent
4090	0.0916276	non-parent
350	0.0914919	non-parent
1385	0.0914342	non-parent
3791	0.0914157	non-parent
7755	0.091004	non-parent
1029	0.0908328	non-parent
22893	0.0903432	non-parent
868	0.0903244	non-parent
1460	0.0900827	non-parent
55758	0.0897748	non-parent
90060	0.0894373	non-parent
80256	0.0883133	non-parent
65990	0.0876704	non-parent
4860	0.0875157	non-parent
26036	0.0874974	non-parent
79025	0.0873653	non-parent
5985	0.0872522	non-parent
995	0.0868156	non-parent
56893	0.0866486	non-parent
5499	0.0863337	non-parent
51138	0.0849351	non-parent
6687	0.0847463	non-parent
6777	0.0846462	non-parent
22929	0.0846097	non-parent
164592	0.0845913	non-parent
55145	0.0844283	non-parent
10542	0.084205	non-parent
11059	0.0841321	non-parent
356	0.0841014	non-parent
55734	0.0839732	non-parent
675	0.0839307	non-parent
6880	0.0836913	non-parent
54472	0.0834273	non-parent
78987	0.0832776	non-parent
9721	0.083182	non-parent
9093	0.0831702	non-parent
80174	0.083135	non-parent
57154	0.0825823	non-parent
5464	0.0822366	non-parent
2634	0.082185	non-parent
92595	0.082171	non-parent
8841	0.0818049	non-parent
55367	0.0817285	non-parent
1432	0.0813942	non-parent
5201	0.0812197	non-parent
64782	0.0811135	non-parent
6016	0.0810777	non-parent
51225	0.0809889	non-parent
5432	0.0808085	non-parent
5469	0.0804147	non-parent
9883	0.0801219	non-parent
1051	0.0801187	non-parent
5595	0.0795854	non-parent
150483	0.0795698	non-parent
4152	0.0790703	non-parent
1488	0.078891	non-parent
93474	0.0787018	non-parent
11135	0.0785125	non-parent
25898	0.0785014	non-parent
81576	0.0784874	non-parent
117144	0.0784677	non-parent
3692	0.0784215	non-parent
23557	0.0783469	non-parent
5610	0.0783253	non-parent
23028	0.078257	non-parent
8738	0.0782304	non-parent
9111	0.0782062	non-parent
580	0.0780885	non-parent
54819	0.0778448	non-parent
92610	0.0777767	non-parent
3198	0.077679	non-parent
10459	0.0773714	non-parent
9402	0.0770337	non-parent
170082	0.0769617	non-parent
4331	0.0767409	non-parent
5886	0.0764809	non-parent
7132	0.0763578	non-parent
5092	0.0763157	non-parent
5217	0.0759166	non-parent
286514	0.075916	non-parent
29946	0.0754747	non-parent
10210	0.0749234	non-parent
51171	0.0749083	non-parent
151871	0.0748213	non-parent
7249	0.074436	non-parent
11200	0.0744125	non-parent
9759	0.0743284	non-parent
196	0.0743091	non-parent
6453	0.0742236	non-parent
2553	0.0739226	non-parent
306	0.0738924	non-parent
5928	0.0738387	non-parent
51074	0.0736873	non-parent
3276	0.0735814	non-parent
9129	0.0734439	non-parent
10971	0.0732836	non-parent
142	0.0732236	non-parent
28964	0.0727886	non-parent
1759	0.0727733	non-parent
23199	0.07273	non-parent
6885	0.0726403	non-parent
6607	0.07264	non-parent
55663	0.0724699	non-parent
3621	0.0724034	non-parent
8862	0.0720237	non-parent
705	0.0719973	non-parent
22938	0.0719263	non-parent
5515	0.0717876	non-parent
79959	0.0717309	non-parent
7421	0.0716229	non-parent
64976	0.0711653	non-parent
2242	0.0711603	non-parent
23001	0.0707425	non-parent
5863	0.0705057	non-parent
90678	0.0703586	non-parent
8751	0.0702379	non-parent
604	0.069849	non-parent
5013	0.0697901	non-parent
7337	0.0696315	non-parent
6919	0.0695879	non-parent
22934	0.0694639	non-parent
10539	0.0693883	non-parent
3726	0.0692249	non-parent
4791	0.0692101	non-parent
81926	0.0691234	non-parent
8907	0.069061	non-parent
81629	0.069035	non-parent
55068	0.068656	non-parent
4092	0.068645	non-parent
27252	0.068565	non-parent
11243	0.0685641	non-parent
51534	0.0683835	non-parent
3303	0.0683302	non-parent
159989	0.0680989	non-parent
84289	0.0680649	non-parent
8717	0.0679531	non-parent
10254	0.0677174	non-parent
81570	0.0676672	non-parent
6495	0.0676118	non-parent
11052	0.0675698	non-parent
10458	0.0673759	non-parent
27316	0.0673656	non-parent
3398	0.0673499	non-parent
55722	0.067329	non-parent
57658	0.0671976	non-parent
54932	0.0670822	non-parent
286301	0.0669494	non-parent
5932	0.0669275	non-parent
6996	0.066829	non-parent
25988	0.0667623	non-parent
116540	0.0666597	non-parent
2887	0.0666356	non-parent
5347	0.0664432	non-parent
7486	0.0663682	non-parent
80228	0.0662815	non-parent
26511	0.0662481	non-parent
7024	0.0661738	non-parent
26003	0.0661493	non-parent
6722	0.0660524	non-parent
648	0.0659564	non-parent
2066	0.0658759	non-parent
204851	0.0656646	non-parent
9055	0.0655647	non-parent
79734	0.0654892	non-parent
29117	0.0653795	non-parent
56906	0.0653726	non-parent
1445	0.0653193	non-parent
8085	0.0652588	non-parent
6633	0.065204	non-parent
2874	0.0651038	non-parent
4137	0.0650986	non-parent
1439	0.0650774	non-parent
55816	0.064943	non-parent
7408	0.0648463	non-parent
1399	0.0647449	non-parent
4300	0.0647422	non-parent
9260	0.0646321	non-parent
26292	0.0642259	non-parent
10197	0.0640468	non-parent
9141	0.0639665	non-parent
166	0.0637436	non-parent
130940	0.0636756	non-parent
1111	0.0636507	non-parent
57144	0.0634856	non-parent
8660	0.0632946	non-parent
57819	0.0632839	non-parent
6924	0.0632096	non-parent
10014	0.0630899	non-parent
7695	0.062985	non-parent
9140	0.0629661	non-parent
10024	0.0627283	non-parent
56243	0.0626289	non-parent
4967	0.0622877	non-parent
56901	0.0622557	non-parent
255193	0.0622449	non-parent
6591	0.0621471	non-parent
84934	0.0620796	non-parent
7490	0.0619924	non-parent
93487	0.0618388	non-parent
51076	0.0616688	non-parent
10190	0.0616096	non-parent
695	0.0615254	non-parent
26240	0.0615078	non-parent
1877	0.0615064	non-parent
8312	0.0614959	non-parent
545	0.0614815	non-parent
56654	0.0614682	non-parent
3688	0.0614547	non-parent
64129	0.0614268	non-parent
10691	0.0613271	non-parent
9618	0.0610971	non-parent
8227	0.0610415	non-parent
7535	0.0609867	non-parent
573	0.0608298	non-parent
5047	0.060675	non-parent
92840	0.0605883	non-parent
10040	0.0605541	non-parent
199745	0.0605407	non-parent
890	0.0604533	non-parent
51147	0.0604167	non-parent
5663	0.0603884	non-parent
9021	0.0603574	non-parent
10169	0.0600909	non-parent
8651	0.0599129	non-parent
100505603	0.0599129	non-parent
22948	0.0595884	non-parent
10848	0.0595718	non-parent
23578	0.0594489	non-parent
6183	0.0592763	non-parent
7020	0.0592737	non-parent
1263	0.0592467	non-parent
11184	0.0592057	non-parent
8945	0.0587795	non-parent
10758	0.0586908	non-parent
170961	0.0586167	non-parent
51421	0.0584242	non-parent
6497	0.0583719	non-parent
6285	0.058214	non-parent
23099	0.0582089	non-parent
4830	0.0580683	non-parent
57085	0.0579328	non-parent
57474	0.0578406	non-parent
57664	0.0576126	non-parent
55684	0.0575573	non-parent
127703	0.0575388	non-parent
84970	0.0574361	non-parent
85359	0.0573687	non-parent
80258	0.0573061	non-parent
27040	0.0571664	non-parent
27232	0.0571214	non-parent
4904	0.0569891	non-parent
5062	0.0569279	non-parent
8837	0.0566671	non-parent
11051	0.0566193	non-parent
379	0.0566077	non-parent
8626	0.0565966	non-parent
5511	0.0564365	non-parent
90933	0.0564116	non-parent
7874	0.0562959	non-parent
22806	0.0562845	non-parent
10494	0.0562675	non-parent
25796	0.0561718	non-parent
641	0.0560185	non-parent
84062	0.0559924	non-parent
2189	0.0558749	non-parent
23543	0.0556229	non-parent
9670	0.0555568	non-parent
602	0.0554097	non-parent
2690	0.0553997	non-parent
10152	0.0553203	non-parent
896	0.0552769	non-parent
7918	0.0551714	non-parent
2010	0.0551446	non-parent
90594	0.0551192	non-parent
2203	0.0551054	non-parent
9020	0.0550312	non-parent
2261	0.0549737	non-parent
8655	0.0549702	non-parent
113878	0.0549175	non-parent
83707	0.054804	non-parent
23549	0.0547954	non-parent
65265	0.05465	non-parent
4998	0.0545028	non-parent
10155	0.0544904	non-parent
10818	0.0542943	non-parent
90355	0.0540769	non-parent
91133	0.0540769	non-parent
222389	0.054066	non-parent
54906	0.0536292	non-parent
64769	0.0536061	non-parent
408	0.0535427	non-parent
55274	0.0534573	non-parent
6878	0.0534289	non-parent
5716	0.0533692	non-parent
64326	0.0532823	non-parent
54855	0.053238	non-parent
10474	0.0532285	non-parent
26060	0.0532121	non-parent
23649	0.0531875	non-parent
649	0.053145	non-parent
9814	0.0530984	non-parent
10084	0.0530161	non-parent
84733	0.05293	non-parent
54778	0.0529216	non-parent
6457	0.05291	non-parent
7052	0.0527142	non-parent
10807	0.0525761	non-parent
7321	0.0525748	non-parent
6456	0.0525725	non-parent
6789	0.0523655	non-parent
7133	0.0523446	non-parent
6615	0.052321	non-parent
9841	0.0522624	non-parent
6195	0.0522613	non-parent
1020	0.0521152	non-parent
999	0.0519348	non-parent
54810	0.0519087	non-parent
468	0.051875	non-parent
114822	0.0518288	non-parent
8764	0.0517703	non-parent
1487	0.0517118	non-parent
2100	0.0514947	non-parent
1489531	0.0514499	non-parent
10922	0.0513121	non-parent
51160	0.0511627	non-parent
6047	0.0510449	non-parent
4692	0.0509774	non-parent
54149	0.0508726	non-parent
51019	0.0508597	non-parent
3172	0.0508129	non-parent
3216	0.0507941	non-parent
5829	0.0507398	non-parent
10010	0.050564	non-parent
9189	0.0505097	non-parent
84466	0.0505029	non-parent
7041	0.0504284	non-parent
9101	0.050311	non-parent
5423	0.0502775	non-parent
60496	0.0502522	non-parent
126070	0.0502019	non-parent
5465	0.0501757	non-parent
85479	0.0501287	non-parent
112858	0.04996	non-parent
5336	0.0499568	non-parent
253980	0.0499235	non-parent
1295	0.0498837	non-parent
84775	0.0498741	non-parent
293	0.0497789	non-parent
25900	0.0495986	non-parent
55211	0.04948	non-parent
222546	0.0492215	non-parent
266812	0.0492022	non-parent
29979	0.0491908	non-parent
875	0.0491884	non-parent
2904	0.0490757	non-parent
79415	0.0490108	non-parent
5866	0.0490062	non-parent
151254	0.0489209	non-parent
2146	0.0488983	non-parent
57097	0.0488189	non-parent
92399	0.0487895	non-parent
27005	0.0487211	non-parent
51523	0.0487142	non-parent
60490	0.0486426	non-parent
993	0.048328	non-parent
7965	0.0482709	non-parent
522	0.0482476	non-parent
51517	0.0481649	non-parent
23636	0.0481105	non-parent
196477	0.0480947	non-parent
9744	0.0480828	non-parent
25855	0.0480506	non-parent
2113	0.0479481	non-parent
25804	0.0478621	non-parent
1786	0.0478449	non-parent
22978	0.0478257	non-parent
4738	0.0475779	non-parent
64400	0.0475232	non-parent
5893	0.0474316	non-parent
10273	0.0474268	non-parent
10179	0.0473829	non-parent
6890	0.0472397	non-parent
10617	0.0471348	non-parent
51741	0.0470988	non-parent
1793	0.0470926	non-parent
8773	0.0470113	non-parent
396	0.0469556	non-parent
4171	0.0468864	non-parent
3872	0.0468637	non-parent
3654	0.0468149	non-parent
5071	0.0467503	non-parent
5706	0.046648	non-parent
5921	0.0466003	non-parent
362	0.0465548	non-parent
51619	0.0463543	non-parent
4097	0.0462783	non-parent
5427	0.0462677	non-parent
546	0.0460309	non-parent
23462	0.0459264	non-parent
8772	0.0459249	non-parent
10318	0.0459246	non-parent
8518	0.0458198	non-parent
369	0.0457912	non-parent
7046	0.0457467	non-parent
933	0.0457389	non-parent
64376	0.0457281	non-parent
9479	0.0456935	non-parent
860	0.0455022	non-parent
26151	0.0454256	non-parent
8575	0.0453798	non-parent
29110	0.0453794	non-parent
553115	0.045354	non-parent
1634	0.045319	non-parent
2048	0.045313	non-parent
8644	0.0452874	non-parent
8900	0.0451677	non-parent
29760	0.0451015	non-parent
389741	0.0450847	non-parent
79595	0.045043	non-parent
8458	0.0447798	non-parent
4000	0.0445587	non-parent
91768	0.0444973	non-parent
7320	0.0444381	non-parent
5664	0.0444232	non-parent
8985	0.0443606	non-parent
7554	0.0442692	non-parent
9610	0.0442416	non-parent
4734	0.0442017	non-parent
23136	0.0441597	non-parent
56478	0.044128	non-parent
5678	0.0440875	non-parent
4215	0.0439529	non-parent
5867	0.0438496	non-parent
3104	0.0437932	non-parent
80854	0.0436936	non-parent
9842	0.0436428	non-parent
10062	0.0435098	non-parent
51567	0.0434835	non-parent
9808	0.0433435	non-parent
3005	0.0432946	non-parent
8976	0.0432437	non-parent
55122	0.043243	non-parent
29924	0.043198	non-parent
665	0.0431434	non-parent
23113	0.0430757	non-parent
6997	0.0430719	non-parent
10551	0.0429969	non-parent
4698	0.0428947	non-parent
7022	0.0427417	non-parent
815	0.0426909	non-parent
7750	0.0426608	non-parent
5989	0.0426387	non-parent
8431	0.042613	non-parent
115817	0.0425973	non-parent
55285	0.0425952	non-parent
79576	0.042587	non-parent
54461	0.042579	non-parent
55707	0.0425639	non-parent
1840	0.04244	non-parent
3887	0.0424108	non-parent
7414	0.0424075	non-parent
2324	0.0422998	non-parent
51760	0.0422373	non-parent
10148	0.0422012	non-parent
7068	0.0421412	non-parent
8470	0.0421164	non-parent
22827	0.0420692	non-parent
1676	0.0420647	non-parent
951475	0.0420398	non-parent
55813	0.042037	non-parent
5775	0.042009	non-parent
8665	0.0419664	non-parent
1820	0.0419657	non-parent
199699	0.0419657	non-parent
23569	0.0419657	non-parent
7443	0.0419657	non-parent
8556	0.0419657	non-parent
94241	0.0419657	non-parent
2332	0.0419471	non-parent
5692	0.0419164	non-parent
2175	0.0417051	non-parent
509	0.0416982	non-parent
8405	0.0416905	non-parent
5720	0.0416838	non-parent
5602	0.0416676	non-parent
1788	0.0416482	non-parent
4023	0.0416407	non-parent
8500	0.0415052	non-parent
5175	0.0414833	non-parent
930	0.0413778	non-parent
27185	0.0413169	non-parent
27258	0.0411811	non-parent
55052	0.0411725	non-parent
4851	0.0411358	non-parent
7410	0.0410993	non-parent
23551	0.0410516	non-parent
91544	0.0409113	non-parent
5795	0.040851	non-parent
8697	0.0407974	non-parent
222484	0.0407509	non-parent
5467	0.0407382	non-parent
11075	0.0406929	non-parent
6449	0.0406376	non-parent
50717	0.0406024	non-parent
6004	0.0404586	non-parent
28620	0.0404094	non-parent
1326	0.0403636	non-parent
5287	0.0403004	non-parent
11021	0.0402188	non-parent
6426	0.0401148	non-parent
11266	0.04011	non-parent
1635	0.0400839	non-parent
1164	0.0400448	non-parent
94039	0.0400444	non-parent
9873	0.0399229	non-parent
8535	0.039838	non-parent
1891	0.0398224	non-parent
51720	0.0398044	non-parent
2972	0.0397467	non-parent
2516	0.0394758	non-parent
6477	0.0393933	non-parent
8543	0.0393876	non-parent
994	0.0393743	non-parent
51282	0.039265	non-parent
339965	0.0392465	non-parent
192111	0.0392386	non-parent
79159	0.0392101	non-parent
80304	0.0391404	non-parent
50807	0.0391145	non-parent
55147	0.0389827	non-parent
1436	0.0387301	non-parent
51377	0.0386173	non-parent
65989	0.0385851	non-parent
1070	0.0385849	non-parent
7533	0.0385724	non-parent
7105	0.0385236	non-parent
339448	0.0384706	non-parent
23118	0.0384143	non-parent
9518	0.038346	non-parent
2903	0.0383415	non-parent
64170	0.038333	non-parent
9139	0.0381035	non-parent
1160	0.0380211	non-parent
8533	0.0379888	non-parent
527	0.0379614	non-parent
23624	0.0379038	non-parent
8065	0.0378309	non-parent
958	0.0378056	non-parent
51593	0.0377869	non-parent
114928	0.0377097	non-parent
11284	0.0376203	non-parent
7295	0.0376036	non-parent
7248	0.0374402	non-parent
8819	0.0374153	non-parent
3635	0.0373983	non-parent
157922	0.0373974	non-parent
8874	0.0373738	non-parent
57707	0.0373711	non-parent
5792	0.0373317	non-parent
10127	0.0372923	non-parent
9540	0.0372637	non-parent
9296	0.0372456	non-parent
55299	0.0370875	non-parent
7153	0.0370817	non-parent
4149	0.0369815	non-parent
4841	0.036938	non-parent
4905	0.0369259	non-parent
26039	0.0368834	non-parent
840	0.0367996	non-parent
220766	0.036734	non-parent
57325	0.0366861	non-parent
4999	0.0366319	non-parent
9804	0.0366032	non-parent
10781	0.036583	non-parent
79230	0.0365824	non-parent
311	0.0365538	non-parent
23451	0.0365257	non-parent
4175	0.0365103	non-parent
219541	0.0364235	non-parent
79020	0.0363941	non-parent
2047	0.0363604	non-parent
83737	0.0363527	non-parent
202559	0.0362212	non-parent
8996	0.0362158	non-parent
148523	0.036151	non-parent
359845	0.0359904	non-parent
200523	0.0359897	non-parent
6804	0.0359892	non-parent
6455	0.0358501	non-parent
5699	0.0358458	non-parent
51013	0.035817	non-parent
9531	0.0357477	non-parent
5966	0.0357254	non-parent
57002	0.035698	non-parent
4778	0.0356798	non-parent
1848	0.0356498	non-parent
10783	0.0356235	non-parent
5990	0.0356069	non-parent
83593	0.0356033	non-parent
1660	0.0354761	non-parent
1030	0.0353675	non-parent
11140	0.0353375	non-parent
54464	0.035305	non-parent
56992	0.0352972	non-parent
6872	0.035285	non-parent
1410	0.0352447	non-parent
5905	0.0352415	non-parent
9516	0.0351786	non-parent
8928	0.0351417	non-parent
8792	0.0351411	non-parent
3702	0.0351362	non-parent
51691	0.0351341	non-parent
6337	0.0349486	non-parent
54033	0.0349152	non-parent
94121	0.0349021	non-parent
54557	0.0348912	non-parent
8601	0.034881	non-parent
196441	0.034873	non-parent
653361	0.0347586	non-parent
8027	0.0347546	non-parent
1329	0.0346956	non-parent
51164	0.0346519	non-parent
4035	0.0345403	non-parent
4122	0.0345354	non-parent
26258	0.0345042	non-parent
23219	0.0344674	non-parent
1412	0.0344283	non-parent
4214	0.0344261	non-parent
3856	0.0343812	non-parent
10422	0.0343186	non-parent
5498	0.0342564	non-parent
3265	0.0342193	non-parent
5564	0.0340661	non-parent
54925	0.0340143	non-parent
55233	0.0340037	non-parent
220136	0.0340028	non-parent
1406	0.0339957	non-parent
90	0.033922	non-parent
26508	0.0339056	non-parent
29109	0.0338999	non-parent
259	0.0338876	non-parent
9061	0.0337642	non-parent
10856	0.03363	non-parent
1008	0.033624	non-parent
1942	0.0335245	non-parent
3622	0.0334953	non-parent
51319	0.0334907	non-parent
51236	0.0334817	non-parent
6237	0.0334661	non-parent
4793	0.0334644	non-parent
1796	0.033463	non-parent
5241	0.0334125	non-parent
6745	0.0333802	non-parent
26086	0.0333651	non-parent
55698	0.0333568	non-parent
6502	0.0333093	non-parent
84894	0.0333002	non-parent
23474	0.0331828	non-parent
7518	0.0331757	non-parent
6839	0.0331649	non-parent
56658	0.0331634	non-parent
5915	0.0331171	non-parent
55324	0.0330504	non-parent
10298	0.0330432	non-parent
86	0.0330115	non-parent
26088	0.0330044	non-parent
10603	0.0328907	non-parent
898	0.0328223	non-parent
8031	0.0328037	non-parent
83640	0.0327865	non-parent
7936	0.0327424	non-parent
5129	0.0326813	non-parent
6871	0.0325987	non-parent
63891	0.0325731	non-parent
7006	0.0325649	non-parent
84141	0.0325524	non-parent
9025	0.0325459	non-parent
943	0.032507	non-parent
55257	0.0324491	non-parent
4771	0.0324305	non-parent
9318	0.0324087	non-parent
8871	0.0323911	non-parent
541468	0.032324	non-parent
115572	0.0323145	non-parent
8915	0.0322206	non-parent
257397	0.0321988	non-parent
414301	0.0321689	non-parent
64112	0.0321223	non-parent
57610	0.0320885	non-parent
28965	0.0320644	non-parent
6386	0.0320506	non-parent
23387	0.0320244	non-parent
6794	0.0319886	non-parent
5164	0.031962	non-parent
51176	0.0319252	non-parent
10274	0.0319053	non-parent
1642	0.0318967	non-parent
5441	0.0318775	non-parent
53371	0.0318749	non-parent
1271	0.0318291	non-parent
25934	0.031807	non-parent
5604	0.0317948	non-parent
7462	0.0317944	non-parent
51298	0.0317934	non-parent
7075	0.0317853	non-parent
84752	0.0317853	non-parent
55090	0.0317388	non-parent
9551	0.0317146	non-parent
50804	0.0317057	non-parent
7507	0.031701	non-parent
84904	0.0316708	non-parent
65080	0.0315695	non-parent
10018	0.0315682	non-parent
9454	0.0315552	non-parent
5933	0.0315198	non-parent
55503	0.031452	non-parent
5819	0.0314083	non-parent
5329	0.0313899	non-parent
29959	0.031378	non-parent
55223	0.0313349	non-parent
64115	0.0312465	non-parent
539	0.0312205	non-parent
8061	0.0311456	non-parent
80325	0.0311329	non-parent
8851	0.0311318	non-parent
5553	0.0310911	non-parent
6093	0.0310758	non-parent
3297	0.03107	non-parent
1978	0.0310456	non-parent
4145	0.0309454	non-parent
55629	0.0309439	non-parent
392	0.0309254	non-parent
5493	0.0308884	non-parent
7322	0.0308854	non-parent
51765	0.0308551	non-parent
9616	0.0308062	non-parent
10019	0.0307996	non-parent
83461	0.0307916	non-parent
10951	0.0307883	non-parent
6297	0.0307699	non-parent
169966	0.0307498	non-parent
11183	0.0307398	non-parent
84103	0.0305449	non-parent
22927	0.0305208	non-parent
8451	0.030502	non-parent
26152	0.0304601	non-parent
27343	0.030451	non-parent
79650	0.0304324	non-parent
2959	0.0303558	non-parent
55565	0.0303535	non-parent
4361	0.030229	non-parent
8867	0.0302243	non-parent
399	0.0301577	non-parent
5991	0.0301518	non-parent
6045	0.0300159	non-parent
5518	0.0300029	non-parent
10946	0.0299954	non-parent
388774	0.0299624	non-parent
373156	0.0299423	non-parent
6452	0.0298717	non-parent
2002	0.0298653	non-parent
58155	0.0298651	non-parent
29922	0.0298431	non-parent
664	0.0297431	non-parent
663	0.0297245	non-parent
51655	0.0297083	non-parent
9825	0.0297027	non-parent
2671	0.0296455	non-parent
7004	0.0296031	non-parent
113655	0.0295582	non-parent
51162	0.0295582	non-parent
11147	0.0294505	non-parent
9019	0.0294327	non-parent
130540	0.0294064	non-parent
79005	0.0293936	non-parent
55109	0.0293094	non-parent
153733	0.0292694	non-parent
57540	0.0292227	non-parent
116225	0.0292124	non-parent
6721	0.0291238	non-parent
11074	0.0291209	non-parent
669	0.0290755	non-parent
8682	0.0290364	non-parent
3364	0.0290269	non-parent
839	0.0290074	non-parent
1789	0.0289798	non-parent
9787	0.0289585	non-parent
3014	0.0288649	non-parent
5170	0.0288231	non-parent
4915	0.0287959	non-parent
1854	0.0287582	non-parent
1080	0.0287345	non-parent
5473	0.0285498	non-parent
23774	0.0285357	non-parent
88	0.0285231	non-parent
10293	0.0285059	non-parent
9734	0.0285016	non-parent
55007	0.0284864	non-parent
64968	0.0284687	non-parent
2965	0.0284373	non-parent
1022	0.0283247	non-parent
8650	0.0283138	non-parent
2931	0.0282955	non-parent
6299	0.028277	non-parent
7919	0.028249	non-parent
1630	0.028246	non-parent
6310	0.0282222	non-parent
56924	0.0281748	non-parent
138065	0.0281559	non-parent
9925	0.0281428	non-parent
23468	0.0281357	non-parent
116349	0.0280146	non-parent
27257	0.0279879	non-parent
51330	0.0279309	non-parent
22954	0.0279172	non-parent
10569	0.0279106	non-parent
59269	0.0278817	non-parent
7293	0.0278817	non-parent
220965	0.0278614	non-parent
284680	0.0278614	non-parent
51207	0.0278614	non-parent
54883	0.0278614	non-parent
7135	0.0278614	non-parent
84310	0.0278614	non-parent
54512	0.0278602	non-parent
1912	0.0278488	non-parent
22823	0.0277791	non-parent
9656	0.0277252	non-parent
55224	0.0276884	non-parent
6886	0.0276877	non-parent
51497	0.0276849	non-parent
5156	0.0276767	non-parent
114971	0.0276323	non-parent
26469	0.0276144	non-parent
54949	0.0275744	non-parent
440552	0.0275734	non-parent
7345	0.0275404	non-parent
81565	0.027521	non-parent
10413	0.027521	non-parent
6628	0.0274588	non-parent
5805	0.0274584	non-parent
122953	0.0274012	non-parent
91653	0.027374	non-parent
8269	0.0273535	non-parent
891	0.0273292	non-parent
3739	0.0273128	non-parent
51304	0.0273084	non-parent
84705	0.0272334	non-parent
6866	0.0271764	non-parent
22980	0.0271426	non-parent
6258	0.0270611	non-parent
54462	0.027056	non-parent
2648	0.0269912	non-parent
4487	0.0269902	non-parent
112869	0.0269568	non-parent
1369	0.0269418	non-parent
3205	0.0269376	non-parent
5089	0.0269276	non-parent
7288	0.0268468	non-parent
5211	0.0267936	non-parent
11267	0.0267672	non-parent
10363	0.0266261	non-parent
84661	0.0266122	non-parent
4091	0.0266006	non-parent
81853	0.0265979	non-parent
8886	0.0265722	non-parent
55308	0.0265711	non-parent
80233	0.026533	non-parent
112950	0.0264591	non-parent
6548	0.0264563	non-parent
3854	0.0264329	non-parent
6478	0.0264322	non-parent
80022	0.0264233	non-parent
4055	0.0264074	non-parent
27125	0.026356	non-parent
1814	0.0263426	non-parent
9404	0.0262832	non-parent
10252	0.026271	non-parent
140735	0.0262594	non-parent
55848	0.0262569	non-parent
8703	0.0262257	non-parent
990	0.0261971	non-parent
752	0.0261949	non-parent
154865	0.0261685	non-parent
163227	0.0261685	non-parent
164312	0.0261685	non-parent
168417	0.0261685	non-parent
256957	0.0261685	non-parent
286075	0.0261685	non-parent
494514	0.0261685	non-parent
51264	0.0261685	non-parent
60370	0.0261685	non-parent
79870	0.0261685	non-parent
8326	0.0261685	non-parent
84527	0.0261685	non-parent
84939	0.0261685	non-parent
9455	0.0261685	non-parent
9907	0.0261685	non-parent
284403	0.0261491	non-parent
129563	0.0260844	non-parent
59277	0.0260822	non-parent
3674	0.0260686	non-parent
27042	0.0260603	non-parent
5684	0.026052	non-parent
5223	0.0260512	non-parent
6462	0.0260462	non-parent
3087	0.0260455	non-parent
894	0.0259806	non-parent
1600	0.0259758	non-parent
10140	0.0259183	non-parent
55227	0.0258523	non-parent
387338	0.0258064	non-parent
25941	0.0257965	non-parent
5565	0.0257964	non-parent
1870	0.0257551	non-parent
51375	0.0257186	non-parent
5036	0.0257046	non-parent
4436	0.0256579	non-parent
4683	0.0256471	non-parent
23786	0.0256341	non-parent
864	0.0256303	non-parent
10256	0.025629	non-parent
284001	0.0256234	non-parent
10636	0.0256207	non-parent
2139	0.025542	non-parent
405	0.0255071	non-parent
51669	0.0255064	non-parent
257144	0.0255052	non-parent
128866	0.0254833	non-parent
325	0.0254366	non-parent
55700	0.0254348	non-parent
5366	0.0254161	non-parent
4842	0.0253815	non-parent
9706	0.0253109	non-parent
3240	0.0252933	non-parent
51361	0.025272	non-parent
2653	0.0251735	non-parent
3572	0.0251409	non-parent
1312	0.025139	non-parent
2941	0.0251195	non-parent
4921	0.0251014	non-parent
9051	0.0250791	non-parent
4729	0.0250655	non-parent
9413	0.0250533	non-parent
27342	0.0249844	non-parent
50618	0.0249765	non-parent
3737	0.0249519	non-parent
5911	0.0249266	non-parent
51103	0.0248735	non-parent
6142	0.0248399	non-parent
54469	0.0248381	non-parent
8930	0.0248356	non-parent
55588	0.0248303	non-parent
60313	0.0248274	non-parent
7709	0.0247949	non-parent
51371	0.0247708	non-parent
8562	0.0247538	non-parent
283518	0.0247186	non-parent
6874	0.0246513	non-parent
23186	0.0246487	non-parent
9978	0.0246034	non-parent
51684	0.024603	non-parent
23607	0.0246006	non-parent
79641	0.0245778	non-parent
51322	0.0245205	non-parent
402665	0.0244873	non-parent
6234	0.0244344	non-parent
23162	0.0244289	non-parent
56904	0.0244277	non-parent
1725	0.0244178	non-parent
113675	0.0244069	non-parent
208	0.0243978	non-parent
26135	0.024387	non-parent
79137	0.024375	non-parent
57146	0.0243645	non-parent
8612	0.0243384	non-parent
201516	0.0243186	non-parent
23592	0.0243186	non-parent
51280	0.0242332	non-parent
4205	0.0242269	non-parent
27231	0.0242264	non-parent
57048	0.0242201	non-parent
84872	0.024208	non-parent
10381	0.0241797	non-parent
2623	0.024166	non-parent
4036	0.0241388	non-parent
5791	0.0241328	non-parent
7015	0.0241263	non-parent
23635	0.0241249	non-parent
79077	0.0241069	non-parent
9584	0.0240479	non-parent
51548	0.0240272	non-parent
7181	0.0240231	non-parent
56944	0.0240145	non-parent
55437	0.0240022	non-parent
8940	0.0239992	non-parent
4287	0.0239522	non-parent
8614	0.0239357	non-parent
2638	0.0239347	non-parent
10158	0.0239022	non-parent
7080	0.0238895	non-parent
843	0.0238429	non-parent
23741	0.0237511	non-parent
3568	0.0237434	non-parent
246330	0.0236817	non-parent
51566	0.0236721	non-parent
125170	0.0236587	non-parent
331	0.0236141	non-parent
286	0.0235263	non-parent
7332	0.0234965	non-parent
5884	0.0234937	non-parent
2762	0.0234823	non-parent
6338	0.0234637	non-parent
5587	0.0234384	non-parent
11340	0.0234189	non-parent
348487	0.0234185	non-parent
1025	0.0234156	non-parent
3454	0.0233972	non-parent
51194	0.0233948	non-parent
29781	0.0233486	non-parent
23640	0.0233418	non-parent
3604	0.0233401	non-parent
5693	0.0233357	non-parent
11345	0.0233171	non-parent
53615	0.0232514	non-parent
1130	0.0232067	non-parent
3662	0.023192	non-parent
80318	0.0231542	non-parent
1911	0.023123	non-parent
1154	0.0231207	non-parent
100	0.0230998	non-parent
2081	0.0230983	non-parent
54532	0.0230983	non-parent
84498	0.0230983	non-parent
11154	0.0230112	non-parent
1337	0.0230112	non-parent
2271	0.0230112	non-parent
51596	0.0230112	non-parent
54058	0.0230112	non-parent
90843	0.0230112	non-parent
4085	0.0230078	non-parent
8663	0.0229595	non-parent
4893	0.0229515	non-parent
83897	0.0229504	non-parent
842	0.0229476	non-parent
4515	0.0229023	non-parent
162681	0.0228691	non-parent
9757	0.0228345	non-parent
5294	0.0228308	non-parent
26525	0.0227741	non-parent
6605	0.0227364	non-parent
9325	0.0227004	non-parent
6189	0.0226699	non-parent
79078	0.0226462	non-parent
22883	0.0226343	non-parent
84991	0.0226092	non-parent
7187	0.0226041	non-parent
7188	0.0225978	non-parent
3689	0.0225936	non-parent
8503	0.0225837	non-parent
5753	0.02257	non-parent
55914	0.0225696	non-parent
10114	0.0225632	non-parent
56915	0.022533	non-parent
2212	0.0224981	non-parent
3799	0.022401	non-parent
55004	0.0223939	non-parent
51295	0.0223781	non-parent
79096	0.0222913	non-parent
7403	0.0222386	non-parent
3759	0.0222291	non-parent
402	0.0221975	non-parent
5971	0.0221547	non-parent
4773	0.0221484	non-parent
6820	0.0221447	non-parent
114034	0.0221371	non-parent
2321	0.0220879	non-parent
9219	0.0220101	non-parent
8525	0.0220073	non-parent
4245	0.0219963	non-parent
5480	0.0218819	non-parent
29887	0.0218709	non-parent
1454	0.0218601	non-parent
6271	0.0218337	non-parent
23140	0.0217929	non-parent
4794	0.0217927	non-parent
6431	0.0217889	non-parent
3761	0.0217287	non-parent
9131	0.0215735	non-parent
5581	0.0215041	non-parent
3560	0.0215031	non-parent
8767	0.0214756	non-parent
7799	0.021393	non-parent
780	0.0213916	non-parent
637	0.0213438	non-parent
3630	0.0213408	non-parent
5630	0.0213314	non-parent
7067	0.021324	non-parent
6778	0.0213215	non-parent
5826	0.0212867	non-parent
29882	0.0212376	non-parent
23367	0.0212252	non-parent
23644	0.0211798	non-parent
11228	0.021165	non-parent
55968	0.0211407	non-parent
4116	0.0211275	non-parent
8409	0.0210154	non-parent
8115	0.021001	non-parent
11043	0.0209781	non-parent
5976	0.0209765	non-parent
60676	0.0209646	non-parent
54919	0.020962	non-parent
132789	0.0209598	non-parent
6773	0.0209117	non-parent
9631	0.0209018	non-parent
91782	0.0208952	non-parent
5603	0.0208829	non-parent
4352	0.0207855	non-parent
4291	0.0207295	non-parent
1602	0.0206736	non-parent
10440	0.0206694	non-parent
4296	0.020635	non-parent
57120	0.0206241	non-parent
84552	0.020609	non-parent
55660	0.0205885	non-parent
79719	0.0205852	non-parent
7456	0.0205666	non-parent
23286	0.0205217	non-parent
11189	0.020514	non-parent
1647	0.0205024	non-parent
4688	0.0204994	non-parent
29965	0.0204928	non-parent
7375	0.0204879	non-parent
5828	0.0204779	non-parent
7110	0.0204779	non-parent
10036	0.0204763	non-parent
8882	0.0204577	non-parent
10733	0.0204426	non-parent
3385	0.0204422	non-parent
638	0.0204283	non-parent
55092	0.0204255	non-parent
50813	0.0204196	non-parent
29950	0.0203942	non-parent
51778	0.0203799	non-parent
80726	0.020371	non-parent
26148	0.0203301	non-parent
2290	0.0203254	non-parent
2177	0.0203251	non-parent
5868	0.0203138	non-parent
10249	0.0202504	non-parent
66036	0.0202399	non-parent
339390	0.0202292	non-parent
9456	0.0202291	non-parent
863	0.0201727	non-parent
84256	0.0201637	non-parent
2201	0.0201507	non-parent
25970	0.0201079	non-parent
122786	0.020094	non-parent
7334	0.0200711	non-parent
10475	0.0200538	non-parent
6196	0.0200311	non-parent
1739	0.0200284	non-parent
8743	0.0200282	non-parent
785	0.0200134	non-parent
