# Supplementary material for: Molecular Principles of Gene Fusion Mediated Rewiring of Protein Interaction Networks in Cancer
Source: Mol Cell. 2016 Aug 18;63(4):579–92. doi: 10.1016/j.molcel.2016.07.008 (PMC5003813; doi:10.1016/j.molcel.2016.07.008)
Supplement: Table S3. Tissue-Specific Network Centrality, Related to Figure 2 — The table shows the averaged network centrality measures for parent and non-parent proteins in tissue-specific interaction networks. [file mmc4.xlsx]

## Sheet: Description
Table name	Table Description	Columns	Column Description
Centrality scores summary	Comparison of tissue-specific network centrality statistics across different groups of genes (see 'category' variable in the next sheet).	cancer	The average degree, betweenness and hub score calculated for cancer cell lines
		non-cancer	Average network statistics for all tissues/cell that are not cancer cell lines
		blood, bone marrow or lymph	Average network statistics for all tissues that are blood, bone marrow or lymph related
		non-cancer, non-blood/bone/lymph	Average network statistics for all tissues that neither cancer cells nor are blood, bone marrow or lymph related
		cancer vs. non-cancer fold change	Fold change between the average network statistics of cancer vs. non-cancer groups
		cancer vs. non-cancer % increase	Percentage change between the average network statistics of cancer vs. non-cancer groups
		cancer vs. non-cancer+non-blood/bone/lymph fold change	Fold change between the average network statistics of cancer vs. the other two groups
		cancer vs. non-cancer+non-blood/bone/lymph % increase	Percentage change between the average network statistics of cancer vs. the other two groups
		blood/bone/lymph vs. non-cancer+non-blood/bone/lymph fold change	Fold change between the average network statistics of blood/bone/lymph tissues versus the other two groups
		blood/bone/lymph vs. non-cancer+non-blood/bone/lymph % increase	Percentage change between the average network statistics of blood/bone/lymph tissues versus the other two groups
Centrality scores detail	Tissue-specific network centrality statistics across different groups of genes.	tissue	Human tissue type or cell type
		mean_degree	The mean degree for genes by category
		mean_betweenness	The mean betweenness for genes by category
		mean_hub	The mean hub score for genes by category
		category	Categorisation of tissue types into three bins

## Sheet: Centrality scores summary
Comparison of tissue-specific network centrality statistics across different groups of genes (see 'category' variable in the next sheet).
		cancer	non-cancer	blood, bone marrow or lymph	non-cancer, non-blood/bone/lymph	cancer vs. non-cancer fold change	cancer vs. non-cancer % increase	cancer vs. non-cancer+non-blood/bone/lymph fold change	cancer vs. non-cancer+non-blood/bone/lymph % increase	blood/bone/lymph vs. non-cancer+non-blood/bone/lymph fold change	blood/bone/lymph vs. non-cancer+non-blood/bone/lymph % increase
centrality measure	degree	12.3797	11.345	12.2645	11.0441	1.09119	9.11949	1.12093	12.0926	1.1105	11.0501
	betweenness	7234.08	7116.79	7194.23	7091.45	1.01648	1.64805	1.02011	2.01134	1.01449	1.44945
	hub	0.0237498	0.0224278	0.0236499	0.0220278	1.05895	5.89459	1.07817	7.8174	1.07364	7.36397

## Sheet: Centrality scores detail
Tissue-specific network centrality statistics across different groups of genes.
tissue	mean_degree	mean_betweenness	mean_hub	category
PB BDCA4+ dentritic cells	12.9906	6905.45	0.0249334	blood, bone marrow or lymph
Bone marrow CD105+ endothelial cells	12.8779	7277.84	0.0240717	blood, bone marrow or lymph
PB CD14+ monocytes	12.8556	6830.74	0.0248599	blood, bone marrow or lymph
PB CD19+ B cells	12.836	7010.1	0.0244753	blood, bone marrow or lymph
B lymphoblasts, X721	12.7569	7284.38	0.0241157	blood, bone marrow or lymph
PB CD4+ T cells	12.707	7132.34	0.0243394	blood, bone marrow or lymph
PB CD8+ T cells	12.6657	7120.45	0.0247752	blood, bone marrow or lymph
PB CD56+ NK cells	12.6372	7202.68	0.0240253	blood, bone marrow or lymph
Bone marrow CD33+ myeloid cells	12.5653	7251.02	0.0235699	blood, bone marrow or lymph
Bone marrow CD34+ cells	12.5392	7638.43	0.0231135	blood, bone marrow or lymph
Whole blood	12.3374	7134.93	0.0233779	blood, bone marrow or lymph
Thymus	12.0158	7128.23	0.0232675	blood, bone marrow or lymph
Bone marrow CD71+ early erythroid cells	11.8434	6590.3	0.0258843	blood, bone marrow or lymph
Tonsil	11.6795	7363.63	0.0222525	blood, bone marrow or lymph
Fetal thyroid	11.5853	7421.18	0.0217741	blood, bone marrow or lymph
Thyroid	11.5207	7891.32	0.0218866	blood, bone marrow or lymph
Lymph node	11.4699	7328.99	0.022365	blood, bone marrow or lymph
Bone marrow	10.8775	6984.21	0.0226116	blood, bone marrow or lymph
Lymphoblastic leukemia, MOLT4	12.7407	6936.09	0.0248924	cancer
Promyelocytic leukemia, HL-60	12.5642	6878.46	0.0247732	cancer
Burkitt's lymphoma, Daudi	12.2785	7587.81	0.0221808	cancer
Chronic myelogenous leukemia, K562	12.2351	6989.66	0.0244856	cancer
Burkitt's lymphoma, Raji	12.0799	7778.37	0.0224171	cancer
Smooth muscle	12.236	7157.57	0.023026	other
Uterus	12.1381	7142.1	0.0226869	other
Fetal liver	12.1203	7085.99	0.0222828	other
Cardiac myocytes	12.0478	7758.17	0.0216975	other
Placenta	11.8709	7139.63	0.0223922	other
Bronchial epithelial cells	11.8221	7225.91	0.0228347	other
Fetal lung	11.7935	7264.99	0.0223627	other
Testis (interstitial)	11.7577	7087.97	0.0232786	other
Pancreas	11.6572	6951.23	0.0223724	other
Testis (germ cell)	11.6554	7315.49	0.0224529	other
Testis (Leydig cell)	11.6385	7208.18	0.0220937	other
Olfactory bulb	11.5439	7340.98	0.0221011	other
Pancreatic Islets	11.5325	7647.53	0.0216559	other
Prostate	11.514	7677.2	0.0212979	other
Spinal cord	11.5069	7698.35	0.0209621	other
Hypothalamus	11.499	7531.38	0.0215897	other
Testis	11.4781	7209.61	0.0224588	other
Occipital lobe	11.4651	7105.85	0.0225166	other
Amygdala	11.4607	7350.97	0.0222395	other
Adipocytes	11.4376	7059.76	0.0221976	other
Prefrontal cortex	11.3982	7639.16	0.0217108	other
Medulla oblongata	11.2944	7120.77	0.0213438	other
Kidney	11.2551	6869.28	0.0218886	other
Tongue	11.2336	6979.66	0.0213749	other
Adrenal gland	11.2013	6945.42	0.0217951	other
Thalamus	11.1636	7400.53	0.0221642	other
Subthalamic nucleus	11.1633	6807.88	0.0224783	other
Caudate nucleus	11.1515	7244.86	0.0221598	other
Testis (seminiferous tubule)	11.1456	7155.54	0.0228415	other
Whole Brain	11.1238	6954.56	0.022686	other
Cerebellum	11.0956	6849.39	0.0224936	other
Pons	11.0906	7142.71	0.0208879	other
Fetal brain	11.065	7413.2	0.0218572	other
Salivary gland	11.0595	7082.42	0.0217312	other
Globus pallidus	10.9891	6778.03	0.0223711	other
Cerebellum peduncles	10.9474	7129.82	0.022051	other
Trachea	10.9449	7196.52	0.0224025	other
Parietal lobe	10.9337	7105.13	0.02174	other
Lung	10.8997	7227.25	0.0218726	other
Cingulate cortex	10.84	7172.99	0.0223575	other
Skeletal muscle	10.7875	6904.49	0.0215687	other
Uterus (corpus)	10.7564	7352.59	0.0214126	other
Adrenal cortex	10.6221	7166.24	0.021189	other
Temporal lobe	10.6215	7059.69	0.021437	other
Liver	10.5666	6964.8	0.020671	other
Ovary	10.4033	6169.25	0.0237063	other
Appendix	10.2062	6923.54	0.0213903	other
Heart	10.1971	7105.72	0.0208329	other
Skin	10.088	6426.6	0.0231589	other
Atrioventricular node	10.0772	6273.59	0.0224391	other
Superior cervical ganglion	9.79497	6499.5	0.0211141	other
Dorsal root ganglion	9.74879	6544.74	0.02219	other
Ciliary ganglion	9.6547	6309.5	0.0224308	other
Trigeminal ganglion	9.55093	6682.87	0.0213828	other
Pituitary	8.18056	7472.43	0.021898	other
