# Supplementary material for: Molecular Principles of Gene Fusion Mediated Rewiring of Protein Interaction Networks in Cancer
Source: Mol Cell. 2016 Aug 18;63(4):579–92. doi: 10.1016/j.molcel.2016.07.008 (PMC5003813; doi:10.1016/j.molcel.2016.07.008)
Supplement: Table S4. Interaction-Mediating Domains in Fusion Proteins and Parent Functions, Related to Figure 3 — The table shows IMD residues incorporated into fusion proteins and biological process and protein class enrichments of parent genes that donate ≥20% of an IMD. [file mmc5.xlsx]

## Sheet: Description
Table name	Table Description	Columns	Column Description
Most frequent domains	Interaction-mediating domains which are most frequently included within fusion proteins.	Domain	Domain name
		Average percentage of residues included	On average, the percentage of the domain's residues that are included within fusion proteins
		Number of inclusions in fusion proteins	Frequency of inclusion within fusion proteins (i.e. number of distinct fusion protein segments the domain is at least partially found in)
Most complete domains	Interaction-mediating domains which are most completely included within fusion proteins (i.e. have the largest percentage of residues included within fusion proteins). Same table as "Most frequent domains", but sorted by descending average inclusion percentages.	Domain	Domain name
		Average percentage of residues included	On average, the percentage of the domain's residues that are included within fusion proteins
		Number of inclusions in fusion proteins	Frequency of inclusion within fusion proteins (i.e. number of distinct fusion protein segments the domain is at least partially found in)
Parent genes donating IMDs	Genes which recurrently (2 or more fusion proteins) donate a large portion (20% or more) of their interaction-mediating domains (IMDs).	ensembl_gene_id	Ensembl gene accession for the parent gene
		domain	Domain name
		Average percentage of residues included	The average percentage of domain residues donated to fusion proteins
		Number of fusion proteins domain is found in	The number of fusion proteins that portions of the domain are donated to
Functional enrichment	Biological process and protein class enrichments for parent genes which recurrently (2 or more fusion proteins) donate a large portion (20% or more) of interaction-mediating domains to fusion proteins.	PANTHER GO-Slim Biological Process or PANTHER Protein Class	GO-Slim biological process or protein class category for which enrichment is calculated
		Homo sapiens - REFLIST (n)	The number of genes in the reference list, used to compare against the tested gene set
		Client Text Box Input (n)	The number of genes in the gene set under analysis for enrichment
		Client Text Box Input (expected)	The expected number of genes in this category
		Client Text Box Input (over/under)	Symbol representing if the category is over (+) or under (-) represented in the gene set
		Client Text Box Input (fold Enrichment)	Fold enrichment of category in the gene set (observed/expected count)
		Client Text Box Input (P-value)	Bonferroni corrected p value associated with the observed fold enrichment
Inclusion of INstruct residues	Summary of the placement of interaction-mediating domain residues across fusion boundaries. The table tallies the number of these residues that are included vs. excluded from fusion proteins (all isoforms considered at this stage in the calculation).	chimera_id	Internal fusion protein segment id
		chitar	ChiTaRS id linking back to the original dataset
		ensembl_gene_id	Ensembl gene accession for the protein containing the domain
		ensp	Ensembl protein accession for the protein containing the domain
		length	Length of Ensembl protein
		included_length	Length of the 'included' segment of the parent protein
		protein_start	Start coordinate of the included segment of parent protein (Ensembl protein)
		protein_end	Stop coordinate of the included segment of parent protein (Ensembl protein)
		domain	INstruct domain that mediates a specific domain-domain interaction
		domain_loc_start	Start coordinate of the interaction-mediating domain on the protein
		domain_loc_stop	Stop coordinate of the interaction-mediating domain on the protein
		num_residues_outside	The number of domain residues that fall completely outside of the boundary of the included segment
		num_residues_overlaps	Counts the number of domain residues in the included segment if the domain perfectly overlaps the included segments and continues for longer
		num_residues_inside	Counts the number of domain residues in the included segment if the domain falls completely within the included segment
		num_residues_right	Counts the number of domain residues in the included segment if the domain overlaps the right hand boundary of the included segment
		num_residues_left	Counts the number of domain residues in the included segment if the domain overlaps the left hand boundary of the included segment
		sum_dresidues_in_cseg	Sum of domain residues in the included segment
		sum_dresidues_in_ncseg	Sum of domain residues in the excluded segment

## Sheet: Most frequent domains
Interaction-mediating domains most frequently included within fusion proteins (which include at least 5% of the total domain length).
Domain	Average percentage of residues included	Number of fusion proteins domain is found in
RRM_1	0.161055	120
Pkinase_Tyr	0.319089	80
Pkinase	0.150544	76
PH	0.146947	58
SH3_1	0.272533	53
SH2	0.432639	38
RhoGEF	0.10036	35
C2	0.0838419	32
WD40	0.122758	29
HLH	0.234838	25
Bcr-Abl_Oligo	0.173913	23
fn3	0.0810663	23
Ras	0.416924	22
Helicase_C	0.123214	21
ubiquitin	0.49095	20
Actin	0.174736	19
Pkinase_C	0.0668277	19
Arm	0.121433	18
HSP90	0.146555	17
DEAD	0.267737	16
efhand	0.323661	16
PB1	0.549776	16
Hormone_recep	0.259389	15
zf-C3HC4	0.313978	15
zf-C4	0.509245	15
GTP_EFTU	0.257623	14
GTP_EFTU_D2	0.134781	14
PDGF	0.0826162	14
S_100	0.543605	14
PDGF_N	0.230769	13
PDZ	0.0526316	13
bZIP_1	0.226956	12
Gp_dh_C	0.284501	12
Gp_dh_N	0.387387	12
Tropomyosin	0.243644	12
Bromodomain	0.0909091	11
EGF_CA	0.109186	11
Proteasome	0.266683	11
Serpin	0.163124	11
TPR_1	0.178689	11
AAA	0.0678482	10
Ferritin	0.505674	10
Filament	0.187591	10
GTP_EFTU_D3	0.127785	10
PID	0.370488	10
UQ_con	0.55991	10
Hist_deacetyl	0.307449	9
LIM	0.264286	9
Trypsin	0.176468	9
C1-set	0.392879	8
HGTP_anticodon	0.736702	8
Homeobox	0.39693	8
HSP70	0.162367	8
Myelin_MBP	0.125806	8
PK	0.219193	8
PK_C	0.218125	8
Runt	0.683769	8
Septin	0.458173	8
Tetraspannin	0.310359	8
tRNA-synt_2b	0.0802365	8
zf-C2H2	0.0909091	8
A2M_N	0.105263	7
A2M_recep	0.103759	7
adh_short	0.378276	7
CAP_GLY	0.25	7
Creb_binding	0.0668414	7
FKBP_C	0.280074	7
Globin	0.425983	7
HMG_box	0.256016	7
HnRNP_M	0.413793	7
LRR_1	0.0807453	7
Tubulin	0.206278	7
Tubulin_C	0.142857	7
2003-03-14	0.384384	6
Cofilin_ADF	0.652354	6
Ets	0.202381	6
FCH	0.166667	6
GST_C	0.545841	6
GST_N	0.298479	6
MHC2-interact	0.641369	6
MHCassoc_trimer	0.34507	6
Myb_DNA-binding	0.0590278	6
RIIa	0.81982	6
SAM_PNT	0.300388	6
SPRY	0.24812	6
TIG	0.0833333	6
VHS	0.153477	6
WW	0.166667	6
bZIP_2	0.367925	5
Cpn60_TCP1	0.0531849	5
EnY2	0.656471	5
F-box	0.579545	5
FERM_M	0.264198	5
Fibrinogen_C	0.11003	5
HSP20	0.387365	5
LSM	0.58345	5
PA28_alpha	0.326984	5
Spectrin	0.101089	5
TIR	0.0542636	5
UBA	0.394144	5
UCH	0.111517	5
Acetyltransf_1	0.21	4
Adaptin_N	0.0989304	4
ArfGap	0.0948276	4
BAR	0.175299	4
BIR	0.333333	4
BTB	0.184091	4
Calreticulin	0.275723	4
Death	0.5	4
FERM_C	0.255217	4
FERM_N	0.142857	4
Gal-bind_lectin	0.209568	4
Gelsolin	0.0856079	4
HRDC	0.126866	4
Insulin	0.875	4
Kunitz_BPTI	0.252809	4
Metallophos	0.330275	4
NAP	0.343438	4
NHR2	0.5	4
Nucleoplasmin	0.662568	4
PBD	0.25	4
PX	0.152069	4
SapB_1	0.263081	4
SapB_2	0.279825	4
Snf7	0.5	4
TFIIF_alpha	0.13905	4
zf-B_box	0.25	4
1-cysPrx_C	0.380952	3
3HCDH	1	3
3HCDH_N	0.214414	3
Adap_comp_sub	0.461353	3
AhpC-TSA	0.0547264	3
Amidohydro_1	0.555158	3
ANTH	0.160539	3
BACK	0.205333	3
C1q	0.151626	3
CBFD_NFYB_HMF	0.316406	3
Clat_adaptor_s	0.7383	3
Cyclin_N	0.25	3
E1_dh	0.447072	3
efhand_1	0.424603	3
EMP24_GP25L	0.179625	3
ERM	0.0936631	3
Fib_alpha	0.333333	3
G-alpha	0.196188	3
GAT	0.260726	3
Glycolytic	0.13467	3
Ins134_P3_kin	0.383807	3
I_LWEQ	0.392055	3
ketoacyl-synt	0.0588235	3
Ku	0.0673235	3
MIF	0.666667	3
NAD_binding_2	0.312139	3
Nuc_rec_co-act	0.5	3
P16-Arc	0.287237	3
PAX	1	3
Peptidase_S10	0.152207	3
Peptidase_S9	0.478964	3
Pro_isomerase	0.391026	3
RBD-FIP	0.666667	3
Redoxin	0.189845	3
SAM_decarbox	0.259939	3
SPARC_Ca_bdg	0.29927	3
Ssu72	0.0596491	3
SWIB	0.755556	3
Thioesterase	0.153153	3
Thioredoxin	0.143631	3
TIM	0.654062	3
Translin	0.133333	3
tRNA-synt_1c_C	0.139037	3
UBACT	0.141414	3
Zona_pellucida	0.126829	3
Abhydrolase_1	0.245607	2
ACBP	0.47619	2
Amidase	0.208155	2
Apolipoprotein	0.140704	2
Arf	0.936141	2
Asp	0.214502	2
ATP-gua_Ptrans	0.0546559	2
ATP-gua_PtransN	0.825949	2
ATP-synt_C	0.330882	2
Bcl-2_BAD	0.874251	2
Beta-APP	0.0921053	2
CDI	0.05	2
Cullin_Nedd8	0.25	2
Cyclin_C	0.294574	2
DEP	0.289855	2
DIX	0.329268	2
Drf_FH3	0.242188	2
Drf_GBD	0.382937	2
DSS1_SEM1	0.333333	2
E2F_TDP	0.212121	2
EB1	0.358974	2
EF1_GNE	0.5	2
eIF_4EBP	0.838384	2
Ephrin	1	2
Hormone_6	0.360215	2
IBB	0.184397	2
IL8	0.295455	2
Iso_dh	0.200255	2
KOW	0.179803	2
Ldl_recept_b	1	2
Lipocalin	0.330688	2
MAD	0.257703	2
MH2	0.0847458	2
MIF4G_like_2	0.289963	2
Mito_carr	0.335714	2
Mov34	0.938596	2
NAD_binding_5	0.121528	2
Na_K-ATPase	0.195286	2
Neur_chan_LBD	0.155556	2
Neur_chan_memb	0.130904	2
NIF	0.475	2
Nucleopor_Nup85	0.142729	2
P21-Arc	0.31686	2
P34-Arc	0.0673913	2
Peptidase_C1_2	0.56278	2
PGI	0.585366	2
PGK	0.281407	2
Phosducin	0.5	2
PI3_PI4_kinase	0.207763	2
Pribosyltran	0.184508	2
PRMT5	0.472971	2
Pyridoxal_deC	0.160428	2
RAMP	0.254386	2
Rap_GAP	0.145503	2
Ribosomal_60s	0.379121	2
Ribosomal_S21e	0.506173	2
RnaseA	0.581967	2
RNase_PH	0.63545	2
S1	1	2
SAM_1	0.423913	2
SAM_2	0.889831	2
Sec1	0.113197	2
Skp1_POZ	0.942613	2
SRF-TF	0.5	2
TCTP	0.354167	2
TGT	0.367089	2
Thymosin	1	2
TIP49	0.161692	2
Transthyretin	0.18018	2
TRF	0.123116	2
tRNA-synt_1b	0.123288	2
TSC22	0.5	2
Vps23_core	0.5	2
Vps4_C	0.08	2
WHEP-TRS	0.1875	2
AdoHcyase	0.239437	1
AdoHcyase_NAD	0.385093	1
AIRC	0.232877	1
ALAD	0.110769	1
Aminotran_1_2	0.222826	1
An_peroxidase	0.0899083	1
ARL2_Bind_BART	0.141667	1
Arrestin_C	0.4	1
B3_4	0.192982	1
BCMA-Tall_bind	1	1
Calpain_III	0.0636943	1
CAS_CSE1	0.0942529	1
CGI-121	1	1
Clathrin	0.129032	1
Clathrin_lg_ch	0.0792951	1
Cobalamin_bind	1	1
Connexin	1	1
CSF-1	1	1
CTNNB1_binding	0.139535	1
Cullin	0.162791	1
Cystatin	0.458333	1
Cytochrom_B558a	0.476684	1
DnaJ_C	0.594059	1
DNA_photolyase	0.493976	1
Dynein_light	1	1
ecTbetaR2	1	1
Enolase_N	0.204545	1
FAD_binding_7	1	1
FGF	0.341463	1
Flavodoxin_1	0.473282	1
Fork_head	1	1
Gln-synt_C	0.60241	1
Glycogen_syn	0.158228	1
Glycos_transf_1	0.401099	1
Glyco_hydro_20	0.161994	1
Hairy_orange	0.119048	1
HMA	0.464286	1
HMGL-like	1	1
hNIFK_binding	1	1
IATP	0.76087	1
IL2	0.748252	1
IL6	0.0915033	1
IMS	0.966292	1
IMS_C	1	1
Inositol_P	0.0830189	1
Integrin_b_cyt	0.217391	1
Integrin_B_tail	1	1
IRK	0.267647	1
K_tetra	0.771739	1
Ldh_1_C	0.276471	1
LIM_bind	0.115591	1
Lipase	0.226866	1
Lipase_GDSL	0.112195	1
Mad3_BUB1_I	0.418033	1
MAP1_LC3	0.529126	1
MMR_HSR1	0.154545	1
NAD_synthase	0.107937	1
NDK	0.208955	1
NHL	0.288	1
NO_synthase	1	1
NTF2	1	1
Pam16	0.653226	1
PBP	0.202703	1
PC4	0.25	1
PCNA_C	0.622047	1
PCNA_N	0.41129	1
Peptidase_C14	1	1
Peptidase_C48	0.0755814	1
Peptidase_M10	0.237179	1
Peptidase_M14	0.259016	1
Peptidase_M22	0.0539568	1
PG_binding_1	1	1
PRK	0.737113	1
Profilin	0.530303	1
Rad51	0.2	1
RCC1	0.368932	1
RGS	0.347826	1
Ribonuc_red_lgC	0.414122	1
Ribosomal_L10	1	1
Ribosomal_L9_N	1	1
Ribosomal_S19e	0.208633	1
RNA_pol_Rpb4	0.0560748	1
SCAN	0.462366	1
Skp1	0.0909091	1
Sld5	1	1
SRP14	0.433333	1
START	0.37561	1
Syndecan	0.111475	1
TACI-CRD2	1	1
Tctex-1	1	1
Tissue_fac	0.142857	1
Transketolase_C	0.135593	1
Trefoil	1	1
Troponin	1	1
UDPGP	0.210024	1
WH1	0.412844	1
WH2	1	1
zf-UBP	1	1
Lipocalin	0.330688	2
MAD	0.257703	2
MH2	0.0847458	2
MIF4G_like	0	2
MIF4G_like_2	0.289963	2
Mito_carr	0.335714	2
Mov34	0.938596	2
NAD_binding_5	0.121528	2
Na_K-ATPase	0.195286	2
Neur_chan_LBD	0.155556	2
Neur_chan_memb	0.130904	2
NIF	0.475	2
Nucleopor_Nup85	0.142729	2
P21-Arc	0.31686	2
P34-Arc	0.0673913	2
PABP	0	2
Peptidase_C1_2	0.56278	2
Perilipin	0.02625	2
PGI	0.585366	2
PGK	0.281407	2
Phosducin	0.5	2
PI3_PI4_kinase	0.207763	2
Pribosyltran	0.184508	2
Prion	0	2
PRMT5	0.472971	2
Pyridoxal_deC	0.160428	2
RAMP	0.254386	2
Rap_GAP	0.145503	2
RBD	0	2
Rep_fac-A_C	0	2
Ribosomal_60s	0.379121	2
Ribosomal_S21e	0.506173	2
RnaseA	0.581967	2
RNase_PH	0.63545	2
S1	1	2
SAM_1	0.423913	2
SAM_2	0.889831	2
Sec1	0.113197	2
Skp1_POZ	0.942613	2
SMC_hinge	0	2
SMC_N	0.0261951	2
Spt5-NGN	0	2
SRF-TF	0.5	2
TCTP	0.354167	2
TGT	0.367089	2
Thymosin	1	2
TIP49	0.161692	2
Transthyretin	0.18018	2
TRF	0.123116	2
tRNA-synt_1b	0.123288	2
tRNA_anti	0	2
TSC22	0.5	2
U-box	0	2
UBX	0	2
UEV	0	2
UIM	0.0454546	2
Vps23_core	0.5	2
Vps4_C	0.08	2
VPS9	0	2
WHEP-TRS	0.1875	2
Xlink	0	2
XPG_I	0	2
XPG_N	0	2
zf-CCCH	0	2
zf-RNPHF	0	2
2OG-FeII_Oxy	0	1
53-BP1_Tudor	0	1
7tm_1	0	1
ABC_tran	0	1
ADAM_CR	0	1
ADH_N	0	1
AdoHcyase	0.239437	1
AdoHcyase_NAD	0.385093	1
Aha1_N	0	1
AIRC	0.232877	1
ALAD	0.110769	1
Aldedh	0.00215983	1
Alpha-2-MRAP_C	0	1
Alpha-2-MRAP_N	0	1
Aminotran_1_2	0.222826	1
An_peroxidase	0.0899083	1
ARL2_Bind_BART	0.141667	1
Arrestin_C	0.4	1
ATP-cone	0	1
B2-adapt-app_C	0	1
B3_4	0.192982	1
B5	0	1
BCMA-Tall_bind	1	1
Beach	0	1
BHD_1	0	1
BHD_2	0	1
BHD_3	0	1
BNR	0	1
Brix	0	1
C2-set	0	1
Cadherin_C	0	1
CAF1C_H4-bd	0	1
Calpain_III	0.0636943	1
CaMKII_AD	0	1
CAS_CSE1	0.0942529	1
Ca_chan_IQ	0	1
CDK2AP	0	1
CGI-121	1	1
Clathrin	0.129032	1
Clathrin-link	0	1
Clathrin_lg_ch	0.0792951	1
Clathrin_propel	0	1
CN_hydrolase	0	1
Coatomer_WDAD	0	1
Cobalamin_bind	1	1
Connexin	1	1
Connexin_CCC	0	1
CRM1_C	0	1
Cse1	0	1
CSF-1	1	1
CTNNB1_binding	0.139535	1
Cullin	0.162791	1
CXCR4_N	0	1
Cystatin	0.458333	1
Cytochrom_B558a	0.476684	1
DAGK_cat	0	1
Disintegrin	0	1
DnaJ_C	0.594059	1
DNA_photolyase	0.493976	1
DNA_pol_E_B	0	1
DPPIV_N	0	1
Dpy-30	0	1
DSPc	0	1
DUF1943	0	1
DUF3453	0	1
Dynamin_M	0	1
Dynamin_N	0	1
Dynein_light	1	1
E2_bind	0	1
E3_binding	0	1
ECH	0	1
ecTbetaR2	1	1
EGF_2	0	1
Enolase_C	0	1
Enolase_N	0.204545	1
ENT	0	1
EpoR_lig-bind	0	1
FAD_binding_1	0	1
FAD_binding_7	1	1
FBA	0	1
FG-GAP	0	1
FGF	0.341463	1
Flavodoxin_1	0.473282	1
Flavodoxin_2	0	1
Focal_AT	0	1
Fork_head	1	1
GED	0	1
GHMP_kinases_N	0	1
Gla	0	1
Gln-synt_C	0.60241	1
Gln-synt_N	0	1
Glycogen_syn	0.158228	1
Glycos_transf_1	0.401099	1
Glyco_hydro_15	0	1
Glyco_hydro_20	0.161994	1
Glyco_hydro_20b	0	1
Glyco_transf_43	0	1
Guanylate_kin	0	1
Hairy_orange	0.119048	1
HMA	0.464286	1
HMG-CoA_red	0.0445026	1
HMGL-like	1	1
hNIFK_binding	1	1
Hormone_2	0	1
HRM	0	1
IATP	0.76087	1
IKKbetaNEMObind	0	1
IL2	0.748252	1
IL6	0.0915033	1
IMS	0.966292	1
IMS_C	1	1
Inhibitor_Mig-6	0	1
Inositol_P	0.0830189	1
Integrin_alpha2	0	1
Integrin_beta	0	1
Integrin_b_cyt	0.217391	1
Integrin_B_tail	1	1
Interfer-bind	0	1
IRF	0	1
IRK	0.267647	1
KAT11	0	1
Kinesin	0	1
K_tetra	0.771739	1
L27	0	1
Laminin_G_2	0	1
Ldh_1_C	0.276471	1
Ldh_1_N	0	1
Lectin_C	0	1
LIM_bind	0.115591	1
Lipase	0.226866	1
Lipase_GDSL	0.112195	1
LRRNT	0	1
Mad3_BUB1_I	0.418033	1
MAP1_LC3	0.529126	1
MHC_II_alpha	0	1
MMR_HSR1	0.154545	1
MoCF_biosynth	0	1
MoeA_C	0	1
MoeA_N	0	1
Mst1_SARAH	0	1
Myc-LZ	0	1
NAC	0	1
NAD_binding_1	0	1
NAD_synthase	0.107937	1
Nckap1	0.0241936	1
Ndc80_HEC	0	1
NDK	0.208955	1
NEMO	0	1
NHL	0.288	1
NO_synthase	1	1
NTF2	1	1
Nucleoporin_C	0	1
NUDIX	0	1
OTU	0	1
Pam16	0.653226	1
PAN_1	0	1
PAZ	0	1
PBP	0.202703	1
PC4	0.25	1
PCNA_C	0.622047	1
PCNA_N	0.41129	1
Peptidase_C14	1	1
Peptidase_C2	0	1
Peptidase_C48	0.0755814	1
Peptidase_M10	0.237179	1
Peptidase_M14	0.259016	1
Peptidase_M16	0	1
Peptidase_M16_C	0	1
Peptidase_M22	0.0539568	1
PFU	0	1
PG_binding_1	1	1
PHR	0	1
PI3Ka	0	1
PI3K_C2	0	1
PI3K_rbd	0	1
PLAT	0	1
Plexin_cytopl	0	1
Pou	0	1
PP2C	0	1
Prenyltrans	0	1
PRK	0.737113	1
Profilin	0.530303	1
Pr_beta_C	0	1
PTEN_C2	0.0434783	1
Rad4	0	1
Rad51	0.2	1
Rad60-SLD	0	1
RasGAP	0	1
RB_A	0	1
RB_B	0	1
RCC1	0.368932	1
Reprolysin	0	1
RFC-E_C	0	1
RGS	0.347826	1
RGS-like	0	1
RHD	0	1
Ribonuclease_3	0	1
Ribonuc_red_lgC	0.414122	1
Ribonuc_red_lgN	0	1
Ribosomal_L10	1	1
Ribosomal_L7Ae	0	1
Ribosomal_L9_N	1	1
Ribosomal_S19e	0.208633	1
RNase_PH_C	0	1
RNA_pol_L	0	1
RNA_pol_Rpb4	0.0560748	1
SAICAR_synt	0	1
SCAN	0.462366	1
Skp1	0.0909091	1
Sld5	1	1
Smac_DIABLO	0.0472103	1
SOCS_box	0	1
Sod_Cu	0	1
Somatomedin_B	0	1
SRP14	0.433333	1
SRP_SPB	0	1
START	0.37561	1
Surp	0	1
Syndecan	0.111475	1
TACI-CRD2	1	1
Tctex-1	1	1
TGS	0	1
TIP120	0	1
Tissue_fac	0.142857	1
Transketolase_C	0.135593	1
Transket_pyr	0	1
TRAPP	0.02	1
Trefoil	1	1
Troponin	1	1
UDPGP	0.210024	1
VWA	0	1
WH1	0.412844	1
WH2	1	1
Xpo1	0	1
zf-A20	0	1
zf-UBP	1	1

## Sheet: Most complete domains
Interaction-mediating domains which are on average most completely included in fusion proteins (and which occur in at least 10 fusion proteins).
Domain	Average percentage of residues included	Number of fusion proteins domain is found in
UQ_con	0.55991	10
PB1	0.549776	16
S_100	0.543605	14
zf-C4	0.509245	15
Ferritin	0.505674	10
ubiquitin	0.49095	20
SH2	0.432639	38
Ras	0.416924	22
Gp_dh_N	0.387387	12
PID	0.370488	10
efhand	0.323661	16
Pkinase_Tyr	0.319089	80
zf-C3HC4	0.313978	15
Gp_dh_C	0.284501	12
SH3_1	0.272533	53
DEAD	0.267737	16
Proteasome	0.266683	11
Hormone_recep	0.259389	15
GTP_EFTU	0.257623	14
Tropomyosin	0.243644	12
HLH	0.234838	25
PDGF_N	0.230769	13
bZIP_1	0.226956	12
Filament	0.187591	10
TPR_1	0.178689	11
Actin	0.174736	19
Bcr-Abl_Oligo	0.173913	23
Serpin	0.163124	11
RRM_1	0.161055	120
Pkinase	0.150544	76
PH	0.146947	58
HSP90	0.146555	17
GTP_EFTU_D2	0.134781	14
GTP_EFTU_D3	0.127785	10
Helicase_C	0.123214	21
WD40	0.122758	29
Arm	0.121433	18
EGF_CA	0.109186	11
RhoGEF	0.10036	35
Bromodomain	0.0909091	11
C2	0.0838419	32
PDGF	0.0826162	14
fn3	0.0810663	23
AAA	0.0678482	10
Pkinase_C	0.0668277	19
PDZ	0.0526316	13

## Sheet: Parent genes donating IMDs
Genes which recurrently (2 or more fusion proteins) donate a large portion (20% or more) of their interaction-mediating domains.
ensembl_gene_id	domain	Average percentage of residues included	Number of fusion proteins domain is found in
ENSG00000097007	SH3_1	0.508507	23
ENSG00000097007	SH2	0.463768	23
ENSG00000100311	PDGF_N	0.230769	13
ENSG00000111640	Gp_dh_N	0.387387	12
ENSG00000111640	Gp_dh_C	0.284501	12
ENSG00000171094	Pkinase_Tyr	0.671774	11
ENSG00000122566	RRM_1	0.292929	9
ENSG00000156508	GTP_EFTU	0.215069	9
ENSG00000106105	HGTP_anticodon	0.736702	8
ENSG00000159216	Runt	0.683769	8
ENSG00000165731	Pkinase_Tyr	0.573843	8
ENSG00000087086	Ferritin	0.382092	8
ENSG00000067225	PK	0.219193	8
ENSG00000067225	PK_C	0.218125	8
ENSG00000131759	zf-C4	0.554865	7
ENSG00000099783	HnRNP_M	0.413793	7
ENSG00000131759	Hormone_recep	0.285714	7
ENSG00000019582	MHC2-interact	0.641369	6
ENSG00000116478	Hist_deacetyl	0.511001	6
ENSG00000019582	MHCassoc_trimer	0.34507	6
ENSG00000139083	SAM_PNT	0.300388	6
ENSG00000204843	CAP_GLY	0.285714	6
ENSG00000089737	DEAD	0.208889	6
ENSG00000139083	Ets	0.202381	6
ENSG00000114354	PB1	0.992771	5
ENSG00000120533	EnY2	0.656471	5
ENSG00000198400	Pkinase_Tyr	0.628782	5
ENSG00000163191	S_100	0.618605	5
ENSG00000163191	efhand	0.592857	5
ENSG00000143549	Tropomyosin	0.442373	5
ENSG00000100911	PA28_alpha	0.326984	5
ENSG00000135404	Tetraspannin	0.292793	5
ENSG00000108946	RIIa	0.97973	4
ENSG00000125354	Septin	0.818681	4
ENSG00000105245	PID	0.75	4
ENSG00000181163	Nucleoplasmin	0.662568	4
ENSG00000244734	Globin	0.625	4
ENSG00000132341	Ras	0.568038	4
ENSG00000079102	NHR2	0.5	4
ENSG00000162775	RRM_1	0.5	4
ENSG00000065675	Pkinase	0.36122	4
ENSG00000150991	ubiquitin	0.345588	4
ENSG00000197746	SapB_2	0.279825	4
ENSG00000101182	Proteasome	0.27973	4
ENSG00000179218	Calreticulin	0.275723	4
ENSG00000197746	SapB_1	0.263081	4
ENSG00000105701	FKBP_C	0.25	4
ENSG00000105701	TPR_1	0.25	4
ENSG00000138668	RRM_1	0.25	4
ENSG00000137801	EGF_CA	0.23	4
ENSG00000047936	Pkinase_Tyr	1	3
ENSG00000138796	3HCDH	1	3
ENSG00000196092	PAX	1	3
ENSG00000221983	ubiquitin	0.838235	3
ENSG00000172757	Cofilin_ADF	0.828125	3
ENSG00000122180	HLH	0.823529	3
ENSG00000140538	Pkinase_Tyr	0.666667	3
ENSG00000172936	Death	0.666667	3
ENSG00000240972	MIF	0.666667	3
ENSG00000072042	adh_short	0.657356	3
ENSG00000111669	TIM	0.654062	3
ENSG00000161960	DEAD	0.640719	3
ENSG00000131828	E1_dh	0.447072	3
ENSG00000084207	GST_N	0.43662	3
ENSG00000110651	Tetraspannin	0.39819	3
ENSG00000167658	GTP_EFTU	0.396501	3
ENSG00000100605	Ins134_P3_kin	0.383807	3
ENSG00000117450	1-cysPrx_C	0.380952	3
ENSG00000162772	bZIP_1	0.361582	3
ENSG00000140464	zf-B_box	0.333333	3
ENSG00000161960	Helicase_C	0.333333	3
ENSG00000167658	GTP_EFTU_D2	0.333333	3
ENSG00000170315	ubiquitin	0.333333	3
ENSG00000175197	bZIP_2	0.333333	3
ENSG00000142657	NAD_binding_2	0.312139	3
ENSG00000103365	VHS	0.306954	3
ENSG00000113140	SPARC_Ca_bdg	0.29927	3
ENSG00000141551	Pkinase	0.291513	3
ENSG00000106211	HSP20	0.28866	3
ENSG00000103365	GAT	0.260726	3
ENSG00000123505	SAM_decarbox	0.259939	3
ENSG00000068323	HLH	0.257862	3
ENSG00000023734	WD40	0.251004	3
ENSG00000171345	Filament	0.250804	3
ENSG00000198231	DEAD	0.220273	3
ENSG00000138796	3HCDH_N	0.214414	3
ENSG00000099617	Ephrin	1	2
ENSG00000105976	Pkinase_Tyr	1	2
ENSG00000107560	RBD-FIP	1	2
ENSG00000109111	S1	1	2
ENSG00000109111	SH2	1	2
ENSG00000116962	Ldl_recept_b	1	2
ENSG00000132170	Hormone_recep	1	2
ENSG00000132170	zf-C4	1	2
ENSG00000160633	RRM_1	1	2
ENSG00000160678	S_100	1	2
ENSG00000167996	Ferritin	1	2
ENSG00000169871	zf-C3HC4	1	2
ENSG00000196154	S_100	1	2
ENSG00000198625	SWIB	1	2
ENSG00000205542	Thymosin	1	2
ENSG00000213366	GST_C	1	2
ENSG00000254647	Insulin	1	2
ENSG00000092964	Amidohydro_1	0.951289	2
ENSG00000121022	Mov34	0.938596	2
ENSG00000170485	HLH	0.877551	2
ENSG00000002330	Bcl-2_BAD	0.874251	2
ENSG00000075884	PH	0.770642	2
ENSG00000002834	LIM	0.741071	2
ENSG00000181817	LSM	0.738462	2
ENSG00000161203	Clat_adaptor_s	0.720588	2
ENSG00000160678	efhand	0.714286	2
ENSG00000166710	C1-set	0.648148	2
ENSG00000158828	Pkinase	0.647773	2
ENSG00000130787	I_LWEQ	0.588083	2
ENSG00000196262	Pro_isomerase	0.586538	2
ENSG00000105220	PGI	0.585366	2
ENSG00000129538	RnaseA	0.581967	2
ENSG00000102572	Pkinase	0.574	2
ENSG00000108578	Peptidase_C1_2	0.56278	2
ENSG00000109332	UQ_con	0.551095	2
ENSG00000174989	F-box	0.545455	2
ENSG00000131165	Snf7	0.523529	2
ENSG00000171858	Ribosomal_S21e	0.506173	2
ENSG00000135316	RRM_1	0.503185	2
ENSG00000002834	SH3_1	0.5	2
ENSG00000010810	SH2	0.5	2
ENSG00000070423	zf-C3HC4	0.5	2
ENSG00000074319	Vps23_core	0.5	2
ENSG00000102804	TSC22	0.5	2
ENSG00000104529	EF1_GNE	0.5	2
ENSG00000116604	SRF-TF	0.5	2
ENSG00000129691	SPRY	0.5	2
ENSG00000142192	Kunitz_BPTI	0.5	2
ENSG00000144791	LIM	0.5	2
ENSG00000164062	Peptidase_S9	0.5	2
ENSG00000167244	Insulin	0.5	2
ENSG00000170035	UQ_con	0.5	2
ENSG00000185630	Homeobox	0.5	2
ENSG00000188191	RIIa	0.5	2
ENSG00000188229	Tubulin_C	0.5	2
ENSG00000197451	RRM_1	0.5	2
ENSG00000155368	ACBP	0.47619	2
ENSG00000165030	bZIP_2	0.471698	2
ENSG00000119950	HLH	0.471154	2
ENSG00000172270	I-set	0.45	2
ENSG00000164924	2003-03-14	0.429185	2
ENSG00000185046	SAM_1	0.423913	2
ENSG00000102575	Metallophos	0.412844	2
ENSG00000127616	Helicase_C	0.4125	2
ENSG00000137818	Ribosomal_60s	0.379121	2
ENSG00000108953	2003-03-14	0.378723	2
ENSG00000187109	NAP	0.369004	2
ENSG00000213339	TGT	0.367089	2
ENSG00000135346	Hormone_6	0.360215	2
ENSG00000101367	EB1	0.358974	2
ENSG00000143545	Ras	0.357143	2
ENSG00000115289	zf-C3HC4	0.355263	2
ENSG00000133112	TCTP	0.354167	2
ENSG00000127922	DSS1_SEM1	0.333333	2
ENSG00000154518	ATP-synt_C	0.330882	2
ENSG00000004975	DIX	0.329268	2
ENSG00000111229	P21-Arc	0.31686	2
ENSG00000170004	Helicase_C	0.3125	2
ENSG00000155093	Y_phosphatase	0.299145	2
ENSG00000188229	Tubulin	0.298643	2
ENSG00000136937	MIF4G_like_2	0.289963	2
ENSG00000004975	DEP	0.289855	2
ENSG00000196565	Globin	0.288462	2
ENSG00000168439	TPR_1	0.287926	2
ENSG00000010810	SH3_1	0.287234	2
ENSG00000126934	Pkinase	0.282828	2
ENSG00000163932	Pkinase_C	0.282609	2
ENSG00000102144	PGK	0.281407	2
ENSG00000123268	bZIP_1	0.275	2
ENSG00000127564	Pkinase	0.273092	2
ENSG00000185046	PID	0.273077	2
ENSG00000027075	Pkinase	0.266409	2
ENSG00000004478	FKBP_C	0.26555	2
ENSG00000002822	MAD	0.257703	2
ENSG00000136950	P16-Arc	0.255172	2
ENSG00000132329	RAMP	0.254386	2
ENSG00000156587	UQ_con	0.253623	2
ENSG00000164330	TIG	0.25	2
ENSG00000026025	Filament	0.245671	2
ENSG00000082996	zf-C3HC4	0.243902	2
ENSG00000213366	GST_N	0.240506	2
ENSG00000143632	Actin	0.238606	2
ENSG00000142515	Trypsin	0.230263	2
ENSG00000118515	Pkinase	0.229572	2
ENSG00000170485	PAS	0.228261	2
ENSG00000205937	RRM_1	0.21831	2
ENSG00000167004	Thioredoxin	0.215447	2
ENSG00000117984	Asp	0.214502	2
ENSG00000126261	UBACT	0.212121	2
ENSG00000092820	FERM_M	0.211864	2
ENSG00000130348	Amidase	0.208155	2
ENSG00000013275	AAA	0.203008	2
ENSG00000137267	Tubulin	0.201357	2
ENSG00000138413	Iso_dh	0.200255	2
ENSG00000116918	Translin	0.2	2

## Sheet: Functional enrichment
Biological process and protein class enrichments for parent genes which recurrently (2 or more fusion proteins) donate a large portion (20% or more) of interaction-mediating domains to fusion proteins.
Biological Process Enrichments
PANTHER GO-Slim Biological Process	Homo sapiens - REFLIST (20814)	Client Text Box Input (176)	Client Text Box Input (expected)	Client Text Box Input (over/under)	Client Text Box Input (fold Enrichment)	Client Text Box Input (P-value)
glycolysis (GO:0006096)	25	4	0.21	+	> 5	0.0151
regulation of translation (GO:0006417)	148	8	1.25	+	> 5	0.00974
cellular component morphogenesis (GO:0032989)	478	18	4.04	+	4.45	3.67e-05
translation (GO:0006412)	435	15	3.68	+	4.08	0.00118
anatomical structure morphogenesis (GO:0009653)	596	20	5.04	+	3.97	4.53e-05
cell cycle (GO:0007049)	1107	35	9.36	+	3.74	3.24e-09
protein phosphorylation (GO:0006468)	603	15	5.1	+	2.94	0.0466
cellular protein modification process (GO:0006464)	1317	30	11.14	+	2.69	0.000159
cellular component organization or biogenesis (GO:0071840)	1316	29	11.13	+	2.61	0.000483
cellular component organization (GO:0016043)	1206	26	10.2	+	2.55	0.00254
protein metabolic process (GO:0019538)	2692	57	22.76	+	2.5	4.5e-09
developmental process (GO:0032502)	2456	46	20.77	+	2.21	3.19e-05
RNA metabolic process (GO:0016070)	2360	38	19.96	+	1.9	0.0157
regulation of biological process (GO:0050789)	2846	45	24.07	+	1.87	0.00434
primary metabolic process (GO:0044238)	6825	107	57.71	+	1.85	5.71e-12
nucleobase-containing compound metabolic process (GO:0006139)	3467	53	29.32	+	1.81	0.00156
biological regulation (GO:0065007)	3918	58	33.13	+	1.75	0.00128
cellular process (GO:0009987)	6708	99	56.72	+	1.75	1.02e-08
metabolic process (GO:0008152)	8247	120	69.74	+	1.72	3.99e-12
Unclassified (UNCLASSIFIED)	8629	51	72.97	-	0.7	0
Protein Class Enrichments
PANTHER Protein Class	Homo sapiens - REFLIST (20814)	Client Text Box Input (176)	Client Text Box Input (expected)	Client Text Box Input (over/under)	Client Text Box Input (fold Enrichment)	Client Text Box Input (P-value)
growth factor (PC00112)	137	7	1.16	+	> 5	0.038
chaperone (PC00072)	196	9	1.66	+	> 5	0.0105
intracellular calcium-sensing protein (PC00131)	304	11	2.57	+	4.28	0.0132
calmodulin (PC00061)	304	11	2.57	+	4.28	0.0132
calcium-binding protein (PC00060)	400	14	3.38	+	4.14	0.00191
cytoskeletal protein (PC00085)	806	23	6.82	+	3.37	8.22e-05
RNA binding protein (PC00031)	859	24	7.26	+	3.3	6.55e-05
nucleic acid binding (PC00171)	2297	44	19.42	+	2.27	3.19e-05
Unclassified (UNCLASSIFIED)	9675	66	81.81	-	0.81	0

## Sheet: Inclusion of INstruct residues
Summary of the residues of interaction-mediating domains that are included in and excluded from fusion proteins.
chimera_id	chitars	ensembl_protein_id	ensembl_gene_id	protein_length	included_length	protein_start	protein_end	domain	domain_loc_start	domain_loc_stop	num_residues_outside	num_residues_overlaps	num_residues_inside	num_residues_right	num_residues_left	sum_dresidues_in_cseg	sum_dresidues_in_ncseg
10	DB133597	ENSP00000429986	ENSG00000120533	101	24	77	101	EnY2	11	96	0	0	0	0	19	19	67
11	AK295899	ENSP00000254661	ENSG00000132329	148	63	0	63	RAMP	34	148	0	0	0	29	0	29	86
15	EF632110	ENSP00000346694	ENSG00000122566	353	2	0	2	RRM_1	92	114	0	0	0	0	0	0	23
17	EF428111	ENSP00000351410	ENSG00000108946	381	59	0	59	cNMP_binding	239	273	0	0	0	0	0	0	35
17	EF428111	ENSP00000351410	ENSG00000108946	381	59	0	59	RIIa	25	62	0	0	0	34	0	34	4
17	EF428111	ENSP00000376475	ENSG00000108946	381	59	0	59	cNMP_binding	239	273	0	0	0	0	0	0	35
17	EF428111	ENSP00000376475	ENSG00000108946	381	59	0	59	RIIa	25	62	0	0	0	34	0	34	4
17	EF428111	ENSP00000445625	ENSG00000108946	381	59	0	59	cNMP_binding	239	273	0	0	0	0	0	0	35
17	EF428111	ENSP00000445625	ENSG00000108946	381	59	0	59	RIIa	25	62	0	0	0	34	0	34	4
17	EF428111	ENSP00000464977	ENSG00000108946	381	59	0	59	cNMP_binding	239	273	0	0	0	0	0	0	35
17	EF428111	ENSP00000464977	ENSG00000108946	381	59	0	59	RIIa	25	62	0	0	0	34	0	34	4
17	EF428111	ENSP00000466459	ENSG00000108946	381	59	0	59	cNMP_binding	239	273	0	0	0	0	0	0	35
17	EF428111	ENSP00000466459	ENSG00000108946	381	59	0	59	RIIa	25	62	0	0	0	34	0	34	4
18	EF428111	ENSP00000254066	ENSG00000131759	462	49	60	109	Hormone_recep	256	413	0	0	0	0	0	0	158
18	EF428111	ENSP00000254066	ENSG00000131759	462	49	60	109	zf-C4	86	155	0	0	0	23	0	23	47
18	EF428111	ENSP00000377649	ENSG00000131759	462	49	60	109	Hormone_recep	256	413	0	0	0	0	0	0	158
18	EF428111	ENSP00000377649	ENSG00000131759	462	49	60	109	zf-C4	86	155	0	0	0	23	0	23	47
19	EF428110	ENSP00000351410	ENSG00000108946	381	92	0	92	cNMP_binding	239	273	0	0	0	0	0	0	35
19	EF428110	ENSP00000351410	ENSG00000108946	381	92	0	92	RIIa	25	62	0	0	37	0	0	37	1
19	EF428110	ENSP00000376475	ENSG00000108946	381	92	0	92	cNMP_binding	239	273	0	0	0	0	0	0	35
19	EF428110	ENSP00000376475	ENSG00000108946	381	92	0	92	RIIa	25	62	0	0	37	0	0	37	1
19	EF428110	ENSP00000445625	ENSG00000108946	381	92	0	92	cNMP_binding	239	273	0	0	0	0	0	0	35
19	EF428110	ENSP00000445625	ENSG00000108946	381	92	0	92	RIIa	25	62	0	0	37	0	0	37	1
19	EF428110	ENSP00000464977	ENSG00000108946	381	92	0	92	cNMP_binding	239	273	0	0	0	0	0	0	35
19	EF428110	ENSP00000464977	ENSG00000108946	381	92	0	92	RIIa	25	62	0	0	37	0	0	37	1
19	EF428110	ENSP00000466459	ENSG00000108946	381	92	0	92	cNMP_binding	239	273	0	0	0	0	0	0	35
19	EF428110	ENSP00000466459	ENSG00000108946	381	92	0	92	RIIa	25	62	0	0	37	0	0	37	1
20	EF428110	ENSP00000254066	ENSG00000131759	462	49	60	109	Hormone_recep	256	413	0	0	0	0	0	0	158
20	EF428110	ENSP00000254066	ENSG00000131759	462	49	60	109	zf-C4	86	155	0	0	0	23	0	23	47
20	EF428110	ENSP00000377649	ENSG00000131759	462	49	60	109	Hormone_recep	256	413	0	0	0	0	0	0	158
20	EF428110	ENSP00000377649	ENSG00000131759	462	49	60	109	zf-C4	86	155	0	0	0	23	0	23	47
23	BG978110	ENSP00000381607	ENSG00000084207	210	59	53	112	GST_C	97	188	0	0	0	15	0	15	77
23	BG978110	ENSP00000381607	ENSG00000084207	210	59	53	112	GST_N	4	75	0	0	0	0	22	22	50
24	BG978110	ENSP00000262193	ENSG00000008018	241	80	0	80	Proteasome	34	226	0	0	0	46	0	46	147
30	DB278470	ENSP00000291386	ENSG00000160075	194	17	27	44	Ssu72	4	194	0	17	0	0	0	17	174
35	DA516298	ENSP00000377047	ENSG00000106278	2315	20	0	20	fn3	313	401	0	0	0	0	0	0	89
35	DA516298	ENSP00000377047	ENSG00000106278	2315	20	0	20	Y_phosphatase	1750	2281	0	0	0	0	0	0	532
37	AJ438986	ENSP00000316032	ENSG00000110713	1800	245	470	715	Nucleoporin2	740	880	0	0	0	0	0	0	141
37	AJ438986	ENSP00000316032	ENSG00000110713	1800	245	470	715	Nup96	1329	1628	0	0	0	0	0	0	300
38	AJ438986	ENSP00000243056	ENSG00000123364	330	83	246	329	Homeobox	261	317	0	0	56	0	0	56	1
46	AF373587	ENSP00000436786	ENSG00000118058	3972	75	1444	1519	FYRC	3666	3749	0	0	0	0	0	0	84
46	AF373587	ENSP00000436786	ENSG00000118058	3972	75	1444	1519	FYRN	2023	2073	0	0	0	0	0	0	51
46	AF373587	ENSP00000436786	ENSG00000118058	3972	75	1444	1519	PHD	1481	1627	0	0	0	38	0	38	109
46	AF373587	ENSP00000436786	ENSG00000118058	3972	75	1444	1519	SET	3840	3945	0	0	0	0	0	0	106
51	BI195738	ENSP00000221891	ENSG00000105290	651	34	590	624	A4_EXTRA	46	211	0	0	0	0	0	0	166
52	BI195738	ENSP00000452780	ENSG00000166710	119	119	0	119	C1-set	31	112	0	0	81	0	0	81	1
52	BI195738	ENSP00000453350	ENSG00000166710	119	119	0	119	C1-set	31	112	0	0	81	0	0	81	1
54	BF772219	ENSP00000363284	ENSG00000148229	147	26	121	147	CBFD_NFYB_HMF	8	73	0	0	0	0	0	0	66
54	BF772219	ENSP00000363286	ENSG00000148229	147	26	121	147	CBFD_NFYB_HMF	8	73	0	0	0	0	0	0	66
57	BP341542	ENSP00000264335	ENSG00000108953	255	122	0	122	2003-03-14	4	239	0	0	0	118	0	118	118
66	BC063540	ENSP00000365439	ENSG00000165119	464	35	429	464	KH_1	146	451	0	0	0	0	22	22	284
66	BC063540	ENSP00000365458	ENSG00000165119	464	35	429	464	KH_1	146	451	0	0	0	0	22	22	284
74	AK128617	ENSP00000362006	ENSG00000127603	7388	423	6965	7388	CH	79	298	0	0	0	0	0	0	220
77	CN415463	ENSP00000331152	ENSG00000119950	295	90	27	117	HLH	68	120	0	0	0	49	0	49	4
79	AV646791	ENSP00000216802	ENSG00000100911	239	36	48	84	PA28_alpha	9	72	0	0	0	0	24	24	40
79	AV646791	ENSP00000216802	ENSG00000100911	239	36	48	84	PA28_beta	90	239	0	0	0	0	0	0	150
82	AF395885	ENSP00000347942	ENSG00000165731	1114	101	693	794	Cadherin	172	262	0	0	0	0	0	0	91
82	AF395885	ENSP00000347942	ENSG00000165731	1114	101	693	794	Pkinase_Tyr	724	1005	0	0	0	70	0	70	212
83	BU855095	ENSP00000241337	ENSG00000213366	218	155	63	218	GST_C	104	192	0	0	88	0	0	88	1
83	BU855095	ENSP00000241337	ENSG00000213366	218	155	63	218	GST_N	3	82	0	0	0	0	19	19	61
84	BU855095	ENSP00000376176	ENSG00000132341	216	95	98	193	Ras	12	170	0	0	0	0	72	72	87
84	BU855095	ENSP00000446215	ENSG00000132341	216	95	98	193	Ras	12	170	0	0	0	0	72	72	87
85	BU581446	ENSP00000264187	ENSG00000116962	1247	99	1002	1101	EGF_CA	750	802	0	0	0	0	0	0	53
85	BU581446	ENSP00000264187	ENSG00000116962	1247	99	1002	1101	G2F	428	626	0	0	0	0	0	0	199
85	BU581446	ENSP00000264187	ENSG00000116962	1247	99	1002	1101	Ldl_recept_b	1073	1076	0	0	3	0	0	3	1
88	AU134575	ENSP00000263280	ENSG00000090372	753	52	500	552	WD40	534	752	0	0	0	18	0	18	201
99	DQ845345	ENSP00000350844	ENSG00000196092	391	303	0	303	PAX	16	140	0	0	124	0	0	124	1
104	BU151397	ENSP00000358635	ENSG00000135316	623	133	401	534	RRM_1	245	402	0	0	0	0	1	1	157
117	DB031430	ENSP00000263574	ENSG00000084234	763	35	0	35	APP_amyloid	707	759	0	0	0	0	0	0	53
125	DA672235	ENSP00000369325	ENSG00000008086	1030	33	0	33	Pkinase	13	297	0	0	0	20	0	20	265
125	DA672235	ENSP00000369332	ENSG00000008086	1030	33	0	33	Pkinase	13	297	0	0	0	20	0	20	265
126	DA672235	ENSP00000380921	ENSG00000147010	665	76	174	250	SH3_1	5	50	0	0	0	0	0	0	46
126	DA672235	ENSP00000380921	ENSG00000147010	665	76	174	250	SH3_2	271	326	0	0	0	0	0	0	56
138	BC142730	ENSP00000462664	ENSG00000101751	740	701	39	740	IMS	33	211	0	0	0	0	172	172	7
138	BC142730	ENSP00000462664	ENSG00000101751	740	701	39	740	IMS_C	267	402	0	0	135	0	0	135	1
141	BC013977	ENSP00000257818	ENSG00000135363	227	21	203	224	LIM	30	152	0	0	0	0	0	0	123
142	BC013977	ENSP00000292363	ENSG00000070423	311	311	0	311	zf-C3HC4	229	269	0	0	40	0	0	40	1
145	BQ348968	ENSP00000313007	ENSG00000070756	636	21	324	345	PABP	543	614	0	0	0	0	0	0	72
145	BQ348968	ENSP00000313007	ENSG00000070756	636	21	324	345	RRM_1	169	193	0	0	0	0	0	0	25
146	BQ348968	ENSP00000353731	ENSG00000197635	766	91	675	766	DPPIV_N	108	479	0	0	0	0	0	0	372
146	BQ348968	ENSP00000353731	ENSG00000197635	766	91	675	766	Peptidase_S9	559	765	0	0	0	0	90	90	117
148	BU590293	ENSP00000357879	ENSG00000159352	377	18	359	377	UIM	210	298	0	0	0	0	0	0	89
151	BM552700	ENSP00000222139	ENSG00000187266	508	52	195	247	EpoR_lig-bind	37	140	0	0	0	0	0	0	104
151	BM552700	ENSP00000222139	ENSG00000187266	508	52	195	247	fn3	146	232	0	0	0	0	37	37	50
152	BM552700	ENSP00000370750	ENSG00000072042	318	175	47	222	adh_short	42	221	0	0	0	0	174	174	6
157	BE144273	ENSP00000401399	ENSG00000172936	317	63	212	275	Death	31	108	0	0	0	0	0	0	78
157	BE144273	ENSP00000401399	ENSG00000172936	317	63	212	275	TIR	163	292	0	63	0	0	0	63	67
159	BQ375865	ENSP00000393312	ENSG00000077782	853	31	532	563	I-set	247	259	0	0	0	0	0	0	13
159	BQ375865	ENSP00000393312	ENSG00000077782	853	31	532	563	Pkinase_Tyr	478	754	0	31	0	0	0	31	246
160	BQ375865	ENSP00000444465	ENSG00000060237	2642	27	540	567	Pkinase	221	479	0	0	0	0	0	0	259
161	BF817571	ENSP00000276603	ENSG00000147601	439	17	399	416	Myb_DNA-binding	380	428	0	17	0	0	0	17	32
161	BF817571	ENSP00000276603	ENSG00000147601	439	17	399	416	TRF	74	271	0	0	0	0	0	0	198
169	AK225124	ENSP00000245907	ENSG00000125730	1663	199	0	199	A2M	770	866	0	0	0	0	0	0	97
169	AK225124	ENSP00000245907	ENSG00000125730	1663	199	0	199	A2M_comp	1051	1284	0	0	0	0	0	0	234
169	AK225124	ENSP00000245907	ENSG00000125730	1663	199	0	199	A2M_N	129	224	0	0	0	70	0	70	26
169	AK225124	ENSP00000245907	ENSG00000125730	1663	199	0	199	A2M_N_2	456	605	0	0	0	0	0	0	150
169	AK225124	ENSP00000245907	ENSG00000125730	1663	199	0	199	A2M_recep	1398	1493	0	0	0	0	0	0	96
169	AK225124	ENSP00000245907	ENSG00000125730	1663	199	0	199	ANATO	693	728	0	0	0	0	0	0	36
169	AK225124	ENSP00000245907	ENSG00000125730	1663	199	0	199	NTR	1534	1644	0	0	0	0	0	0	111
169	AK225124	ENSP00000245907	ENSG00000125730	1663	199	0	199	Thiol-ester_cl	999	1029	0	0	0	0	0	0	31
175	AF254086	ENSP00000400142	ENSG00000182944	661	326	5	331	RRM_1	363	441	0	0	0	0	0	0	79
175	AF254086	ENSP00000400142	ENSG00000182944	661	326	5	331	zf-RanBP	518	549	0	0	0	0	0	0	32
177	CN430188	ENSP00000270586	ENSG00000142507	239	161	0	161	Proteasome	31	213	0	0	0	130	0	130	53
183	BG562874	ENSP00000233242	ENSG00000084674	4563	122	3865	3987	DUF1943	632	945	0	0	0	0	0	0	314
185	DA827897	ENSP00000328848	ENSG00000182872	995	6	0	6	RRM_1	131	201	0	0	0	0	0	0	71
185	DA827897	ENSP00000328848	ENSG00000182872	995	6	0	6	zf-RanBP	214	242	0	0	0	0	0	0	29
187	DA732859	ENSP00000313875	ENSG00000117335	399	84	0	84	Sushi	94	228	0	0	0	0	0	0	135
197	BU153261	ENSP00000260985	ENSG00000138413	414	128	174	302	Iso_dh	9	401	0	128	0	0	0	128	265
197	BU153261	ENSP00000390265	ENSG00000138413	414	128	174	302	Iso_dh	9	401	0	128	0	0	0	128	265
197	BU153261	ENSP00000410513	ENSG00000138413	414	128	174	302	Iso_dh	9	401	0	128	0	0	0	128	265
199	BG926120	ENSP00000280154	ENSG00000150593	469	110	3	113	MA3	275	327	0	0	0	0	0	0	53
200	BG926120	ENSP00000229239	ENSG00000111640	335	84	152	236	Gp_dh_C	157	314	0	0	0	79	0	79	79
200	BG926120	ENSP00000229239	ENSG00000111640	335	84	152	236	Gp_dh_N	4	152	0	0	0	0	0	0	149
200	BG926120	ENSP00000380068	ENSG00000111640	335	84	152	236	Gp_dh_C	157	314	0	0	0	79	0	79	79
200	BG926120	ENSP00000380068	ENSG00000111640	335	84	152	236	Gp_dh_N	4	152	0	0	0	0	0	0	149
200	BG926120	ENSP00000380070	ENSG00000111640	335	84	152	236	Gp_dh_C	157	314	0	0	0	79	0	79	79
200	BG926120	ENSP00000380070	ENSG00000111640	335	84	152	236	Gp_dh_N	4	152	0	0	0	0	0	0	149
211	AK294826	ENSP00000378504	ENSG00000147206	531	205	297	502	NTF2	344	494	0	0	150	0	0	150	1
217	BE719597	ENSP00000343204	ENSG00000162434	1154	133	0	133	Pkinase_Tyr	845	875	0	0	0	0	0	0	31
218	BE719597	ENSP00000344352	ENSG00000162772	181	24	84	108	bZIP_1	84	143	0	0	0	0	0	0	60
218	BE719597	ENSP00000355954	ENSG00000162772	181	24	84	108	bZIP_1	84	143	0	0	0	0	0	0	60
223	L22179	ENSP00000436786	ENSG00000118058	3972	1406	0	1406	FYRC	3666	3749	0	0	0	0	0	0	84
223	L22179	ENSP00000436786	ENSG00000118058	3972	1406	0	1406	FYRN	2023	2073	0	0	0	0	0	0	51
223	L22179	ENSP00000436786	ENSG00000118058	3972	1406	0	1406	PHD	1481	1627	0	0	0	0	0	0	147
223	L22179	ENSP00000436786	ENSG00000118058	3972	1406	0	1406	SET	3840	3945	0	0	0	0	0	0	106
225	AF177237	ENSP00000436786	ENSG00000118058	3972	20	1342	1362	FYRC	3666	3749	0	0	0	0	0	0	84
225	AF177237	ENSP00000436786	ENSG00000118058	3972	20	1342	1362	FYRN	2023	2073	0	0	0	0	0	0	51
225	AF177237	ENSP00000436786	ENSG00000118058	3972	20	1342	1362	PHD	1481	1627	0	0	0	0	0	0	147
225	AF177237	ENSP00000436786	ENSG00000118058	3972	20	1342	1362	SET	3840	3945	0	0	0	0	0	0	106
227	DQ451148	ENSP00000436786	ENSG00000118058	3972	41	1321	1362	FYRC	3666	3749	0	0	0	0	0	0	84
227	DQ451148	ENSP00000436786	ENSG00000118058	3972	41	1321	1362	FYRN	2023	2073	0	0	0	0	0	0	51
227	DQ451148	ENSP00000436786	ENSG00000118058	3972	41	1321	1362	PHD	1481	1627	0	0	0	0	0	0	147
227	DQ451148	ENSP00000436786	ENSG00000118058	3972	41	1321	1362	SET	3840	3945	0	0	0	0	0	0	106
229	AF031404	ENSP00000436786	ENSG00000118058	3972	102	1342	1444	FYRC	3666	3749	0	0	0	0	0	0	84
229	AF031404	ENSP00000436786	ENSG00000118058	3972	102	1342	1444	FYRN	2023	2073	0	0	0	0	0	0	51
229	AF031404	ENSP00000436786	ENSG00000118058	3972	102	1342	1444	PHD	1481	1627	0	0	0	0	0	0	147
229	AF031404	ENSP00000436786	ENSG00000118058	3972	102	1342	1444	SET	3840	3945	0	0	0	0	0	0	106
231	AF024541	ENSP00000436786	ENSG00000118058	3972	20	1342	1362	FYRC	3666	3749	0	0	0	0	0	0	84
231	AF024541	ENSP00000436786	ENSG00000118058	3972	20	1342	1362	FYRN	2023	2073	0	0	0	0	0	0	51
231	AF024541	ENSP00000436786	ENSG00000118058	3972	20	1342	1362	PHD	1481	1627	0	0	0	0	0	0	147
231	AF024541	ENSP00000436786	ENSG00000118058	3972	20	1342	1362	SET	3840	3945	0	0	0	0	0	0	106
244	BJ997227	ENSP00000297268	ENSG00000164692	1366	152	1163	1315	Collagen	915	1045	0	0	0	0	0	0	131
250	AK054816	ENSP00000273550	ENSG00000167996	183	183	0	183	Ferritin	18	159	0	0	141	0	0	141	1
260	BM710854	ENSP00000318315	ENSG00000166501	671	31	621	652	C1_1	37	154	0	0	0	0	0	0	118
260	BM710854	ENSP00000318315	ENSG00000166501	671	31	621	652	C2	173	260	0	0	0	0	0	0	88
260	BM710854	ENSP00000318315	ENSG00000166501	671	31	621	652	Pkinase	342	600	0	0	0	0	0	0	259
260	BM710854	ENSP00000318315	ENSG00000166501	671	31	621	652	Pkinase_C	620	666	0	31	0	0	0	31	16
291	DA879055	ENSP00000206542	ENSG00000092094	335	38	0	38	Peptidase_M22	23	301	0	0	0	15	0	15	264
294	BF348299	ENSP00000366702	ENSG00000116285	462	140	0	140	Inhibitor_Mig-6	315	372	0	0	0	0	0	0	58
299	BI029234	ENSP00000300935	ENSG00000167461	207	57	114	171	Ras	10	171	0	0	0	0	0	0	162
308	DA017543	ENSP00000341551	ENSG00000141646	552	96	152	248	MH1	32	137	0	0	0	0	0	0	106
308	DA017543	ENSP00000341551	ENSG00000141646	552	96	152	248	MH2	317	532	0	0	0	0	0	0	216
308	DA017543	ENSP00000381452	ENSG00000141646	552	96	152	248	MH1	32	137	0	0	0	0	0	0	106
308	DA017543	ENSP00000381452	ENSG00000141646	552	96	152	248	MH2	317	532	0	0	0	0	0	0	216
318	BF790588	ENSP00000357516	ENSG00000143549	285	148	41	189	Tropomyosin	48	284	0	0	0	141	0	141	96
324	DA927367	ENSP00000273062	ENSG00000144579	261	81	180	261	NIF	91	251	0	0	0	0	71	71	90
340	BQ056742	ENSP00000384084	ENSG00000138101	627	153	292	445	efhand_1	14	140	0	0	0	0	0	0	127
340	BQ056742	ENSP00000384084	ENSG00000138101	627	153	292	445	efhand_2	144	232	0	0	0	0	0	0	89
357	BE908471	ENSP00000362659	ENSG00000197122	542	9	533	542	Pkinase_Tyr	270	519	0	0	0	0	0	0	250
357	BE908471	ENSP00000362659	ENSG00000197122	542	9	533	542	SH2	151	233	0	0	0	0	0	0	83
357	BE908471	ENSP00000362659	ENSG00000197122	542	9	533	542	SH3_1	90	137	0	0	0	0	0	0	48
358	BE908471	ENSP00000362334	ENSG00000126067	201	48	153	201	Proteasome	3	183	0	0	0	0	30	30	151
364	DA122668	ENSP00000361264	ENSG00000107263	1095	107	529	636	RasGEF	837	1014	0	0	0	0	0	0	178
364	DA122668	ENSP00000361264	ENSG00000107263	1095	107	529	636	RasGEF_N	691	1045	0	0	0	0	0	0	355
372	BP276289	ENSP00000374455	ENSG00000161011	440	52	48	100	PB1	21	102	0	52	0	0	0	52	30
386	DA761161	ENSP00000249923	ENSG00000129083	953	64	0	64	Adaptin_N	18	550	0	0	0	46	0	46	487
386	DA761161	ENSP00000397873	ENSG00000129083	953	64	0	64	Adaptin_N	18	550	0	0	0	46	0	46	487
396	BU955750	ENSP00000335153	ENSG00000080824	854	94	609	703	HATPase_c	40	193	0	0	0	0	0	0	154
396	BU955750	ENSP00000335153	ENSG00000080824	854	94	609	703	HSP90	196	732	0	94	0	0	0	94	443
412	BQ292604	ENSP00000254719	ENSG00000132383	616	37	364	401	Rep_fac-A_C	461	606	0	0	0	0	0	0	146
412	BQ292604	ENSP00000254719	ENSG00000132383	616	37	364	401	tRNA_anti	197	286	0	0	0	0	0	0	90
416	CO245280	ENSP00000269593	ENSG00000141753	258	47	139	186	IGFBP	27	80	0	0	0	0	0	0	54
416	CO245280	ENSP00000269593	ENSG00000141753	258	47	139	186	Thyroglobulin_1	174	249	0	0	0	12	0	12	64
417	AW389291	ENSP00000378414	ENSG00000066117	515	20	337	357	SWIB	291	366	0	20	0	0	0	20	56
419	AL832395	ENSP00000295095	ENSG00000075884	475	158	0	158	PH	80	189	0	0	0	78	0	78	32
421	BG994562	ENSP00000355645	ENSG00000143632	377	96	152	248	Actin	4	377	0	96	0	0	0	96	278
422	BG994562	ENSP00000366395	ENSG00000162298	617	36	412	448	zf-C3HC4	291	329	0	0	0	0	0	0	39
424	AM746210	ENSP00000369134	ENSG00000131828	428	220	208	428	E1_dh	66	362	0	0	0	0	154	154	143
427	BC080632	ENSP00000252818	ENSG00000130522	347	266	12	278	bZIP_1	266	329	0	0	0	12	0	12	52
431	BX390952	ENSP00000278742	ENSG00000149418	855	33	245	278	Trypsin	615	849	0	0	0	0	0	0	235
433	AF133424	ENSP00000222120	ENSG00000105514	219	61	158	219	Ras	24	185	0	0	0	0	27	27	135
433	AF133424	ENSP00000466000	ENSG00000105514	219	61	158	219	Ras	24	185	0	0	0	0	27	27	135
434	AF133424	ENSP00000474560	ENSG00000138796	331	191	140	331	3HCDH	216	313	0	0	97	0	0	97	1
434	AF133424	ENSP00000474560	ENSG00000138796	331	191	140	331	3HCDH_N	29	214	0	0	0	0	74	74	112
458	BQ685262	ENSP00000362649	ENSG00000116478	482	187	0	187	Hist_deacetyl	17	320	0	0	0	170	0	170	134
460	DB033525	ENSP00000380998	ENSG00000131165	196	112	84	196	Snf7	3	173	0	0	0	0	89	89	82
464	BQ375829	ENSP00000262160	ENSG00000175387	467	30	339	369	MH1	37	171	0	0	0	0	0	0	135
464	BQ375829	ENSP00000262160	ENSG00000175387	467	30	339	369	MH2	268	445	0	30	0	0	0	30	148
464	BQ375829	ENSP00000384449	ENSG00000175387	467	30	339	369	MH1	37	171	0	0	0	0	0	0	135
464	BQ375829	ENSP00000384449	ENSG00000175387	467	30	339	369	MH2	268	445	0	30	0	0	0	30	148
471	DB063353	ENSP00000344193	ENSG00000129538	156	50	0	50	RnaseA	30	152	0	0	0	20	0	20	103
471	DB063353	ENSP00000381057	ENSG00000129538	156	50	0	50	RnaseA	30	152	0	0	0	20	0	20	103
471	DB063353	ENSP00000381060	ENSG00000129538	156	50	0	50	RnaseA	30	152	0	0	0	20	0	20	103
471	DB063353	ENSP00000399493	ENSG00000129538	156	50	0	50	RnaseA	30	152	0	0	0	20	0	20	103
473	AK075017	ENSP00000383719	ENSG00000160087	275	275	0	275	UQ_con	16	154	0	0	138	0	0	138	1
478	AW993767	ENSP00000392270	ENSG00000023734	350	20	274	294	WD40	4	170	0	0	0	0	0	0	167
490	CA487373	ENSP00000307567	ENSG00000172053	775	78	594	672	tRNA-synt_1c	263	563	0	0	0	0	0	0	301
490	CA487373	ENSP00000307567	ENSG00000172053	775	78	594	672	tRNA-synt_1c_C	565	752	0	78	0	0	0	78	110
513	DB281169	ENSP00000358866	ENSG00000196924	2647	69	2578	2647	CH	44	268	0	0	0	0	0	0	225
513	DB281169	ENSP00000358866	ENSG00000196924	2647	69	2578	2647	Filamin	471	1157	0	0	0	0	0	0	687
519	DA778521	ENSP00000258416	ENSG00000135930	245	23	0	23	IF4E	55	217	0	0	0	0	0	0	163
520	DA778521	ENSP00000262367	ENSG00000005339	2442	151	449	600	Bromodomain	1094	1180	0	0	0	0	0	0	87
520	DA778521	ENSP00000262367	ENSG00000005339	2442	151	449	600	Creb_binding	2016	2115	0	0	0	0	0	0	100
520	DA778521	ENSP00000262367	ENSG00000005339	2442	151	449	600	DUF902	1181	1241	0	0	0	0	0	0	61
520	DA778521	ENSP00000262367	ENSG00000005339	2442	151	449	600	KIX	587	667	0	0	0	13	0	13	68
520	DA778521	ENSP00000262367	ENSG00000005339	2442	151	449	600	zf-TAZ	432	1770	0	151	0	0	0	151	1188
526	BC004486	ENSP00000261714	ENSG00000108578	455	455	0	455	Peptidase_C1_2	5	451	0	0	446	0	0	446	1
527	AU143199	ENSP00000310572	ENSG00000087191	406	69	326	395	AAA	186	319	0	0	0	0	0	0	134
544	DA153624	ENSP00000353415	ENSG00000188191	381	59	0	59	cNMP_binding	156	364	0	0	0	0	0	0	209
544	DA153624	ENSP00000353415	ENSG00000188191	381	59	0	59	RIIa	25	62	0	0	0	34	0	34	4
544	DA153624	ENSP00000385349	ENSG00000188191	381	59	0	59	cNMP_binding	156	364	0	0	0	0	0	0	209
544	DA153624	ENSP00000385349	ENSG00000188191	381	59	0	59	RIIa	25	62	0	0	0	34	0	34	4
544	DA153624	ENSP00000385749	ENSG00000188191	381	59	0	59	cNMP_binding	156	364	0	0	0	0	0	0	209
544	DA153624	ENSP00000385749	ENSG00000188191	381	59	0	59	RIIa	25	62	0	0	0	34	0	34	4
544	DA153624	ENSP00000440449	ENSG00000188191	381	59	0	59	cNMP_binding	156	364	0	0	0	0	0	0	209
544	DA153624	ENSP00000440449	ENSG00000188191	381	59	0	59	RIIa	25	62	0	0	0	34	0	34	4
544	DA153624	ENSP00000444487	ENSG00000188191	381	59	0	59	cNMP_binding	156	364	0	0	0	0	0	0	209
544	DA153624	ENSP00000444487	ENSG00000188191	381	59	0	59	RIIa	25	62	0	0	0	34	0	34	4
559	BE140557	ENSP00000338934	ENSG00000092820	586	54	285	339	ERM	338	586	0	0	0	1	0	1	248
559	BE140557	ENSP00000338934	ENSG00000092820	586	54	285	339	FERM_C	210	299	0	0	0	0	14	14	76
559	BE140557	ENSP00000338934	ENSG00000092820	586	54	285	339	FERM_M	88	206	0	0	0	0	0	0	119
559	BE140557	ENSP00000338934	ENSG00000092820	586	54	285	339	FERM_N	9	86	0	0	0	0	0	0	78
559	BE140557	ENSP00000356042	ENSG00000092820	586	54	285	339	ERM	338	586	0	0	0	1	0	1	248
559	BE140557	ENSP00000356042	ENSG00000092820	586	54	285	339	FERM_C	210	299	0	0	0	0	14	14	76
559	BE140557	ENSP00000356042	ENSG00000092820	586	54	285	339	FERM_M	88	206	0	0	0	0	0	0	119
559	BE140557	ENSP00000356042	ENSG00000092820	586	54	285	339	FERM_N	9	86	0	0	0	0	0	0	78
562	AL711176	ENSP00000291386	ENSG00000160075	194	17	75	92	Ssu72	4	194	0	17	0	0	0	17	174
578	BQ876729	ENSP00000309629	ENSG00000172757	166	142	24	166	Cofilin_ADF	20	148	0	0	0	0	124	124	5
578	BQ876729	ENSP00000432660	ENSG00000172757	166	142	24	166	Cofilin_ADF	20	148	0	0	0	0	124	124	5
584	AI823740	ENSP00000380942	ENSG00000196914	1544	106	1103	1209	PDZ	73	145	0	0	0	0	0	0	73
584	AI823740	ENSP00000380942	ENSG00000196914	1544	106	1103	1209	RGS-like	368	558	0	0	0	0	0	0	191
584	AI823740	ENSP00000380942	ENSG00000196914	1544	106	1103	1209	RhoGEF	791	976	0	0	0	0	0	0	186
590	BG566103	ENSP00000348068	ENSG00000197249	418	78	340	418	Serpin	52	415	0	0	0	0	75	75	289
590	BG566103	ENSP00000376802	ENSG00000197249	418	78	340	418	Serpin	52	415	0	0	0	0	75	75	289
590	BG566103	ENSP00000376803	ENSG00000197249	418	78	340	418	Serpin	52	415	0	0	0	0	75	75	289
590	BG566103	ENSP00000385960	ENSG00000197249	418	78	340	418	Serpin	52	415	0	0	0	0	75	75	289
590	BG566103	ENSP00000390299	ENSG00000197249	418	78	340	418	Serpin	52	415	0	0	0	0	75	75	289
590	BG566103	ENSP00000408474	ENSG00000197249	418	78	340	418	Serpin	52	415	0	0	0	0	75	75	289
590	BG566103	ENSP00000416066	ENSG00000197249	418	78	340	418	Serpin	52	415	0	0	0	0	75	75	289
590	BG566103	ENSP00000416354	ENSG00000197249	418	78	340	418	Serpin	52	415	0	0	0	0	75	75	289
598	BM750642	ENSP00000291281	ENSG00000105287	878	112	374	486	C1_1	139	317	0	0	0	0	0	0	179
598	BM750642	ENSP00000291281	ENSG00000105287	878	112	374	486	PH	398	507	0	0	0	88	0	88	22
598	BM750642	ENSP00000291281	ENSG00000105287	878	112	374	486	Pkinase	553	807	0	0	0	0	0	0	255
598	BM750642	ENSP00000393978	ENSG00000105287	878	112	374	486	C1_1	139	317	0	0	0	0	0	0	179
598	BM750642	ENSP00000393978	ENSG00000105287	878	112	374	486	PH	398	507	0	0	0	88	0	88	22
598	BM750642	ENSP00000393978	ENSG00000105287	878	112	374	486	Pkinase	553	807	0	0	0	0	0	0	255
599	AM491360	ENSP00000303507	ENSG00000186716	1271	99	829	928	Bcr-Abl_Oligo	1	79	0	0	0	0	0	0	79
599	AM491360	ENSP00000303507	ENSG00000186716	1271	99	829	928	C2	913	1000	0	0	0	15	0	15	73
599	AM491360	ENSP00000303507	ENSG00000186716	1271	99	829	928	PH	702	866	0	0	0	0	37	37	128
599	AM491360	ENSP00000303507	ENSG00000186716	1271	99	829	928	RhoGAP	1068	1220	0	0	0	0	0	0	153
599	AM491360	ENSP00000303507	ENSG00000186716	1271	99	829	928	RhoGEF	502	690	0	0	0	0	0	0	189
600	AM491360	ENSP00000361423	ENSG00000097007	1149	162	104	266	Pkinase_Tyr	242	493	0	0	0	24	0	24	228
600	AM491360	ENSP00000361423	ENSG00000097007	1149	162	104	266	SH2	127	202	0	0	75	0	0	75	1
600	AM491360	ENSP00000361423	ENSG00000097007	1149	162	104	266	SH3_1	67	113	0	0	0	0	9	9	38
601	EU216064	ENSP00000303507	ENSG00000186716	1271	501	0	501	Bcr-Abl_Oligo	1	79	0	0	78	0	0	78	1
601	EU216064	ENSP00000303507	ENSG00000186716	1271	501	0	501	C2	913	1000	0	0	0	0	0	0	88
601	EU216064	ENSP00000303507	ENSG00000186716	1271	501	0	501	PH	702	866	0	0	0	0	0	0	165
601	EU216064	ENSP00000303507	ENSG00000186716	1271	501	0	501	RhoGAP	1068	1220	0	0	0	0	0	0	153
601	EU216064	ENSP00000303507	ENSG00000186716	1271	501	0	501	RhoGEF	502	690	0	0	0	0	0	0	189
602	EU216064	ENSP00000361423	ENSG00000097007	1149	24	75	99	Pkinase_Tyr	242	493	0	0	0	0	0	0	252
602	EU216064	ENSP00000361423	ENSG00000097007	1149	24	75	99	SH2	127	202	0	0	0	0	0	0	76
602	EU216064	ENSP00000361423	ENSG00000097007	1149	24	75	99	SH3_1	67	113	0	24	0	0	0	24	23
603	DQ912589	ENSP00000303507	ENSG00000186716	1271	35	868	903	Bcr-Abl_Oligo	1	79	0	0	0	0	0	0	79
603	DQ912589	ENSP00000303507	ENSG00000186716	1271	35	868	903	C2	913	1000	0	0	0	0	0	0	88
603	DQ912589	ENSP00000303507	ENSG00000186716	1271	35	868	903	PH	702	866	0	0	0	0	0	0	165
603	DQ912589	ENSP00000303507	ENSG00000186716	1271	35	868	903	RhoGAP	1068	1220	0	0	0	0	0	0	153
603	DQ912589	ENSP00000303507	ENSG00000186716	1271	35	868	903	RhoGEF	502	690	0	0	0	0	0	0	189
604	DQ912589	ENSP00000361423	ENSG00000097007	1149	23	293	316	Pkinase_Tyr	242	493	0	23	0	0	0	23	229
604	DQ912589	ENSP00000361423	ENSG00000097007	1149	23	293	316	SH2	127	202	0	0	0	0	0	0	76
604	DQ912589	ENSP00000361423	ENSG00000097007	1149	23	293	316	SH3_1	67	113	0	0	0	0	0	0	47
605	M19730	ENSP00000303507	ENSG00000186716	1271	138	288	426	Bcr-Abl_Oligo	1	79	0	0	0	0	0	0	79
605	M19730	ENSP00000303507	ENSG00000186716	1271	138	288	426	C2	913	1000	0	0	0	0	0	0	88
605	M19730	ENSP00000303507	ENSG00000186716	1271	138	288	426	PH	702	866	0	0	0	0	0	0	165
605	M19730	ENSP00000303507	ENSG00000186716	1271	138	288	426	RhoGAP	1068	1220	0	0	0	0	0	0	153
605	M19730	ENSP00000303507	ENSG00000186716	1271	138	288	426	RhoGEF	502	690	0	0	0	0	0	0	189
606	M19730	ENSP00000361423	ENSG00000097007	1149	24	46	70	Pkinase_Tyr	242	493	0	0	0	0	0	0	252
606	M19730	ENSP00000361423	ENSG00000097007	1149	24	46	70	SH2	127	202	0	0	0	0	0	0	76
606	M19730	ENSP00000361423	ENSG00000097007	1149	24	46	70	SH3_1	67	113	0	0	0	3	0	3	44
607	AJ131467	ENSP00000303507	ENSG00000186716	1271	99	803	902	Bcr-Abl_Oligo	1	79	0	0	0	0	0	0	79
607	AJ131467	ENSP00000303507	ENSG00000186716	1271	99	803	902	C2	913	1000	0	0	0	0	0	0	88
607	AJ131467	ENSP00000303507	ENSG00000186716	1271	99	803	902	PH	702	866	0	0	0	0	63	63	102
607	AJ131467	ENSP00000303507	ENSG00000186716	1271	99	803	902	RhoGAP	1068	1220	0	0	0	0	0	0	153
607	AJ131467	ENSP00000303507	ENSG00000186716	1271	99	803	902	RhoGEF	502	690	0	0	0	0	0	0	189
608	AJ131467	ENSP00000361423	ENSG00000097007	1149	207	46	253	Pkinase_Tyr	242	493	0	0	0	11	0	11	241
608	AJ131467	ENSP00000361423	ENSG00000097007	1149	207	46	253	SH2	127	202	0	0	75	0	0	75	1
608	AJ131467	ENSP00000361423	ENSG00000097007	1149	207	46	253	SH3_1	67	113	0	0	46	0	0	46	1
609	AJ131466	ENSP00000303507	ENSG00000186716	1271	124	803	927	Bcr-Abl_Oligo	1	79	0	0	0	0	0	0	79
609	AJ131466	ENSP00000303507	ENSG00000186716	1271	124	803	927	C2	913	1000	0	0	0	14	0	14	74
609	AJ131466	ENSP00000303507	ENSG00000186716	1271	124	803	927	PH	702	866	0	0	0	0	63	63	102
609	AJ131466	ENSP00000303507	ENSG00000186716	1271	124	803	927	RhoGAP	1068	1220	0	0	0	0	0	0	153
609	AJ131466	ENSP00000303507	ENSG00000186716	1271	124	803	927	RhoGEF	502	690	0	0	0	0	0	0	189
610	AJ131466	ENSP00000361423	ENSG00000097007	1149	207	46	253	Pkinase_Tyr	242	493	0	0	0	11	0	11	241
610	AJ131466	ENSP00000361423	ENSG00000097007	1149	207	46	253	SH2	127	202	0	0	75	0	0	75	1
610	AJ131466	ENSP00000361423	ENSG00000097007	1149	207	46	253	SH3_1	67	113	0	0	46	0	0	46	1
611	AM491361	ENSP00000303507	ENSG00000186716	1271	152	275	427	Bcr-Abl_Oligo	1	79	0	0	0	0	0	0	79
611	AM491361	ENSP00000303507	ENSG00000186716	1271	152	275	427	C2	913	1000	0	0	0	0	0	0	88
611	AM491361	ENSP00000303507	ENSG00000186716	1271	152	275	427	PH	702	866	0	0	0	0	0	0	165
611	AM491361	ENSP00000303507	ENSG00000186716	1271	152	275	427	RhoGAP	1068	1220	0	0	0	0	0	0	153
611	AM491361	ENSP00000303507	ENSG00000186716	1271	152	275	427	RhoGEF	502	690	0	0	0	0	0	0	189
612	AM491361	ENSP00000361423	ENSG00000097007	1149	162	104	266	Pkinase_Tyr	242	493	0	0	0	24	0	24	228
612	AM491361	ENSP00000361423	ENSG00000097007	1149	162	104	266	SH2	127	202	0	0	75	0	0	75	1
612	AM491361	ENSP00000361423	ENSG00000097007	1149	162	104	266	SH3_1	67	113	0	0	0	0	9	9	38
613	AM491359	ENSP00000303507	ENSG00000186716	1271	74	829	903	Bcr-Abl_Oligo	1	79	0	0	0	0	0	0	79
613	AM491359	ENSP00000303507	ENSG00000186716	1271	74	829	903	C2	913	1000	0	0	0	0	0	0	88
613	AM491359	ENSP00000303507	ENSG00000186716	1271	74	829	903	PH	702	866	0	0	0	0	37	37	128
613	AM491359	ENSP00000303507	ENSG00000186716	1271	74	829	903	RhoGAP	1068	1220	0	0	0	0	0	0	153
613	AM491359	ENSP00000303507	ENSG00000186716	1271	74	829	903	RhoGEF	502	690	0	0	0	0	0	0	189
614	AM491359	ENSP00000361423	ENSG00000097007	1149	162	104	266	Pkinase_Tyr	242	493	0	0	0	24	0	24	228
614	AM491359	ENSP00000361423	ENSG00000097007	1149	162	104	266	SH2	127	202	0	0	75	0	0	75	1
614	AM491359	ENSP00000361423	ENSG00000097007	1149	162	104	266	SH3_1	67	113	0	0	0	0	9	9	38
615	AM491362	ENSP00000303507	ENSG00000186716	1271	365	275	640	Bcr-Abl_Oligo	1	79	0	0	0	0	0	0	79
615	AM491362	ENSP00000303507	ENSG00000186716	1271	365	275	640	C2	913	1000	0	0	0	0	0	0	88
615	AM491362	ENSP00000303507	ENSG00000186716	1271	365	275	640	PH	702	866	0	0	0	0	0	0	165
615	AM491362	ENSP00000303507	ENSG00000186716	1271	365	275	640	RhoGAP	1068	1220	0	0	0	0	0	0	153
615	AM491362	ENSP00000303507	ENSG00000186716	1271	365	275	640	RhoGEF	502	690	0	0	0	138	0	138	51
616	AM491362	ENSP00000361423	ENSG00000097007	1149	220	46	266	Pkinase_Tyr	242	493	0	0	0	24	0	24	228
616	AM491362	ENSP00000361423	ENSG00000097007	1149	220	46	266	SH2	127	202	0	0	75	0	0	75	1
616	AM491362	ENSP00000361423	ENSG00000097007	1149	220	46	266	SH3_1	67	113	0	0	46	0	0	46	1
617	AF113911	ENSP00000303507	ENSG00000186716	1271	151	275	426	Bcr-Abl_Oligo	1	79	0	0	0	0	0	0	79
617	AF113911	ENSP00000303507	ENSG00000186716	1271	151	275	426	C2	913	1000	0	0	0	0	0	0	88
617	AF113911	ENSP00000303507	ENSG00000186716	1271	151	275	426	PH	702	866	0	0	0	0	0	0	165
617	AF113911	ENSP00000303507	ENSG00000186716	1271	151	275	426	RhoGAP	1068	1220	0	0	0	0	0	0	153
617	AF113911	ENSP00000303507	ENSG00000186716	1271	151	275	426	RhoGEF	502	690	0	0	0	0	0	0	189
618	AF113911	ENSP00000361423	ENSG00000097007	1149	207	46	253	Pkinase_Tyr	242	493	0	0	0	11	0	11	241
618	AF113911	ENSP00000361423	ENSG00000097007	1149	207	46	253	SH2	127	202	0	0	75	0	0	75	1
618	AF113911	ENSP00000361423	ENSG00000097007	1149	207	46	253	SH3_1	67	113	0	0	46	0	0	46	1
619	DQ912588	ENSP00000303507	ENSG00000186716	1271	56	371	427	Bcr-Abl_Oligo	1	79	0	0	0	0	0	0	79
619	DQ912588	ENSP00000303507	ENSG00000186716	1271	56	371	427	C2	913	1000	0	0	0	0	0	0	88
619	DQ912588	ENSP00000303507	ENSG00000186716	1271	56	371	427	PH	702	866	0	0	0	0	0	0	165
619	DQ912588	ENSP00000303507	ENSG00000186716	1271	56	371	427	RhoGAP	1068	1220	0	0	0	0	0	0	153
619	DQ912588	ENSP00000303507	ENSG00000186716	1271	56	371	427	RhoGEF	502	690	0	0	0	0	0	0	189
620	DQ912588	ENSP00000361423	ENSG00000097007	1149	23	293	316	Pkinase_Tyr	242	493	0	23	0	0	0	23	229
620	DQ912588	ENSP00000361423	ENSG00000097007	1149	23	293	316	SH2	127	202	0	0	0	0	0	0	76
620	DQ912588	ENSP00000361423	ENSG00000097007	1149	23	293	316	SH3_1	67	113	0	0	0	0	0	0	47
621	DQ898314	ENSP00000303507	ENSG00000186716	1271	23	879	902	Bcr-Abl_Oligo	1	79	0	0	0	0	0	0	79
621	DQ898314	ENSP00000303507	ENSG00000186716	1271	23	879	902	C2	913	1000	0	0	0	0	0	0	88
621	DQ898314	ENSP00000303507	ENSG00000186716	1271	23	879	902	PH	702	866	0	0	0	0	0	0	165
621	DQ898314	ENSP00000303507	ENSG00000186716	1271	23	879	902	RhoGAP	1068	1220	0	0	0	0	0	0	153
621	DQ898314	ENSP00000303507	ENSG00000186716	1271	23	879	902	RhoGEF	502	690	0	0	0	0	0	0	189
622	DQ898314	ENSP00000361423	ENSG00000097007	1149	24	202	226	Pkinase_Tyr	242	493	0	0	0	0	0	0	252
622	DQ898314	ENSP00000361423	ENSG00000097007	1149	24	202	226	SH2	127	202	0	0	0	0	0	0	76
622	DQ898314	ENSP00000361423	ENSG00000097007	1149	24	202	226	SH3_1	67	113	0	0	0	0	0	0	47
623	DQ912590	ENSP00000303507	ENSG00000186716	1271	60	868	928	Bcr-Abl_Oligo	1	79	0	0	0	0	0	0	79
623	DQ912590	ENSP00000303507	ENSG00000186716	1271	60	868	928	C2	913	1000	0	0	0	15	0	15	73
623	DQ912590	ENSP00000303507	ENSG00000186716	1271	60	868	928	PH	702	866	0	0	0	0	0	0	165
623	DQ912590	ENSP00000303507	ENSG00000186716	1271	60	868	928	RhoGAP	1068	1220	0	0	0	0	0	0	153
623	DQ912590	ENSP00000303507	ENSG00000186716	1271	60	868	928	RhoGEF	502	690	0	0	0	0	0	0	189
624	DQ912590	ENSP00000361423	ENSG00000097007	1149	23	293	316	Pkinase_Tyr	242	493	0	23	0	0	0	23	229
624	DQ912590	ENSP00000361423	ENSG00000097007	1149	23	293	316	SH2	127	202	0	0	0	0	0	0	76
624	DQ912590	ENSP00000361423	ENSG00000097007	1149	23	293	316	SH3_1	67	113	0	0	0	0	0	0	47
625	EF423615	ENSP00000303507	ENSG00000186716	1271	32	861	893	Bcr-Abl_Oligo	1	79	0	0	0	0	0	0	79
625	EF423615	ENSP00000303507	ENSG00000186716	1271	32	861	893	C2	913	1000	0	0	0	0	0	0	88
625	EF423615	ENSP00000303507	ENSG00000186716	1271	32	861	893	PH	702	866	0	0	0	0	5	5	160
625	EF423615	ENSP00000303507	ENSG00000186716	1271	32	861	893	RhoGAP	1068	1220	0	0	0	0	0	0	153
625	EF423615	ENSP00000303507	ENSG00000186716	1271	32	861	893	RhoGEF	502	690	0	0	0	0	0	0	189
626	EF423615	ENSP00000361423	ENSG00000097007	1149	73	46	119	Pkinase_Tyr	242	493	0	0	0	0	0	0	252
626	EF423615	ENSP00000361423	ENSG00000097007	1149	73	46	119	SH2	127	202	0	0	0	0	0	0	76
626	EF423615	ENSP00000361423	ENSG00000097007	1149	73	46	119	SH3_1	67	113	0	0	46	0	0	46	1
627	BC050625	ENSP00000366525	ENSG00000087086	175	16	0	16	Ferritin	14	155	0	0	0	2	0	2	140
637	AI377096	ENSP00000265062	ENSG00000075785	207	102	0	102	Ras	10	175	0	0	0	92	0	92	74
638	AI377096	ENSP00000343745	ENSG00000100697	1922	1	1921	1922	PAZ	881	1055	0	0	0	0	0	0	175
638	AI377096	ENSP00000343745	ENSG00000100697	1922	1	1921	1922	Ribonuclease_3	1303	1814	0	0	0	0	0	0	512
638	AI377096	ENSP00000376783	ENSG00000100697	1922	1	1921	1922	PAZ	881	1055	0	0	0	0	0	0	175
638	AI377096	ENSP00000376783	ENSG00000100697	1922	1	1921	1922	Ribonuclease_3	1303	1814	0	0	0	0	0	0	512
638	AI377096	ENSP00000435681	ENSG00000100697	1922	1	1921	1922	PAZ	881	1055	0	0	0	0	0	0	175
638	AI377096	ENSP00000435681	ENSG00000100697	1922	1	1921	1922	Ribonuclease_3	1303	1814	0	0	0	0	0	0	512
638	AI377096	ENSP00000437256	ENSG00000100697	1922	1	1921	1922	PAZ	881	1055	0	0	0	0	0	0	175
638	AI377096	ENSP00000437256	ENSG00000100697	1922	1	1921	1922	Ribonuclease_3	1303	1814	0	0	0	0	0	0	512
641	BM712054	ENSP00000381273	ENSG00000244752	205	48	0	48	Crystall	100	108	0	0	0	0	0	0	9
642	BM712054	ENSP00000366936	ENSG00000107338	509	108	401	509	SH2	410	485	0	0	75	0	0	75	1
644	DA892965	ENSP00000264447	ENSG00000075292	1978	100	793	893	RRM_1	678	737	0	0	0	0	0	0	60
644	DA892965	ENSP00000386433	ENSG00000075292	1978	100	793	893	RRM_1	678	737	0	0	0	0	0	0	60
646	DB231778	ENSP00000296861	ENSG00000146072	655	88	0	88	Death	416	498	0	0	0	0	0	0	83
647	DA592743	ENSP00000380227	ENSG00000115232	1032	32	74	106	FG-GAP	306	403	0	0	0	0	0	0	98
647	DA592743	ENSP00000380227	ENSG00000115232	1032	32	74	106	Integrin_alpha2	463	911	0	0	0	0	0	0	449
648	DA592743	ENSP00000368884	ENSG00000177189	740	164	23	187	Pkinase	68	679	0	0	0	119	0	119	493
648	DA592743	ENSP00000368884	ENSG00000177189	740	164	23	187	Pkinase_C	350	389	0	0	0	0	0	0	40
660	BC005866	ENSP00000231790	ENSG00000076242	756	394	362	756	DNA_mis_repair	216	335	0	0	0	0	0	0	120
660	BC005866	ENSP00000231790	ENSG00000076242	756	394	362	756	HATPase_c	23	154	0	0	0	0	0	0	132
664	DW414072	ENSP00000313391	ENSG00000153071	770	36	726	762	PID	50	176	0	0	0	0	0	0	127
676	DA262042	ENSP00000348273	ENSG00000197971	304	112	192	304	Myelin_MBP	149	304	0	0	0	0	0	0	156
676	DA262042	ENSP00000462223	ENSG00000197971	304	112	192	304	Myelin_MBP	149	304	0	0	0	0	0	0	156
681	DA094310	ENSP00000354398	ENSG00000108669	398	49	8	57	PH	261	377	0	0	0	0	0	0	117
681	DA094310	ENSP00000354398	ENSG00000108669	398	49	8	57	Sec7	57	244	0	0	0	0	0	0	188
681	DA094310	ENSP00000389095	ENSG00000108669	398	49	8	57	PH	261	377	0	0	0	0	0	0	117
681	DA094310	ENSP00000389095	ENSG00000108669	398	49	8	57	Sec7	57	244	0	0	0	0	0	0	188
682	DA094310	ENSP00000261205	ENSG00000067715	422	18	92	110	C2	159	378	0	0	0	0	0	0	220
682	DA094310	ENSP00000376932	ENSG00000067715	422	18	92	110	C2	159	378	0	0	0	0	0	0	220
682	DA094310	ENSP00000447575	ENSG00000067715	422	18	92	110	C2	159	378	0	0	0	0	0	0	220
684	DA081548	ENSP00000381518	ENSG00000143995	463	55	320	375	Homeobox	273	330	0	0	0	0	10	10	48
685	S60260	ENSP00000400591	ENSG00000182004	92	48	0	48	LSM	23	89	0	0	0	25	0	25	42
686	S60260	ENSP00000318602	ENSG00000099256	225	22	113	135	Pribosyltran	42	171	0	22	0	0	0	22	108
701	BC014208	ENSP00000262854	ENSG00000086758	4374	474	2051	2525	HECT	4067	4374	0	0	0	0	0	0	308
701	BC014208	ENSP00000262854	ENSG00000086758	4374	474	2051	2525	UBA	1317	1352	0	0	0	0	0	0	36
701	BC014208	ENSP00000262854	ENSG00000086758	4374	474	2051	2525	WWE	1611	1679	0	0	0	0	0	0	69
701	BC014208	ENSP00000340648	ENSG00000086758	4374	474	2051	2525	HECT	4067	4374	0	0	0	0	0	0	308
701	BC014208	ENSP00000340648	ENSG00000086758	4374	474	2051	2525	UBA	1317	1352	0	0	0	0	0	0	36
701	BC014208	ENSP00000340648	ENSG00000086758	4374	474	2051	2525	WWE	1611	1679	0	0	0	0	0	0	69
703	AW955870	ENSP00000261405	ENSG00000110799	2813	129	2471	2600	VWA	1658	1691	0	0	0	0	0	0	34
704	AW955870	ENSP00000346839	ENSG00000115414	2477	69	2383	2452	fn1	308	555	0	0	0	0	0	0	248
704	AW955870	ENSP00000346839	ENSG00000115414	2477	69	2383	2452	fn2	360	461	0	0	0	0	0	0	102
704	AW955870	ENSP00000346839	ENSG00000115414	2477	69	2383	2452	fn3	1633	1804	0	0	0	0	0	0	172
705	BX101889	ENSP00000369375	ENSG00000120156	1124	207	255	462	fn3	544	724	0	0	0	0	0	0	181
705	BX101889	ENSP00000369375	ENSG00000120156	1124	207	255	462	Pkinase_Tyr	824	1092	0	0	0	0	0	0	269
717	AB038155	ENSP00000316032	ENSG00000110713	1800	470	0	470	Nucleoporin2	740	880	0	0	0	0	0	0	141
717	AB038155	ENSP00000316032	ENSG00000110713	1800	470	0	470	Nup96	1329	1628	0	0	0	0	0	0	300
718	AB038155	ENSP00000376322	ENSG00000128714	343	82	261	343	Homeobox	277	333	0	0	56	0	0	56	1
727	AA425586	ENSP00000268379	ENSG00000140740	453	83	111	194	Peptidase_M16	48	194	0	0	0	0	0	0	147
727	AA425586	ENSP00000268379	ENSG00000140740	453	83	111	194	Peptidase_M16_C	199	378	0	0	0	0	0	0	180
734	BC112920	ENSP00000227378	ENSG00000109971	646	278	368	646	HSP70	6	612	0	0	0	0	244	244	363
734	BC112920	ENSP00000432083	ENSG00000109971	646	278	368	646	HSP70	6	612	0	0	0	0	244	244	363
734	BC112920	ENSP00000437125	ENSG00000109971	646	278	368	646	HSP70	6	612	0	0	0	0	244	244	363
737	BQ063739	ENSP00000261991	ENSG00000100784	807	35	0	35	Pkinase	49	687	0	0	0	0	0	0	639
737	BQ063739	ENSP00000261991	ENSG00000100784	807	35	0	35	Pkinase_C	338	381	0	0	0	0	0	0	44
738	BQ063739	ENSP00000328690	ENSG00000089737	804	174	240	414	DEAD	216	516	0	174	0	0	0	174	127
738	BQ063739	ENSP00000328690	ENSG00000089737	804	174	240	414	Helicase_C	605	682	0	0	0	0	0	0	78
739	S72620	ENSP00000400142	ENSG00000182944	661	28	242	270	RRM_1	363	441	0	0	0	0	0	0	79
739	S72620	ENSP00000400142	ENSG00000182944	661	28	242	270	zf-RanBP	518	549	0	0	0	0	0	0	32
741	AF327066	ENSP00000400142	ENSG00000182944	661	266	5	271	RRM_1	363	441	0	0	0	0	0	0	79
741	AF327066	ENSP00000400142	ENSG00000182944	661	266	5	271	zf-RanBP	518	549	0	0	0	0	0	0	32
743	EU487217	ENSP00000400142	ENSG00000182944	661	265	5	270	RRM_1	363	441	0	0	0	0	0	0	79
743	EU487217	ENSP00000400142	ENSG00000182944	661	265	5	270	zf-RanBP	518	549	0	0	0	0	0	0	32
748	DA585128	ENSP00000297689	ENSG00000165030	462	73	0	73	bZIP_2	72	125	0	0	0	1	0	1	53
753	BU949373	ENSP00000319756	ENSG00000111077	1419	54	1365	1419	SH2	1140	1232	0	0	0	0	0	0	93
754	BU949373	ENSP00000431872	ENSG00000133112	172	96	0	96	TCTP	1	169	0	0	0	95	0	95	74
761	AW498673	ENSP00000374069	ENSG00000155093	1015	17	38	55	Y_phosphatase	770	1004	0	0	0	0	0	0	235
762	AW498673	ENSP00000353415	ENSG00000188191	381	104	59	163	cNMP_binding	156	364	0	0	0	7	0	7	202
762	AW498673	ENSP00000353415	ENSG00000188191	381	104	59	163	RIIa	25	62	0	0	0	0	3	3	35
762	AW498673	ENSP00000385349	ENSG00000188191	381	104	59	163	cNMP_binding	156	364	0	0	0	7	0	7	202
762	AW498673	ENSP00000385349	ENSG00000188191	381	104	59	163	RIIa	25	62	0	0	0	0	3	3	35
762	AW498673	ENSP00000385749	ENSG00000188191	381	104	59	163	cNMP_binding	156	364	0	0	0	7	0	7	202
762	AW498673	ENSP00000385749	ENSG00000188191	381	104	59	163	RIIa	25	62	0	0	0	0	3	3	35
762	AW498673	ENSP00000440449	ENSG00000188191	381	104	59	163	cNMP_binding	156	364	0	0	0	7	0	7	202
762	AW498673	ENSP00000440449	ENSG00000188191	381	104	59	163	RIIa	25	62	0	0	0	0	3	3	35
762	AW498673	ENSP00000444487	ENSG00000188191	381	104	59	163	cNMP_binding	156	364	0	0	0	7	0	7	202
762	AW498673	ENSP00000444487	ENSG00000188191	381	104	59	163	RIIa	25	62	0	0	0	0	3	3	35
765	DA676009	ENSP00000424913	ENSG00000249437	1241	23	38	61	BIR	63	346	0	0	0	0	0	0	284
765	DA676009	ENSP00000428363	ENSG00000249437	1241	23	38	61	BIR	63	346	0	0	0	0	0	0	284
766	DA676009	ENSP00000297689	ENSG00000165030	462	121	0	121	bZIP_2	72	125	0	0	0	49	0	49	5
768	BF081959	ENSP00000349259	ENSG00000115306	2364	45	2093	2138	PH	2198	2307	0	0	0	0	0	0	110
793	Z35761	ENSP00000379658	ENSG00000139083	452	154	0	154	Ets	338	422	0	0	0	0	0	0	85
793	Z35761	ENSP00000379658	ENSG00000139083	452	154	0	154	SAM_PNT	38	124	0	0	86	0	0	86	1
794	Z35761	ENSP00000361423	ENSG00000097007	1149	28	46	74	Pkinase_Tyr	242	493	0	0	0	0	0	0	252
794	Z35761	ENSP00000361423	ENSG00000097007	1149	28	46	74	SH2	127	202	0	0	0	0	0	0	76
794	Z35761	ENSP00000361423	ENSG00000097007	1149	28	46	74	SH3_1	67	113	0	0	0	7	0	7	40
815	BQ438570	ENSP00000429986	ENSG00000120533	101	76	0	76	EnY2	11	96	0	0	0	65	0	65	21
816	BQ438570	ENSP00000348708	ENSG00000151461	1272	40	80	120	MIF4G	758	773	0	0	0	0	0	0	16
816	BQ438570	ENSP00000348708	ENSG00000151461	1272	40	80	120	Upf2	1038	1218	0	0	0	0	0	0	181
816	BQ438570	ENSP00000350221	ENSG00000151461	1272	40	80	120	MIF4G	758	773	0	0	0	0	0	0	16
816	BQ438570	ENSP00000350221	ENSG00000151461	1272	40	80	120	Upf2	1038	1218	0	0	0	0	0	0	181
816	BQ438570	ENSP00000380244	ENSG00000151461	1272	40	80	120	MIF4G	758	773	0	0	0	0	0	0	16
816	BQ438570	ENSP00000380244	ENSG00000151461	1272	40	80	120	Upf2	1038	1218	0	0	0	0	0	0	181
848	DA496129	ENSP00000397435	ENSG00000102804	1073	36	146	182	TSC22	988	1047	0	0	0	0	0	0	60
858	BE830705	ENSP00000324172	ENSG00000157087	1243	22	1221	1243	Cation_ATPase_C	902	1084	0	0	0	0	0	0	183
858	BE830705	ENSP00000324172	ENSG00000157087	1243	22	1221	1243	Cation_ATPase_N	48	118	0	0	0	0	0	0	71
858	BE830705	ENSP00000324172	ENSG00000157087	1243	22	1221	1243	E1-E2_ATPase	156	489	0	0	0	0	0	0	334
858	BE830705	ENSP00000324172	ENSG00000157087	1243	22	1221	1243	Hydrolase	675	832	0	0	0	0	0	0	158
858	BE830705	ENSP00000353414	ENSG00000157087	1243	22	1221	1243	Cation_ATPase_C	902	1084	0	0	0	0	0	0	183
858	BE830705	ENSP00000353414	ENSG00000157087	1243	22	1221	1243	Cation_ATPase_N	48	118	0	0	0	0	0	0	71
858	BE830705	ENSP00000353414	ENSG00000157087	1243	22	1221	1243	E1-E2_ATPase	156	489	0	0	0	0	0	0	334
858	BE830705	ENSP00000353414	ENSG00000157087	1243	22	1221	1243	Hydrolase	675	832	0	0	0	0	0	0	158
859	CN262853	ENSP00000346694	ENSG00000122566	353	148	0	148	RRM_1	92	114	0	0	22	0	0	22	1
873	AA431916	ENSP00000263645	ENSG00000110651	236	97	99	196	Tetraspannin	9	230	0	97	0	0	0	97	125
874	AA431916	ENSP00000335203	ENSG00000130770	106	70	18	88	IATP	1	93	0	70	0	0	0	70	23
877	CR993092	ENSP00000398597	ENSG00000223496	272	73	2	75	RNase_PH	35	175	0	0	0	40	0	40	101
880	DC377192	ENSP00000369716	ENSG00000170004	2059	50	1123	1173	Chromo	539	683	0	0	0	0	0	0	145
880	DC377192	ENSP00000369716	ENSG00000170004	2059	50	1123	1173	Helicase_C	1094	1174	0	50	0	0	0	50	31
880	DC377192	ENSP00000369716	ENSG00000170004	2059	50	1123	1173	PHD	381	503	0	0	0	0	0	0	123
880	DC377192	ENSP00000369716	ENSG00000170004	2059	50	1123	1173	SNF2_N	739	1033	0	0	0	0	0	0	295
887	CN412349	ENSP00000295797	ENSG00000163558	596	105	0	105	C1_1	141	193	0	0	0	0	0	0	53
887	CN412349	ENSP00000295797	ENSG00000163558	596	105	0	105	PB1	25	107	0	0	0	80	0	80	3
887	CN412349	ENSP00000295797	ENSG00000163558	596	105	0	105	Pkinase	254	522	0	0	0	0	0	0	269
887	CN412349	ENSP00000295797	ENSG00000163558	596	105	0	105	Pkinase_C	542	588	0	0	0	0	0	0	47
891	DA448973	ENSP00000216160	ENSG00000100324	504	46	11	57	PP2C	69	334	0	0	0	0	0	0	266
896	DA459346	ENSP00000393596	ENSG00000115760	4857	51	1214	1265	BIR	261	331	0	0	0	0	0	0	71
897	BE837730	ENSP00000320866	ENSG00000179218	417	44	142	186	Calreticulin	21	332	0	44	0	0	0	44	268
898	BE837730	ENSP00000229854	ENSG00000112118	808	50	559	609	MCM	280	654	0	50	0	0	0	50	325
904	BP294362	ENSP00000278407	ENSG00000149131	500	35	431	466	Serpin	144	498	0	35	0	0	0	35	320
910	X98708	ENSP00000330382	ENSG00000100311	241	20	21	41	PDGF	97	180	0	0	0	0	0	0	84
910	X98708	ENSP00000330382	ENSG00000100311	241	20	21	41	PDGF_N	21	96	0	0	0	0	0	0	76
912	Y15915	ENSP00000330382	ENSG00000100311	241	21	21	42	PDGF	97	180	0	0	0	0	0	0	84
912	Y15915	ENSP00000330382	ENSG00000100311	241	21	21	42	PDGF_N	21	96	0	0	0	0	0	0	76
914	Y15919	ENSP00000330382	ENSG00000100311	241	21	21	42	PDGF	97	180	0	0	0	0	0	0	84
914	Y15919	ENSP00000330382	ENSG00000100311	241	21	21	42	PDGF_N	21	96	0	0	0	0	0	0	76
916	Y15913	ENSP00000330382	ENSG00000100311	241	21	21	42	PDGF	97	180	0	0	0	0	0	0	84
916	Y15913	ENSP00000330382	ENSG00000100311	241	21	21	42	PDGF_N	21	96	0	0	0	0	0	0	76
918	Y15916	ENSP00000330382	ENSG00000100311	241	21	21	42	PDGF	97	180	0	0	0	0	0	0	84
918	Y15916	ENSP00000330382	ENSG00000100311	241	21	21	42	PDGF_N	21	96	0	0	0	0	0	0	76
920	Y15918	ENSP00000330382	ENSG00000100311	241	26	21	47	PDGF	97	180	0	0	0	0	0	0	84
920	Y15918	ENSP00000330382	ENSG00000100311	241	26	21	47	PDGF_N	21	96	0	0	0	0	0	0	76
922	Y08643	ENSP00000330382	ENSG00000100311	241	108	21	129	PDGF	97	180	0	0	0	32	0	32	52
922	Y08643	ENSP00000330382	ENSG00000100311	241	108	21	129	PDGF_N	21	96	0	0	75	0	0	75	1
924	Y15921	ENSP00000330382	ENSG00000100311	241	108	21	129	PDGF	97	180	0	0	0	32	0	32	52
924	Y15921	ENSP00000330382	ENSG00000100311	241	108	21	129	PDGF_N	21	96	0	0	75	0	0	75	1
926	Y15917	ENSP00000330382	ENSG00000100311	241	21	21	42	PDGF	97	180	0	0	0	0	0	0	84
926	Y15917	ENSP00000330382	ENSG00000100311	241	21	21	42	PDGF_N	21	96	0	0	0	0	0	0	76
934	CT004488	ENSP00000419923	ENSG00000067082	283	189	34	223	zf-C2H2	260	282	0	0	0	0	0	0	23
942	DA212125	ENSP00000350310	ENSG00000058668	1205	15	1103	1118	Cation_ATPase_C	867	1049	0	0	0	0	0	0	183
942	DA212125	ENSP00000350310	ENSG00000058668	1205	15	1103	1118	Cation_ATPase_N	46	116	0	0	0	0	0	0	71
942	DA212125	ENSP00000350310	ENSG00000058668	1205	15	1103	1118	E1-E2_ATPase	154	455	0	0	0	0	0	0	302
942	DA212125	ENSP00000350310	ENSG00000058668	1205	15	1103	1118	Hydrolase	577	797	0	0	0	0	0	0	221
946	DA335910	ENSP00000216487	ENSG00000100599	985	48	123	171	VPS9	739	842	0	0	0	0	0	0	104
962	DQ437655	ENSP00000436786	ENSG00000118058	3972	70	1444	1514	FYRC	3666	3749	0	0	0	0	0	0	84
962	DQ437655	ENSP00000436786	ENSG00000118058	3972	70	1444	1514	FYRN	2023	2073	0	0	0	0	0	0	51
962	DQ437655	ENSP00000436786	ENSG00000118058	3972	70	1444	1514	PHD	1481	1627	0	0	0	33	0	33	114
962	DQ437655	ENSP00000436786	ENSG00000118058	3972	70	1444	1514	SET	3840	3945	0	0	0	0	0	0	106
963	AF272374	ENSP00000436786	ENSG00000118058	3972	82	1324	1406	FYRC	3666	3749	0	0	0	0	0	0	84
963	AF272374	ENSP00000436786	ENSG00000118058	3972	82	1324	1406	FYRN	2023	2073	0	0	0	0	0	0	51
963	AF272374	ENSP00000436786	ENSG00000118058	3972	82	1324	1406	PHD	1481	1627	0	0	0	0	0	0	147
963	AF272374	ENSP00000436786	ENSG00000118058	3972	82	1324	1406	SET	3840	3945	0	0	0	0	0	0	106
975	DA874433	ENSP00000314151	ENSG00000142515	261	108	0	108	Trypsin	25	253	0	0	0	83	0	83	146
976	DA874433	ENSP00000338258	ENSG00000179604	356	68	144	212	PBD	26	85	0	0	0	0	0	0	60
990	BI058885	ENSP00000216181	ENSG00000100345	1960	26	1179	1205	IQ	780	800	0	0	0	0	0	0	21
990	BI058885	ENSP00000216181	ENSG00000100345	1960	26	1179	1205	Myosin_head	83	764	0	0	0	0	0	0	682
990	BI058885	ENSP00000216181	ENSG00000100345	1960	26	1179	1205	Myosin_N	29	71	0	0	0	0	0	0	43
992	BF919979	ENSP00000262948	ENSG00000126934	400	85	150	235	Pkinase	72	369	0	85	0	0	0	85	213
1012	DA942070	ENSP00000311962	ENSG00000103365	613	155	245	400	Alpha_adaptinC2	481	605	0	0	0	0	0	0	125
1012	DA942070	ENSP00000311962	ENSG00000103365	613	155	245	400	GAT	223	324	0	0	0	0	79	79	23
1012	DA942070	ENSP00000311962	ENSG00000103365	613	155	245	400	VHS	20	159	0	0	0	0	0	0	140
1013	BE717377	ENSP00000308452	ENSG00000128422	432	66	254	320	Filament	83	394	0	66	0	0	0	66	246
1014	BE717377	ENSP00000264414	ENSG00000036257	768	118	650	768	Cullin_Nedd8	695	762	0	0	67	0	0	67	1
1019	X03541	ENSP00000357516	ENSG00000143549	285	177	81	258	Tropomyosin	48	284	0	177	0	0	0	177	60
1020	X03541	ENSP00000431418	ENSG00000198400	796	397	399	796	Pkinase_Tyr	510	781	0	0	271	0	0	271	1
1021	AK308021	ENSP00000229268	ENSG00000111667	858	535	0	535	UBA	692	723	0	0	0	0	0	0	32
1021	AK308021	ENSP00000229268	ENSG00000111667	858	535	0	535	UCH	323	853	0	0	0	212	0	212	319
1021	AK308021	ENSP00000229268	ENSG00000111667	858	535	0	535	zf-UBP	199	272	0	0	73	0	0	73	1
1033	CB114948	ENSP00000295688	ENSG00000163468	545	29	244	273	Cpn60_TCP1	33	527	0	29	0	0	0	29	466
1034	CB114948	ENSP00000348461	ENSG00000136238	211	8	203	211	Ras	5	178	0	0	0	0	0	0	174
1041	CN399561	ENSP00000357880	ENSG00000123505	334	37	0	37	SAM_decarbox	2	329	0	0	0	35	0	35	293
1045	DA659977	ENSP00000326806	ENSG00000114503	156	26	0	26	RRM_1	42	112	0	0	0	0	0	0	71
1046	DA659977	ENSP00000417601	ENSG00000153558	423	160	40	200	F-box	13	57	0	0	0	0	17	17	28
1046	DA659977	ENSP00000417601	ENSG00000153558	423	160	40	200	LRR_1	157	158	0	0	1	0	0	1	1
1073	AK127163	ENSP00000393876	ENSG00000197343	526	46	0	46	zf-C2H2	262	380	0	0	0	0	0	0	119
1073	AK127163	ENSP00000419135	ENSG00000197343	526	46	0	46	zf-C2H2	262	380	0	0	0	0	0	0	119
1082	BF988871	ENSP00000296456	ENSG00000164062	732	79	80	159	Peptidase_S9	515	732	0	0	0	0	0	0	218
1102	DN601711	ENSP00000439828	ENSG00000072110	930	101	680	781	CH	32	250	0	0	0	0	0	0	219
1102	DN601711	ENSP00000439828	ENSG00000072110	930	101	680	781	efhand_Ca_insen	822	888	0	0	0	0	0	0	67
1102	DN601711	ENSP00000439828	ENSG00000072110	930	101	680	781	Spectrin	274	733	0	0	0	0	53	53	407
1113	BE787198	ENSP00000330054	ENSG00000156508	462	66	0	66	GTP_EFTU	5	238	0	0	0	61	0	61	173
1113	BE787198	ENSP00000330054	ENSG00000156508	462	66	0	66	GTP_EFTU_D2	260	327	0	0	0	0	0	0	68
1113	BE787198	ENSP00000330054	ENSG00000156508	462	66	0	66	GTP_EFTU_D3	333	442	0	0	0	0	0	0	110
1113	BE787198	ENSP00000339053	ENSG00000156508	462	66	0	66	GTP_EFTU	5	238	0	0	0	61	0	61	173
1113	BE787198	ENSP00000339053	ENSG00000156508	462	66	0	66	GTP_EFTU_D2	260	327	0	0	0	0	0	0	68
1113	BE787198	ENSP00000339053	ENSG00000156508	462	66	0	66	GTP_EFTU_D3	333	442	0	0	0	0	0	0	110
1113	BE787198	ENSP00000339063	ENSG00000156508	462	66	0	66	GTP_EFTU	5	238	0	0	0	61	0	61	173
1113	BE787198	ENSP00000339063	ENSG00000156508	462	66	0	66	GTP_EFTU_D2	260	327	0	0	0	0	0	0	68
1113	BE787198	ENSP00000339063	ENSG00000156508	462	66	0	66	GTP_EFTU_D3	333	442	0	0	0	0	0	0	110
1114	BE787198	ENSP00000357516	ENSG00000143549	285	102	183	285	Tropomyosin	48	284	0	0	0	0	101	101	136
1119	DA064572	ENSP00000357068	ENSG00000177807	379	122	0	122	IRK	31	371	0	0	0	91	0	91	250
1120	DA064572	ENSP00000354791	ENSG00000204843	1278	24	698	722	CAP_GLY	29	95	0	0	0	0	0	0	67
1122	DA250860	ENSP00000364721	ENSG00000101367	268	18	250	268	CH	15	116	0	0	0	0	0	0	102
1122	DA250860	ENSP00000364721	ENSG00000101367	268	18	250	268	EB1	209	248	0	0	0	0	0	0	40
1130	DB067617	ENSP00000300574	ENSG00000167193	304	50	81	131	SH2	13	104	0	0	0	0	23	23	69
1130	DB067617	ENSP00000300574	ENSG00000167193	304	50	81	131	SH3_1	138	184	0	0	0	0	0	0	47
1130	DB067617	ENSP00000300574	ENSG00000167193	304	50	81	131	SH3_2	239	294	0	0	0	0	0	0	56
1133	BM741416	ENSP00000290158	ENSG00000108424	876	143	711	854	Arm	399	437	0	0	0	0	0	0	39
1133	BM741416	ENSP00000290158	ENSG00000108424	876	143	711	854	HEAT	367	396	0	0	0	0	0	0	30
1133	BM741416	ENSP00000290158	ENSG00000108424	876	143	711	854	IBN_N	21	101	0	0	0	0	0	0	81
1141	BF916399	ENSP00000360266	ENSG00000177606	331	39	233	272	bZIP_1	250	313	0	0	0	22	0	22	42
1158	AW366386	ENSP00000259605	ENSG00000137075	515	162	0	162	zf-C3HC4	463	503	0	0	0	0	0	0	41
1159	DA581660	ENSP00000346294	ENSG00000196154	101	99	0	99	S_100	5	48	0	0	43	0	0	43	1
1159	DA581660	ENSP00000357703	ENSG00000196154	101	99	0	99	S_100	5	48	0	0	43	0	0	43	1
1159	DA581660	ENSP00000357704	ENSG00000196154	101	99	0	99	S_100	5	48	0	0	43	0	0	43	1
1159	DA581660	ENSP00000357705	ENSG00000196154	101	99	0	99	S_100	5	48	0	0	43	0	0	43	1
1160	DA581660	ENSP00000394734	ENSG00000013441	526	59	72	131	Pkinase	161	477	0	0	0	0	0	0	317
1161	BC068002	ENSP00000307940	ENSG00000167658	858	531	0	531	EFG_C	739	828	0	0	0	0	0	0	90
1161	BC068002	ENSP00000307940	ENSG00000167658	858	531	0	531	EFG_IV	620	737	0	0	0	0	0	0	118
1161	BC068002	ENSP00000307940	ENSG00000167658	858	531	0	531	GTP_EFTU	17	360	0	0	343	0	0	343	1
1161	BC068002	ENSP00000307940	ENSG00000167658	858	531	0	531	GTP_EFTU_D2	409	486	0	0	77	0	0	77	1
1162	BC068002	ENSP00000324464	ENSG00000141551	415	32	383	415	Pkinase	9	280	0	0	0	0	0	0	272
1167	DA891854	ENSP00000349960	ENSG00000075624	375	83	0	83	Actin	2	375	0	0	0	81	0	81	293
1171	DT217282	ENSP00000346694	ENSG00000122566	353	135	0	135	RRM_1	92	114	0	0	22	0	0	22	1
1175	DA696958	ENSP00000223215	ENSG00000106484	335	120	0	120	Abhydrolase_1	97	328	0	0	0	23	0	23	209
1178	BQ367408	ENSP00000385450	ENSG00000151276	1462	40	293	333	PDZ	643	922	0	0	0	0	0	0	280
1179	AW371253	ENSP00000269571	ENSG00000141736	1255	49	868	917	Furin-like	183	343	0	0	0	0	0	0	161
1179	AW371253	ENSP00000269571	ENSG00000141736	1255	49	868	917	Pkinase_Tyr	720	976	0	49	0	0	0	49	208
1179	AW371253	ENSP00000269571	ENSG00000141736	1255	49	868	917	Recep_L_domain	52	486	0	0	0	0	0	0	435
1180	AW371253	ENSP00000362751	ENSG00000011454	1069	55	856	911	TBC	569	772	0	0	0	0	0	0	204
1197	BG151239	ENSP00000355124	ENSG00000171345	400	42	274	316	Filament	79	390	0	42	0	0	0	42	270
1198	BG151239	ENSP00000366135	ENSG00000171824	885	20	865	885	3_5_exonuc	288	456	0	0	0	0	0	0	169
1198	BG151239	ENSP00000366135	ENSG00000171824	885	20	865	885	HRDC	506	573	0	0	0	0	0	0	68
1199	DB041801	ENSP00000304697	ENSG00000170315	229	91	0	91	ubiquitin	6	74	0	0	68	0	0	68	1
1199	DB041801	ENSP00000379178	ENSG00000170315	229	91	0	91	ubiquitin	6	74	0	0	68	0	0	68	1
1199	DB041801	ENSP00000379180	ENSG00000170315	229	91	0	91	ubiquitin	6	74	0	0	68	0	0	68	1
1200	DB041801	ENSP00000414727	ENSG00000127616	1681	78	60	138	Bromodomain	1463	1551	0	0	0	0	0	0	89
1200	DB041801	ENSP00000414727	ENSG00000127616	1681	78	60	138	Helicase_C	1114	1194	0	0	0	0	0	0	81
1200	DB041801	ENSP00000414727	ENSG00000127616	1681	78	60	138	SNF2_N	757	1050	0	0	0	0	0	0	294
1204	BQ650179	ENSP00000223095	ENSG00000106366	402	139	263	402	Serpin	33	402	0	0	0	0	0	0	370
1225	DA677584	ENSP00000259457	ENSG00000136930	277	132	0	132	Proteasome	40	221	0	0	0	92	0	92	90
1225	DA677584	ENSP00000259457	ENSG00000136930	277	132	0	132	Pr_beta_C	235	273	0	0	0	0	0	0	39
1229	BQ318634	ENSP00000335153	ENSG00000080824	854	93	312	405	HATPase_c	40	193	0	0	0	0	0	0	154
1229	BQ318634	ENSP00000335153	ENSG00000080824	854	93	312	405	HSP90	196	732	0	93	0	0	0	93	444
1237	AF061154	ENSP00000436786	ENSG00000118058	3972	57	1349	1406	FYRC	3666	3749	0	0	0	0	0	0	84
1237	AF061154	ENSP00000436786	ENSG00000118058	3972	57	1349	1406	FYRN	2023	2073	0	0	0	0	0	0	51
1237	AF061154	ENSP00000436786	ENSG00000118058	3972	57	1349	1406	PHD	1481	1627	0	0	0	0	0	0	147
1237	AF061154	ENSP00000436786	ENSG00000118058	3972	57	1349	1406	SET	3840	3945	0	0	0	0	0	0	106
1238	AF061154	ENSP00000391311	ENSG00000184702	369	25	18	43	Septin	41	321	0	0	0	2	0	2	279
1249	BP285732	ENSP00000297268	ENSG00000164692	1366	108	0	108	Collagen	915	1045	0	0	0	0	0	0	131
1256	BF935865	ENSP00000386104	ENSG00000109472	476	79	162	241	Peptidase_M14	59	364	0	79	0	0	0	79	227
1259	BF912863	ENSP00000256637	ENSG00000134243	831	4	827	831	BNR	517	548	0	0	0	0	0	0	32
1260	BF912863	ENSP00000391944	ENSG00000104529	647	89	415	504	EF1_GNE	195	281	0	0	0	0	0	0	87
1260	BF912863	ENSP00000410059	ENSG00000104529	647	89	415	504	EF1_GNE	195	281	0	0	0	0	0	0	87
1261	DA340470	ENSP00000225655	ENSG00000108518	140	73	0	73	Profilin	3	135	0	0	0	70	0	70	63
1262	DA340470	ENSP00000347457	ENSG00000197959	869	40	824	864	PH	526	629	0	0	0	0	0	0	104
1265	BP285827	ENSP00000401399	ENSG00000172936	317	150	0	150	Death	31	108	0	0	77	0	0	77	1
1265	BP285827	ENSP00000401399	ENSG00000172936	317	150	0	150	TIR	163	292	0	0	0	0	0	0	130
1266	BP285827	ENSP00000353452	ENSG00000065534	1914	43	1277	1320	fn3	1332	1416	0	0	0	0	0	0	85
1266	BP285827	ENSP00000353452	ENSG00000065534	1914	43	1277	1320	I-set	600	1238	0	0	0	0	0	0	639
1266	BP285827	ENSP00000353452	ENSG00000065534	1914	43	1277	1320	Pkinase	1464	1719	0	0	0	0	0	0	256
1266	BP285827	ENSP00000418335	ENSG00000065534	1914	43	1277	1320	fn3	1332	1416	0	0	0	0	0	0	85
1266	BP285827	ENSP00000418335	ENSG00000065534	1914	43	1277	1320	I-set	600	1238	0	0	0	0	0	0	639
1266	BP285827	ENSP00000418335	ENSG00000065534	1914	43	1277	1320	Pkinase	1464	1719	0	0	0	0	0	0	256
1291	AF477006	ENSP00000436786	ENSG00000118058	3972	194	1212	1406	FYRC	3666	3749	0	0	0	0	0	0	84
1291	AF477006	ENSP00000436786	ENSG00000118058	3972	194	1212	1406	FYRN	2023	2073	0	0	0	0	0	0	51
1291	AF477006	ENSP00000436786	ENSG00000118058	3972	194	1212	1406	PHD	1481	1627	0	0	0	0	0	0	147
1291	AF477006	ENSP00000436786	ENSG00000118058	3972	194	1212	1406	SET	3840	3945	0	0	0	0	0	0	106
1295	BG926842	ENSP00000346839	ENSG00000115414	2477	21	1012	1033	fn1	308	555	0	0	0	0	0	0	248
1295	BG926842	ENSP00000346839	ENSG00000115414	2477	21	1012	1033	fn2	360	461	0	0	0	0	0	0	102
1295	BG926842	ENSP00000346839	ENSG00000115414	2477	21	1012	1033	fn3	1633	1804	0	0	0	0	0	0	172
1302	AW992389	ENSP00000381565	ENSG00000131504	1272	93	295	388	Drf_FH3	274	466	0	93	0	0	0	93	100
1302	AW992389	ENSP00000381565	ENSG00000131504	1272	93	295	388	Drf_GBD	84	268	0	0	0	0	0	0	185
1317	BC008822	ENSP00000354952	ENSG00000033327	676	498	25	523	PH	7	117	0	0	0	0	92	92	19
1327	CN418196	ENSP00000254108	ENSG00000089280	526	117	0	117	RRM_1	287	365	0	0	0	0	0	0	79
1329	BC001412	ENSP00000325240	ENSG00000002834	261	261	0	261	LIM	5	61	0	0	56	0	0	56	1
1329	BC001412	ENSP00000325240	ENSG00000002834	261	261	0	261	SH3_1	208	255	0	0	47	0	0	47	1
1329	BC001412	ENSP00000392853	ENSG00000002834	261	261	0	261	LIM	5	61	0	0	56	0	0	56	1
1329	BC001412	ENSP00000392853	ENSG00000002834	261	261	0	261	SH3_1	208	255	0	0	47	0	0	47	1
1330	BC001412	ENSP00000330054	ENSG00000156508	462	462	0	462	GTP_EFTU	5	238	0	0	233	0	0	233	1
1330	BC001412	ENSP00000330054	ENSG00000156508	462	462	0	462	GTP_EFTU_D2	260	327	0	0	67	0	0	67	1
1330	BC001412	ENSP00000330054	ENSG00000156508	462	462	0	462	GTP_EFTU_D3	333	442	0	0	109	0	0	109	1
1330	BC001412	ENSP00000339053	ENSG00000156508	462	462	0	462	GTP_EFTU	5	238	0	0	233	0	0	233	1
1330	BC001412	ENSP00000339053	ENSG00000156508	462	462	0	462	GTP_EFTU_D2	260	327	0	0	67	0	0	67	1
1330	BC001412	ENSP00000339053	ENSG00000156508	462	462	0	462	GTP_EFTU_D3	333	442	0	0	109	0	0	109	1
1330	BC001412	ENSP00000339063	ENSG00000156508	462	462	0	462	GTP_EFTU	5	238	0	0	233	0	0	233	1
1330	BC001412	ENSP00000339063	ENSG00000156508	462	462	0	462	GTP_EFTU_D2	260	327	0	0	67	0	0	67	1
1330	BC001412	ENSP00000339063	ENSG00000156508	462	462	0	462	GTP_EFTU_D3	333	442	0	0	109	0	0	109	1
1351	DB121318	ENSP00000365312	ENSG00000136754	508	95	0	95	Abi_HHR	93	171	0	0	0	2	0	2	77
1351	DB121318	ENSP00000365312	ENSG00000136754	508	95	0	95	SH3_1	452	497	0	0	0	0	0	0	46
1357	AK223293	ENSP00000356150	ENSG00000198625	490	114	0	114	SWIB	26	101	0	0	75	0	0	75	1
1363	BC054482	ENSP00000229270	ENSG00000111669	286	33	25	58	TIM	7	245	0	33	0	0	0	33	206
1365	DA660414	ENSP00000263574	ENSG00000084234	763	52	0	52	APP_amyloid	707	759	0	0	0	0	0	0	53
1366	DA660414	ENSP00000338477	ENSG00000169813	415	98	0	98	RRM_1	113	358	0	0	0	0	0	0	246
1366	DA660414	ENSP00000338477	ENSG00000169813	415	98	0	98	zf-RNPHF	255	290	0	0	0	0	0	0	36
1366	DA660414	ENSP00000348345	ENSG00000169813	415	98	0	98	RRM_1	113	358	0	0	0	0	0	0	246
1366	DA660414	ENSP00000348345	ENSG00000169813	415	98	0	98	zf-RNPHF	255	290	0	0	0	0	0	0	36
1366	DA660414	ENSP00000349573	ENSG00000169813	415	98	0	98	RRM_1	113	358	0	0	0	0	0	0	246
1366	DA660414	ENSP00000349573	ENSG00000169813	415	98	0	98	zf-RNPHF	255	290	0	0	0	0	0	0	36
1366	DA660414	ENSP00000400433	ENSG00000169813	415	98	0	98	RRM_1	113	358	0	0	0	0	0	0	246
1366	DA660414	ENSP00000400433	ENSG00000169813	415	98	0	98	zf-RNPHF	255	290	0	0	0	0	0	0	36
1366	DA660414	ENSP00000438061	ENSG00000169813	415	98	0	98	RRM_1	113	358	0	0	0	0	0	0	246
1366	DA660414	ENSP00000438061	ENSG00000169813	415	98	0	98	zf-RNPHF	255	290	0	0	0	0	0	0	36
1370	DA257036	ENSP00000439093	ENSG00000130779	1438	87	1216	1303	CAP_GLY	125	214	0	0	0	0	0	0	90
1381	DA136945	ENSP00000361935	ENSG00000116983	191	63	0	63	efhand	64	178	0	0	0	0	0	0	115
1382	DA136945	ENSP00000344818	ENSG00000150991	685	87	0	87	ubiquitin	6	74	0	0	68	0	0	68	1
1382	DA136945	ENSP00000441543	ENSG00000150991	685	87	0	87	ubiquitin	6	74	0	0	68	0	0	68	1
1386	DA588240	ENSP00000340454	ENSG00000138698	608	122	171	293	Arm	118	169	0	0	0	0	0	0	52
1388	BP379122	ENSP00000354340	ENSG00000144744	463	49	0	49	E2_bind	374	462	0	0	0	0	0	0	89
1388	BP379122	ENSP00000354340	ENSG00000144744	463	49	0	49	ThiF	68	213	0	0	0	0	0	0	146
1388	BP379122	ENSP00000354340	ENSG00000144744	463	49	0	49	UBACT	269	335	0	0	0	0	0	0	67
1388	BP379122	ENSP00000354340	ENSG00000144744	463	49	0	49	UBA_e1_thiolCys	216	262	0	0	0	0	0	0	47
1395	AK131279	ENSP00000449629	ENSG00000185046	1248	119	807	926	Ank	58	123	0	0	0	0	0	0	66
1395	AK131279	ENSP00000449629	ENSG00000185046	1248	119	807	926	PID	1063	1193	0	0	0	0	0	0	131
1395	AK131279	ENSP00000449629	ENSG00000185046	1248	119	807	926	SAM_1	809	947	0	0	0	117	0	117	22
1396	AK131279	ENSP00000008527	ENSG00000008405	586	497	89	586	DNA_photolyase	5	171	0	0	0	0	82	82	85
1396	AK131279	ENSP00000008527	ENSG00000008405	586	497	89	586	FAD_binding_7	212	488	0	0	276	0	0	276	1
1415	CT004483	ENSP00000241393	ENSG00000121966	352	5	0	5	7tm_1	55	302	0	0	0	0	0	0	248
1415	CT004483	ENSP00000241393	ENSG00000121966	352	5	0	5	CXCR4_N	6	38	0	0	0	0	0	0	33
1420	DA633362	ENSP00000338413	ENSG00000130985	1058	155	753	908	ThiF	71	611	0	0	0	0	0	0	541
1420	DA633362	ENSP00000338413	ENSG00000130985	1058	155	753	908	UBA_e1_thiolCys	613	657	0	0	0	0	0	0	45
1420	DA633362	ENSP00000366568	ENSG00000130985	1058	155	753	908	ThiF	71	611	0	0	0	0	0	0	541
1420	DA633362	ENSP00000366568	ENSG00000130985	1058	155	753	908	UBA_e1_thiolCys	613	657	0	0	0	0	0	0	45
1427	BF806154	ENSP00000216714	ENSG00000100823	318	36	0	36	Exo_endo_phos	62	316	0	0	0	0	0	0	255
1427	BF806154	ENSP00000381111	ENSG00000100823	318	36	0	36	Exo_endo_phos	62	316	0	0	0	0	0	0	255
1427	BF806154	ENSP00000451979	ENSG00000100823	318	36	0	36	Exo_endo_phos	62	316	0	0	0	0	0	0	255
1437	DA539348	ENSP00000331305	ENSG00000183864	344	5	0	5	BTG	1	115	0	0	0	4	0	4	111
1438	DA539348	ENSP00000351108	ENSG00000197451	332	28	7	35	RRM_1	71	225	0	0	0	0	0	0	155
1438	DA539348	ENSP00000425031	ENSG00000197451	332	28	7	35	RRM_1	71	225	0	0	0	0	0	0	155
1440	AA419424	ENSP00000409555	ENSG00000051108	391	71	217	288	ubiquitin	15	89	0	0	0	0	0	0	75
1444	AU117634	ENSP00000297268	ENSG00000164692	1366	63	1303	1366	Collagen	915	1045	0	0	0	0	0	0	131
1446	BM480140	ENSP00000408526	ENSG00000133731	336	88	248	336	Inositol_P	5	270	0	0	0	0	22	22	244
1458	BE734547	ENSP00000284811	ENSG00000154582	112	77	0	77	Skp1_POZ	17	80	0	0	0	60	0	60	4
1458	BE734547	ENSP00000428074	ENSG00000154582	112	77	0	77	Skp1_POZ	17	80	0	0	0	60	0	60	4
1458	BE734547	ENSP00000428171	ENSG00000154582	112	77	0	77	Skp1_POZ	17	80	0	0	0	60	0	60	4
1458	BE734547	ENSP00000428334	ENSG00000154582	112	77	0	77	Skp1_POZ	17	80	0	0	0	60	0	60	4
1458	BE734547	ENSP00000429596	ENSG00000154582	112	77	0	77	Skp1_POZ	17	80	0	0	0	60	0	60	4
1458	BE734547	ENSP00000429906	ENSG00000154582	112	77	0	77	Skp1_POZ	17	80	0	0	0	60	0	60	4
1472	BC054874	ENSP00000325376	ENSG00000099783	730	14	716	730	HnRNP_M	41	70	0	0	0	0	0	0	30
1472	BC054874	ENSP00000325376	ENSG00000099783	730	14	716	730	RRM_1	73	723	0	0	0	0	7	7	644
1475	S72865	ENSP00000400142	ENSG00000182944	661	29	242	271	RRM_1	363	441	0	0	0	0	0	0	79
1475	S72865	ENSP00000400142	ENSG00000182944	661	29	242	271	zf-RanBP	518	549	0	0	0	0	0	0	32
1477	S72621	ENSP00000400142	ENSG00000182944	661	28	242	270	RRM_1	363	441	0	0	0	0	0	0	79
1477	S72621	ENSP00000400142	ENSG00000182944	661	28	242	270	zf-RanBP	518	549	0	0	0	0	0	0	32
1483	DA220924	ENSP00000281419	ENSG00000151693	1006	50	318	368	Ank	620	652	0	0	0	0	0	0	33
1483	DA220924	ENSP00000281419	ENSG00000151693	1006	50	318	368	ArfGap	421	539	0	0	0	0	0	0	119
1483	DA220924	ENSP00000281419	ENSG00000151693	1006	50	318	368	PH	306	397	0	50	0	0	0	50	42
1483	DA220924	ENSP00000281419	ENSG00000151693	1006	50	318	368	SH3_1	950	998	0	0	0	0	0	0	49
1502	BE700872	ENSP00000217381	ENSG00000101400	505	67	264	331	PDZ	87	167	0	0	0	0	0	0	81
1503	BX648452	ENSP00000261978	ENSG00000119681	1821	105	1036	1141	EGF	1737	1766	0	0	0	0	0	0	30
1503	BX648452	ENSP00000261978	ENSG00000119681	1821	105	1036	1141	EGF_CA	661	844	0	0	0	0	0	0	184
1503	BX648452	ENSP00000261978	ENSG00000119681	1821	105	1036	1141	TB	599	1593	0	105	0	0	0	105	890
1506	DA766946	ENSP00000317904	ENSG00000104812	737	100	425	525	Glycogen_syn	31	663	0	100	0	0	0	100	533
1507	AK310661	ENSP00000325376	ENSG00000099783	730	366	0	366	HnRNP_M	41	70	0	0	29	0	0	29	1
1507	AK310661	ENSP00000325376	ENSG00000099783	730	366	0	366	RRM_1	73	723	0	0	0	293	0	293	358
1518	DA140191	ENSP00000246548	ENSG00000126261	640	154	381	535	ThiF	16	151	0	0	0	0	0	0	136
1518	DA140191	ENSP00000246548	ENSG00000126261	640	154	381	535	UBACT	343	409	0	0	0	0	28	28	39
1518	DA140191	ENSP00000246548	ENSG00000126261	640	154	381	535	UBA_e1_thiolCys	154	198	0	0	0	0	0	0	45
1519	DC337896	ENSP00000263574	ENSG00000084234	763	113	0	113	APP_amyloid	707	759	0	0	0	0	0	0	53
1520	DC337896	ENSP00000340281	ENSG00000110321	907	51	450	501	MA3	544	657	0	0	0	0	0	0	114
1520	DC337896	ENSP00000340281	ENSG00000110321	907	51	450	501	MIF4G	78	308	0	0	0	0	0	0	231
1530	DA569517	ENSP00000313199	ENSG00000138668	355	48	69	117	RRM_1	168	184	0	0	0	0	0	0	17
1536	AY803272	ENSP00000288602	ENSG00000157764	766	386	380	766	C1_1	235	282	0	0	0	0	0	0	48
1536	AY803272	ENSP00000288602	ENSG00000157764	766	386	380	766	Pkinase_Tyr	457	714	0	0	257	0	0	257	1
1536	AY803272	ENSP00000288602	ENSG00000157764	766	386	380	766	RBD	155	227	0	0	0	0	0	0	73
1546	BC001794	ENSP00000252891	ENSG00000105245	609	601	8	609	PID	80	202	0	0	122	0	0	122	1
1552	AK056044	ENSP00000352425	ENSG00000112290	559	96	463	559	WH2	497	514	0	0	17	0	0	17	1
1552	AK056044	ENSP00000376365	ENSG00000112290	559	96	463	559	WH2	497	514	0	0	17	0	0	17	1
1552	AK056044	ENSP00000376366	ENSG00000112290	559	96	463	559	WH2	497	514	0	0	17	0	0	17	1
1552	AK056044	ENSP00000376367	ENSG00000112290	559	96	463	559	WH2	497	514	0	0	17	0	0	17	1
1552	AK056044	ENSP00000376368	ENSG00000112290	559	96	463	559	WH2	497	514	0	0	17	0	0	17	1
1555	AA853757	ENSP00000263574	ENSG00000084234	763	22	238	260	APP_amyloid	707	759	0	0	0	0	0	0	53
1564	DB492326	ENSP00000263125	ENSG00000065675	706	88	393	481	C1_1	212	232	0	0	0	0	0	0	21
1564	DB492326	ENSP00000263125	ENSG00000065675	706	88	393	481	Pkinase	380	634	0	88	0	0	0	88	167
1564	DB492326	ENSP00000263125	ENSG00000065675	706	88	393	481	Pkinase_C	654	700	0	0	0	0	0	0	47
1569	S77574	ENSP00000254108	ENSG00000089280	526	31	236	267	RRM_1	287	365	0	0	0	0	0	0	79
1601	AJ972402	ENSP00000436786	ENSG00000118058	3972	194	1212	1406	FYRC	3666	3749	0	0	0	0	0	0	84
1601	AJ972402	ENSP00000436786	ENSG00000118058	3972	194	1212	1406	FYRN	2023	2073	0	0	0	0	0	0	51
1601	AJ972402	ENSP00000436786	ENSG00000118058	3972	194	1212	1406	PHD	1481	1627	0	0	0	0	0	0	147
1601	AJ972402	ENSP00000436786	ENSG00000118058	3972	194	1212	1406	SET	3840	3945	0	0	0	0	0	0	106
1606	AW363719	ENSP00000429084	ENSG00000104517	2799	33	2646	2679	HECT	2497	2799	0	33	0	0	0	33	270
1607	DC370352	ENSP00000296859	ENSG00000158987	1609	117	0	117	PDZ	530	609	0	0	0	0	0	0	80
1607	DC370352	ENSP00000296859	ENSG00000158987	1609	117	0	117	RA	749	835	0	0	0	0	0	0	87
1607	DC370352	ENSP00000296859	ENSG00000158987	1609	117	0	117	RasGEF	857	1042	0	0	0	0	0	0	186
1607	DC370352	ENSP00000296859	ENSG00000158987	1609	117	0	117	RasGEF_N	415	502	0	0	0	0	0	0	88
1612	AA256222	ENSP00000222644	ENSG00000105926	540	34	5	39	Guanylate_kin	337	527	0	0	0	0	0	0	191
1612	AA256222	ENSP00000222644	ENSG00000105926	540	34	5	39	L27	55	56	0	0	0	0	0	0	2
1612	AA256222	ENSP00000222644	ENSG00000105926	540	34	5	39	PDZ	131	206	0	0	0	0	0	0	76
1612	AA256222	ENSP00000222644	ENSG00000105926	540	34	5	39	SH3_2	219	282	0	0	0	0	0	0	64
1612	AA256222	ENSP00000379737	ENSG00000105926	540	34	5	39	Guanylate_kin	337	527	0	0	0	0	0	0	191
1612	AA256222	ENSP00000379737	ENSG00000105926	540	34	5	39	L27	55	56	0	0	0	0	0	0	2
1612	AA256222	ENSP00000379737	ENSG00000105926	540	34	5	39	PDZ	131	206	0	0	0	0	0	0	76
1612	AA256222	ENSP00000379737	ENSG00000105926	540	34	5	39	SH3_2	219	282	0	0	0	0	0	0	64
1613	DA724990	ENSP00000425561	ENSG00000151247	248	42	0	42	IF4E	38	200	0	0	0	4	0	4	159
1617	DA884322	ENSP00000375767	ENSG00000105483	537	20	0	20	CARD	345	429	0	0	0	0	0	0	85
1617	DA884322	ENSP00000428883	ENSG00000105483	537	20	0	20	CARD	345	429	0	0	0	0	0	0	85
1618	DA884322	ENSP00000254719	ENSG00000132383	616	80	11	91	Rep_fac-A_C	461	606	0	0	0	0	0	0	146
1618	DA884322	ENSP00000254719	ENSG00000132383	616	80	11	91	tRNA_anti	197	286	0	0	0	0	0	0	90
1619	BE397591	ENSP00000346694	ENSG00000122566	353	20	120	140	RRM_1	92	114	0	0	0	0	0	0	23
1620	BE397591	ENSP00000375863	ENSG00000105323	856	128	705	833	SPRY	254	387	0	0	0	0	0	0	134
1625	CK430478	ENSP00000265564	ENSG00000075914	291	164	0	164	RNase_PH	31	166	0	0	0	133	0	133	3
1625	CK430478	ENSP00000265564	ENSG00000075914	291	164	0	164	RNase_PH_C	196	262	0	0	0	0	0	0	67
1634	BP431120	ENSP00000420384	ENSG00000077984	145	79	2	81	Cystatin	37	133	0	0	0	44	0	44	53
1636	AK131311	ENSP00000426909	ENSG00000204628	317	134	183	317	WD40	91	138	0	0	0	0	0	0	48
1637	BF326262	ENSP00000387286	ENSG00000138069	205	27	69	96	Ras	13	174	0	27	0	0	0	27	135
1639	BQ719999	ENSP00000266087	ENSG00000100225	522	20	41	61	F-box	330	377	0	0	0	0	0	0	48
1648	BU183660	ENSP00000272645	ENSG00000144231	142	10	132	142	RNA_pol_Rpb4	31	138	0	0	0	0	6	6	102
1651	DA778207	ENSP00000229239	ENSG00000111640	335	7	0	7	Gp_dh_C	157	314	0	0	0	0	0	0	158
1651	DA778207	ENSP00000229239	ENSG00000111640	335	7	0	7	Gp_dh_N	4	152	0	0	0	3	0	3	146
1651	DA778207	ENSP00000380068	ENSG00000111640	335	7	0	7	Gp_dh_C	157	314	0	0	0	0	0	0	158
1651	DA778207	ENSP00000380068	ENSG00000111640	335	7	0	7	Gp_dh_N	4	152	0	0	0	3	0	3	146
1651	DA778207	ENSP00000380070	ENSG00000111640	335	7	0	7	Gp_dh_C	157	314	0	0	0	0	0	0	158
1651	DA778207	ENSP00000380070	ENSG00000111640	335	7	0	7	Gp_dh_N	4	152	0	0	0	3	0	3	146
1655	DA368878	ENSP00000340698	ENSG00000123159	333	40	0	40	PDZ	133	212	0	0	0	0	0	0	80
1655	DA368878	ENSP00000376753	ENSG00000123159	333	40	0	40	PDZ	133	212	0	0	0	0	0	0	80
1655	DA368878	ENSP00000466747	ENSG00000123159	333	40	0	40	PDZ	133	212	0	0	0	0	0	0	80
1656	DA368878	ENSP00000321617	ENSG00000163516	726	71	64	135	Ank	534	566	0	0	0	0	0	0	33
1656	DA368878	ENSP00000386337	ENSG00000163516	726	71	64	135	Ank	534	566	0	0	0	0	0	0	33
1663	DA382217	ENSP00000344193	ENSG00000129538	156	156	0	156	RnaseA	30	152	0	0	122	0	0	122	1
1663	DA382217	ENSP00000381057	ENSG00000129538	156	156	0	156	RnaseA	30	152	0	0	122	0	0	122	1
1663	DA382217	ENSP00000381060	ENSG00000129538	156	156	0	156	RnaseA	30	152	0	0	122	0	0	122	1
1663	DA382217	ENSP00000399493	ENSG00000129538	156	156	0	156	RnaseA	30	152	0	0	122	0	0	122	1
1681	BG002551	ENSP00000340698	ENSG00000123159	333	77	133	210	PDZ	133	212	0	0	0	0	0	0	80
1681	BG002551	ENSP00000376753	ENSG00000123159	333	77	133	210	PDZ	133	212	0	0	0	0	0	0	80
1681	BG002551	ENSP00000466747	ENSG00000123159	333	77	133	210	PDZ	133	212	0	0	0	0	0	0	80
1685	BF800892	ENSP00000346694	ENSG00000122566	353	38	116	154	RRM_1	92	114	0	0	0	0	0	0	23
1689	BI823499	ENSP00000347329	ENSG00000138674	1220	134	0	134	WD40	197	293	0	0	0	0	0	0	97
1689	BI823499	ENSP00000378721	ENSG00000138674	1220	134	0	134	WD40	197	293	0	0	0	0	0	0	97
1689	BI823499	ENSP00000400926	ENSG00000138674	1220	134	0	134	WD40	197	293	0	0	0	0	0	0	97
1690	BI823499	ENSP00000361021	ENSG00000171862	403	61	342	403	DSPc	47	175	0	0	0	0	0	0	129
1690	BI823499	ENSP00000361021	ENSG00000171862	403	61	342	403	PTEN_C2	188	349	0	0	0	0	7	7	155
1699	AA743524	ENSP00000349748	ENSG00000116560	707	45	47	92	RRM_1	299	440	0	0	0	0	0	0	142
1700	AA743524	ENSP00000409666	ENSG00000184900	141	3	138	141	Rad60-SLD	17	87	0	0	0	0	0	0	71
1710	AY764156	ENSP00000261799	ENSG00000113721	1106	117	558	675	I-set	310	327	0	0	0	0	0	0	18
1710	AY764156	ENSP00000261799	ENSG00000113721	1106	117	558	675	ig	47	102	0	0	0	0	0	0	56
1710	AY764156	ENSP00000261799	ENSG00000113721	1106	117	558	675	Pkinase_Tyr	600	958	0	0	0	75	0	75	284
1712	DA893722	ENSP00000248553	ENSG00000106211	205	100	71	171	HSP20	87	184	0	0	0	84	0	84	14
1713	EU236945	ENSP00000009530	ENSG00000019582	296	208	0	208	MHC2-interact	17	129	0	0	112	0	0	112	1
1713	EU236945	ENSP00000009530	ENSG00000019582	296	208	0	208	MHCassoc_trimer	136	207	0	0	71	0	0	71	1
1713	EU236945	ENSP00000009530	ENSG00000019582	296	208	0	208	Thyroglobulin_1	207	271	0	0	0	1	0	1	64
1714	EU236945	ENSP00000357494	ENSG00000047936	2347	494	1853	2347	fn3	100	275	0	0	0	0	0	0	176
1714	EU236945	ENSP00000357494	ENSG00000047936	2347	494	1853	2347	Pkinase_Tyr	1945	2215	0	0	270	0	0	270	1
1718	BE935101	ENSP00000349212	ENSG00000196531	215	34	176	210	NAC	73	130	0	0	0	0	0	0	58
1718	BE935101	ENSP00000377469	ENSG00000196531	215	34	176	210	NAC	73	130	0	0	0	0	0	0	58
1718	BE935101	ENSP00000446801	ENSG00000196531	215	34	176	210	NAC	73	130	0	0	0	0	0	0	58
1718	BE935101	ENSP00000447821	ENSG00000196531	215	34	176	210	NAC	73	130	0	0	0	0	0	0	58
1729	CX872911	ENSP00000254108	ENSG00000089280	526	79	176	255	RRM_1	287	365	0	0	0	0	0	0	79
1734	CN338266	ENSP00000227378	ENSG00000109971	646	109	501	610	HSP70	6	612	0	109	0	0	0	109	498
1734	CN338266	ENSP00000432083	ENSG00000109971	646	109	501	610	HSP70	6	612	0	109	0	0	0	109	498
1734	CN338266	ENSP00000437125	ENSG00000109971	646	109	501	610	HSP70	6	612	0	109	0	0	0	109	498
1739	BI061732	ENSP00000331514	ENSG00000184009	375	49	42	91	Actin	2	375	0	49	0	0	0	49	325
1739	BI061732	ENSP00000458162	ENSG00000184009	375	49	42	91	Actin	2	375	0	49	0	0	0	49	325
1739	BI061732	ENSP00000458435	ENSG00000184009	375	49	42	91	Actin	2	375	0	49	0	0	0	49	325
1739	BI061732	ENSP00000459124	ENSG00000184009	375	49	42	91	Actin	2	375	0	49	0	0	0	49	325
1747	X85960	ENSP00000240851	ENSG00000114354	400	193	0	193	PB1	10	93	0	0	83	0	0	83	1
1747	X85960	ENSP00000419960	ENSG00000114354	400	193	0	193	PB1	10	93	0	0	83	0	0	83	1
1748	X85960	ENSP00000431418	ENSG00000198400	796	397	399	796	Pkinase_Tyr	510	781	0	0	271	0	0	271	1
1755	BC007006	ENSP00000332455	ENSG00000182481	529	31	0	31	Arm	241	322	0	0	0	0	0	0	82
1755	BC007006	ENSP00000332455	ENSG00000182481	529	31	0	31	IBB	5	99	0	0	0	26	0	26	69
1755	BC007006	ENSP00000438483	ENSG00000182481	529	31	0	31	Arm	241	322	0	0	0	0	0	0	82
1755	BC007006	ENSP00000438483	ENSG00000182481	529	31	0	31	IBB	5	99	0	0	0	26	0	26	69
1758	BF001663	ENSP00000233630	ENSG00000115289	259	20	239	259	zf-C3HC4	47	85	0	0	0	0	0	0	39
1766	BI962829	ENSP00000216774	ENSG00000100883	504	61	443	504	SRP_SPB	326	431	0	0	0	0	0	0	106
1766	BI962829	ENSP00000451818	ENSG00000100883	504	61	443	504	SRP_SPB	326	431	0	0	0	0	0	0	106
1791	DA286674	ENSP00000370007	ENSG00000205542	44	44	0	44	Thymosin	2	42	0	0	40	0	0	40	1
1791	DA286674	ENSP00000370009	ENSG00000205542	44	44	0	44	Thymosin	2	42	0	0	40	0	0	40	1
1791	DA286674	ENSP00000370010	ENSG00000205542	44	44	0	44	Thymosin	2	42	0	0	40	0	0	40	1
1791	DA286674	ENSP00000414376	ENSG00000205542	44	44	0	44	Thymosin	2	42	0	0	40	0	0	40	1
1793	DA998089	ENSP00000307940	ENSG00000167658	858	64	0	64	EFG_C	739	828	0	0	0	0	0	0	90
1793	DA998089	ENSP00000307940	ENSG00000167658	858	64	0	64	EFG_IV	620	737	0	0	0	0	0	0	118
1793	DA998089	ENSP00000307940	ENSG00000167658	858	64	0	64	GTP_EFTU	17	360	0	0	0	47	0	47	297
1793	DA998089	ENSP00000307940	ENSG00000167658	858	64	0	64	GTP_EFTU_D2	409	486	0	0	0	0	0	0	78
1794	DA998089	ENSP00000328403	ENSG00000183048	296	94	11	105	Mito_carr	5	285	0	94	0	0	0	94	187
1801	DB257971	ENSP00000368752	ENSG00000171867	253	35	0	35	Prion	134	252	0	0	0	0	0	0	119
1801	DB257971	ENSP00000399376	ENSG00000171867	253	35	0	35	Prion	134	252	0	0	0	0	0	0	119
1802	DB257971	ENSP00000252891	ENSG00000105245	609	136	244	380	PID	80	202	0	0	0	0	0	0	123
1803	CF128579	ENSP00000257857	ENSG00000135404	238	211	0	211	Tetraspannin	9	231	0	0	0	202	0	202	21
1803	CF128579	ENSP00000447730	ENSG00000135404	238	211	0	211	Tetraspannin	9	231	0	0	0	202	0	202	21
1803	CF128579	ENSP00000449337	ENSG00000135404	238	211	0	211	Tetraspannin	9	231	0	0	0	202	0	202	21
1815	DC322982	ENSP00000419628	ENSG00000165609	219	21	0	21	NUDIX	58	192	0	0	0	0	0	0	135
1815	DC322982	ENSP00000445116	ENSG00000165609	219	21	0	21	NUDIX	58	192	0	0	0	0	0	0	135
1825	DA297249	ENSP00000265462	ENSG00000126432	214	68	68	136	Redoxin	57	208	0	68	0	0	0	68	84
1829	BE929491	ENSP00000340896	ENSG00000129691	628	87	326	413	SPRY	418	498	0	0	0	0	0	0	81
1864	BC037414	ENSP00000244741	ENSG00000124762	164	80	84	164	CDI	19	69	0	0	0	0	0	0	51
1864	BC037414	ENSP00000362815	ENSG00000124762	164	80	84	164	CDI	19	69	0	0	0	0	0	0	51
1864	BC037414	ENSP00000384849	ENSG00000124762	164	80	84	164	CDI	19	69	0	0	0	0	0	0	51
1865	BQ679209	ENSP00000252699	ENSG00000130402	911	227	245	472	CH	154	163	0	0	0	0	0	0	10
1865	BQ679209	ENSP00000252699	ENSG00000130402	911	227	245	472	efhand_Ca_insen	841	907	0	0	0	0	0	0	67
1865	BQ679209	ENSP00000252699	ENSG00000130402	911	227	245	472	Spectrin	293	752	0	0	0	179	0	179	281
1866	BQ679209	ENSP00000313391	ENSG00000153071	770	76	694	770	PID	50	176	0	0	0	0	0	0	127
1875	S60998	ENSP00000300305	ENSG00000159216	480	252	33	285	Runt	48	182	0	0	134	0	0	134	1
1875	S60998	ENSP00000409227	ENSG00000159216	480	252	33	285	Runt	48	182	0	0	134	0	0	134	1
1901	CN395126	ENSP00000248594	ENSG00000127947	780	84	368	452	Y_phosphatase	58	292	0	0	0	0	0	0	235
1902	CN395126	ENSP00000335153	ENSG00000080824	854	68	289	357	HATPase_c	40	193	0	0	0	0	0	0	154
1902	CN395126	ENSP00000335153	ENSG00000080824	854	68	289	357	HSP90	196	732	0	68	0	0	0	68	469
1903	AK310926	ENSP00000327251	ENSG00000007171	1153	603	0	603	FAD_binding_1	725	947	0	0	0	0	0	0	223
1903	AK310926	ENSP00000327251	ENSG00000007171	1153	603	0	603	Flavodoxin_1	541	672	0	0	0	62	0	62	70
1903	AK310926	ENSP00000327251	ENSG00000007171	1153	603	0	603	NAD_binding_1	979	1093	0	0	0	0	0	0	115
1903	AK310926	ENSP00000327251	ENSG00000007171	1153	603	0	603	NO_synthase	131	502	0	0	371	0	0	371	1
1907	AK098472	ENSP00000344456	ENSG00000168036	781	420	361	781	Arm	350	429	0	0	0	0	68	68	12
1907	AK098472	ENSP00000379486	ENSG00000168036	781	420	361	781	Arm	350	429	0	0	0	0	68	68	12
1907	AK098472	ENSP00000379488	ENSG00000168036	781	420	361	781	Arm	350	429	0	0	0	0	68	68	12
1907	AK098472	ENSP00000385604	ENSG00000168036	781	420	361	781	Arm	350	429	0	0	0	0	68	68	12
1915	AK300060	ENSP00000353654	ENSG00000134871	1712	33	0	33	C4	1596	1597	0	0	0	0	0	0	2
1915	AK300060	ENSP00000353654	ENSG00000134871	1712	33	0	33	Collagen	182	483	0	0	0	0	0	0	302
1916	AK300060	ENSP00000365730	ENSG00000102572	443	417	26	443	Pkinase	36	286	0	0	250	0	0	250	1
1920	DQ299936	ENSP00000436786	ENSG00000118058	3972	73	1444	1517	FYRC	3666	3749	0	0	0	0	0	0	84
1920	DQ299936	ENSP00000436786	ENSG00000118058	3972	73	1444	1517	FYRN	2023	2073	0	0	0	0	0	0	51
1920	DQ299936	ENSP00000436786	ENSG00000118058	3972	73	1444	1517	PHD	1481	1627	0	0	0	36	0	36	111
1920	DQ299936	ENSP00000436786	ENSG00000118058	3972	73	1444	1517	SET	3840	3945	0	0	0	0	0	0	106
1921	DQ299937	ENSP00000436786	ENSG00000118058	3972	34	1372	1406	FYRC	3666	3749	0	0	0	0	0	0	84
1921	DQ299937	ENSP00000436786	ENSG00000118058	3972	34	1372	1406	FYRN	2023	2073	0	0	0	0	0	0	51
1921	DQ299937	ENSP00000436786	ENSG00000118058	3972	34	1372	1406	PHD	1481	1627	0	0	0	0	0	0	147
1921	DQ299937	ENSP00000436786	ENSG00000118058	3972	34	1372	1406	SET	3840	3945	0	0	0	0	0	0	106
1923	DQ299938	ENSP00000436786	ENSG00000118058	3972	72	1372	1444	FYRC	3666	3749	0	0	0	0	0	0	84
1923	DQ299938	ENSP00000436786	ENSG00000118058	3972	72	1372	1444	FYRN	2023	2073	0	0	0	0	0	0	51
1923	DQ299938	ENSP00000436786	ENSG00000118058	3972	72	1372	1444	PHD	1481	1627	0	0	0	0	0	0	147
1923	DQ299938	ENSP00000436786	ENSG00000118058	3972	72	1372	1444	SET	3840	3945	0	0	0	0	0	0	106
1927	BQ324461	ENSP00000320171	ENSG00000067225	531	39	102	141	PK	42	395	0	39	0	0	0	39	315
1927	BQ324461	ENSP00000320171	ENSG00000067225	531	39	102	141	PK_C	409	529	0	0	0	0	0	0	121
1927	BQ324461	ENSP00000334983	ENSG00000067225	531	39	102	141	PK	42	395	0	39	0	0	0	39	315
1927	BQ324461	ENSP00000334983	ENSG00000067225	531	39	102	141	PK_C	409	529	0	0	0	0	0	0	121
1927	BQ324461	ENSP00000455736	ENSG00000067225	531	39	102	141	PK	42	395	0	39	0	0	0	39	315
1927	BQ324461	ENSP00000455736	ENSG00000067225	531	39	102	141	PK_C	409	529	0	0	0	0	0	0	121
1927	BQ324461	ENSP00000455901	ENSG00000067225	531	39	102	141	PK	42	395	0	39	0	0	0	39	315
1927	BQ324461	ENSP00000455901	ENSG00000067225	531	39	102	141	PK_C	409	529	0	0	0	0	0	0	121
1927	BQ324461	ENSP00000456970	ENSG00000067225	531	39	102	141	PK	42	395	0	39	0	0	0	39	315
1927	BQ324461	ENSP00000456970	ENSG00000067225	531	39	102	141	PK_C	409	529	0	0	0	0	0	0	121
1928	BQ324461	ENSP00000254108	ENSG00000089280	526	29	116	145	RRM_1	287	365	0	0	0	0	0	0	79
1930	DB136988	ENSP00000346694	ENSG00000122566	353	69	279	348	RRM_1	92	114	0	0	0	0	0	0	23
1950	CN312778	ENSP00000337386	ENSG00000185650	338	101	237	338	zf-CCCH	115	179	0	0	0	0	0	0	65
1950	CN312778	ENSP00000388402	ENSG00000185650	338	101	237	338	zf-CCCH	115	179	0	0	0	0	0	0	65
1954	AY222643	ENSP00000287820	ENSG00000132170	505	477	28	505	Hormone_recep	341	500	0	0	159	0	0	159	1
1954	AY222643	ENSP00000287820	ENSG00000132170	505	477	28	505	zf-C4	137	205	0	0	68	0	0	68	1
1959	DA685931	ENSP00000369716	ENSG00000170004	2059	24	45	69	Chromo	539	683	0	0	0	0	0	0	145
1959	DA685931	ENSP00000369716	ENSG00000170004	2059	24	45	69	Helicase_C	1094	1174	0	0	0	0	0	0	81
1959	DA685931	ENSP00000369716	ENSG00000170004	2059	24	45	69	PHD	381	503	0	0	0	0	0	0	123
1959	DA685931	ENSP00000369716	ENSG00000170004	2059	24	45	69	SNF2_N	739	1033	0	0	0	0	0	0	295
1961	BM709680	ENSP00000302768	ENSG00000172239	479	127	209	336	PAM2	123	140	0	0	0	0	0	0	18
1962	BM709680	ENSP00000335153	ENSG00000080824	854	89	387	476	HATPase_c	40	193	0	0	0	0	0	0	154
1962	BM709680	ENSP00000335153	ENSG00000080824	854	89	387	476	HSP90	196	732	0	89	0	0	0	89	448
1967	DC390148	ENSP00000393876	ENSG00000197343	526	46	0	46	zf-C2H2	262	380	0	0	0	0	0	0	119
1967	DC390148	ENSP00000419135	ENSG00000197343	526	46	0	46	zf-C2H2	262	380	0	0	0	0	0	0	119
1968	DC390148	ENSP00000380376	ENSG00000157212	1069	60	27	87	BRCT	742	833	0	0	0	0	0	0	92
1968	DC390148	ENSP00000384048	ENSG00000157212	1069	60	27	87	BRCT	742	833	0	0	0	0	0	0	92
1969	EF071958	ENSP00000316032	ENSG00000110713	1800	514	0	514	Nucleoporin2	740	880	0	0	0	0	0	0	141
1969	EF071958	ENSP00000316032	ENSG00000110713	1800	514	0	514	Nup96	1329	1628	0	0	0	0	0	0	300
1973	AJ298917	ENSP00000393312	ENSG00000077782	853	36	421	457	I-set	247	259	0	0	0	0	0	0	13
1973	AJ298917	ENSP00000393312	ENSG00000077782	853	36	421	457	Pkinase_Tyr	478	754	0	0	0	0	0	0	277
1974	AJ298917	ENSP00000303507	ENSG00000186716	1271	71	584	655	Bcr-Abl_Oligo	1	79	0	0	0	0	0	0	79
1974	AJ298917	ENSP00000303507	ENSG00000186716	1271	71	584	655	C2	913	1000	0	0	0	0	0	0	88
1974	AJ298917	ENSP00000303507	ENSG00000186716	1271	71	584	655	PH	702	866	0	0	0	0	0	0	165
1974	AJ298917	ENSP00000303507	ENSG00000186716	1271	71	584	655	RhoGAP	1068	1220	0	0	0	0	0	0	153
1974	AJ298917	ENSP00000303507	ENSG00000186716	1271	71	584	655	RhoGEF	502	690	0	71	0	0	0	71	118
1986	BG775162	ENSP00000288828	ENSG00000157954	454	230	224	454	WD40	196	227	0	0	0	0	3	3	29
1987	AL046867	ENSP00000421922	ENSG00000163956	357	173	184	357	Alpha-2-MRAP_C	144	357	0	0	0	0	0	0	214
1987	AL046867	ENSP00000421922	ENSG00000163956	357	173	184	357	Alpha-2-MRAP_N	14	134	0	0	0	0	0	0	121
1988	AL046867	ENSP00000325376	ENSG00000099783	730	46	646	692	HnRNP_M	41	70	0	0	0	0	0	0	30
1988	AL046867	ENSP00000325376	ENSG00000099783	730	46	646	692	RRM_1	73	723	0	46	0	0	0	46	605
1989	DC348251	ENSP00000369317	ENSG00000205420	564	54	0	54	Filament	162	475	0	0	0	0	0	0	314
2001	BF915953	ENSP00000353427	ENSG00000123358	611	62	413	475	Hormone_recep	434	591	0	0	0	41	0	41	117
2001	BF915953	ENSP00000353427	ENSG00000123358	611	62	413	475	zf-C4	265	334	0	0	0	0	0	0	70
2001	BF915953	ENSP00000449539	ENSG00000123358	611	62	413	475	Hormone_recep	434	591	0	0	0	41	0	41	117
2001	BF915953	ENSP00000449539	ENSG00000123358	611	62	413	475	zf-C4	265	334	0	0	0	0	0	0	70
2013	DA446259	ENSP00000229239	ENSG00000111640	335	59	0	59	Gp_dh_C	157	314	0	0	0	0	0	0	158
2013	DA446259	ENSP00000229239	ENSG00000111640	335	59	0	59	Gp_dh_N	4	152	0	0	0	55	0	55	94
2013	DA446259	ENSP00000380068	ENSG00000111640	335	59	0	59	Gp_dh_C	157	314	0	0	0	0	0	0	158
2013	DA446259	ENSP00000380068	ENSG00000111640	335	59	0	59	Gp_dh_N	4	152	0	0	0	55	0	55	94
2013	DA446259	ENSP00000380070	ENSG00000111640	335	59	0	59	Gp_dh_C	157	314	0	0	0	0	0	0	158
2013	DA446259	ENSP00000380070	ENSG00000111640	335	59	0	59	Gp_dh_N	4	152	0	0	0	55	0	55	94
2020	BE843851	ENSP00000333994	ENSG00000244734	147	25	122	147	Globin	8	112	0	0	0	0	0	0	105
2043	BF931760	ENSP00000244364	ENSG00000151914	5171	73	5085	5158	CH	322	335	0	0	0	0	0	0	14
2049	BE932758	ENSP00000356468	ENSG00000116679	642	43	510	553	BACK	134	229	0	0	0	0	0	0	96
2049	BE932758	ENSP00000356468	ENSG00000116679	642	43	510	553	BTB	22	128	0	0	0	0	0	0	107
2049	BE932758	ENSP00000356468	ENSG00000116679	642	43	510	553	Kelch_1	357	593	0	43	0	0	0	43	194
2051	BE843753	ENSP00000329411	ENSG00000185507	516	18	145	163	IRF	11	127	0	0	0	0	0	0	117
2051	BE843753	ENSP00000380697	ENSG00000185507	516	18	145	163	IRF	11	127	0	0	0	0	0	0	117
2055	CN372949	ENSP00000001008	ENSG00000004478	459	15	0	15	FKBP_C	41	250	0	0	0	0	0	0	210
2055	CN372949	ENSP00000001008	ENSG00000004478	459	15	0	15	TPR_1	320	386	0	0	0	0	0	0	67
2059	CN306050	ENSP00000218364	ENSG00000102241	755	163	190	353	RRM_1	212	288	0	0	76	0	0	76	1
2059	CN306050	ENSP00000442699	ENSG00000102241	755	163	190	353	RRM_1	212	288	0	0	76	0	0	76	1
2064	CD049225	ENSP00000293831	ENSG00000161960	406	265	17	282	DEAD	56	223	0	0	167	0	0	167	1
2064	CD049225	ENSP00000293831	ENSG00000161960	406	265	17	282	Helicase_C	290	367	0	0	0	0	0	0	78
2068	BF932122	ENSP00000289968	ENSG00000140750	881	39	245	284	BAR	1	239	0	0	0	0	0	0	239
2069	AW998144	ENSP00000344352	ENSG00000162772	181	34	82	116	bZIP_1	84	143	0	0	0	32	0	32	28
2069	AW998144	ENSP00000355954	ENSG00000162772	181	34	82	116	bZIP_1	84	143	0	0	0	32	0	32	28
2070	AW998144	ENSP00000261889	ENSG00000028528	557	79	426	505	PX	142	268	0	0	0	0	0	0	127
2073	BM544526	ENSP00000382604	ENSG00000186184	122	2	120	122	RNA_pol_L	40	112	0	0	0	0	0	0	73
2077	AY034077	ENSP00000306625	ENSG00000169696	647	29	282	311	UBX	385	463	0	0	0	0	0	0	79
2078	AY034077	ENSP00000314129	ENSG00000068323	575	36	295	331	HLH	347	400	0	0	0	0	0	0	54
2079	AY034078	ENSP00000306625	ENSG00000169696	647	29	282	311	UBX	385	463	0	0	0	0	0	0	79
2080	AY034078	ENSP00000314129	ENSG00000068323	575	71	260	331	HLH	347	400	0	0	0	0	0	0	54
2081	BM920574	ENSP00000306772	ENSG00000169744	373	44	0	44	LIM_bind	1	373	0	0	0	43	0	43	330
2086	BC073963	ENSP00000319104	ENSG00000109111	1726	515	1211	1726	S1	1226	1282	0	0	56	0	0	56	1
2086	BC073963	ENSP00000319104	ENSG00000109111	1726	515	1211	1726	SH2	1334	1415	0	0	81	0	0	81	1
2086	BC073963	ENSP00000338143	ENSG00000109111	1726	515	1211	1726	S1	1226	1282	0	0	56	0	0	56	1
2086	BC073963	ENSP00000338143	ENSG00000109111	1726	515	1211	1726	SH2	1334	1415	0	0	81	0	0	81	1
2093	AU142951	ENSP00000351990	ENSG00000159593	537	170	239	409	ThiF	29	165	0	0	0	0	0	0	137
2094	AU142951	ENSP00000229277	ENSG00000111674	434	29	0	29	Enolase_C	142	432	0	0	0	0	0	0	291
2094	AU142951	ENSP00000229277	ENSG00000111674	434	29	0	29	Enolase_N	2	134	0	0	0	27	0	27	106
2094	AU142951	ENSP00000437402	ENSG00000111674	434	29	0	29	Enolase_C	142	432	0	0	0	0	0	0	291
2094	AU142951	ENSP00000437402	ENSG00000111674	434	29	0	29	Enolase_N	2	134	0	0	0	27	0	27	106
2094	AU142951	ENSP00000438873	ENSG00000111674	434	29	0	29	Enolase_C	142	432	0	0	0	0	0	0	291
2094	AU142951	ENSP00000438873	ENSG00000111674	434	29	0	29	Enolase_N	2	134	0	0	0	27	0	27	106
2095	M63154	ENSP00000348888	ENSG00000162896	764	29	629	658	V-set	236	562	0	0	0	0	0	0	327
2096	M63154	ENSP00000257248	ENSG00000134812	417	417	0	417	Cobalamin_bind	6	313	0	0	307	0	0	307	1
2097	CN361911	ENSP00000254108	ENSG00000089280	526	64	0	64	RRM_1	287	365	0	0	0	0	0	0	79
2099	DA210402	ENSP00000333769	ENSG00000172270	385	212	0	212	I-set	131	221	0	0	0	81	0	81	10
2105	AI366036	ENSP00000334061	ENSG00000094631	1215	3	383	386	Hist_deacetyl	92	799	0	3	0	0	0	3	705
2105	AI366036	ENSP00000365804	ENSG00000094631	1215	3	383	386	Hist_deacetyl	92	799	0	3	0	0	0	3	705
2111	AY453399	ENSP00000216068	ENSG00000100246	105	105	0	105	Dynein_light	15	105	0	0	90	0	0	90	1
2115	L03357	ENSP00000351410	ENSG00000108946	381	236	0	236	cNMP_binding	239	273	0	0	0	0	0	0	35
2115	L03357	ENSP00000351410	ENSG00000108946	381	236	0	236	RIIa	25	62	0	0	37	0	0	37	1
2115	L03357	ENSP00000376475	ENSG00000108946	381	236	0	236	cNMP_binding	239	273	0	0	0	0	0	0	35
2115	L03357	ENSP00000376475	ENSG00000108946	381	236	0	236	RIIa	25	62	0	0	37	0	0	37	1
2115	L03357	ENSP00000445625	ENSG00000108946	381	236	0	236	cNMP_binding	239	273	0	0	0	0	0	0	35
2115	L03357	ENSP00000445625	ENSG00000108946	381	236	0	236	RIIa	25	62	0	0	37	0	0	37	1
2115	L03357	ENSP00000464977	ENSG00000108946	381	236	0	236	cNMP_binding	239	273	0	0	0	0	0	0	35
2115	L03357	ENSP00000464977	ENSG00000108946	381	236	0	236	RIIa	25	62	0	0	37	0	0	37	1
2115	L03357	ENSP00000466459	ENSG00000108946	381	236	0	236	cNMP_binding	239	273	0	0	0	0	0	0	35
2115	L03357	ENSP00000466459	ENSG00000108946	381	236	0	236	RIIa	25	62	0	0	37	0	0	37	1
2116	L03357	ENSP00000347942	ENSG00000165731	1114	350	712	1062	Cadherin	172	262	0	0	0	0	0	0	91
2116	L03357	ENSP00000347942	ENSG00000165731	1114	350	712	1062	Pkinase_Tyr	724	1005	0	0	281	0	0	281	1
2122	CV347577	ENSP00000263967	ENSG00000121879	1068	91	921	1012	PI3Ka	519	704	0	0	0	0	0	0	186
2122	CV347577	ENSP00000263967	ENSG00000121879	1068	91	921	1012	PI3K_C2	350	485	0	0	0	0	0	0	136
2122	CV347577	ENSP00000263967	ENSG00000121879	1068	91	921	1012	PI3K_rbd	173	292	0	0	0	0	0	0	120
2122	CV347577	ENSP00000263967	ENSG00000121879	1068	91	921	1012	PI3_PI4_kinase	796	1015	0	91	0	0	0	91	129
2129	DA226673	ENSP00000368752	ENSG00000171867	253	13	0	13	Prion	134	252	0	0	0	0	0	0	119
2129	DA226673	ENSP00000399376	ENSG00000171867	253	13	0	13	Prion	134	252	0	0	0	0	0	0	119
2136	BE910365	ENSP00000354219	ENSG00000198467	284	174	0	174	Tropomyosin	48	284	0	0	0	126	0	126	111
2136	BE910365	ENSP00000367542	ENSG00000198467	284	174	0	174	Tropomyosin	48	284	0	0	0	126	0	126	111
2138	DA062426	ENSP00000428417	ENSG00000079841	1692	105	1456	1561	C2	850	1553	0	0	0	0	97	97	607
2138	DA062426	ENSP00000428417	ENSG00000079841	1692	105	1456	1561	PDZ	605	689	0	0	0	0	0	0	85
2147	BF812451	ENSP00000349259	ENSG00000115306	2364	71	1975	2046	PH	2198	2307	0	0	0	0	0	0	110
2157	AK130027	ENSP00000252486	ENSG00000130203	317	65	0	65	Apolipoprotein	80	299	0	0	0	0	0	0	220
2170	BQ305779	ENSP00000216479	ENSG00000100591	338	29	309	338	Aha1_N	29	161	0	0	0	0	0	0	133
2173	BM833956	ENSP00000381992	ENSG00000122545	401	50	388	438	Septin	47	323	0	0	0	0	0	0	277
2174	BM833956	ENSP00000228825	ENSG00000111229	178	12	24	36	P21-Arc	1	173	0	12	0	0	0	12	161
2179	DB472673	ENSP00000307863	ENSG00000063244	475	88	0	88	RRM_1	151	331	0	0	0	0	0	0	181
2181	AI206631	ENSP00000358022	ENSG00000143384	350	43	99	142	Bcl-2	213	312	0	0	0	0	0	0	100
2182	AI206631	ENSP00000373918	ENSG00000106105	739	122	617	739	HGTP_anticodon	615	709	0	0	0	0	92	92	3
2182	AI206631	ENSP00000373918	ENSG00000106105	739	122	617	739	tRNA-synt_2b	157	453	0	0	0	0	0	0	297
2213	AY662674	ENSP00000316032	ENSG00000110713	1800	104	319	423	Nucleoporin2	740	880	0	0	0	0	0	0	141
2213	AY662674	ENSP00000316032	ENSG00000110713	1800	104	319	423	Nup96	1329	1628	0	0	0	0	0	0	300
2216	DA128910	ENSP00000377969	ENSG00000125651	517	130	44	174	TFIIF_alpha	1	517	0	130	0	0	0	130	387
2217	BP270914	ENSP00000009530	ENSG00000019582	296	140	0	140	MHC2-interact	17	129	0	0	112	0	0	112	1
2217	BP270914	ENSP00000009530	ENSG00000019582	296	140	0	140	MHCassoc_trimer	136	207	0	0	0	4	0	4	68
2217	BP270914	ENSP00000009530	ENSG00000019582	296	140	0	140	Thyroglobulin_1	207	271	0	0	0	0	0	0	65
2218	BP270914	ENSP00000356832	ENSG00000118515	526	55	126	181	Pkinase	98	355	0	55	0	0	0	55	203
2218	BP270914	ENSP00000356832	ENSG00000118515	526	55	126	181	Pkinase_C	375	427	0	0	0	0	0	0	53
2227	DA302213	ENSP00000384044	ENSG00000136237	580	99	0	99	RasGEF	342	526	0	0	0	0	0	0	185
2227	DA302213	ENSP00000384044	ENSG00000136237	580	99	0	99	RasGEF_N	71	175	0	0	0	28	0	28	77
2231	BM263653	ENSP00000355388	ENSG00000196199	860	54	440	494	Ank	666	698	0	0	0	0	0	0	33
2232	BM263653	ENSP00000368572	ENSG00000130066	171	11	160	171	Acetyltransf_1	65	146	0	0	0	0	0	0	82
2233	BP294789	ENSP00000326804	ENSG00000055130	776	133	0	133	Cullin	21	709	0	0	0	112	0	112	577
2233	BP294789	ENSP00000326804	ENSG00000055130	776	133	0	133	Cullin_Nedd8	703	770	0	0	0	0	0	0	68
2233	BP294789	ENSP00000387160	ENSG00000055130	776	133	0	133	Cullin	21	709	0	0	0	112	0	112	577
2233	BP294789	ENSP00000387160	ENSG00000055130	776	133	0	133	Cullin_Nedd8	703	770	0	0	0	0	0	0	68
2233	BP294789	ENSP00000473318	ENSG00000055130	776	133	0	133	Cullin	21	709	0	0	0	112	0	112	577
2233	BP294789	ENSP00000473318	ENSG00000055130	776	133	0	133	Cullin_Nedd8	703	770	0	0	0	0	0	0	68
2236	CD723935	ENSP00000364204	ENSG00000158828	581	140	195	335	Pkinase	262	509	0	0	0	73	0	73	175
2246	DB522390	ENSP00000284878	ENSG00000154639	365	87	278	365	I-set	147	229	0	0	0	0	0	0	83
2246	DB522390	ENSP00000284878	ENSG00000154639	365	87	278	365	V-set	19	137	0	0	0	0	0	0	119
2257	AK092927	ENSP00000305161	ENSG00000169871	755	257	0	257	zf-C3HC4	21	59	0	0	38	0	0	38	1
2258	AK092927	ENSP00000472998	ENSG00000104852	437	244	193	437	RRM_1	105	175	0	0	0	0	0	0	71
2259	AX747810	ENSP00000305161	ENSG00000169871	755	257	0	257	zf-C3HC4	21	59	0	0	38	0	0	38	1
2260	AX747810	ENSP00000472998	ENSG00000104852	437	244	193	437	RRM_1	105	175	0	0	0	0	0	0	71
2292	AK129920	ENSP00000216373	ENSG00000100485	1332	103	1229	1332	Histone	97	169	0	0	0	0	0	0	73
2292	AK129920	ENSP00000216373	ENSG00000100485	1332	103	1229	1332	PH	442	544	0	0	0	0	0	0	103
2292	AK129920	ENSP00000216373	ENSG00000100485	1332	103	1229	1332	RasGEF	775	961	0	0	0	0	0	0	187
2292	AK129920	ENSP00000216373	ENSG00000100485	1332	103	1229	1332	RasGEF_N	598	715	0	0	0	0	0	0	118
2292	AK129920	ENSP00000216373	ENSG00000100485	1332	103	1229	1332	RhoGEF	202	387	0	0	0	0	0	0	186
2293	BY797642	ENSP00000312999	ENSG00000114353	355	39	0	39	G-alpha	6	354	0	0	0	33	0	33	316
2308	DA951876	ENSP00000329127	ENSG00000027075	683	52	426	478	C1_1	225	246	0	0	0	0	0	0	22
2308	DA951876	ENSP00000329127	ENSG00000027075	683	52	426	478	C2	12	102	0	0	0	0	0	0	91
2308	DA951876	ENSP00000329127	ENSG00000027075	683	52	426	478	Pkinase	355	614	0	52	0	0	0	52	208
2308	DA951876	ENSP00000329127	ENSG00000027075	683	52	426	478	Pkinase_C	634	680	0	0	0	0	0	0	47
2329	BJ995037	ENSP00000236850	ENSG00000118137	267	103	0	103	Apolipoprotein	68	267	0	0	0	35	0	35	165
2329	BJ995037	ENSP00000352471	ENSG00000118137	267	103	0	103	Apolipoprotein	68	267	0	0	0	35	0	35	165
2329	BJ995037	ENSP00000364469	ENSG00000118137	267	103	0	103	Apolipoprotein	68	267	0	0	0	35	0	35	165
2329	BJ995037	ENSP00000364472	ENSG00000118137	267	103	0	103	Apolipoprotein	68	267	0	0	0	35	0	35	165
2330	BJ995037	ENSP00000307850	ENSG00000175550	205	27	0	27	CBFD_NFYB_HMF	10	74	0	0	0	17	0	17	48
2334	DA666479	ENSP00000366284	ENSG00000054523	1823	4	0	4	FHA	556	627	0	0	0	0	0	0	72
2334	DA666479	ENSP00000366284	ENSG00000054523	1823	4	0	4	Kinesin	11	354	0	0	0	0	0	0	344
2334	DA666479	ENSP00000366284	ENSG00000054523	1823	4	0	4	PH	1702	1799	0	0	0	0	0	0	98
2346	DA101766	ENSP00000438875	ENSG00000139910	507	32	94	126	KH_1	117	426	0	0	0	9	0	9	301
2363	AU133680	ENSP00000325376	ENSG00000099783	730	83	0	83	HnRNP_M	41	70	0	0	29	0	0	29	1
2363	AU133680	ENSP00000325376	ENSG00000099783	730	83	0	83	RRM_1	73	723	0	0	0	10	0	10	641
2391	U81554	ENSP00000410298	ENSG00000148660	558	76	275	351	CaMKII_AD	426	553	0	0	0	0	0	0	128
2391	U81554	ENSP00000410298	ENSG00000148660	558	76	275	351	Pkinase	14	272	0	0	0	0	0	0	259
2399	CB132862	ENSP00000257497	ENSG00000135046	346	49	60	109	Annexin	183	201	0	0	0	0	0	0	19
2399	CB132862	ENSP00000366109	ENSG00000135046	346	49	60	109	Annexin	183	201	0	0	0	0	0	0	19
2408	AI949061	ENSP00000420579	ENSG00000177707	487	80	407	487	C2-set_2	173	257	0	0	0	0	0	0	85
2408	AI949061	ENSP00000420579	ENSG00000177707	487	80	407	487	V-set	30	166	0	0	0	0	0	0	137
2427	BE732178	ENSP00000349960	ENSG00000075624	375	66	0	66	Actin	2	375	0	0	0	64	0	64	310
2429	BF822200	ENSP00000251547	ENSG00000132879	255	60	0	60	F-box	4	52	0	0	48	0	0	48	1
2429	BF822200	ENSP00000251547	ENSG00000132879	255	60	0	60	FBA	68	252	0	0	0	0	0	0	185
2429	BF822200	ENSP00000365961	ENSG00000132879	255	60	0	60	F-box	4	52	0	0	48	0	0	48	1
2429	BF822200	ENSP00000365961	ENSG00000132879	255	60	0	60	FBA	68	252	0	0	0	0	0	0	185
2433	AJ710478	ENSP00000231487	ENSG00000113558	163	85	7	92	Skp1	85	162	0	0	0	7	0	7	71
2433	AJ710478	ENSP00000231487	ENSG00000113558	163	85	7	92	Skp1_POZ	2	67	0	0	0	0	60	60	6
2433	AJ710478	ENSP00000429686	ENSG00000113558	163	85	7	92	Skp1	85	162	0	0	0	7	0	7	71
2433	AJ710478	ENSP00000429686	ENSG00000113558	163	85	7	92	Skp1_POZ	2	67	0	0	0	0	60	60	6
2433	AJ710478	ENSP00000429961	ENSG00000113558	163	85	7	92	Skp1	85	162	0	0	0	7	0	7	71
2433	AJ710478	ENSP00000429961	ENSG00000113558	163	85	7	92	Skp1_POZ	2	67	0	0	0	0	60	60	6
2434	AJ710478	ENSP00000248553	ENSG00000106211	205	32	0	32	HSP20	87	184	0	0	0	0	0	0	98
2437	AJ295163	ENSP00000254108	ENSG00000089280	526	90	84	174	RRM_1	287	365	0	0	0	0	0	0	79
2438	AJ295163	ENSP00000262053	ENSG00000123268	271	134	110	244	bZIP_1	211	271	0	0	0	33	0	33	28
2439	BP241442	ENSP00000335153	ENSG00000080824	854	160	191	351	HATPase_c	40	193	0	0	0	0	2	2	152
2439	BP241442	ENSP00000335153	ENSG00000080824	854	160	191	351	HSP90	196	732	0	0	0	155	0	155	382
2446	AW498880	ENSP00000229239	ENSG00000111640	335	77	1	78	Gp_dh_C	157	314	0	0	0	0	0	0	158
2446	AW498880	ENSP00000229239	ENSG00000111640	335	77	1	78	Gp_dh_N	4	152	0	0	0	74	0	74	75
2446	AW498880	ENSP00000380068	ENSG00000111640	335	77	1	78	Gp_dh_C	157	314	0	0	0	0	0	0	158
2446	AW498880	ENSP00000380068	ENSG00000111640	335	77	1	78	Gp_dh_N	4	152	0	0	0	74	0	74	75
2446	AW498880	ENSP00000380070	ENSG00000111640	335	77	1	78	Gp_dh_C	157	314	0	0	0	0	0	0	158
2446	AW498880	ENSP00000380070	ENSG00000111640	335	77	1	78	Gp_dh_N	4	152	0	0	0	74	0	74	75
2465	AU123912	ENSP00000243563	ENSG00000077312	282	69	25	94	RRM_1	83	210	0	0	0	11	0	11	117
2466	AU123912	ENSP00000362688	ENSG00000084623	325	173	0	173	WD40	80	276	0	0	0	93	0	93	104
2479	CN258364	ENSP00000259467	ENSG00000136940	301	25	0	25	Phosducin	35	299	0	0	0	0	0	0	265
2480	CN258364	ENSP00000296412	ENSG00000197894	374	24	350	374	ADH_N	32	160	0	0	0	0	0	0	129
2480	CN258364	ENSP00000296412	ENSG00000197894	374	24	350	374	ADH_zinc_N	202	336	0	0	0	0	0	0	135
2495	BE938381	ENSP00000362924	ENSG00000148180	782	31	52	83	Gelsolin	313	757	0	0	0	0	0	0	445
2496	BE938381	ENSP00000324464	ENSG00000141551	415	60	161	221	Pkinase	9	280	0	60	0	0	0	60	212
2511	CX751919	ENSP00000346037	ENSG00000137818	114	49	0	49	Ribosomal_60s	22	113	0	0	0	27	0	27	65
2512	CX751919	ENSP00000340896	ENSG00000129691	628	119	390	509	SPRY	418	498	0	0	80	0	0	80	1
2521	U41743	ENSP00000296930	ENSG00000181163	294	117	0	117	Nucleoplasmin	13	196	0	0	0	104	0	104	80
2521	U41743	ENSP00000428755	ENSG00000181163	294	117	0	117	Nucleoplasmin	13	196	0	0	0	104	0	104	80
2522	U41743	ENSP00000254066	ENSG00000131759	462	402	60	462	Hormone_recep	256	413	0	0	157	0	0	157	1
2522	U41743	ENSP00000254066	ENSG00000131759	462	402	60	462	zf-C4	86	155	0	0	69	0	0	69	1
2522	U41743	ENSP00000377649	ENSG00000131759	462	402	60	462	Hormone_recep	256	413	0	0	157	0	0	157	1
2522	U41743	ENSP00000377649	ENSG00000131759	462	402	60	462	zf-C4	86	155	0	0	69	0	0	69	1
2527	AF047022	ENSP00000400142	ENSG00000182944	661	21	249	270	RRM_1	363	441	0	0	0	0	0	0	79
2527	AF047022	ENSP00000400142	ENSG00000182944	661	21	249	270	zf-RanBP	518	549	0	0	0	0	0	0	32
2528	AF047022	ENSP00000262053	ENSG00000123268	271	95	110	205	bZIP_1	211	271	0	0	0	0	0	0	61
2529	BM827569	ENSP00000261623	ENSG00000051523	195	92	20	112	Cytochrom_B558a	2	195	0	92	0	0	0	92	102
2533	DA327424	ENSP00000348273	ENSG00000197971	304	74	118	192	Myelin_MBP	149	304	0	0	0	43	0	43	113
2533	DA327424	ENSP00000462223	ENSG00000197971	304	74	118	192	Myelin_MBP	149	304	0	0	0	43	0	43	113
2534	DA327424	ENSP00000380376	ENSG00000157212	1069	113	27	140	BRCT	742	833	0	0	0	0	0	0	92
2534	DA327424	ENSP00000384048	ENSG00000157212	1069	113	27	140	BRCT	742	833	0	0	0	0	0	0	92
2535	DA454694	ENSP00000270776	ENSG00000142657	483	97	0	97	6PGD	180	470	0	0	0	0	0	0	291
2535	DA454694	ENSP00000270776	ENSG00000142657	483	97	0	97	NAD_binding_2	3	176	0	0	0	94	0	94	80
2537	DA025613	ENSP00000204566	ENSG00000090487	308	65	158	223	Abhydrolase_1	85	289	0	65	0	0	0	65	140
2537	DA025613	ENSP00000404111	ENSG00000090487	308	65	158	223	Abhydrolase_1	85	289	0	65	0	0	0	65	140
2538	DA025613	ENSP00000380252	ENSG00000116044	605	125	15	140	bZIP_1	496	558	0	0	0	0	0	0	63
2541	BC015104	ENSP00000358223	ENSG00000175535	465	93	0	93	Lipase	17	352	0	0	0	76	0	76	260
2541	BC015104	ENSP00000358223	ENSG00000175535	465	93	0	93	PLAT	355	465	0	0	0	0	0	0	111
2545	DA454805	ENSP00000359233	ENSG00000117528	659	37	0	37	ABC_tran	480	599	0	0	0	0	0	0	120
2549	AI692764	ENSP00000453235	ENSG00000035664	488	30	1	31	Pkinase	23	285	0	0	0	8	0	8	255
2550	AI692764	ENSP00000178640	ENSG00000137764	448	34	414	448	PB1	18	101	0	0	0	0	0	0	84
2550	AI692764	ENSP00000178640	ENSG00000137764	448	34	414	448	Pkinase	166	419	0	0	0	0	5	5	249
2552	AL561402	ENSP00000362314	ENSG00000148730	120	120	0	120	eIF_4EBP	1	120	0	0	119	0	0	119	1
2555	AW361905	ENSP00000265062	ENSG00000075785	207	19	188	207	Ras	10	175	0	0	0	0	0	0	166
2558	CN310211	ENSP00000357564	ENSG00000143545	203	125	0	125	Ras	10	171	0	0	0	115	0	115	47
2572	DA562443	ENSP00000256993	ENSG00000134571	1274	172	875	1047	fn3	772	1150	0	172	0	0	0	172	207
2572	DA562443	ENSP00000256993	ENSG00000134571	1274	172	875	1047	I-set	156	767	0	0	0	0	0	0	612
2572	DA562443	ENSP00000442795	ENSG00000134571	1274	172	876	1048	fn3	772	1150	0	172	0	0	0	172	207
2572	DA562443	ENSP00000442795	ENSG00000134571	1274	172	876	1048	I-set	156	767	0	0	0	0	0	0	612
2577	BE767238	ENSP00000331152	ENSG00000119950	295	25	159	184	HLH	68	120	0	0	0	0	0	0	53
2578	BE767238	ENSP00000437955	ENSG00000100644	850	99	671	770	HIF-1	549	582	0	0	0	0	0	0	34
2578	BE767238	ENSP00000437955	ENSG00000100644	850	99	671	770	HIF-1a_CTAD	787	826	0	0	0	0	0	0	40
2578	BE767238	ENSP00000437955	ENSG00000100644	850	99	671	770	PAS	91	189	0	0	0	0	0	0	99
2578	BE767238	ENSP00000437955	ENSG00000100644	850	99	671	770	PAS_3	252	339	0	0	0	0	0	0	88
2585	AY311345	ENSP00000262965	ENSG00000071564	654	102	381	483	HLH	550	603	0	0	0	0	0	0	54
2586	AY311345	ENSP00000405890	ENSG00000185630	430	22	89	111	Homeobox	234	293	0	0	0	0	0	0	60
2597	AF512943	ENSP00000436786	ENSG00000118058	3972	141	1303	1444	FYRC	3666	3749	0	0	0	0	0	0	84
2597	AF512943	ENSP00000436786	ENSG00000118058	3972	141	1303	1444	FYRN	2023	2073	0	0	0	0	0	0	51
2597	AF512943	ENSP00000436786	ENSG00000118058	3972	141	1303	1444	PHD	1481	1627	0	0	0	0	0	0	147
2597	AF512943	ENSP00000436786	ENSG00000118058	3972	141	1303	1444	SET	3840	3945	0	0	0	0	0	0	106
2598	AF512943	ENSP00000341524	ENSG00000125354	434	328	10	338	Septin	39	312	0	0	273	0	0	273	1
2603	DA198061	ENSP00000348273	ENSG00000197971	304	89	103	192	Myelin_MBP	149	304	0	0	0	43	0	43	113
2603	DA198061	ENSP00000462223	ENSG00000197971	304	89	103	192	Myelin_MBP	149	304	0	0	0	43	0	43	113
2609	BI836301	ENSP00000354398	ENSG00000108669	398	57	0	57	PH	261	377	0	0	0	0	0	0	117
2609	BI836301	ENSP00000354398	ENSG00000108669	398	57	0	57	Sec7	57	244	0	0	0	0	0	0	188
2609	BI836301	ENSP00000389095	ENSG00000108669	398	57	0	57	PH	261	377	0	0	0	0	0	0	117
2609	BI836301	ENSP00000389095	ENSG00000108669	398	57	0	57	Sec7	57	244	0	0	0	0	0	0	188
2610	BI836301	ENSP00000254942	ENSG00000132604	542	153	202	355	Myb_DNA-binding	447	495	0	0	0	0	0	0	49
2610	BI836301	ENSP00000254942	ENSG00000132604	542	153	202	355	TRF	52	251	0	0	0	0	49	49	151
2617	DA402481	ENSP00000350170	ENSG00000114416	621	17	0	17	KH_1	220	351	0	0	0	0	0	0	132
2623	DQ845346	ENSP00000350844	ENSG00000196092	391	260	0	260	PAX	16	140	0	0	124	0	0	124	1
2624	DQ845346	ENSP00000318902	ENSG00000114861	677	617	60	677	Fork_head	465	555	0	0	90	0	0	90	1
2624	DQ845346	ENSP00000418102	ENSG00000114861	677	617	60	677	Fork_head	465	555	0	0	90	0	0	90	1
2624	DQ845346	ENSP00000419393	ENSG00000114861	677	617	60	677	Fork_head	465	555	0	0	90	0	0	90	1
2633	BG687612	ENSP00000287156	ENSG00000156587	153	41	0	41	UQ_con	6	144	0	0	0	35	0	35	104
2637	BF817728	ENSP00000338934	ENSG00000092820	586	75	156	231	ERM	338	586	0	0	0	0	0	0	249
2637	BF817728	ENSP00000338934	ENSG00000092820	586	75	156	231	FERM_C	210	299	0	0	0	21	0	21	69
2637	BF817728	ENSP00000338934	ENSG00000092820	586	75	156	231	FERM_M	88	206	0	0	0	0	50	50	69
2637	BF817728	ENSP00000338934	ENSG00000092820	586	75	156	231	FERM_N	9	86	0	0	0	0	0	0	78
2637	BF817728	ENSP00000356042	ENSG00000092820	586	75	156	231	ERM	338	586	0	0	0	0	0	0	249
2637	BF817728	ENSP00000356042	ENSG00000092820	586	75	156	231	FERM_C	210	299	0	0	0	21	0	21	69
2637	BF817728	ENSP00000356042	ENSG00000092820	586	75	156	231	FERM_M	88	206	0	0	0	0	50	50	69
2637	BF817728	ENSP00000356042	ENSG00000092820	586	75	156	231	FERM_N	9	86	0	0	0	0	0	0	78
2650	DA116260	ENSP00000312741	ENSG00000110931	588	29	303	332	Pkinase	165	446	0	29	0	0	0	29	253
2650	DA116260	ENSP00000384591	ENSG00000110931	588	29	303	332	Pkinase	165	446	0	29	0	0	0	29	253
2650	DA116260	ENSP00000384600	ENSG00000110931	588	29	303	332	Pkinase	165	446	0	29	0	0	0	29	253
2652	AX747703	ENSP00000366525	ENSG00000087086	175	175	0	175	Ferritin	14	155	0	0	141	0	0	141	1
2659	CF126160	ENSP00000257497	ENSG00000135046	346	108	0	108	Annexin	183	201	0	0	0	0	0	0	19
2659	CF126160	ENSP00000366109	ENSG00000135046	346	108	0	108	Annexin	183	201	0	0	0	0	0	0	19
2660	CF126160	ENSP00000228825	ENSG00000111229	178	97	49	146	P21-Arc	1	173	0	97	0	0	0	97	76
2665	DA326202	ENSP00000292644	ENSG00000161057	433	58	0	58	AAA	212	345	0	0	0	0	0	0	134
2665	DA326202	ENSP00000391211	ENSG00000161057	433	58	0	58	AAA	212	345	0	0	0	0	0	0	134
2666	DA326202	ENSP00000257430	ENSG00000134982	2843	109	2172	2281	APC_15aa	1170	1172	0	0	0	0	0	0	3
2666	DA326202	ENSP00000257430	ENSG00000134982	2843	109	2172	2281	APC_crr	1369	2031	0	0	0	0	0	0	663
2666	DA326202	ENSP00000257430	ENSG00000134982	2843	109	2172	2281	Arm	512	731	0	0	0	0	0	0	220
2666	DA326202	ENSP00000257430	ENSG00000134982	2843	109	2172	2281	EB1_binding	2670	2843	0	0	0	0	0	0	174
2666	DA326202	ENSP00000257430	ENSG00000134982	2843	109	2172	2281	SAMP	1718	2053	0	0	0	0	0	0	336
2666	DA326202	ENSP00000427089	ENSG00000134982	2843	109	2172	2281	APC_15aa	1170	1172	0	0	0	0	0	0	3
2666	DA326202	ENSP00000427089	ENSG00000134982	2843	109	2172	2281	APC_crr	1369	2031	0	0	0	0	0	0	663
2666	DA326202	ENSP00000427089	ENSG00000134982	2843	109	2172	2281	Arm	512	731	0	0	0	0	0	0	220
2666	DA326202	ENSP00000427089	ENSG00000134982	2843	109	2172	2281	EB1_binding	2670	2843	0	0	0	0	0	0	174
2666	DA326202	ENSP00000427089	ENSG00000134982	2843	109	2172	2281	SAMP	1718	2053	0	0	0	0	0	0	336
2669	AI583347	ENSP00000379156	ENSG00000133030	1038	44	601	645	PH	44	483	0	0	0	0	0	0	440
2670	AI583347	ENSP00000366525	ENSG00000087086	175	45	130	175	Ferritin	14	155	0	0	0	0	25	25	117
2677	AX795410	ENSP00000292401	ENSG00000160862	298	20	0	20	C1-set	208	289	0	0	0	0	0	0	82
2677	AX795410	ENSP00000292401	ENSG00000160862	298	20	0	20	MHC_I	23	198	0	0	0	0	0	0	176
2679	AX795408	ENSP00000292401	ENSG00000160862	298	20	0	20	C1-set	208	289	0	0	0	0	0	0	82
2679	AX795408	ENSP00000292401	ENSG00000160862	298	20	0	20	MHC_I	23	198	0	0	0	0	0	0	176
2681	AX795406	ENSP00000292401	ENSG00000160862	298	20	0	20	C1-set	208	289	0	0	0	0	0	0	82
2681	AX795406	ENSP00000292401	ENSG00000160862	298	20	0	20	MHC_I	23	198	0	0	0	0	0	0	176
2683	AX795402	ENSP00000292401	ENSG00000160862	298	20	0	20	C1-set	208	289	0	0	0	0	0	0	82
2683	AX795402	ENSP00000292401	ENSG00000160862	298	20	0	20	MHC_I	23	198	0	0	0	0	0	0	176
2685	AX795404	ENSP00000292401	ENSG00000160862	298	20	0	20	C1-set	208	289	0	0	0	0	0	0	82
2685	AX795404	ENSP00000292401	ENSG00000160862	298	20	0	20	MHC_I	23	198	0	0	0	0	0	0	176
2695	AK098170	ENSP00000344489	ENSG00000188050	376	376	0	376	zf-C3HC4	256	296	0	0	40	0	0	40	1
2702	AJ297349	ENSP00000347942	ENSG00000165731	1114	58	712	770	Cadherin	172	262	0	0	0	0	0	0	91
2702	AJ297349	ENSP00000347942	ENSG00000165731	1114	58	712	770	Pkinase_Tyr	724	1005	0	0	0	46	0	46	236
2713	AU143249	ENSP00000335153	ENSG00000080824	854	138	668	806	HATPase_c	40	193	0	0	0	0	0	0	154
2713	AU143249	ENSP00000335153	ENSG00000080824	854	138	668	806	HSP90	196	732	0	0	0	0	64	64	473
2718	CN431814	ENSP00000325376	ENSG00000099783	730	22	439	461	HnRNP_M	41	70	0	0	0	0	0	0	30
2718	CN431814	ENSP00000325376	ENSG00000099783	730	22	439	461	RRM_1	73	723	0	22	0	0	0	22	629
2733	BE874494	ENSP00000262965	ENSG00000071564	654	20	183	203	HLH	550	603	0	0	0	0	0	0	54
2734	BE874494	ENSP00000216797	ENSG00000100906	317	58	259	317	Ank	111	214	0	0	0	0	0	0	104
2738	AI638538	ENSP00000263209	ENSG00000128191	773	151	83	234	dsrm	576	620	0	0	0	0	0	0	45
2748	DA038406	ENSP00000231790	ENSG00000076242	756	92	346	438	DNA_mis_repair	216	335	0	0	0	0	0	0	120
2748	DA038406	ENSP00000231790	ENSG00000076242	756	92	346	438	HATPase_c	23	154	0	0	0	0	0	0	132
2750	BP290873	ENSP00000376215	ENSG00000170035	207	51	14	65	UQ_con	65	202	0	0	0	0	0	0	138
2750	BP290873	ENSP00000386788	ENSG00000170035	207	51	14	65	UQ_con	65	202	0	0	0	0	0	0	138
2750	BP290873	ENSP00000473623	ENSG00000170035	207	51	14	65	UQ_con	65	202	0	0	0	0	0	0	138
2750	BP290873	ENSP00000473639	ENSG00000170035	207	51	14	65	UQ_con	65	202	0	0	0	0	0	0	138
2756	DA567594	ENSP00000245544	ENSG00000125450	656	38	97	135	Nucleopor_Nup85	51	608	0	38	0	0	0	38	520
2767	BP430745	ENSP00000338703	ENSG00000169764	508	88	305	393	UDPGP	54	473	0	88	0	0	0	88	332
2768	BP430745	ENSP00000262982	ENSG00000124207	971	41	669	710	CAS_CSE1	527	962	0	41	0	0	0	41	395
2768	BP430745	ENSP00000262982	ENSG00000124207	971	41	669	710	Cse1	156	526	0	0	0	0	0	0	371
2768	BP430745	ENSP00000262982	ENSG00000124207	971	41	669	710	IBN_N	29	102	0	0	0	0	0	0	74
2769	CN256724	ENSP00000335153	ENSG00000080824	854	136	218	354	HATPase_c	40	193	0	0	0	0	0	0	154
2769	CN256724	ENSP00000335153	ENSG00000080824	854	136	218	354	HSP90	196	732	0	136	0	0	0	136	401
2775	BQ349520	ENSP00000362413	ENSG00000102144	417	100	295	395	PGK	8	406	0	100	0	0	0	100	299
2776	BQ349520	ENSP00000371475	ENSG00000067369	1977	30	1699	1729	53-BP1_Tudor	1483	1604	0	0	0	0	0	0	122
2789	S72604	ENSP00000436786	ENSG00000118058	3972	30	1308	1338	FYRC	3666	3749	0	0	0	0	0	0	84
2789	S72604	ENSP00000436786	ENSG00000118058	3972	30	1308	1338	FYRN	2023	2073	0	0	0	0	0	0	51
2789	S72604	ENSP00000436786	ENSG00000118058	3972	30	1308	1338	PHD	1481	1627	0	0	0	0	0	0	147
2789	S72604	ENSP00000436786	ENSG00000118058	3972	30	1308	1338	SET	3840	3945	0	0	0	0	0	0	106
2797	CT002559	ENSP00000354398	ENSG00000108669	398	7	0	7	PH	261	377	0	0	0	0	0	0	117
2797	CT002559	ENSP00000354398	ENSG00000108669	398	7	0	7	Sec7	57	244	0	0	0	0	0	0	188
2797	CT002559	ENSP00000389095	ENSG00000108669	398	7	0	7	PH	261	377	0	0	0	0	0	0	117
2797	CT002559	ENSP00000389095	ENSG00000108669	398	7	0	7	Sec7	57	244	0	0	0	0	0	0	188
2809	BG186971	ENSP00000303554	ENSG00000169410	583	30	69	99	CRAL_TRIO	109	238	0	0	0	0	0	0	130
2809	BG186971	ENSP00000303554	ENSG00000169410	583	30	69	99	CRAL_TRIO_N	20	68	0	0	0	0	0	0	49
2809	BG186971	ENSP00000303554	ENSG00000169410	583	30	69	99	Y_phosphatase	327	573	0	0	0	0	0	0	247
2835	M82827	ENSP00000254066	ENSG00000131759	462	59	0	59	Hormone_recep	256	413	0	0	0	0	0	0	158
2835	M82827	ENSP00000254066	ENSG00000131759	462	59	0	59	zf-C4	86	155	0	0	0	0	0	0	70
2835	M82827	ENSP00000377649	ENSG00000131759	462	59	0	59	Hormone_recep	256	413	0	0	0	0	0	0	158
2835	M82827	ENSP00000377649	ENSG00000131759	462	59	0	59	zf-C4	86	155	0	0	0	0	0	0	70
2836	M82827	ENSP00000268058	ENSG00000140464	882	175	395	570	zf-B_box	124	166	0	0	0	0	0	0	43
2837	M73779	ENSP00000268058	ENSG00000140464	882	394	0	394	zf-B_box	124	166	0	0	42	0	0	42	1
2838	M73779	ENSP00000254066	ENSG00000131759	462	402	60	462	Hormone_recep	256	413	0	0	157	0	0	157	1
2838	M73779	ENSP00000254066	ENSG00000131759	462	402	60	462	zf-C4	86	155	0	0	69	0	0	69	1
2838	M73779	ENSP00000377649	ENSG00000131759	462	402	60	462	Hormone_recep	256	413	0	0	157	0	0	157	1
2838	M73779	ENSP00000377649	ENSG00000131759	462	402	60	462	zf-C4	86	155	0	0	69	0	0	69	1
2840	AJ549095	ENSP00000254108	ENSG00000089280	526	157	267	424	RRM_1	287	365	0	0	78	0	0	78	1
2841	AJ549094	ENSP00000254108	ENSG00000089280	526	99	117	216	RRM_1	287	365	0	0	0	0	0	0	79
2847	BQ320184	ENSP00000280377	ENSG00000135655	981	46	569	615	UCH	286	930	0	46	0	0	0	46	599
2849	DA078791	ENSP00000350928	ENSG00000128683	594	17	0	17	Pyridoxal_deC	144	518	0	0	0	0	0	0	375
2851	BE960893	ENSP00000336799	ENSG00000123416	451	42	406	448	Tubulin	3	226	0	0	0	0	0	0	224
2851	BE960893	ENSP00000336799	ENSG00000123416	451	42	406	448	Tubulin_C	263	393	0	0	0	0	0	0	131
2869	BE255519	ENSP00000347906	ENSG00000160310	433	155	189	344	PRMT5	114	415	0	155	0	0	0	155	147
2869	BE255519	ENSP00000347906	ENSG00000160310	433	155	189	344	SH3_1	36	81	0	0	0	0	0	0	46
2869	BE255519	ENSP00000380759	ENSG00000160310	433	155	189	344	PRMT5	114	415	0	155	0	0	0	155	147
2869	BE255519	ENSP00000380759	ENSG00000160310	433	155	189	344	SH3_1	36	81	0	0	0	0	0	0	46
2869	BE255519	ENSP00000380760	ENSG00000160310	433	155	189	344	PRMT5	114	415	0	155	0	0	0	155	147
2869	BE255519	ENSP00000380760	ENSG00000160310	433	155	189	344	SH3_1	36	81	0	0	0	0	0	0	46
2870	BE255519	ENSP00000229239	ENSG00000111640	335	29	25	54	Gp_dh_C	157	314	0	0	0	0	0	0	158
2870	BE255519	ENSP00000229239	ENSG00000111640	335	29	25	54	Gp_dh_N	4	152	0	29	0	0	0	29	120
2870	BE255519	ENSP00000380068	ENSG00000111640	335	29	25	54	Gp_dh_C	157	314	0	0	0	0	0	0	158
2870	BE255519	ENSP00000380068	ENSG00000111640	335	29	25	54	Gp_dh_N	4	152	0	29	0	0	0	29	120
2870	BE255519	ENSP00000380070	ENSG00000111640	335	29	25	54	Gp_dh_C	157	314	0	0	0	0	0	0	158
2870	BE255519	ENSP00000380070	ENSG00000111640	335	29	25	54	Gp_dh_N	4	152	0	29	0	0	0	29	120
2875	CN274960	ENSP00000292363	ENSG00000070423	311	25	0	25	zf-C3HC4	229	269	0	0	0	0	0	0	41
2888	BF987948	ENSP00000382004	ENSG00000198561	968	77	361	438	Arm	437	701	0	0	0	1	0	1	264
2891	DB123887	ENSP00000009530	ENSG00000019582	296	25	0	25	MHC2-interact	17	129	0	0	0	8	0	8	105
2891	DB123887	ENSP00000009530	ENSG00000019582	296	25	0	25	MHCassoc_trimer	136	207	0	0	0	0	0	0	72
2891	DB123887	ENSP00000009530	ENSG00000019582	296	25	0	25	Thyroglobulin_1	207	271	0	0	0	0	0	0	65
2915	D13979	ENSP00000300305	ENSG00000159216	480	171	33	204	Runt	48	182	0	0	134	0	0	134	1
2915	D13979	ENSP00000409227	ENSG00000159216	480	171	33	204	Runt	48	182	0	0	134	0	0	134	1
2916	D13979	ENSP00000402257	ENSG00000079102	663	574	41	615	NHR2	337	403	0	0	66	0	0	66	1
2928	BC036946	ENSP00000345957	ENSG00000171858	83	83	0	83	Ribosomal_S21e	1	82	0	0	81	0	0	81	1
2933	EU155119	ENSP00000262965	ENSG00000071564	654	94	225	319	HLH	550	603	0	0	0	0	0	0	54
2935	EF613330	ENSP00000262965	ENSG00000071564	654	28	455	483	HLH	550	603	0	0	0	0	0	0	54
2937	AF492830	ENSP00000265734	ENSG00000105810	326	45	78	123	Pkinase	13	300	0	45	0	0	0	45	243
2937	AF492830	ENSP00000397087	ENSG00000105810	326	45	78	123	Pkinase	13	300	0	45	0	0	0	45	243
2938	AF492830	ENSP00000436786	ENSG00000118058	3972	137	1493	1630	FYRC	3666	3749	0	0	0	0	0	0	84
2938	AF492830	ENSP00000436786	ENSG00000118058	3972	137	1493	1630	FYRN	2023	2073	0	0	0	0	0	0	51
2938	AF492830	ENSP00000436786	ENSG00000118058	3972	137	1493	1630	PHD	1481	1627	0	0	0	0	134	134	13
2938	AF492830	ENSP00000436786	ENSG00000118058	3972	137	1493	1630	SET	3840	3945	0	0	0	0	0	0	106
2943	AF125809	ENSP00000354207	ENSG00000140538	839	75	453	528	I-set	317	392	0	0	0	0	0	0	76
2943	AF125809	ENSP00000354207	ENSG00000140538	839	75	453	528	Pkinase_Tyr	538	824	0	0	0	0	0	0	287
2944	AF125809	ENSP00000379658	ENSG00000139083	452	19	337	356	Ets	338	422	0	0	0	18	0	18	67
2944	AF125809	ENSP00000379658	ENSG00000139083	452	19	337	356	SAM_PNT	38	124	0	0	0	0	0	0	87
2945	AF041811	ENSP00000379658	ENSG00000139083	452	111	225	336	Ets	338	422	0	0	0	0	0	0	85
2945	AF041811	ENSP00000379658	ENSG00000139083	452	111	225	336	SAM_PNT	38	124	0	0	0	0	0	0	87
2946	AF041811	ENSP00000354207	ENSG00000140538	839	310	529	839	I-set	317	392	0	0	0	0	0	0	76
2946	AF041811	ENSP00000354207	ENSG00000140538	839	310	529	839	Pkinase_Tyr	538	824	0	0	286	0	0	286	1
2950	DB293431	ENSP00000354791	ENSG00000204843	1278	171	0	171	CAP_GLY	29	95	0	0	66	0	0	66	1
2957	BC020762	ENSP00000306099	ENSG00000171564	491	309	0	309	Fibrinogen_C	237	487	0	0	0	72	0	72	179
2957	BC020762	ENSP00000306099	ENSG00000171564	491	309	0	309	Fib_alpha	90	235	0	0	145	0	0	145	1
2960	FM165198	ENSP00000436786	ENSG00000118058	3972	175	1212	1387	FYRC	3666	3749	0	0	0	0	0	0	84
2960	FM165198	ENSP00000436786	ENSG00000118058	3972	175	1212	1387	FYRN	2023	2073	0	0	0	0	0	0	51
2960	FM165198	ENSP00000436786	ENSG00000118058	3972	175	1212	1387	PHD	1481	1627	0	0	0	0	0	0	147
2960	FM165198	ENSP00000436786	ENSG00000118058	3972	175	1212	1387	SET	3840	3945	0	0	0	0	0	0	106
2961	FM165196	ENSP00000436786	ENSG00000118058	3972	44	1362	1406	FYRC	3666	3749	0	0	0	0	0	0	84
2961	FM165196	ENSP00000436786	ENSG00000118058	3972	44	1362	1406	FYRN	2023	2073	0	0	0	0	0	0	51
2961	FM165196	ENSP00000436786	ENSG00000118058	3972	44	1362	1406	PHD	1481	1627	0	0	0	0	0	0	147
2961	FM165196	ENSP00000436786	ENSG00000118058	3972	44	1362	1406	SET	3840	3945	0	0	0	0	0	0	106
2964	FM165197	ENSP00000436786	ENSG00000118058	3972	32	1406	1438	FYRC	3666	3749	0	0	0	0	0	0	84
2964	FM165197	ENSP00000436786	ENSG00000118058	3972	32	1406	1438	FYRN	2023	2073	0	0	0	0	0	0	51
2964	FM165197	ENSP00000436786	ENSG00000118058	3972	32	1406	1438	PHD	1481	1627	0	0	0	0	0	0	147
2964	FM165197	ENSP00000436786	ENSG00000118058	3972	32	1406	1438	SET	3840	3945	0	0	0	0	0	0	106
2969	CR992767	ENSP00000357880	ENSG00000123505	334	37	0	37	SAM_decarbox	2	329	0	0	0	35	0	35	293
2970	CR992767	ENSP00000237289	ENSG00000118503	790	87	0	87	OTU	98	257	0	0	0	0	0	0	160
2970	CR992767	ENSP00000237289	ENSG00000118503	790	87	0	87	zf-A20	713	784	0	0	0	0	0	0	72
2972	BU600561	ENSP00000334538	ENSG00000153914	624	113	425	538	RRM_1	68	136	0	0	0	0	0	0	69
2974	BJ990812	ENSP00000343204	ENSG00000162434	1154	148	161	309	Pkinase_Tyr	845	875	0	0	0	0	0	0	31
2976	AK309283	ENSP00000336655	ENSG00000266173	431	431	0	431	Pkinase	69	379	0	0	310	0	0	310	1
2977	BC064340	ENSP00000435289	ENSG00000168092	229	27	0	27	Lipase_GDSL	4	209	0	0	0	23	0	23	183
2979	BP330336	ENSP00000437955	ENSG00000100644	850	62	0	62	HIF-1	549	582	0	0	0	0	0	0	34
2979	BP330336	ENSP00000437955	ENSG00000100644	850	62	0	62	HIF-1a_CTAD	787	826	0	0	0	0	0	0	40
2979	BP330336	ENSP00000437955	ENSG00000100644	850	62	0	62	PAS	91	189	0	0	0	0	0	0	99
2979	BP330336	ENSP00000437955	ENSG00000100644	850	62	0	62	PAS_3	252	339	0	0	0	0	0	0	88
2980	BP330336	ENSP00000257857	ENSG00000135404	238	37	0	37	Tetraspannin	9	231	0	0	0	28	0	28	195
2980	BP330336	ENSP00000447730	ENSG00000135404	238	37	0	37	Tetraspannin	9	231	0	0	0	28	0	28	195
2980	BP330336	ENSP00000449337	ENSG00000135404	238	37	0	37	Tetraspannin	9	231	0	0	0	28	0	28	195
2998	BF923035	ENSP00000468500	ENSG00000131095	438	36	206	242	Filament	68	376	0	36	0	0	0	36	273
2999	DA348770	ENSP00000401217	ENSG00000143190	703	21	0	21	Homeobox	380	436	0	0	0	0	0	0	57
2999	DA348770	ENSP00000401217	ENSG00000143190	703	21	0	21	Pou	280	354	0	0	0	0	0	0	75
3000	DA348770	ENSP00000341361	ENSG00000082996	381	153	107	260	zf-C3HC4	240	281	0	0	0	20	0	20	22
3000	DA348770	ENSP00000376628	ENSG00000082996	381	153	107	260	zf-C3HC4	240	281	0	0	0	20	0	20	22
3007	BM841194	ENSP00000265846	ENSG00000105963	374	28	0	28	ArfGap	6	122	0	0	0	22	0	22	95
3007	BM841194	ENSP00000265846	ENSG00000105963	374	28	0	28	PH	253	356	0	0	0	0	0	0	104
3010	BE122679	ENSP00000357799	ENSG00000197747	97	36	52	88	S_100	5	45	0	0	0	0	0	0	41
3010	BE122679	ENSP00000357801	ENSG00000197747	97	36	52	88	S_100	5	45	0	0	0	0	0	0	41
3013	AW366672	ENSP00000263253	ENSG00000100393	2414	51	2042	2093	Bromodomain	1058	1144	0	0	0	0	0	0	87
3013	AW366672	ENSP00000263253	ENSG00000100393	2414	51	2042	2093	Creb_binding	1990	2099	0	51	0	0	0	51	59
3013	AW366672	ENSP00000263253	ENSG00000100393	2414	51	2042	2093	DUF902	1145	1205	0	0	0	0	0	0	61
3013	AW366672	ENSP00000263253	ENSG00000100393	2414	51	2042	2093	KAT11	1306	1612	0	0	0	0	0	0	307
3013	AW366672	ENSP00000263253	ENSG00000100393	2414	51	2042	2093	KIX	566	646	0	0	0	0	0	0	81
3013	AW366672	ENSP00000263253	ENSG00000100393	2414	51	2042	2093	zf-TAZ	336	1806	0	0	0	0	0	0	1471
3016	AA329557	ENSP00000299421	ENSG00000166333	452	34	202	236	Ank	33	131	0	0	0	0	0	0	99
3016	AA329557	ENSP00000299421	ENSG00000166333	452	34	202	236	Pkinase_Tyr	193	446	0	34	0	0	0	34	220
3016	AA329557	ENSP00000379975	ENSG00000166333	452	34	202	236	Ank	33	131	0	0	0	0	0	0	99
3016	AA329557	ENSP00000379975	ENSG00000166333	452	34	202	236	Pkinase_Tyr	193	446	0	34	0	0	0	34	220
3016	AA329557	ENSP00000403487	ENSG00000166333	452	34	202	236	Ank	33	131	0	0	0	0	0	0	99
3016	AA329557	ENSP00000403487	ENSG00000166333	452	34	202	236	Pkinase_Tyr	193	446	0	34	0	0	0	34	220
3031	DA612149	ENSP00000315693	ENSG00000217930	125	82	0	82	Pam16	1	125	0	0	0	81	0	81	44
3031	DA612149	ENSP00000461047	ENSG00000217930	125	82	0	82	Pam16	1	125	0	0	0	81	0	81	44
3048	DA592957	ENSP00000313007	ENSG00000070756	636	49	47	96	PABP	543	614	0	0	0	0	0	0	72
3048	DA592957	ENSP00000313007	ENSG00000070756	636	49	47	96	RRM_1	169	193	0	0	0	0	0	0	25
3052	BP873063	ENSP00000256897	ENSG00000134480	323	290	0	290	Cyclin_N	42	159	0	0	117	0	0	117	1
3053	CN369906	ENSP00000263694	ENSG00000060688	357	141	11	152	WD40	221	225	0	0	0	0	0	0	5
3054	CN369906	ENSP00000262746	ENSG00000117450	199	20	40	60	1-cysPrx_C	162	197	0	0	0	0	0	0	36
3054	CN369906	ENSP00000262746	ENSG00000117450	199	20	40	60	AhpC-TSA	8	142	0	20	0	0	0	20	115
3054	CN369906	ENSP00000361152	ENSG00000117450	199	20	40	60	1-cysPrx_C	162	197	0	0	0	0	0	0	36
3054	CN369906	ENSP00000361152	ENSG00000117450	199	20	40	60	AhpC-TSA	8	142	0	20	0	0	0	20	115
3069	AF272376	ENSP00000436786	ENSG00000118058	3972	141	1303	1444	FYRC	3666	3749	0	0	0	0	0	0	84
3069	AF272376	ENSP00000436786	ENSG00000118058	3972	141	1303	1444	FYRN	2023	2073	0	0	0	0	0	0	51
3069	AF272376	ENSP00000436786	ENSG00000118058	3972	141	1303	1444	PHD	1481	1627	0	0	0	0	0	0	147
3069	AF272376	ENSP00000436786	ENSG00000118058	3972	141	1303	1444	SET	3840	3945	0	0	0	0	0	0	106
3071	AF272375	ENSP00000436786	ENSG00000118058	3972	103	1303	1406	FYRC	3666	3749	0	0	0	0	0	0	84
3071	AF272375	ENSP00000436786	ENSG00000118058	3972	103	1303	1406	FYRN	2023	2073	0	0	0	0	0	0	51
3071	AF272375	ENSP00000436786	ENSG00000118058	3972	103	1303	1406	PHD	1481	1627	0	0	0	0	0	0	147
3071	AF272375	ENSP00000436786	ENSG00000118058	3972	103	1303	1406	SET	3840	3945	0	0	0	0	0	0	106
3074	DB120764	ENSP00000330054	ENSG00000156508	462	4	0	4	GTP_EFTU	5	238	0	0	0	0	0	0	234
3074	DB120764	ENSP00000330054	ENSG00000156508	462	4	0	4	GTP_EFTU_D2	260	327	0	0	0	0	0	0	68
3074	DB120764	ENSP00000330054	ENSG00000156508	462	4	0	4	GTP_EFTU_D3	333	442	0	0	0	0	0	0	110
3074	DB120764	ENSP00000339053	ENSG00000156508	462	4	0	4	GTP_EFTU	5	238	0	0	0	0	0	0	234
3074	DB120764	ENSP00000339053	ENSG00000156508	462	4	0	4	GTP_EFTU_D2	260	327	0	0	0	0	0	0	68
3074	DB120764	ENSP00000339053	ENSG00000156508	462	4	0	4	GTP_EFTU_D3	333	442	0	0	0	0	0	0	110
3074	DB120764	ENSP00000339063	ENSG00000156508	462	4	0	4	GTP_EFTU	5	238	0	0	0	0	0	0	234
3074	DB120764	ENSP00000339063	ENSG00000156508	462	4	0	4	GTP_EFTU_D2	260	327	0	0	0	0	0	0	68
3074	DB120764	ENSP00000339063	ENSG00000156508	462	4	0	4	GTP_EFTU_D3	333	442	0	0	0	0	0	0	110
3095	DA153697	ENSP00000433427	ENSG00000185305	204	154	0	154	Arf	26	194	0	0	0	128	0	128	41
3099	CB046420	ENSP00000405573	ENSG00000105220	569	84	173	257	PGI	54	546	0	84	0	0	0	84	409
3105	AA255952	ENSP00000311962	ENSG00000103365	613	84	0	84	Alpha_adaptinC2	481	605	0	0	0	0	0	0	125
3105	AA255952	ENSP00000311962	ENSG00000103365	613	84	0	84	GAT	223	324	0	0	0	0	0	0	102
3105	AA255952	ENSP00000311962	ENSG00000103365	613	84	0	84	VHS	20	159	0	0	0	64	0	64	76
3111	DA730565	ENSP00000351777	ENSG00000165280	806	52	754	806	AAA	371	514	0	0	0	0	0	0	144
3111	DA730565	ENSP00000351777	ENSG00000165280	806	52	754	806	CDC48_2	125	191	0	0	0	0	0	0	67
3111	DA730565	ENSP00000351777	ENSG00000165280	806	52	754	806	CDC48_N	25	108	0	0	0	0	0	0	84
3111	DA730565	ENSP00000351777	ENSG00000165280	806	52	754	806	Vps4_C	712	762	0	0	0	0	8	8	43
3119	AF297747	ENSP00000436786	ENSG00000118058	3972	141	1303	1444	FYRC	3666	3749	0	0	0	0	0	0	84
3119	AF297747	ENSP00000436786	ENSG00000118058	3972	141	1303	1444	FYRN	2023	2073	0	0	0	0	0	0	51
3119	AF297747	ENSP00000436786	ENSG00000118058	3972	141	1303	1444	PHD	1481	1627	0	0	0	0	0	0	147
3119	AF297747	ENSP00000436786	ENSG00000118058	3972	141	1303	1444	SET	3840	3945	0	0	0	0	0	0	106
3121	AF297746	ENSP00000436786	ENSG00000118058	3972	103	1303	1406	FYRC	3666	3749	0	0	0	0	0	0	84
3121	AF297746	ENSP00000436786	ENSG00000118058	3972	103	1303	1406	FYRN	2023	2073	0	0	0	0	0	0	51
3121	AF297746	ENSP00000436786	ENSG00000118058	3972	103	1303	1406	PHD	1481	1627	0	0	0	0	0	0	147
3121	AF297746	ENSP00000436786	ENSG00000118058	3972	103	1303	1406	SET	3840	3945	0	0	0	0	0	0	106
3123	DA976094	ENSP00000009530	ENSG00000019582	296	17	0	17	MHC2-interact	17	129	0	0	0	0	0	0	113
3123	DA976094	ENSP00000009530	ENSG00000019582	296	17	0	17	MHCassoc_trimer	136	207	0	0	0	0	0	0	72
3123	DA976094	ENSP00000009530	ENSG00000019582	296	17	0	17	Thyroglobulin_1	207	271	0	0	0	0	0	0	65
3124	DA976094	ENSP00000299855	ENSG00000149968	477	145	0	145	Hemopexin	340	435	0	0	0	0	0	0	96
3124	DA976094	ENSP00000299855	ENSG00000149968	477	145	0	145	Peptidase_M10	108	264	0	0	0	37	0	37	120
3124	DA976094	ENSP00000299855	ENSG00000149968	477	145	0	145	PG_binding_1	27	87	0	0	60	0	0	60	1
3125	BP358611	ENSP00000309629	ENSG00000172757	166	141	0	141	Cofilin_ADF	20	148	0	0	0	121	0	121	8
3125	BP358611	ENSP00000432660	ENSG00000172757	166	141	0	141	Cofilin_ADF	20	148	0	0	0	121	0	121	8
3136	BF845393	ENSP00000262738	ENSG00000075275	3014	76	1906	1982	Cadherin	358	1092	0	0	0	0	0	0	735
3136	BF845393	ENSP00000262738	ENSG00000075275	3014	76	1906	1982	EGF	1407	1683	0	0	0	0	0	0	277
3136	BF845393	ENSP00000262738	ENSG00000075275	3014	76	1906	1982	HRM	2052	2107	0	0	0	0	0	0	56
3136	BF845393	ENSP00000262738	ENSG00000075275	3014	76	1906	1982	Laminin_EGF	2003	2049	0	0	0	0	0	0	47
3136	BF845393	ENSP00000262738	ENSG00000075275	3014	76	1906	1982	Laminin_G_2	1629	1719	0	0	0	0	0	0	91
3143	AI650588	ENSP00000307863	ENSG00000063244	475	35	6	41	RRM_1	151	331	0	0	0	0	0	0	181
3147	BI046659	ENSP00000379709	ENSG00000107863	1958	147	1365	1512	PH	931	1039	0	0	0	0	0	0	109
3149	BP379102	ENSP00000349960	ENSG00000075624	375	112	0	112	Actin	2	375	0	0	0	110	0	110	264
3150	BP379102	ENSP00000333769	ENSG00000172270	385	50	242	292	I-set	131	221	0	0	0	0	0	0	91
3156	BE840465	ENSP00000253792	ENSG00000131473	1101	10	477	487	ATP-grasp_2	30	207	0	0	0	0	0	0	178
3156	BE840465	ENSP00000253792	ENSG00000131473	1101	10	477	487	Citrate_synt	880	1086	0	0	0	0	0	0	207
3156	BE840465	ENSP00000253792	ENSG00000131473	1101	10	477	487	CoA_binding	494	600	0	0	0	0	0	0	107
3156	BE840465	ENSP00000253792	ENSG00000131473	1101	10	477	487	Ligase_CoA	660	785	0	0	0	0	0	0	126
3156	BE840465	ENSP00000466259	ENSG00000131473	1101	10	477	487	ATP-grasp_2	30	207	0	0	0	0	0	0	178
3156	BE840465	ENSP00000466259	ENSG00000131473	1101	10	477	487	Citrate_synt	880	1086	0	0	0	0	0	0	207
3156	BE840465	ENSP00000466259	ENSG00000131473	1101	10	477	487	CoA_binding	494	600	0	0	0	0	0	0	107
3156	BE840465	ENSP00000466259	ENSG00000131473	1101	10	477	487	Ligase_CoA	660	785	0	0	0	0	0	0	126
3158	BE840542	ENSP00000253792	ENSG00000131473	1101	10	477	487	ATP-grasp_2	30	207	0	0	0	0	0	0	178
3158	BE840542	ENSP00000253792	ENSG00000131473	1101	10	477	487	Citrate_synt	880	1086	0	0	0	0	0	0	207
3158	BE840542	ENSP00000253792	ENSG00000131473	1101	10	477	487	CoA_binding	494	600	0	0	0	0	0	0	107
3158	BE840542	ENSP00000253792	ENSG00000131473	1101	10	477	487	Ligase_CoA	660	785	0	0	0	0	0	0	126
3158	BE840542	ENSP00000466259	ENSG00000131473	1101	10	477	487	ATP-grasp_2	30	207	0	0	0	0	0	0	178
3158	BE840542	ENSP00000466259	ENSG00000131473	1101	10	477	487	Citrate_synt	880	1086	0	0	0	0	0	0	207
3158	BE840542	ENSP00000466259	ENSG00000131473	1101	10	477	487	CoA_binding	494	600	0	0	0	0	0	0	107
3158	BE840542	ENSP00000466259	ENSG00000131473	1101	10	477	487	Ligase_CoA	660	785	0	0	0	0	0	0	126
3188	DR000261	ENSP00000383295	ENSG00000172915	2946	126	1926	2052	Beach	2286	2563	0	0	0	0	0	0	278
3188	DR000261	ENSP00000383295	ENSG00000172915	2946	126	1926	2052	WD40	2752	2771	0	0	0	0	0	0	20
3189	BE676586	ENSP00000398124	ENSG00000133740	346	57	21	78	E2F_TDP	50	116	0	0	0	28	0	28	39
3207	AA634993	ENSP00000417864	ENSG00000140350	249	113	113	226	LRR_1	89	112	0	0	0	0	0	0	24
3209	AF221550	ENSP00000297268	ENSG00000164692	1366	23	0	23	Collagen	915	1045	0	0	0	0	0	0	131
3212	BE764233	ENSP00000265062	ENSG00000075785	207	18	189	207	Ras	10	175	0	0	0	0	0	0	166
3218	DA418651	ENSP00000261396	ENSG00000069248	1156	164	273	437	Nucleoporin_C	592	1117	0	0	0	0	0	0	526
3234	DA270267	ENSP00000348273	ENSG00000197971	304	70	227	297	Myelin_MBP	149	304	0	70	0	0	0	70	86
3234	DA270267	ENSP00000462223	ENSG00000197971	304	70	227	297	Myelin_MBP	149	304	0	70	0	0	0	70	86
3236	DB238220	ENSP00000287936	ENSG00000113161	888	78	428	506	HMG-CoA_red	489	871	0	0	0	17	0	17	366
3236	DB238220	ENSP00000426745	ENSG00000113161	888	78	428	506	HMG-CoA_red	489	871	0	0	0	17	0	17	366
3257	BP286903	ENSP00000349960	ENSG00000075624	375	86	0	86	Actin	2	375	0	0	0	84	0	84	290
3262	DB194731	ENSP00000331614	ENSG00000185811	519	18	54	72	zf-C2H2	145	167	0	0	0	0	0	0	23
3272	BQ669701	ENSP00000319341	ENSG00000181817	123	87	36	123	LSM	19	84	0	0	0	0	48	48	18
3274	BI016625	ENSP00000369317	ENSG00000205420	564	30	534	564	Filament	162	475	0	0	0	0	0	0	314
3278	AY624558	ENSP00000250066	ENSG00000129204	1406	16	0	16	UCH	529	1366	0	0	0	0	0	0	838
3278	AY624558	ENSP00000460380	ENSG00000129204	1406	16	0	16	UCH	529	1366	0	0	0	0	0	0	838
3282	BP213105	ENSP00000355388	ENSG00000196199	860	121	310	431	Ank	666	698	0	0	0	0	0	0	33
3285	AA037214	ENSP00000257857	ENSG00000135404	238	52	0	52	Tetraspannin	9	231	0	0	0	43	0	43	180
3285	AA037214	ENSP00000447730	ENSG00000135404	238	52	0	52	Tetraspannin	9	231	0	0	0	43	0	43	180
3285	AA037214	ENSP00000449337	ENSG00000135404	238	52	0	52	Tetraspannin	9	231	0	0	0	43	0	43	180
3304	DB177833	ENSP00000263574	ENSG00000084234	763	50	56	106	APP_amyloid	707	759	0	0	0	0	0	0	53
3313	AF524261	ENSP00000400142	ENSG00000182944	661	112	242	354	RRM_1	363	441	0	0	0	0	0	0	79
3313	AF524261	ENSP00000400142	ENSG00000182944	661	112	242	354	zf-RanBP	518	549	0	0	0	0	0	0	32
3335	AF231995	ENSP00000436786	ENSG00000118058	3972	73	1333	1406	FYRC	3666	3749	0	0	0	0	0	0	84
3335	AF231995	ENSP00000436786	ENSG00000118058	3972	73	1333	1406	FYRN	2023	2073	0	0	0	0	0	0	51
3335	AF231995	ENSP00000436786	ENSG00000118058	3972	73	1333	1406	PHD	1481	1627	0	0	0	0	0	0	147
3335	AF231995	ENSP00000436786	ENSG00000118058	3972	73	1333	1406	SET	3840	3945	0	0	0	0	0	0	106
3336	AF231995	ENSP00000407552	ENSG00000007237	476	63	61	124	FCH	202	296	0	0	0	0	0	0	95
3336	AF231995	ENSP00000407552	ENSG00000007237	476	63	61	124	SH3_1	7	54	0	0	0	0	0	0	48
3337	DW431867	ENSP00000248566	ENSG00000127922	70	23	0	23	DSS1_SEM1	3	63	0	0	0	20	0	20	41
3338	DW431867	ENSP00000335153	ENSG00000080824	854	38	207	245	HATPase_c	40	193	0	0	0	0	0	0	154
3338	DW431867	ENSP00000335153	ENSG00000080824	854	38	207	245	HSP90	196	732	0	38	0	0	0	38	499
3340	DA616590	ENSP00000330054	ENSG00000156508	462	24	0	24	GTP_EFTU	5	238	0	0	0	19	0	19	215
3340	DA616590	ENSP00000330054	ENSG00000156508	462	24	0	24	GTP_EFTU_D2	260	327	0	0	0	0	0	0	68
3340	DA616590	ENSP00000330054	ENSG00000156508	462	24	0	24	GTP_EFTU_D3	333	442	0	0	0	0	0	0	110
3340	DA616590	ENSP00000339053	ENSG00000156508	462	24	0	24	GTP_EFTU	5	238	0	0	0	19	0	19	215
3340	DA616590	ENSP00000339053	ENSG00000156508	462	24	0	24	GTP_EFTU_D2	260	327	0	0	0	0	0	0	68
3340	DA616590	ENSP00000339053	ENSG00000156508	462	24	0	24	GTP_EFTU_D3	333	442	0	0	0	0	0	0	110
3340	DA616590	ENSP00000339063	ENSG00000156508	462	24	0	24	GTP_EFTU	5	238	0	0	0	19	0	19	215
3340	DA616590	ENSP00000339063	ENSG00000156508	462	24	0	24	GTP_EFTU_D2	260	327	0	0	0	0	0	0	68
3340	DA616590	ENSP00000339063	ENSG00000156508	462	24	0	24	GTP_EFTU_D3	333	442	0	0	0	0	0	0	110
3346	AK130007	ENSP00000362261	ENSG00000054116	180	15	165	180	TRAPP	18	168	0	0	0	0	3	3	148
3347	DQ841178	ENSP00000350844	ENSG00000196092	391	159	0	159	PAX	16	140	0	0	124	0	0	124	1
3348	DQ841178	ENSP00000379658	ENSG00000139083	452	397	55	452	Ets	338	422	0	0	84	0	0	84	1
3348	DQ841178	ENSP00000379658	ENSG00000139083	452	397	55	452	SAM_PNT	38	124	0	0	0	0	69	69	18
3353	AF289510	ENSP00000331057	ENSG00000140262	706	83	25	108	HLH	578	631	0	0	0	0	0	0	54
3353	AF289510	ENSP00000388940	ENSG00000140262	706	83	25	108	HLH	578	631	0	0	0	0	0	0	54
3367	BT006944	ENSP00000309539	ENSG00000092964	572	396	0	396	Amidohydro_1	64	413	0	0	0	332	0	332	18
3370	CB119417	ENSP00000261667	ENSG00000102753	521	97	403	500	Arm	313	357	0	0	0	0	0	0	45
3370	CB119417	ENSP00000261667	ENSG00000102753	521	97	403	500	IBB	3	94	0	0	0	0	0	0	92
3392	DB177382	ENSP00000348273	ENSG00000197971	304	54	250	304	Myelin_MBP	149	304	0	0	0	0	0	0	156
3392	DB177382	ENSP00000462223	ENSG00000197971	304	54	250	304	Myelin_MBP	149	304	0	0	0	0	0	0	156
3397	CN391691	ENSP00000354720	ENSG00000108055	1217	31	0	31	SMC_hinge	529	643	0	0	0	0	0	0	115
3397	CN391691	ENSP00000354720	ENSG00000108055	1217	31	0	31	SMC_N	2	1197	0	0	0	29	0	29	1167
3398	CN391691	ENSP00000346839	ENSG00000115414	2477	137	2340	2477	fn1	308	555	0	0	0	0	0	0	248
3398	CN391691	ENSP00000346839	ENSG00000115414	2477	137	2340	2477	fn2	360	461	0	0	0	0	0	0	102
3398	CN391691	ENSP00000346839	ENSG00000115414	2477	137	2340	2477	fn3	1633	1804	0	0	0	0	0	0	172
3411	AA316930	ENSP00000330054	ENSG00000156508	462	23	0	23	GTP_EFTU	5	238	0	0	0	18	0	18	216
3411	AA316930	ENSP00000330054	ENSG00000156508	462	23	0	23	GTP_EFTU_D2	260	327	0	0	0	0	0	0	68
3411	AA316930	ENSP00000330054	ENSG00000156508	462	23	0	23	GTP_EFTU_D3	333	442	0	0	0	0	0	0	110
3411	AA316930	ENSP00000339053	ENSG00000156508	462	23	0	23	GTP_EFTU	5	238	0	0	0	18	0	18	216
3411	AA316930	ENSP00000339053	ENSG00000156508	462	23	0	23	GTP_EFTU_D2	260	327	0	0	0	0	0	0	68
3411	AA316930	ENSP00000339053	ENSG00000156508	462	23	0	23	GTP_EFTU_D3	333	442	0	0	0	0	0	0	110
3411	AA316930	ENSP00000339063	ENSG00000156508	462	23	0	23	GTP_EFTU	5	238	0	0	0	18	0	18	216
3411	AA316930	ENSP00000339063	ENSG00000156508	462	23	0	23	GTP_EFTU_D2	260	327	0	0	0	0	0	0	68
3411	AA316930	ENSP00000339063	ENSG00000156508	462	23	0	23	GTP_EFTU_D3	333	442	0	0	0	0	0	0	110
3418	BG611652	ENSP00000364721	ENSG00000101367	268	114	123	237	CH	15	116	0	0	0	0	0	0	102
3418	BG611652	ENSP00000364721	ENSG00000101367	268	114	123	237	EB1	209	248	0	0	0	28	0	28	12
3422	DQ104207	ENSP00000347942	ENSG00000165731	1114	402	712	1114	Cadherin	172	262	0	0	0	0	0	0	91
3422	DQ104207	ENSP00000347942	ENSG00000165731	1114	402	712	1114	Pkinase_Tyr	724	1005	0	0	281	0	0	281	1
3427	DA936538	ENSP00000328848	ENSG00000182872	995	6	0	6	RRM_1	131	201	0	0	0	0	0	0	71
3427	DA936538	ENSP00000328848	ENSG00000182872	995	6	0	6	zf-RanBP	214	242	0	0	0	0	0	0	29
3438	AU125800	ENSP00000266970	ENSG00000123374	298	82	0	82	Pkinase	4	286	0	0	0	78	0	78	205
3439	BQ337855	ENSP00000245206	ENSG00000125166	430	82	145	227	Aminotran_1_2	57	425	0	82	0	0	0	82	287
3440	BQ337855	ENSP00000347184	ENSG00000197386	3142	57	2033	2090	HEAT	910	940	0	0	0	0	0	0	31
3452	EU236947	ENSP00000357494	ENSG00000047936	2347	494	1853	2347	fn3	100	275	0	0	0	0	0	0	176
3452	EU236947	ENSP00000357494	ENSG00000047936	2347	494	1853	2347	Pkinase_Tyr	1945	2215	0	0	270	0	0	270	1
3454	EU236946	ENSP00000357494	ENSG00000047936	2347	597	1750	2347	fn3	100	275	0	0	0	0	0	0	176
3454	EU236946	ENSP00000357494	ENSG00000047936	2347	597	1750	2347	Pkinase_Tyr	1945	2215	0	0	270	0	0	270	1
3459	BE075620	ENSP00000311113	ENSG00000173801	745	121	559	680	Arm	381	422	0	0	0	0	0	0	42
3459	BE075620	ENSP00000377507	ENSG00000173801	745	121	559	680	Arm	381	422	0	0	0	0	0	0	42
3459	BE075620	ENSP00000377508	ENSG00000173801	745	121	559	680	Arm	381	422	0	0	0	0	0	0	42
3467	AK026383	ENSP00000328690	ENSG00000089737	804	270	489	759	DEAD	216	516	0	0	0	0	27	27	274
3467	AK026383	ENSP00000328690	ENSG00000089737	804	270	489	759	Helicase_C	605	682	0	0	77	0	0	77	1
3484	DA386951	ENSP00000309576	ENSG00000116977	359	127	174	301	Gal-bind_lectin	150	185	0	0	0	0	11	11	25
3484	DA386951	ENSP00000408657	ENSG00000116977	359	127	174	301	Gal-bind_lectin	150	185	0	0	0	0	11	11	25
3484	DA386951	ENSP00000431398	ENSG00000116977	359	127	174	301	Gal-bind_lectin	150	185	0	0	0	0	11	11	25
3484	DA386951	ENSP00000435460	ENSG00000116977	359	127	174	301	Gal-bind_lectin	150	185	0	0	0	0	11	11	25
3492	BQ335856	ENSP00000225275	ENSG00000005381	745	49	332	381	An_peroxidase	173	718	0	49	0	0	0	49	497
3500	DC389672	ENSP00000382595	ENSG00000128050	432	54	378	432	AIRC	266	412	0	0	0	0	34	34	113
3500	DC389672	ENSP00000382595	ENSG00000128050	432	54	378	432	SAICAR_synt	9	253	0	0	0	0	0	0	245
3504	W33075	ENSP00000313169	ENSG00000144061	733	60	314	374	SH3_1	158	204	0	0	0	0	0	0	47
3505	EU327511	ENSP00000400142	ENSG00000182944	661	105	248	353	RRM_1	363	441	0	0	0	0	0	0	79
3505	EU327511	ENSP00000400142	ENSG00000182944	661	105	248	353	zf-RanBP	518	549	0	0	0	0	0	0	32
3517	H93515	ENSP00000366525	ENSG00000087086	175	5	0	5	Ferritin	14	155	0	0	0	0	0	0	142
3518	H93515	ENSP00000336799	ENSG00000123416	451	59	175	234	Tubulin	3	226	0	0	0	0	51	51	173
3518	H93515	ENSP00000336799	ENSG00000123416	451	59	175	234	Tubulin_C	263	393	0	0	0	0	0	0	131
3540	DB256784	ENSP00000281828	ENSG00000116120	589	33	152	185	B3_4	108	279	0	33	0	0	0	33	139
3540	DB256784	ENSP00000281828	ENSG00000116120	589	33	152	185	B5	304	374	0	0	0	0	0	0	71
3545	AU134329	ENSP00000357708	ENSG00000197956	90	55	0	55	S_100	5	44	0	0	39	0	0	39	1
3545	AU134329	ENSP00000357709	ENSG00000197956	90	55	0	55	S_100	5	44	0	0	39	0	0	39	1
3545	AU134329	ENSP00000473589	ENSG00000197956	90	55	0	55	S_100	5	44	0	0	39	0	0	39	1
3561	BE829522	ENSP00000411825	ENSG00000170248	873	133	536	669	BRO1	3	382	0	0	0	0	0	0	380
3563	BG028694	ENSP00000361777	ENSG00000119335	290	167	123	290	NAP	42	237	0	0	0	0	114	114	82
3570	BX505457	ENSP00000256646	ENSG00000134250	2471	172	307	479	Ank	1975	1976	0	0	0	0	0	0	2
3570	BX505457	ENSP00000256646	ENSG00000134250	2471	172	307	479	EGF	490	1191	0	0	0	0	0	0	702
3570	BX505457	ENSP00000256646	ENSG00000134250	2471	172	307	479	EGF_CA	298	910	0	172	0	0	0	172	441
3575	BP431119	ENSP00000426909	ENSG00000204628	317	71	3	74	WD40	91	138	0	0	0	0	0	0	48
3583	AB000267	ENSP00000316032	ENSG00000110713	1800	44	425	469	Nucleoporin2	740	880	0	0	0	0	0	0	141
3583	AB000267	ENSP00000316032	ENSG00000110713	1800	44	425	469	Nup96	1329	1628	0	0	0	0	0	0	300
3586	AB001342	ENSP00000316032	ENSG00000110713	1800	126	470	596	Nucleoporin2	740	880	0	0	0	0	0	0	141
3586	AB001342	ENSP00000316032	ENSG00000110713	1800	126	470	596	Nup96	1329	1628	0	0	0	0	0	0	300
3587	AB000268	ENSP00000316032	ENSG00000110713	1800	152	425	577	Nucleoporin2	740	880	0	0	0	0	0	0	141
3587	AB000268	ENSP00000316032	ENSG00000110713	1800	152	425	577	Nup96	1329	1628	0	0	0	0	0	0	300
3591	CN345438	ENSP00000327801	ENSG00000185624	508	117	0	117	Thioredoxin	132	368	0	0	0	0	0	0	237
3592	CN345438	ENSP00000314363	ENSG00000071054	1239	70	317	387	Pkinase	25	289	0	0	0	0	0	0	265
3604	BU171479	ENSP00000335153	ENSG00000080824	854	31	356	387	HATPase_c	40	193	0	0	0	0	0	0	154
3604	BU171479	ENSP00000335153	ENSG00000080824	854	31	356	387	HSP90	196	732	0	31	0	0	0	31	506
3607	AF422798	ENSP00000436786	ENSG00000118058	3972	113	1249	1362	FYRC	3666	3749	0	0	0	0	0	0	84
3607	AF422798	ENSP00000436786	ENSG00000118058	3972	113	1249	1362	FYRN	2023	2073	0	0	0	0	0	0	51
3607	AF422798	ENSP00000436786	ENSG00000118058	3972	113	1249	1362	PHD	1481	1627	0	0	0	0	0	0	147
3607	AF422798	ENSP00000436786	ENSG00000118058	3972	113	1249	1362	SET	3840	3945	0	0	0	0	0	0	106
3609	BM786342	ENSP00000291527	ENSG00000160182	84	84	0	84	Trefoil	30	71	0	0	41	0	0	41	1
3610	BM786342	ENSP00000272519	ENSG00000144118	206	102	29	131	Ras	16	178	0	102	0	0	0	102	61
3610	BM786342	ENSP00000414224	ENSG00000144118	206	102	29	131	Ras	16	178	0	102	0	0	0	102	61
3616	BM873773	ENSP00000346440	ENSG00000196628	671	55	616	671	HLH	565	618	0	0	0	0	2	2	52
3619	AU117270	ENSP00000296215	ENSG00000163877	396	109	0	109	FHA	281	361	0	0	0	0	0	0	81
3620	AU117270	ENSP00000297268	ENSG00000164692	1366	80	1198	1278	Collagen	915	1045	0	0	0	0	0	0	131
3621	AW405039	ENSP00000331614	ENSG00000185811	519	54	0	54	zf-C2H2	145	167	0	0	0	0	0	0	23
3622	AW405039	ENSP00000452780	ENSG00000166710	119	32	23	55	C1-set	31	112	0	0	0	24	0	24	58
3622	AW405039	ENSP00000453350	ENSG00000166710	119	32	23	55	C1-set	31	112	0	0	0	24	0	24	58
3625	AJ303089	ENSP00000358799	ENSG00000162775	977	954	0	954	RRM_1	376	445	0	0	69	0	0	69	1
3628	AF364037	ENSP00000358799	ENSG00000162775	977	22	955	977	RRM_1	376	445	0	0	0	0	0	0	70
3638	AB209902	ENSP00000363614	ENSG00000117305	325	305	20	325	HMGL-like	41	289	0	0	248	0	0	248	1
3641	BP342773	ENSP00000380271	ENSG00000091428	1011	140	179	319	RA	668	747	0	0	0	0	0	0	80
3641	BP342773	ENSP00000380271	ENSG00000091428	1011	140	179	319	RasGEF	769	953	0	0	0	0	0	0	185
3641	BP342773	ENSP00000380271	ENSG00000091428	1011	140	179	319	RasGEF_N	499	605	0	0	0	0	0	0	107
3644	BF736842	ENSP00000275493	ENSG00000146648	1210	25	1076	1101	Furin-like	177	338	0	0	0	0	0	0	162
3644	BF736842	ENSP00000275493	ENSG00000146648	1210	25	1076	1101	Pkinase_Tyr	712	968	0	0	0	0	0	0	257
3644	BF736842	ENSP00000275493	ENSG00000146648	1210	25	1076	1101	Recep_L_domain	57	481	0	0	0	0	0	0	425
3645	DA317546	ENSP00000341361	ENSG00000082996	381	107	0	107	zf-C3HC4	240	281	0	0	0	0	0	0	42
3645	DA317546	ENSP00000376628	ENSG00000082996	381	107	0	107	zf-C3HC4	240	281	0	0	0	0	0	0	42
3659	DA831654	ENSP00000312435	ENSG00000173402	895	67	0	67	DAG1	606	895	0	0	0	0	0	0	290
3659	DA831654	ENSP00000438421	ENSG00000173402	895	67	0	67	DAG1	606	895	0	0	0	0	0	0	290
3659	DA831654	ENSP00000439334	ENSG00000173402	895	67	0	67	DAG1	606	895	0	0	0	0	0	0	290
3659	DA831654	ENSP00000440590	ENSG00000173402	895	67	0	67	DAG1	606	895	0	0	0	0	0	0	290
3659	DA831654	ENSP00000440705	ENSG00000173402	895	67	0	67	DAG1	606	895	0	0	0	0	0	0	290
3659	DA831654	ENSP00000442600	ENSG00000173402	895	67	0	67	DAG1	606	895	0	0	0	0	0	0	290
3660	DA831654	ENSP00000284981	ENSG00000142192	770	62	620	682	A4_EXTRA	24	188	0	0	0	0	0	0	165
3660	DA831654	ENSP00000284981	ENSG00000142192	770	62	620	682	APP_amyloid	714	766	0	0	0	0	0	0	53
3660	DA831654	ENSP00000284981	ENSG00000142192	770	62	620	682	Beta-APP	675	713	0	0	0	7	0	7	32
3660	DA831654	ENSP00000284981	ENSG00000142192	770	62	620	682	Kunitz_BPTI	290	342	0	0	0	0	0	0	53
3662	BE089898	ENSP00000311113	ENSG00000173801	745	21	524	545	Arm	381	422	0	0	0	0	0	0	42
3662	BE089898	ENSP00000377507	ENSG00000173801	745	21	524	545	Arm	381	422	0	0	0	0	0	0	42
3662	BE089898	ENSP00000377508	ENSG00000173801	745	21	524	545	Arm	381	422	0	0	0	0	0	0	42
3666	BP338065	ENSP00000295685	ENSG00000163466	300	25	0	25	P34-Arc	56	286	0	0	0	0	0	0	231
3666	BP338065	ENSP00000327137	ENSG00000163466	300	25	0	25	P34-Arc	56	286	0	0	0	0	0	0	231
3677	BM819257	ENSP00000229319	ENSG00000111716	334	47	230	277	Ldh_1_C	164	334	0	47	0	0	0	47	124
3677	BM819257	ENSP00000229319	ENSG00000111716	334	47	230	277	Ldh_1_N	22	162	0	0	0	0	0	0	141
3677	BM819257	ENSP00000379386	ENSG00000111716	334	47	230	277	Ldh_1_C	164	334	0	47	0	0	0	47	124
3677	BM819257	ENSP00000379386	ENSG00000111716	334	47	230	277	Ldh_1_N	22	162	0	0	0	0	0	0	141
3678	BM819257	ENSP00000391669	ENSG00000050820	916	138	76	214	SH3_1	9	57	0	0	0	0	0	0	49
3683	CV340327	ENSP00000269571	ENSG00000141736	1255	21	1177	1198	Furin-like	183	343	0	0	0	0	0	0	161
3683	CV340327	ENSP00000269571	ENSG00000141736	1255	21	1177	1198	Pkinase_Tyr	720	976	0	0	0	0	0	0	257
3683	CV340327	ENSP00000269571	ENSG00000141736	1255	21	1177	1198	Recep_L_domain	52	486	0	0	0	0	0	0	435
3688	BP357681	ENSP00000227378	ENSG00000109971	646	61	276	337	HSP70	6	612	0	61	0	0	0	61	546
3688	BP357681	ENSP00000432083	ENSG00000109971	646	61	276	337	HSP70	6	612	0	61	0	0	0	61	546
3688	BP357681	ENSP00000437125	ENSG00000109971	646	61	276	337	HSP70	6	612	0	61	0	0	0	61	546
3715	DA287704	ENSP00000219204	ENSG00000102931	163	33	0	33	ARL2_Bind_BART	16	136	0	0	0	17	0	17	104
3722	DA734990	ENSP00000377195	ENSG00000113758	695	39	0	39	Cofilin_ADF	11	134	0	0	0	28	0	28	96
3723	DA304248	ENSP00000225577	ENSG00000108443	525	47	0	47	Pkinase	91	352	0	0	0	0	0	0	262
3723	DA304248	ENSP00000225577	ENSG00000108443	525	47	0	47	Pkinase_C	373	417	0	0	0	0	0	0	45
3727	AU099292	ENSP00000394794	ENSG00000163629	2490	27	212	239	FERM_C	787	876	0	0	0	0	0	0	90
3727	AU099292	ENSP00000394794	ENSG00000163629	2490	27	212	239	FERM_M	665	781	0	0	0	0	0	0	117
3727	AU099292	ENSP00000394794	ENSG00000163629	2490	27	212	239	FERM_N	576	664	0	0	0	0	0	0	89
3727	AU099292	ENSP00000394794	ENSG00000163629	2490	27	212	239	PDZ	1093	1450	0	0	0	0	0	0	358
3727	AU099292	ENSP00000394794	ENSG00000163629	2490	27	212	239	Y_phosphatase	2237	2466	0	0	0	0	0	0	230
3727	AU099292	ENSP00000426626	ENSG00000163629	2490	27	212	239	FERM_C	787	876	0	0	0	0	0	0	90
3727	AU099292	ENSP00000426626	ENSG00000163629	2490	27	212	239	FERM_M	665	781	0	0	0	0	0	0	117
3727	AU099292	ENSP00000426626	ENSG00000163629	2490	27	212	239	FERM_N	576	664	0	0	0	0	0	0	89
3727	AU099292	ENSP00000426626	ENSG00000163629	2490	27	212	239	PDZ	1093	1450	0	0	0	0	0	0	358
3727	AU099292	ENSP00000426626	ENSG00000163629	2490	27	212	239	Y_phosphatase	2237	2466	0	0	0	0	0	0	230
3738	DA267742	ENSP00000348273	ENSG00000197971	304	54	250	304	Myelin_MBP	149	304	0	0	0	0	0	0	156
3738	DA267742	ENSP00000462223	ENSG00000197971	304	54	250	304	Myelin_MBP	149	304	0	0	0	0	0	0	156
3749	CN263730	ENSP00000354219	ENSG00000198467	284	5	279	284	Tropomyosin	48	284	0	0	0	0	0	0	237
3772	AW962398	ENSP00000290378	ENSG00000159251	377	29	348	377	Actin	4	377	0	0	0	0	0	0	374
3774	AA328550	ENSP00000290378	ENSG00000159251	377	28	348	376	Actin	4	377	0	28	0	0	0	28	346
3789	BG748407	ENSP00000293288	ENSG00000087088	218	46	36	82	Bcl-2	63	158	0	0	0	19	0	19	77
3791	DA340619	ENSP00000254661	ENSG00000132329	148	63	0	63	RAMP	34	148	0	0	0	29	0	29	86
3796	DB119802	ENSP00000321617	ENSG00000163516	726	41	361	402	Ank	534	566	0	0	0	0	0	0	33
3796	DB119802	ENSP00000386337	ENSG00000163516	726	41	361	402	Ank	534	566	0	0	0	0	0	0	33
3803	DA211154	ENSP00000358313	ENSG00000131795	173	42	0	42	RRM_1	75	145	0	0	0	0	0	0	71
3804	DA211154	ENSP00000384675	ENSG00000115904	1333	68	1265	1333	Histone	97	169	0	0	0	0	0	0	73
3804	DA211154	ENSP00000384675	ENSG00000115904	1333	68	1265	1333	PH	444	546	0	0	0	0	0	0	103
3804	DA211154	ENSP00000384675	ENSG00000115904	1333	68	1265	1333	RasGEF	777	963	0	0	0	0	0	0	187
3804	DA211154	ENSP00000384675	ENSG00000115904	1333	68	1265	1333	RasGEF_N	600	717	0	0	0	0	0	0	118
3804	DA211154	ENSP00000384675	ENSG00000115904	1333	68	1265	1333	RhoGEF	208	389	0	0	0	0	0	0	182
3804	DA211154	ENSP00000387784	ENSG00000115904	1333	68	1265	1333	Histone	97	169	0	0	0	0	0	0	73
3804	DA211154	ENSP00000387784	ENSG00000115904	1333	68	1265	1333	PH	444	546	0	0	0	0	0	0	103
3804	DA211154	ENSP00000387784	ENSG00000115904	1333	68	1265	1333	RasGEF	777	963	0	0	0	0	0	0	187
3804	DA211154	ENSP00000387784	ENSG00000115904	1333	68	1265	1333	RasGEF_N	600	717	0	0	0	0	0	0	118
3804	DA211154	ENSP00000387784	ENSG00000115904	1333	68	1265	1333	RhoGEF	208	389	0	0	0	0	0	0	182
3811	BF509750	ENSP00000278412	ENSG00000149136	709	35	589	624	HMG_box	547	615	0	0	0	0	26	26	43
3811	BF509750	ENSP00000278412	ENSG00000149136	709	35	589	624	SSrecog	209	421	0	0	0	0	0	0	213
3851	T28049	ENSP00000246166	ENSG00000257365	437	48	0	48	Prenyltrans	220	374	0	0	0	0	0	0	155
3854	DA556158	ENSP00000270202	ENSG00000142208	480	31	250	281	PH	6	108	0	0	0	0	0	0	103
3854	DA556158	ENSP00000270202	ENSG00000142208	480	31	250	281	Pkinase	150	408	0	31	0	0	0	31	228
3854	DA556158	ENSP00000270202	ENSG00000142208	480	31	250	281	Pkinase_C	428	478	0	0	0	0	0	0	51
3854	DA556158	ENSP00000384293	ENSG00000142208	480	31	250	281	PH	6	108	0	0	0	0	0	0	103
3854	DA556158	ENSP00000384293	ENSG00000142208	480	31	250	281	Pkinase	150	408	0	31	0	0	0	31	228
3854	DA556158	ENSP00000384293	ENSG00000142208	480	31	250	281	Pkinase_C	428	478	0	0	0	0	0	0	51
3854	DA556158	ENSP00000385326	ENSG00000142208	480	31	250	281	PH	6	108	0	0	0	0	0	0	103
3854	DA556158	ENSP00000385326	ENSG00000142208	480	31	250	281	Pkinase	150	408	0	31	0	0	0	31	228
3854	DA556158	ENSP00000385326	ENSG00000142208	480	31	250	281	Pkinase_C	428	478	0	0	0	0	0	0	51
3854	DA556158	ENSP00000450688	ENSG00000142208	480	31	250	281	PH	6	108	0	0	0	0	0	0	103
3854	DA556158	ENSP00000450688	ENSG00000142208	480	31	250	281	Pkinase	150	408	0	31	0	0	0	31	228
3854	DA556158	ENSP00000450688	ENSG00000142208	480	31	250	281	Pkinase_C	428	478	0	0	0	0	0	0	51
3854	DA556158	ENSP00000451166	ENSG00000142208	480	31	250	281	PH	6	108	0	0	0	0	0	0	103
3854	DA556158	ENSP00000451166	ENSG00000142208	480	31	250	281	Pkinase	150	408	0	31	0	0	0	31	228
3854	DA556158	ENSP00000451166	ENSG00000142208	480	31	250	281	Pkinase_C	428	478	0	0	0	0	0	0	51
3854	DA556158	ENSP00000451828	ENSG00000142208	480	31	250	281	PH	6	108	0	0	0	0	0	0	103
3854	DA556158	ENSP00000451828	ENSG00000142208	480	31	250	281	Pkinase	150	408	0	31	0	0	0	31	228
3854	DA556158	ENSP00000451828	ENSG00000142208	480	31	250	281	Pkinase_C	428	478	0	0	0	0	0	0	51
3855	AY187921	ENSP00000436786	ENSG00000118058	3972	195	1249	1444	FYRC	3666	3749	0	0	0	0	0	0	84
3855	AY187921	ENSP00000436786	ENSG00000118058	3972	195	1249	1444	FYRN	2023	2073	0	0	0	0	0	0	51
3855	AY187921	ENSP00000436786	ENSG00000118058	3972	195	1249	1444	PHD	1481	1627	0	0	0	0	0	0	147
3855	AY187921	ENSP00000436786	ENSG00000118058	3972	195	1249	1444	SET	3840	3945	0	0	0	0	0	0	106
3887	AV651374	ENSP00000216802	ENSG00000100911	239	36	48	84	PA28_alpha	9	72	0	0	0	0	24	24	40
3887	AV651374	ENSP00000216802	ENSG00000100911	239	36	48	84	PA28_beta	90	239	0	0	0	0	0	0	150
3889	AV652105	ENSP00000216802	ENSG00000100911	239	36	48	84	PA28_alpha	9	72	0	0	0	0	24	24	40
3889	AV652105	ENSP00000216802	ENSG00000100911	239	36	48	84	PA28_beta	90	239	0	0	0	0	0	0	150
3891	AV651403	ENSP00000216802	ENSG00000100911	239	36	48	84	PA28_alpha	9	72	0	0	0	0	24	24	40
3891	AV651403	ENSP00000216802	ENSG00000100911	239	36	48	84	PA28_beta	90	239	0	0	0	0	0	0	150
3898	M31213	ENSP00000347942	ENSG00000165731	1114	402	712	1114	Cadherin	172	262	0	0	0	0	0	0	91
3898	M31213	ENSP00000347942	ENSG00000165731	1114	402	712	1114	Pkinase_Tyr	724	1005	0	0	281	0	0	281	1
3900	D90075	ENSP00000347942	ENSG00000165731	1114	34	712	746	Cadherin	172	262	0	0	0	0	0	0	91
3900	D90075	ENSP00000347942	ENSG00000165731	1114	34	712	746	Pkinase_Tyr	724	1005	0	0	0	22	0	22	260
3905	BU859345	ENSP00000241337	ENSG00000213366	218	155	63	218	GST_C	104	192	0	0	88	0	0	88	1
3905	BU859345	ENSP00000241337	ENSG00000213366	218	155	63	218	GST_N	3	82	0	0	0	0	19	19	61
3906	BU859345	ENSP00000376176	ENSG00000132341	216	100	98	198	Ras	12	170	0	0	0	0	72	72	87
3906	BU859345	ENSP00000446215	ENSG00000132341	216	100	98	198	Ras	12	170	0	0	0	0	72	72	87
3935	CN278368	ENSP00000363095	ENSG00000119401	653	36	397	433	NHL	371	496	0	36	0	0	0	36	90
3935	CN278368	ENSP00000363095	ENSG00000119401	653	36	397	433	zf-C3HC4	20	64	0	0	0	0	0	0	45
3935	CN278368	ENSP00000408292	ENSG00000119401	653	36	397	433	NHL	371	496	0	36	0	0	0	36	90
3935	CN278368	ENSP00000408292	ENSG00000119401	653	36	397	433	zf-C3HC4	20	64	0	0	0	0	0	0	45
3947	BE122841	ENSP00000357697	ENSG00000196754	97	62	35	97	S_100	6	49	0	0	0	0	14	14	30
3947	BE122841	ENSP00000357698	ENSG00000196754	97	62	35	97	S_100	6	49	0	0	0	0	14	14	30
3947	BE122841	ENSP00000357699	ENSG00000196754	97	62	35	97	S_100	6	49	0	0	0	0	14	14	30
3947	BE122841	ENSP00000473260	ENSG00000196754	97	62	35	97	S_100	6	49	0	0	0	0	14	14	30
3960	AW085572	ENSP00000260356	ENSG00000137801	1170	108	592	700	EGF_CA	588	638	0	0	0	0	46	46	5
3960	AW085572	ENSP00000260356	ENSG00000137801	1170	108	592	700	TSP_3	764	911	0	0	0	0	0	0	148
3981	CA420159	ENSP00000329419	ENSG00000184432	906	95	811	906	Coatomer_WDAD	319	763	0	0	0	0	0	0	445
3981	CA420159	ENSP00000329419	ENSG00000184432	906	95	811	906	WD40	127	219	0	0	0	0	0	0	93
3992	D50683	ENSP00000351905	ENSG00000163513	592	592	0	592	ecTbetaR2	47	165	0	0	118	0	0	118	1
3992	D50683	ENSP00000351905	ENSG00000163513	592	592	0	592	Pkinase	244	538	0	0	294	0	0	294	1
4017	CF593344	ENSP00000320171	ENSG00000067225	531	116	0	116	PK	42	395	0	0	0	74	0	74	280
4017	CF593344	ENSP00000320171	ENSG00000067225	531	116	0	116	PK_C	409	529	0	0	0	0	0	0	121
4017	CF593344	ENSP00000334983	ENSG00000067225	531	116	0	116	PK	42	395	0	0	0	74	0	74	280
4017	CF593344	ENSP00000334983	ENSG00000067225	531	116	0	116	PK_C	409	529	0	0	0	0	0	0	121
4017	CF593344	ENSP00000455736	ENSG00000067225	531	116	0	116	PK	42	395	0	0	0	74	0	74	280
4017	CF593344	ENSP00000455736	ENSG00000067225	531	116	0	116	PK_C	409	529	0	0	0	0	0	0	121
4017	CF593344	ENSP00000455901	ENSG00000067225	531	116	0	116	PK	42	395	0	0	0	74	0	74	280
4017	CF593344	ENSP00000455901	ENSG00000067225	531	116	0	116	PK_C	409	529	0	0	0	0	0	0	121
4017	CF593344	ENSP00000456970	ENSG00000067225	531	116	0	116	PK	42	395	0	0	0	74	0	74	280
4017	CF593344	ENSP00000456970	ENSG00000067225	531	116	0	116	PK_C	409	529	0	0	0	0	0	0	121
4028	AI311578	ENSP00000254035	ENSG00000131730	419	121	51	172	ATP-gua_Ptrans	154	401	0	0	0	18	0	18	230
4028	AI311578	ENSP00000254035	ENSG00000131730	419	121	51	172	ATP-gua_PtransN	55	134	0	0	79	0	0	79	1
4028	AI311578	ENSP00000404203	ENSG00000131730	419	121	51	172	ATP-gua_Ptrans	154	401	0	0	0	18	0	18	230
4028	AI311578	ENSP00000404203	ENSG00000131730	419	121	51	172	ATP-gua_PtransN	55	134	0	0	79	0	0	79	1
4028	AI311578	ENSP00000410289	ENSG00000131730	419	121	51	172	ATP-gua_Ptrans	154	401	0	0	0	18	0	18	230
4028	AI311578	ENSP00000410289	ENSG00000131730	419	121	51	172	ATP-gua_PtransN	55	134	0	0	79	0	0	79	1
4029	BG255268	ENSP00000296930	ENSG00000181163	294	107	0	107	Nucleoplasmin	13	196	0	0	0	94	0	94	90
4029	BG255268	ENSP00000428755	ENSG00000181163	294	107	0	107	Nucleoplasmin	13	196	0	0	0	94	0	94	90
4039	AU120064	ENSP00000310686	ENSG00000174989	598	141	0	141	F-box	117	161	0	0	0	24	0	24	21
4047	AI919001	ENSP00000250237	ENSG00000213339	403	17	386	403	TGT	141	378	0	0	0	0	0	0	238
4086	AU125246	ENSP00000300738	ENSG00000167325	792	217	373	590	ATP-cone	1	89	0	0	0	0	0	0	89
4086	AU125246	ENSP00000300738	ENSG00000167325	792	217	373	590	Ribonuc_red_lgC	215	739	0	217	0	0	0	217	308
4086	AU125246	ENSP00000300738	ENSG00000167325	792	217	373	590	Ribonuc_red_lgN	141	213	0	0	0	0	0	0	73
4105	AF254087	ENSP00000400142	ENSG00000182944	661	326	5	331	RRM_1	363	441	0	0	0	0	0	0	79
4105	AF254087	ENSP00000400142	ENSG00000182944	661	326	5	331	zf-RanBP	518	549	0	0	0	0	0	0	32
4107	AF254088	ENSP00000400142	ENSG00000182944	661	326	5	331	RRM_1	363	441	0	0	0	0	0	0	79
4107	AF254088	ENSP00000400142	ENSG00000182944	661	326	5	331	zf-RanBP	518	549	0	0	0	0	0	0	32
4109	CN274312	ENSP00000295066	ENSG00000162961	99	28	0	28	Dpy-30	52	93	0	0	0	0	0	0	42
4109	CN274312	ENSP00000345837	ENSG00000162961	99	28	0	28	Dpy-30	52	93	0	0	0	0	0	0	42
4120	BI037742	ENSP00000221891	ENSG00000105290	651	43	181	224	A4_EXTRA	46	211	0	0	0	0	30	30	136
4148	BF700255	ENSP00000272298	ENSG00000143933	149	97	52	149	efhand	40	48	0	0	0	0	0	0	9
4149	CN287481	ENSP00000316042	ENSG00000177733	305	18	248	266	RRM_1	78	100	0	0	0	0	0	0	23
4181	F00784	ENSP00000354219	ENSG00000198467	284	59	53	112	Tropomyosin	48	284	0	59	0	0	0	59	178
4181	F00784	ENSP00000367542	ENSG00000198467	284	59	53	112	Tropomyosin	48	284	0	59	0	0	0	59	178
4182	F00784	ENSP00000357516	ENSG00000143549	285	34	155	189	Tropomyosin	48	284	0	34	0	0	0	34	203
4183	AF487905	ENSP00000436786	ENSG00000118058	3972	134	1310	1444	FYRC	3666	3749	0	0	0	0	0	0	84
4183	AF487905	ENSP00000436786	ENSG00000118058	3972	134	1310	1444	FYRN	2023	2073	0	0	0	0	0	0	51
4183	AF487905	ENSP00000436786	ENSG00000118058	3972	134	1310	1444	PHD	1481	1627	0	0	0	0	0	0	147
4183	AF487905	ENSP00000436786	ENSG00000118058	3972	134	1310	1444	SET	3840	3945	0	0	0	0	0	0	106
4185	AF492832	ENSP00000436786	ENSG00000118058	3972	102	1342	1444	FYRC	3666	3749	0	0	0	0	0	0	84
4185	AF492832	ENSP00000436786	ENSG00000118058	3972	102	1342	1444	FYRN	2023	2073	0	0	0	0	0	0	51
4185	AF492832	ENSP00000436786	ENSG00000118058	3972	102	1342	1444	PHD	1481	1627	0	0	0	0	0	0	147
4185	AF492832	ENSP00000436786	ENSG00000118058	3972	102	1342	1444	SET	3840	3945	0	0	0	0	0	0	106
4188	AF492831	ENSP00000436786	ENSG00000118058	3972	30	1444	1474	FYRC	3666	3749	0	0	0	0	0	0	84
4188	AF492831	ENSP00000436786	ENSG00000118058	3972	30	1444	1474	FYRN	2023	2073	0	0	0	0	0	0	51
4188	AF492831	ENSP00000436786	ENSG00000118058	3972	30	1444	1474	PHD	1481	1627	0	0	0	0	0	0	147
4188	AF492831	ENSP00000436786	ENSG00000118058	3972	30	1444	1474	SET	3840	3945	0	0	0	0	0	0	106
4190	AF487906	ENSP00000436786	ENSG00000118058	3972	77	1444	1521	FYRC	3666	3749	0	0	0	0	0	0	84
4190	AF487906	ENSP00000436786	ENSG00000118058	3972	77	1444	1521	FYRN	2023	2073	0	0	0	0	0	0	51
4190	AF487906	ENSP00000436786	ENSG00000118058	3972	77	1444	1521	PHD	1481	1627	0	0	0	40	0	40	107
4190	AF487906	ENSP00000436786	ENSG00000118058	3972	77	1444	1521	SET	3840	3945	0	0	0	0	0	0	106
4195	BQ685104	ENSP00000359910	ENSG00000101182	248	70	75	145	Proteasome	26	211	0	70	0	0	0	70	116
4195	BQ685104	ENSP00000359910	ENSG00000101182	248	70	75	145	Proteasome_A_N	3	25	0	0	0	0	0	0	23
4196	BQ685104	ENSP00000369424	ENSG00000102054	469	216	149	365	CAF1C_H4-bd	17	88	0	0	0	0	0	0	72
4196	BQ685104	ENSP00000369424	ENSG00000102054	469	216	149	365	WD40	301	306	0	0	5	0	0	5	1
4200	BQ009202	ENSP00000361066	ENSG00000124151	1424	143	1104	1247	Nuc_rec_co-act	1045	1095	0	0	0	0	0	0	51
4200	BQ009202	ENSP00000361066	ENSG00000124151	1424	143	1104	1247	PAS	113	210	0	0	0	0	0	0	98
4200	BQ009202	ENSP00000361066	ENSG00000124151	1424	143	1104	1247	SRC-1	616	704	0	0	0	0	0	0	89
4209	BP376743	ENSP00000391826	ENSG00000167244	236	108	54	162	Insulin	54	84	0	0	30	0	0	30	1
4257	BU632566	ENSP00000285814	ENSG00000155438	293	74	219	293	hNIFK_binding	227	267	0	0	40	0	0	40	1
4257	BU632566	ENSP00000285814	ENSG00000155438	293	74	219	293	RRM_1	47	117	0	0	0	0	0	0	71
4258	BU632566	ENSP00000368438	ENSG00000132646	261	132	74	206	PCNA_C	127	254	0	0	0	79	0	79	49
4258	BU632566	ENSP00000368438	ENSG00000132646	261	132	74	206	PCNA_N	1	125	0	0	0	0	51	51	74
4258	BU632566	ENSP00000368458	ENSG00000132646	261	132	74	206	PCNA_C	127	254	0	0	0	79	0	79	49
4258	BU632566	ENSP00000368458	ENSG00000132646	261	132	74	206	PCNA_N	1	125	0	0	0	0	51	51	74
4265	AA368559	ENSP00000346839	ENSG00000115414	2477	74	1874	1948	fn1	308	555	0	0	0	0	0	0	248
4265	AA368559	ENSP00000346839	ENSG00000115414	2477	74	1874	1948	fn2	360	461	0	0	0	0	0	0	102
4265	AA368559	ENSP00000346839	ENSG00000115414	2477	74	1874	1948	fn3	1633	1804	0	0	0	0	0	0	172
4281	BP249981	ENSP00000272298	ENSG00000143933	149	26	123	149	efhand	40	48	0	0	0	0	0	0	9
4290	BM839461	ENSP00000306512	ENSG00000169429	99	66	0	66	IL8	27	93	0	0	0	39	0	39	28
4292	AF186110	ENSP00000373700	ENSG00000171094	1620	95	1058	1153	Pkinase_Tyr	1116	1383	0	0	0	37	0	37	231
4294	AF310722	ENSP00000373700	ENSG00000171094	1620	98	1058	1156	Pkinase_Tyr	1116	1383	0	0	0	40	0	40	228
4311	BI911041	ENSP00000312262	ENSG00000173020	689	44	273	317	PH	559	652	0	0	0	0	0	0	94
4311	BI911041	ENSP00000312262	ENSG00000173020	689	44	273	317	Pkinase	191	453	0	44	0	0	0	44	219
4322	AK299619	ENSP00000279247	ENSG00000014216	714	202	512	714	Calpain_III	365	522	0	0	0	0	10	10	148
4322	AK299619	ENSP00000279247	ENSG00000014216	714	202	512	714	Peptidase_C2	55	354	0	0	0	0	0	0	300
4322	AK299619	ENSP00000431686	ENSG00000014216	714	202	512	714	Calpain_III	365	522	0	0	0	0	10	10	148
4322	AK299619	ENSP00000431686	ENSG00000014216	714	202	512	714	Peptidase_C2	55	354	0	0	0	0	0	0	300
4322	AK299619	ENSP00000431984	ENSG00000014216	714	202	512	714	Calpain_III	365	522	0	0	0	0	10	10	148
4322	AK299619	ENSP00000431984	ENSG00000014216	714	202	512	714	Peptidase_C2	55	354	0	0	0	0	0	0	300
4322	AK299619	ENSP00000434176	ENSG00000014216	714	202	512	714	Calpain_III	365	522	0	0	0	0	10	10	148
4322	AK299619	ENSP00000434176	ENSG00000014216	714	202	512	714	Peptidase_C2	55	354	0	0	0	0	0	0	300
4322	AK299619	ENSP00000435272	ENSG00000014216	714	202	512	714	Calpain_III	365	522	0	0	0	0	10	10	148
4322	AK299619	ENSP00000435272	ENSG00000014216	714	202	512	714	Peptidase_C2	55	354	0	0	0	0	0	0	300
4341	BE697397	ENSP00000318195	ENSG00000115053	710	56	171	227	RRM_1	395	554	0	0	0	0	0	0	160
4349	D45915	ENSP00000296930	ENSG00000181163	294	117	0	117	Nucleoplasmin	13	196	0	0	0	104	0	104	80
4349	D45915	ENSP00000428755	ENSG00000181163	294	117	0	117	Nucleoplasmin	13	196	0	0	0	104	0	104	80
4350	D45915	ENSP00000373700	ENSG00000171094	1620	562	1058	1620	Pkinase_Tyr	1116	1383	0	0	267	0	0	267	1
4357	AF419247	ENSP00000300305	ENSG00000159216	480	204	0	204	Runt	48	182	0	0	134	0	0	134	1
4357	AF419247	ENSP00000409227	ENSG00000159216	480	204	0	204	Runt	48	182	0	0	134	0	0	134	1
4359	CF125471	ENSP00000262225	ENSG00000086598	201	56	67	123	EMP24_GP25L	20	196	0	56	0	0	0	56	121
4361	AI917322	ENSP00000265007	ENSG00000039600	753	146	607	753	HMG_box	337	405	0	0	0	0	0	0	69
4389	AW859452	ENSP00000338020	ENSG00000114867	1606	168	398	566	MA3	1243	1355	0	0	0	0	0	0	113
4389	AW859452	ENSP00000338020	ENSG00000114867	1606	168	398	566	MIF4G	762	990	0	0	0	0	0	0	229
4389	AW859452	ENSP00000338020	ENSG00000114867	1606	168	398	566	W2	1519	1600	0	0	0	0	0	0	82
4389	AW859452	ENSP00000371767	ENSG00000114867	1606	168	398	566	MA3	1243	1355	0	0	0	0	0	0	113
4389	AW859452	ENSP00000371767	ENSG00000114867	1606	168	398	566	MIF4G	762	990	0	0	0	0	0	0	229
4389	AW859452	ENSP00000371767	ENSG00000114867	1606	168	398	566	W2	1519	1600	0	0	0	0	0	0	82
4389	AW859452	ENSP00000416255	ENSG00000114867	1606	168	398	566	MA3	1243	1355	0	0	0	0	0	0	113
4389	AW859452	ENSP00000416255	ENSG00000114867	1606	168	398	566	MIF4G	762	990	0	0	0	0	0	0	229
4389	AW859452	ENSP00000416255	ENSG00000114867	1606	168	398	566	W2	1519	1600	0	0	0	0	0	0	82
4390	AW859452	ENSP00000354219	ENSG00000198467	284	55	81	136	Tropomyosin	48	284	0	55	0	0	0	55	182
4390	AW859452	ENSP00000367542	ENSG00000198467	284	55	81	136	Tropomyosin	48	284	0	55	0	0	0	55	182
4391	AW859462	ENSP00000338020	ENSG00000114867	1606	148	418	566	MA3	1243	1355	0	0	0	0	0	0	113
4391	AW859462	ENSP00000338020	ENSG00000114867	1606	148	418	566	MIF4G	762	990	0	0	0	0	0	0	229
4391	AW859462	ENSP00000338020	ENSG00000114867	1606	148	418	566	W2	1519	1600	0	0	0	0	0	0	82
4391	AW859462	ENSP00000371767	ENSG00000114867	1606	148	418	566	MA3	1243	1355	0	0	0	0	0	0	113
4391	AW859462	ENSP00000371767	ENSG00000114867	1606	148	418	566	MIF4G	762	990	0	0	0	0	0	0	229
4391	AW859462	ENSP00000371767	ENSG00000114867	1606	148	418	566	W2	1519	1600	0	0	0	0	0	0	82
4391	AW859462	ENSP00000416255	ENSG00000114867	1606	148	418	566	MA3	1243	1355	0	0	0	0	0	0	113
4391	AW859462	ENSP00000416255	ENSG00000114867	1606	148	418	566	MIF4G	762	990	0	0	0	0	0	0	229
4391	AW859462	ENSP00000416255	ENSG00000114867	1606	148	418	566	W2	1519	1600	0	0	0	0	0	0	82
4392	AW859462	ENSP00000354219	ENSG00000198467	284	17	81	98	Tropomyosin	48	284	0	17	0	0	0	17	220
4392	AW859462	ENSP00000367542	ENSG00000198467	284	17	81	98	Tropomyosin	48	284	0	17	0	0	0	17	220
4393	AW859459	ENSP00000338020	ENSG00000114867	1606	168	398	566	MA3	1243	1355	0	0	0	0	0	0	113
4393	AW859459	ENSP00000338020	ENSG00000114867	1606	168	398	566	MIF4G	762	990	0	0	0	0	0	0	229
4393	AW859459	ENSP00000338020	ENSG00000114867	1606	168	398	566	W2	1519	1600	0	0	0	0	0	0	82
4393	AW859459	ENSP00000371767	ENSG00000114867	1606	168	398	566	MA3	1243	1355	0	0	0	0	0	0	113
4393	AW859459	ENSP00000371767	ENSG00000114867	1606	168	398	566	MIF4G	762	990	0	0	0	0	0	0	229
4393	AW859459	ENSP00000371767	ENSG00000114867	1606	168	398	566	W2	1519	1600	0	0	0	0	0	0	82
4393	AW859459	ENSP00000416255	ENSG00000114867	1606	168	398	566	MA3	1243	1355	0	0	0	0	0	0	113
4393	AW859459	ENSP00000416255	ENSG00000114867	1606	168	398	566	MIF4G	762	990	0	0	0	0	0	0	229
4393	AW859459	ENSP00000416255	ENSG00000114867	1606	168	398	566	W2	1519	1600	0	0	0	0	0	0	82
4394	AW859459	ENSP00000354219	ENSG00000198467	284	57	81	138	Tropomyosin	48	284	0	57	0	0	0	57	180
4394	AW859459	ENSP00000367542	ENSG00000198467	284	57	81	138	Tropomyosin	48	284	0	57	0	0	0	57	180
4397	BM842710	ENSP00000191018	ENSG00000064601	480	129	0	129	Peptidase_S10	39	477	0	0	0	90	0	90	349
4397	BM842710	ENSP00000361537	ENSG00000064601	480	129	0	129	Peptidase_S10	39	477	0	0	0	90	0	90	349
4399	BM760783	ENSP00000191018	ENSG00000064601	480	129	0	129	Peptidase_S10	39	477	0	0	0	90	0	90	349
4399	BM760783	ENSP00000361537	ENSG00000064601	480	129	0	129	Peptidase_S10	39	477	0	0	0	90	0	90	349
4404	BQ057316	ENSP00000384084	ENSG00000138101	627	82	292	374	efhand_1	14	140	0	0	0	0	0	0	127
4404	BQ057316	ENSP00000384084	ENSG00000138101	627	82	292	374	efhand_2	144	232	0	0	0	0	0	0	89
4408	CA406851	ENSP00000005587	ENSG00000005020	359	94	9	103	PH	117	219	0	0	0	0	0	0	103
4416	DA445867	ENSP00000376457	ENSG00000114346	914	141	552	693	BRCT	216	235	0	0	0	0	0	0	20
4416	DA445867	ENSP00000376457	ENSG00000114346	914	141	552	693	RhoGEF	425	609	0	0	0	0	57	57	128
4438	AI094624	ENSP00000264335	ENSG00000108953	255	60	49	109	2003-03-14	4	239	0	60	0	0	0	60	176
4443	CA309863	ENSP00000331602	ENSG00000163932	676	33	643	676	C1_1	159	283	0	0	0	0	0	0	125
4443	CA309863	ENSP00000331602	ENSG00000163932	676	33	643	676	Pkinase	349	603	0	0	0	0	0	0	255
4443	CA309863	ENSP00000331602	ENSG00000163932	676	33	643	676	Pkinase_C	623	669	0	0	0	0	26	26	21
4443	CA309863	ENSP00000378217	ENSG00000163932	676	33	643	676	C1_1	159	283	0	0	0	0	0	0	125
4443	CA309863	ENSP00000378217	ENSG00000163932	676	33	643	676	Pkinase	349	603	0	0	0	0	0	0	255
4443	CA309863	ENSP00000378217	ENSG00000163932	676	33	643	676	Pkinase_C	623	669	0	0	0	0	26	26	21
4447	BU935289	ENSP00000300413	ENSG00000167088	119	105	0	105	LSM	5	70	0	0	65	0	0	65	1
4466	BQ219974	ENSP00000157812	ENSG00000013275	418	26	153	179	AAA	202	335	0	0	0	0	0	0	134
4467	BM683160	ENSP00000215754	ENSG00000240972	115	115	0	115	MIF	2	115	0	0	113	0	0	113	1
4498	BI770432	ENSP00000357880	ENSG00000123505	334	185	143	328	SAM_decarbox	2	329	0	185	0	0	0	185	143
4520	CB999552	ENSP00000237014	ENSG00000118271	147	67	0	67	Transthyretin	30	141	0	0	0	37	0	37	75
4529	DA392482	ENSP00000390500	ENSG00000104375	491	9	0	9	Mst1_SARAH	436	484	0	0	0	0	0	0	49
4529	DA392482	ENSP00000390500	ENSG00000104375	491	9	0	9	Pkinase	27	278	0	0	0	0	0	0	252
4531	BQ007553	ENSP00000373918	ENSG00000106105	739	11	728	739	HGTP_anticodon	615	709	0	0	0	0	0	0	95
4531	BQ007553	ENSP00000373918	ENSG00000106105	739	11	728	739	tRNA-synt_2b	157	453	0	0	0	0	0	0	297
4570	AY243320	ENSP00000383199	ENSG00000049759	975	83	16	99	C2	22	109	0	0	0	77	0	77	11
4570	AY243320	ENSP00000383199	ENSG00000049759	975	83	16	99	HECT	669	973	0	0	0	0	0	0	305
4570	AY243320	ENSP00000383199	ENSG00000049759	975	83	16	99	WW	224	387	0	0	0	0	0	0	164
4581	BU580997	ENSP00000311857	ENSG00000175354	415	33	0	33	Y_phosphatase	42	274	0	0	0	0	0	0	233
4582	BU580997	ENSP00000279394	ENSG00000149930	1049	93	956	1049	Pkinase	28	281	0	0	0	0	0	0	254
4584	BM090652	ENSP00000338082	ENSG00000196565	147	31	116	147	Globin	8	112	0	0	0	0	0	0	105
4584	BM090652	ENSP00000369609	ENSG00000196565	147	31	116	147	Globin	8	112	0	0	0	0	0	0	105
4585	DA980261	ENSP00000233575	ENSG00000115234	470	61	0	61	PX	2	105	0	0	0	59	0	59	45
4595	BQ324959	ENSP00000268097	ENSG00000213614	529	52	421	473	Glyco_hydro_20	167	488	0	52	0	0	0	52	270
4595	BQ324959	ENSP00000268097	ENSG00000213614	529	52	421	473	Glyco_hydro_20b	35	165	0	0	0	0	0	0	131
4596	BQ324959	ENSP00000227378	ENSG00000109971	646	49	518	567	HSP70	6	612	0	49	0	0	0	49	558
4596	BQ324959	ENSP00000432083	ENSG00000109971	646	49	518	567	HSP70	6	612	0	49	0	0	0	49	558
4596	BQ324959	ENSP00000437125	ENSG00000109971	646	49	518	567	HSP70	6	612	0	49	0	0	0	49	558
4597	N86990	ENSP00000347978	ENSG00000134899	1186	27	712	739	XPG_I	777	861	0	0	0	0	0	0	85
4597	N86990	ENSP00000347978	ENSG00000134899	1186	27	712	739	XPG_N	1	98	0	0	0	0	0	0	98
4615	AI372004	ENSP00000245907	ENSG00000125730	1663	8	1655	1663	A2M	770	866	0	0	0	0	0	0	97
4615	AI372004	ENSP00000245907	ENSG00000125730	1663	8	1655	1663	A2M_comp	1051	1284	0	0	0	0	0	0	234
4615	AI372004	ENSP00000245907	ENSG00000125730	1663	8	1655	1663	A2M_N	129	224	0	0	0	0	0	0	96
4615	AI372004	ENSP00000245907	ENSG00000125730	1663	8	1655	1663	A2M_N_2	456	605	0	0	0	0	0	0	150
4615	AI372004	ENSP00000245907	ENSG00000125730	1663	8	1655	1663	A2M_recep	1398	1493	0	0	0	0	0	0	96
4615	AI372004	ENSP00000245907	ENSG00000125730	1663	8	1655	1663	ANATO	693	728	0	0	0	0	0	0	36
4615	AI372004	ENSP00000245907	ENSG00000125730	1663	8	1655	1663	NTR	1534	1644	0	0	0	0	0	0	111
4615	AI372004	ENSP00000245907	ENSG00000125730	1663	8	1655	1663	Thiol-ester_cl	999	1029	0	0	0	0	0	0	31
4625	BP429307	ENSP00000423563	ENSG00000113648	372	85	111	196	Histone	15	88	0	0	0	0	0	0	74
4625	BP429307	ENSP00000424971	ENSG00000113648	372	85	111	196	Histone	15	88	0	0	0	0	0	0	74
4631	BE728037	ENSP00000427900	ENSG00000197892	1826	102	136	238	FHA	471	535	0	0	0	0	0	0	65
4646	BQ688122	ENSP00000362649	ENSG00000116478	482	165	0	165	Hist_deacetyl	17	320	0	0	0	148	0	148	156
4648	BU174429	ENSP00000362649	ENSG00000116478	482	184	0	184	Hist_deacetyl	17	320	0	0	0	167	0	167	137
4650	BU185586	ENSP00000362649	ENSG00000116478	482	165	0	165	Hist_deacetyl	17	320	0	0	0	148	0	148	156
4652	BQ687521	ENSP00000362649	ENSG00000116478	482	165	0	165	Hist_deacetyl	17	320	0	0	0	148	0	148	156
4654	BQ688507	ENSP00000362649	ENSG00000116478	482	165	0	165	Hist_deacetyl	17	320	0	0	0	148	0	148	156
4672	DA686614	ENSP00000390783	ENSG00000092108	642	107	145	252	Sec1	43	636	0	107	0	0	0	107	487
4679	BQ962146	ENSP00000345571	ENSG00000101412	437	8	0	8	E2F_TDP	127	192	0	0	0	0	0	0	66
4680	BQ962146	ENSP00000370750	ENSG00000072042	318	196	25	221	adh_short	42	221	0	0	179	0	0	179	1
4692	CA841180	ENSP00000358042	ENSG00000130348	528	97	186	283	Amidase	22	488	0	97	0	0	0	97	370
4728	CD522326	ENSP00000299502	ENSG00000197632	415	216	48	264	Serpin	6	415	0	216	0	0	0	216	194
4728	CD522326	ENSP00000401645	ENSG00000197632	415	216	48	264	Serpin	6	415	0	216	0	0	0	216	194
4738	CV337393	ENSP00000357535	ENSG00000127884	290	20	270	290	ECH	48	214	0	0	0	0	0	0	167
4747	AF121182	ENSP00000348068	ENSG00000197249	418	83	115	198	Serpin	52	415	0	83	0	0	0	83	281
4747	AF121182	ENSP00000376802	ENSG00000197249	418	83	115	198	Serpin	52	415	0	83	0	0	0	83	281
4747	AF121182	ENSP00000376803	ENSG00000197249	418	83	115	198	Serpin	52	415	0	83	0	0	0	83	281
4747	AF121182	ENSP00000385960	ENSG00000197249	418	83	115	198	Serpin	52	415	0	83	0	0	0	83	281
4747	AF121182	ENSP00000390299	ENSG00000197249	418	83	115	198	Serpin	52	415	0	83	0	0	0	83	281
4747	AF121182	ENSP00000408474	ENSG00000197249	418	83	115	198	Serpin	52	415	0	83	0	0	0	83	281
4747	AF121182	ENSP00000416066	ENSG00000197249	418	83	115	198	Serpin	52	415	0	83	0	0	0	83	281
4747	AF121182	ENSP00000416354	ENSG00000197249	418	83	115	198	Serpin	52	415	0	83	0	0	0	83	281
4802	BF203978	ENSP00000262300	ENSG00000127564	499	81	291	372	Pkinase	110	359	0	0	0	0	68	68	182
4860	BQ573942	ENSP00000224237	ENSG00000026025	466	37	364	401	Filament	102	410	0	37	0	0	0	37	272
4860	BQ573942	ENSP00000446007	ENSG00000026025	466	37	364	401	Filament	102	410	0	37	0	0	0	37	272
4861	AK075222	ENSP00000433205	ENSG00000158636	1337	226	158	384	ENT	16	88	0	0	0	0	0	0	73
4875	H12693	ENSP00000309555	ENSG00000172534	2035	44	874	918	Kelch_1	71	254	0	0	0	0	0	0	184
4884	BQ432211	ENSP00000346671	ENSG00000010810	537	215	115	330	Pkinase_Tyr	271	520	0	0	0	59	0	59	191
4884	BQ432211	ENSP00000346671	ENSG00000010810	537	215	115	330	SH2	149	231	0	0	82	0	0	82	1
4884	BQ432211	ENSP00000346671	ENSG00000010810	537	215	115	330	SH3_1	88	135	0	0	0	0	20	20	28
4884	BQ432211	ENSP00000357656	ENSG00000010810	537	215	115	330	Pkinase_Tyr	271	520	0	0	0	59	0	59	191
4884	BQ432211	ENSP00000357656	ENSG00000010810	537	215	115	330	SH2	149	231	0	0	82	0	0	82	1
4884	BQ432211	ENSP00000357656	ENSG00000010810	537	215	115	330	SH3_1	88	135	0	0	0	0	20	20	28
4907	BM703996	ENSP00000377969	ENSG00000125651	517	52	375	427	TFIIF_alpha	1	517	0	52	0	0	0	52	465
4908	BM703996	ENSP00000219476	ENSG00000103197	1807	112	1695	1807	Rap_GAP	1561	1750	0	0	0	0	55	55	135
4927	EU216066	ENSP00000303507	ENSG00000186716	1271	902	0	902	Bcr-Abl_Oligo	1	79	0	0	78	0	0	78	1
4927	EU216066	ENSP00000303507	ENSG00000186716	1271	902	0	902	C2	913	1000	0	0	0	0	0	0	88
4927	EU216066	ENSP00000303507	ENSG00000186716	1271	902	0	902	PH	702	866	0	0	164	0	0	164	1
4927	EU216066	ENSP00000303507	ENSG00000186716	1271	902	0	902	RhoGAP	1068	1220	0	0	0	0	0	0	153
4927	EU216066	ENSP00000303507	ENSG00000186716	1271	902	0	902	RhoGEF	502	690	0	0	188	0	0	188	1
4928	EU216066	ENSP00000361423	ENSG00000097007	1149	1103	46	1149	Pkinase_Tyr	242	493	0	0	251	0	0	251	1
4928	EU216066	ENSP00000361423	ENSG00000097007	1149	1103	46	1149	SH2	127	202	0	0	75	0	0	75	1
4928	EU216066	ENSP00000361423	ENSG00000097007	1149	1103	46	1149	SH3_1	67	113	0	0	46	0	0	46	1
4929	DQ898313	ENSP00000303507	ENSG00000186716	1271	55	371	426	Bcr-Abl_Oligo	1	79	0	0	0	0	0	0	79
4929	DQ898313	ENSP00000303507	ENSG00000186716	1271	55	371	426	C2	913	1000	0	0	0	0	0	0	88
4929	DQ898313	ENSP00000303507	ENSG00000186716	1271	55	371	426	PH	702	866	0	0	0	0	0	0	165
4929	DQ898313	ENSP00000303507	ENSG00000186716	1271	55	371	426	RhoGAP	1068	1220	0	0	0	0	0	0	153
4929	DQ898313	ENSP00000303507	ENSG00000186716	1271	55	371	426	RhoGEF	502	690	0	0	0	0	0	0	189
4930	DQ898313	ENSP00000361423	ENSG00000097007	1149	24	202	226	Pkinase_Tyr	242	493	0	0	0	0	0	0	252
4930	DQ898313	ENSP00000361423	ENSG00000097007	1149	24	202	226	SH2	127	202	0	0	0	0	0	0	76
4930	DQ898313	ENSP00000361423	ENSG00000097007	1149	24	202	226	SH3_1	67	113	0	0	0	0	0	0	47
4931	M25946	ENSP00000303507	ENSG00000186716	1271	36	891	927	Bcr-Abl_Oligo	1	79	0	0	0	0	0	0	79
4931	M25946	ENSP00000303507	ENSG00000186716	1271	36	891	927	C2	913	1000	0	0	0	14	0	14	74
4931	M25946	ENSP00000303507	ENSG00000186716	1271	36	891	927	PH	702	866	0	0	0	0	0	0	165
4931	M25946	ENSP00000303507	ENSG00000186716	1271	36	891	927	RhoGAP	1068	1220	0	0	0	0	0	0	153
4931	M25946	ENSP00000303507	ENSG00000186716	1271	36	891	927	RhoGEF	502	690	0	0	0	0	0	0	189
4932	M25946	ENSP00000361423	ENSG00000097007	1149	119	46	165	Pkinase_Tyr	242	493	0	0	0	0	0	0	252
4932	M25946	ENSP00000361423	ENSG00000097007	1149	119	46	165	SH2	127	202	0	0	0	38	0	38	38
4932	M25946	ENSP00000361423	ENSG00000097007	1149	119	46	165	SH3_1	67	113	0	0	46	0	0	46	1
4933	AY043457	ENSP00000303507	ENSG00000186716	1271	35	868	903	Bcr-Abl_Oligo	1	79	0	0	0	0	0	0	79
4933	AY043457	ENSP00000303507	ENSG00000186716	1271	35	868	903	C2	913	1000	0	0	0	0	0	0	88
4933	AY043457	ENSP00000303507	ENSG00000186716	1271	35	868	903	PH	702	866	0	0	0	0	0	0	165
4933	AY043457	ENSP00000303507	ENSG00000186716	1271	35	868	903	RhoGAP	1068	1220	0	0	0	0	0	0	153
4933	AY043457	ENSP00000303507	ENSG00000186716	1271	35	868	903	RhoGEF	502	690	0	0	0	0	0	0	189
4934	AY043457	ENSP00000361423	ENSG00000097007	1149	35	104	139	Pkinase_Tyr	242	493	0	0	0	0	0	0	252
4934	AY043457	ENSP00000361423	ENSG00000097007	1149	35	104	139	SH2	127	202	0	0	0	12	0	12	64
4934	AY043457	ENSP00000361423	ENSG00000097007	1149	35	104	139	SH3_1	67	113	0	0	0	0	9	9	38
4935	EU216070	ENSP00000303507	ENSG00000186716	1271	487	0	487	Bcr-Abl_Oligo	1	79	0	0	78	0	0	78	1
4935	EU216070	ENSP00000303507	ENSG00000186716	1271	487	0	487	C2	913	1000	0	0	0	0	0	0	88
4935	EU216070	ENSP00000303507	ENSG00000186716	1271	487	0	487	PH	702	866	0	0	0	0	0	0	165
4935	EU216070	ENSP00000303507	ENSG00000186716	1271	487	0	487	RhoGAP	1068	1220	0	0	0	0	0	0	153
4935	EU216070	ENSP00000303507	ENSG00000186716	1271	487	0	487	RhoGEF	502	690	0	0	0	0	0	0	189
4936	EU216070	ENSP00000361423	ENSG00000097007	1149	25	74	99	Pkinase_Tyr	242	493	0	0	0	0	0	0	252
4936	EU216070	ENSP00000361423	ENSG00000097007	1149	25	74	99	SH2	127	202	0	0	0	0	0	0	76
4936	EU216070	ENSP00000361423	ENSG00000097007	1149	25	74	99	SH3_1	67	113	0	25	0	0	0	25	22
4937	EU216071	ENSP00000303507	ENSG00000186716	1271	927	0	927	Bcr-Abl_Oligo	1	79	0	0	78	0	0	78	1
4937	EU216071	ENSP00000303507	ENSG00000186716	1271	927	0	927	C2	913	1000	0	0	0	14	0	14	74
4937	EU216071	ENSP00000303507	ENSG00000186716	1271	927	0	927	PH	702	866	0	0	164	0	0	164	1
4937	EU216071	ENSP00000303507	ENSG00000186716	1271	927	0	927	RhoGAP	1068	1220	0	0	0	0	0	0	153
4937	EU216071	ENSP00000303507	ENSG00000186716	1271	927	0	927	RhoGEF	502	690	0	0	188	0	0	188	1
4938	EU216071	ENSP00000361423	ENSG00000097007	1149	1103	46	1149	Pkinase_Tyr	242	493	0	0	251	0	0	251	1
4938	EU216071	ENSP00000361423	ENSG00000097007	1149	1103	46	1149	SH2	127	202	0	0	75	0	0	75	1
4938	EU216071	ENSP00000361423	ENSG00000097007	1149	1103	46	1149	SH3_1	67	113	0	0	46	0	0	46	1
4943	BU166365	ENSP00000366525	ENSG00000087086	175	16	0	16	Ferritin	14	155	0	0	0	2	0	2	140
4948	AB275889	ENSP00000373700	ENSG00000171094	1620	562	1058	1620	Pkinase_Tyr	1116	1383	0	0	267	0	0	267	1
4950	AB274722	ENSP00000373700	ENSG00000171094	1620	562	1058	1620	Pkinase_Tyr	1116	1383	0	0	267	0	0	267	1
4952	EU236948	ENSP00000373700	ENSG00000171094	1620	562	1058	1620	Pkinase_Tyr	1116	1383	0	0	267	0	0	267	1
4967	DW440511	ENSP00000229239	ENSG00000111640	335	168	0	168	Gp_dh_C	157	314	0	0	0	11	0	11	147
4967	DW440511	ENSP00000229239	ENSG00000111640	335	168	0	168	Gp_dh_N	4	152	0	0	148	0	0	148	1
4967	DW440511	ENSP00000380068	ENSG00000111640	335	168	0	168	Gp_dh_C	157	314	0	0	0	11	0	11	147
4967	DW440511	ENSP00000380068	ENSG00000111640	335	168	0	168	Gp_dh_N	4	152	0	0	148	0	0	148	1
4967	DW440511	ENSP00000380070	ENSG00000111640	335	168	0	168	Gp_dh_C	157	314	0	0	0	11	0	11	147
4967	DW440511	ENSP00000380070	ENSG00000111640	335	168	0	168	Gp_dh_N	4	152	0	0	148	0	0	148	1
5060	BQ776047	ENSP00000261597	ENSG00000080986	642	237	272	509	Ndc80_HEC	49	215	0	0	0	0	0	0	167
5072	R50162	ENSP00000369375	ENSG00000120156	1124	44	418	462	fn3	544	724	0	0	0	0	0	0	181
5072	R50162	ENSP00000369375	ENSG00000120156	1124	44	418	462	Pkinase_Tyr	824	1092	0	0	0	0	0	0	269
5091	BP224230	ENSP00000335153	ENSG00000080824	854	132	700	832	HATPase_c	40	193	0	0	0	0	0	0	154
5091	BP224230	ENSP00000335153	ENSG00000080824	854	132	700	832	HSP90	196	732	0	0	0	0	32	32	505
5092	BP224230	ENSP00000310561	ENSG00000134909	2087	75	1366	1441	RhoGAP	386	538	0	0	0	0	0	0	153
5092	BP224230	ENSP00000310561	ENSG00000134909	2087	75	1366	1441	SH3_1	266	313	0	0	0	0	0	0	48
5106	BM750508	ENSP00000301730	ENSG00000205937	305	100	94	194	RRM_1	163	234	0	0	0	31	0	31	41
5106	BM750508	ENSP00000315859	ENSG00000205937	305	100	94	194	RRM_1	163	234	0	0	0	31	0	31	41
5106	BM750508	ENSP00000380275	ENSG00000205937	305	100	94	194	RRM_1	163	234	0	0	0	31	0	31	41
5106	BM750508	ENSP00000457723	ENSG00000205937	305	100	94	194	RRM_1	163	234	0	0	0	31	0	31	41
5106	BM750508	ENSP00000457820	ENSG00000205937	305	100	94	194	RRM_1	163	234	0	0	0	31	0	31	41
5121	BQ181066	ENSP00000251968	ENSG00000074319	390	75	315	390	UEV	21	141	0	0	0	0	0	0	121
5121	BQ181066	ENSP00000251968	ENSG00000074319	390	75	315	390	Vps23_core	315	379	0	0	64	0	0	64	1
5174	DA679431	ENSP00000262482	ENSG00000108523	350	96	0	96	zf-C3HC4	230	271	0	0	0	0	0	0	42
5174	DA679431	ENSP00000458794	ENSG00000108523	350	96	0	96	zf-C3HC4	230	271	0	0	0	0	0	0	42
5174	DA679431	ENSP00000459324	ENSG00000108523	350	96	0	96	zf-C3HC4	230	271	0	0	0	0	0	0	42
5174	DA679431	ENSP00000460190	ENSG00000108523	350	96	0	96	zf-C3HC4	230	271	0	0	0	0	0	0	42
5177	BP259408	ENSP00000292169	ENSG00000160678	94	76	0	76	efhand	54	82	0	0	0	22	0	22	7
5177	BP259408	ENSP00000292169	ENSG00000160678	94	76	0	76	S_100	5	48	0	0	43	0	0	43	1
5186	BG474310	ENSP00000359910	ENSG00000101182	248	130	91	221	Proteasome	26	211	0	0	0	0	120	120	66
5186	BG474310	ENSP00000359910	ENSG00000101182	248	130	91	221	Proteasome_A_N	3	25	0	0	0	0	0	0	23
5187	BQ642898	ENSP00000261991	ENSG00000100784	807	35	0	35	Pkinase	49	687	0	0	0	0	0	0	639
5187	BQ642898	ENSP00000261991	ENSG00000100784	807	35	0	35	Pkinase_C	338	381	0	0	0	0	0	0	44
5188	BQ642898	ENSP00000328690	ENSG00000089737	804	175	240	415	DEAD	216	516	0	175	0	0	0	175	126
5188	BQ642898	ENSP00000328690	ENSG00000089737	804	175	240	415	Helicase_C	605	682	0	0	0	0	0	0	78
5206	AA205051	ENSP00000262187	ENSG00000106615	184	101	18	119	Ras	8	169	0	101	0	0	0	101	61
5211	CX787701	ENSP00000262105	ENSG00000104738	863	17	846	863	MCM	445	770	0	0	0	0	0	0	326
5211	CX787701	ENSP00000430194	ENSG00000104738	863	17	846	863	MCM	445	770	0	0	0	0	0	0	326
5212	CX787701	ENSP00000292807	ENSG00000161203	435	257	8	265	Adap_comp_sub	159	435	0	0	0	106	0	106	171
5212	CX787701	ENSP00000292807	ENSG00000161203	435	257	8	265	Clat_adaptor_s	1	137	0	0	0	0	129	129	8
5215	AY166680	ENSP00000263377	ENSG00000141867	1362	719	0	719	Bromodomain	67	445	0	0	378	0	0	378	1
5228	X62947	ENSP00000431418	ENSG00000198400	796	311	485	796	Pkinase_Tyr	510	781	0	0	271	0	0	271	1
5240	CN342202	ENSP00000369677	ENSG00000138080	1016	91	0	91	C1q	872	1007	0	0	0	0	0	0	136
5240	CN342202	ENSP00000369677	ENSG00000138080	1016	91	0	91	Collagen	812	870	0	0	0	0	0	0	59
5241	BU567506	ENSP00000429986	ENSG00000120533	101	76	0	76	EnY2	11	96	0	0	0	65	0	65	21
5242	BU567506	ENSP00000348708	ENSG00000151461	1272	39	80	119	MIF4G	758	773	0	0	0	0	0	0	16
5242	BU567506	ENSP00000348708	ENSG00000151461	1272	39	80	119	Upf2	1038	1218	0	0	0	0	0	0	181
5242	BU567506	ENSP00000350221	ENSG00000151461	1272	39	80	119	MIF4G	758	773	0	0	0	0	0	0	16
5242	BU567506	ENSP00000350221	ENSG00000151461	1272	39	80	119	Upf2	1038	1218	0	0	0	0	0	0	181
5242	BU567506	ENSP00000380244	ENSG00000151461	1272	39	80	119	MIF4G	758	773	0	0	0	0	0	0	16
5242	BU567506	ENSP00000380244	ENSG00000151461	1272	39	80	119	Upf2	1038	1218	0	0	0	0	0	0	181
5243	BU570150	ENSP00000429986	ENSG00000120533	101	76	0	76	EnY2	11	96	0	0	0	65	0	65	21
5244	BU570150	ENSP00000348708	ENSG00000151461	1272	40	80	120	MIF4G	758	773	0	0	0	0	0	0	16
5244	BU570150	ENSP00000348708	ENSG00000151461	1272	40	80	120	Upf2	1038	1218	0	0	0	0	0	0	181
5244	BU570150	ENSP00000350221	ENSG00000151461	1272	40	80	120	MIF4G	758	773	0	0	0	0	0	0	16
5244	BU570150	ENSP00000350221	ENSG00000151461	1272	40	80	120	Upf2	1038	1218	0	0	0	0	0	0	181
5244	BU570150	ENSP00000380244	ENSG00000151461	1272	40	80	120	MIF4G	758	773	0	0	0	0	0	0	16
5244	BU570150	ENSP00000380244	ENSG00000151461	1272	40	80	120	Upf2	1038	1218	0	0	0	0	0	0	181
5245	BU570216	ENSP00000429986	ENSG00000120533	101	76	0	76	EnY2	11	96	0	0	0	65	0	65	21
5246	BU570216	ENSP00000348708	ENSG00000151461	1272	40	80	120	MIF4G	758	773	0	0	0	0	0	0	16
5246	BU570216	ENSP00000348708	ENSG00000151461	1272	40	80	120	Upf2	1038	1218	0	0	0	0	0	0	181
5246	BU570216	ENSP00000350221	ENSG00000151461	1272	40	80	120	MIF4G	758	773	0	0	0	0	0	0	16
5246	BU570216	ENSP00000350221	ENSG00000151461	1272	40	80	120	Upf2	1038	1218	0	0	0	0	0	0	181
5246	BU570216	ENSP00000380244	ENSG00000151461	1272	40	80	120	MIF4G	758	773	0	0	0	0	0	0	16
5246	BU570216	ENSP00000380244	ENSG00000151461	1272	40	80	120	Upf2	1038	1218	0	0	0	0	0	0	181
5256	S80262	ENSP00000261733	ENSG00000111275	517	10	507	517	Aldedh	45	508	0	0	0	0	1	1	463
5271	BP432759	ENSP00000337889	ENSG00000123933	209	26	39	65	HLH	54	106	0	0	0	11	0	11	42
5272	BP432759	ENSP00000157812	ENSG00000013275	418	93	281	374	AAA	202	335	0	0	0	0	54	54	80
5277	DA727905	ENSP00000444465	ENSG00000060237	2642	113	1674	1787	Pkinase	221	479	0	0	0	0	0	0	259
5282	BM991744	ENSP00000391249	ENSG00000184640	586	97	471	568	Septin	295	574	0	97	0	0	0	97	183
5328	BC006380	ENSP00000293831	ENSG00000161960	406	337	69	406	DEAD	56	223	0	0	0	0	154	154	14
5328	BC006380	ENSP00000293831	ENSG00000161960	406	337	69	406	Helicase_C	290	367	0	0	77	0	0	77	1
5362	BQ321009	ENSP00000349960	ENSG00000075624	375	60	315	375	Actin	2	375	0	0	0	0	0	0	374
5367	AA249870	ENSP00000219905	ENSG00000174197	3065	48	0	48	HLH	2385	2436	0	0	0	0	0	0	52
5367	AA249870	ENSP00000457035	ENSG00000174197	3065	48	0	48	HLH	2385	2436	0	0	0	0	0	0	52
5368	AA249870	ENSP00000405926	ENSG00000134970	224	36	28	64	EMP24_GP25L	36	213	0	0	0	28	0	28	150
5384	DB171776	ENSP00000369411	ENSG00000133119	356	98	0	98	AAA	38	185	0	0	0	60	0	60	88
5384	DB171776	ENSP00000369411	ENSG00000133119	356	98	0	98	RFC-E_C	250	344	0	0	0	0	0	0	95
5402	Y15914	ENSP00000330382	ENSG00000100311	241	21	21	42	PDGF	97	180	0	0	0	0	0	0	84
5402	Y15914	ENSP00000330382	ENSG00000100311	241	21	21	42	PDGF_N	21	96	0	0	0	0	0	0	76
5404	Y15920	ENSP00000330382	ENSG00000100311	241	108	21	129	PDGF	97	180	0	0	0	32	0	32	52
5404	Y15920	ENSP00000330382	ENSG00000100311	241	108	21	129	PDGF_N	21	96	0	0	75	0	0	75	1
5406	X98710	ENSP00000330382	ENSG00000100311	241	21	21	42	PDGF	97	180	0	0	0	0	0	0	84
5406	X98710	ENSP00000330382	ENSG00000100311	241	21	21	42	PDGF_N	21	96	0	0	0	0	0	0	76
5408	X98709	ENSP00000330382	ENSG00000100311	241	21	21	42	PDGF	97	180	0	0	0	0	0	0	84
5408	X98709	ENSP00000330382	ENSG00000100311	241	21	21	42	PDGF_N	21	96	0	0	0	0	0	0	76
5431	X75315	ENSP00000431822	ENSG00000149806	133	20	107	127	ubiquitin	5	72	0	0	0	0	0	0	68
5431	X75315	ENSP00000435370	ENSG00000149806	133	20	107	127	ubiquitin	5	72	0	0	0	0	0	0	68
5442	CA429191	ENSP00000262133	ENSG00000103479	1139	82	1057	1139	RB_A	417	609	0	0	0	0	0	0	193
5442	CA429191	ENSP00000262133	ENSG00000103479	1139	82	1057	1139	RB_B	834	1019	0	0	0	0	0	0	186
5469	AK055359	ENSP00000472802	ENSG00000083838	450	63	0	63	SCAN	20	113	0	0	0	43	0	43	51
5473	BQ447574	ENSP00000386105	ENSG00000106628	469	6	463	469	DNA_pol_E_B	196	412	0	0	0	0	0	0	217
5473	BQ447574	ENSP00000395231	ENSG00000106628	469	6	463	469	DNA_pol_E_B	196	412	0	0	0	0	0	0	217
5512	BF931307	ENSP00000444465	ENSG00000060237	2642	465	699	1164	Pkinase	221	479	0	0	0	0	0	0	259
5514	AK311081	ENSP00000354791	ENSG00000204843	1278	1278	0	1278	CAP_GLY	29	95	0	0	66	0	0	66	1
5534	BF920101	ENSP00000262948	ENSG00000126934	400	83	150	233	Pkinase	72	369	0	83	0	0	0	83	215
5586	M55336	ENSP00000431418	ENSG00000198400	796	73	461	534	Pkinase_Tyr	510	781	0	0	0	24	0	24	248
5588	M55337	ENSP00000431418	ENSG00000198400	796	64	461	525	Pkinase_Tyr	510	781	0	0	0	15	0	15	257
[truncated: 2,171 more rows]
