# Supplementary material for: Molecular Principles of Gene Fusion Mediated Rewiring of Protein Interaction Networks in Cancer
Source: Mol Cell. 2016 Aug 18;63(4):579–92. doi: 10.1016/j.molcel.2016.07.008 (PMC5003813; doi:10.1016/j.molcel.2016.07.008)
Supplement: Table S5. Retained and Novel PPI Arising from Fusion-Mediated Domain Recombination, Related to Figure 4 — The table shows the retained and novel PPIs resulting from the transfer of largely intact (≥90% of the domain sequence) IMD into fusion proteins. [file mmc6.xlsx]

## Sheet: Description
Table name	Table Description	Columns	Column Description
Retained interactions	Domain-mediated protein-protein interactions which are retained in fusion proteins due to recurrent transfer of >=90% of the interaction-mediating domain sequence.	Parent protein	Parent protein containing the interaction-mediating domain
		Interaction partner	Interaction partner of the parent's interaction-mediating domain
		Fusion protein count	Number of fusion proteins harbouring preserved interaction
Novel links	Novel protein-protein links which result from recurrent transfer of >=90% of the sequence of interaction-mediating domains (see Figure 5A).	Domain's interaction partner	The interaction partner of the IMD transferred into one or more fusion proteins
		Fusion partner	The fusion partner to the parent containing the IMD
		Fusion protein count	Number of fusion proteins which lead to the novel protein-protein link
BCR link functions	Biological process and protein class enrichments for proteins forming novel links with BCR.	PANTHER GO-Slim Biological Process or PANTHER Protein Class	GO-Slim biological process or protein class category for which enrichment is calculated
		Homo sapiens - REFLIST (n)	The number of genes in the reference list, used to compare against the tested gene set
		Client Text Box Input (n)	The number of genes in the gene set under analysis for enrichment
		Client Text Box Input (expected)	The expected number of genes in this category
		Client Text Box Input (over/under)	Symbol representing if the category is over (+) or under (-) represented in the gene set
		Client Text Box Input (fold Enrichment)	Fold enrichment of category in the gene set (observed/expected count)
		Client Text Box Input (P-value)	Bonferroni corrected p value associated with the observed fold enrichment
Shortest path lengths	Shortest path lengths (based on Wang et al. PPI dataset) between protein pairs in the novel link set.	Protein A	A protein in the PPI network which is involved in a novel protein-protein link as a result of fusion
		Protein B	The other protein involved in the novel fusion-induced link
		Shortest path length	The length of the shortest path between Protein A and Protein B. The shortest path reflects how many edges must be traversed in the PPI network to join the two proteins. NA values indicate no available path.

## Sheet: Retained interactions
Domain-mediated protein-protein interactions which are retained in fusion proteins due to recurrent transfer of >=90% of the interaction-mediating domain sequence.
Parent protein	Interaction partner	Fusion protein count
ABL1	ABI1	12
ABL1	ABI2	12
ABL1	ABL1	12
ABL1	ABR	12
ABL1	ASAP1	12
ABL1	ASB16	12
ABL1	BTK	12
ABL1	CD2AP	12
ABL1	CRK	12
ABL1	CRKL	12
ABL1	DOCK3	12
ABL1	EFS	12
ABL1	EGFR	12
ABL1	ERBB2	12
ABL1	ERBB3	12
ABL1	ERBB4	12
ABL1	FYB	12
ABL1	FYN	12
ABL1	GRB2	12
ABL1	HCK	12
ABL1	JAK2	12
ABL1	NCK1	12
ABL1	NCKIPSD	12
ABL1	NEDD9	12
ABL1	NTRK1	12
ABL1	PIK3R1	12
ABL1	PLCG1	12
ABL1	PTPN6	12
ABL1	SORBS2	12
ABL1	SRC	12
ABL1	CNTFR	10
ABL1	NFASC	10
ABL1	PTPN12	10
ABL1	PTPN18	10
ABL1	PTPN4	10
ABL1	RIMS1	10
ABL1	TULP4	10
ABL1	ACAP1	9
ABL1	ARHGEF11	9
ABL1	DNM1	9
ABL1	DNM2	9
ABL1	DNM3	9
ABL1	NOTCH3	9
ABL1	OSBPL5	9
ABL1	PRICKLE3	9
ABL1	SOS2	9
ABL1	TP53	9
ABL1	TP73	9
ALK	ALK	7
ALK	PTPRB	7
ALK	PTPRG	7
ALK	PTPRJ	7
GARS	GARS	6
BCR	BCR	5
RUNX1	CBFB	5
RUNX1	RUNX1	5
TFG	GRB2	5
TFG	TFG	5
GAPDH	GAPDH	4
RET	PLCG1	4
RET	RET	4
RET	SHC1	4
RET	SHC3	4
RET	STAT3	4
BCR	CRKL	3
BCR	GRB2	3
BCR	HCK	3
CD74	HLA-DRA	3
CD74	HLA-DRB1	3
HADH	HADH	3
NTRK1	ABL1	3
NTRK1	CRK	3
NTRK1	GRB2	3
NTRK1	NTRK1	3
NTRK1	PIK3R1	3
NTRK1	PLCG1	3
NTRK1	PTPN12	3
NTRK1	PTPN22	3
NTRK1	PTPRB	3
NTRK1	PTPRC	3
NTRK1	PTPRG	3
NTRK1	PTPRJ	3
NTRK1	PTPRO	3
NTRK1	SH2B1	3
NTRK1	SHC1	3
NTRK1	SHC2	3
NUMBL	NUMBL	3
PAX5	ETS1	3
PDGFB	PDGFB	3
PRKAR1A	AKAP4	3
PRKAR1A	PRKAR1A	3
PRKAR1A	PRKAR1B	3
RARA	ESR1	3
RARA	NR1H2	3
RARA	RARA	3
RARA	RXRA	3
RARA	RXRB	3
RARA	RXRG	3
ROS1	PTPN6	3
S100A11	ACTB	3
S100A11	S100A11	3
2006-09-01	2002-09-01	3
2006-09-01	2006-09-01	3
2006-09-01	2009-09-01	3
ABL1	CDKL5	2
ABL1	EPB41L3	2
ABL1	FLNA	2
ABL1	FLNC	2
ABL1	MAP4K1	2
ABL1	NEK8	2
ABL1	UHMK1	2
ABL1	WNK2	2
CFL1	ACTA1	2
CFL1	ACTB	2
CFL1	ACTG1	2
COPS5	COPS5	2
COPS5	COPS6	2
DCTN1	DCTN1	2
DCTN1	MAPRE1	2
DPYSL2	CRMP1	2
DPYSL2	DPYSL2	2
DPYSL2	DPYSL4	2
EFNA2	EPHA4	2
EIF4A1	EIF4G1	2
EIF4A1	EIF4G2	2
EIF4A1	PDCD4	2
ETV6	ETV6	2
FTH1	FTH1	2
FTH1	FTL	2
FTL	FTH1	2
FTL	FTL	2
FUS	FUS	2
FUS	SRSF10	2
GSTM2	GSTM1	2
GSTM2	GSTM2	2
GSTM2	GSTM3	2
HNRNPA2B1	MAP4K2	2
HNRNPM	TNPO1	2
INS	IDE	2
INS	INS	2
MDM4	MDM2	2
MDM4	MDM4	2
MDM4	TP53	2
MET	GRB2	2
MET	MET	2
MET	PLCG1	2
MET	PTPN1	2
MET	PTPN11	2
MET	PTPN12	2
MET	PTPN3	2
MET	PTPRC	2
MET	PTPRG	2
MET	PTPRJ	2
MET	PTPRO	2
MIF	MIF	2
MYD88	FADD	2
MYD88	IRAK1	2
MYD88	IRAK2	2
MYD88	MYD88	2
MYOG	MYOG	2
MYOG	TCF3	2
NTRK3	MAPK1	2
PPARG	NCOA1	2
PPARG	NCOA2	2
PPARG	NCOA3	2
PPARG	NR0B1	2
PPARG	NR0B2	2
PPARG	PPARG	2
PPARG	RXRA	2
PPARG	RXRB	2
RAB11FIP2	RAB11A	2
RAB11FIP2	RAB11FIP2	2
RAB11FIP2	RAB25	2
RARA	NCOA1	2
RARA	NCOA2	2
RARA	NCOA3	2
RBM15	MAPK8	2
RDH11	RDH11	2
RUNX1T1	RUNX1T1	2
S100A1	S100A1	2
S100A1	S100A4	2
S100A1	S100B	2
S100A1	S100P	2
S100A4	S100A1	2
S100A4	S100A4	2
SAFB	CHD3	2
SAFB	SAFB	2
SUPT6H	ERBB2	2
SUPT6H	SUPT6H	2
TMSB4X	ACTG1	2
TPI1	TPI1	2
TRIM56	UBE2H	2
UBA52	HGS	2
SAFB	SAFB	2
UBA52	STAM2	2
S100A1	S100B	2
UBA52	UCHL1	2
S100A1	S100A1	2
UBA52	PCNA	2
S100A1	S100P	2
UBA52	USP8	2
S100A1	S100A4	2
UBA52	USP5	2
EIF4A1	EIF4G2	2
UBA52	UBE2D1	2
EIF4A1	EIF4G1	2
UBA52	PSMD4	2
EIF4A1	PDCD4	2
UBA52	UBE2K	2
RBM15	MAPK8	2
UBA52	GRB2	2
UBA52	VPS36	2
UBA52	STAM	2
UBA52	USP7	2
UBA52	SH3KBP1	2
UBA52	NEDD4L	2
UBA52	UBL7	2
UBA52	TSG101	2

## Sheet: Novel links
Novel protein-protein interactions which result from recurrent transfer of >=90% of the sequence of interaction-mediating domains (see Figure 5A).
Domain's interaction partner	Fusion partner	Fusion protein count
ABI1	BCR	12
ABI2	BCR	12
ABR	BCR	12
ACAP1	BCR	9
ALK	EML4	3
ALK	TFG	3
ARHGEF11	BCR	9
ASAP1	BCR	12
ASB16	BCR	12
BTK	BCR	12
CBFB	RUNX1T1	2
CD2AP	BCR	12
CDKL5	BCR	2
CHD3	CALM2	2
CNTFR	BCR	10
COPS5	HNRNPH3	2
COPS6	HNRNPH3	2
CRK	BCR	12
CRMP1	SDF2L1	2
DCTN1	ZBED4	2
DNM1	BCR	9
DNM2	BCR	9
DNM3	BCR	9
DOCK3	BCR	12
DPYSL2	SDF2L1	2
DPYSL4	SDF2L1	2
EFS	BCR	12
EGFR	BCR	12
EPB41L3	BCR	2
EPHA4	ITPK1	2
ERBB2	ASNSD1	2
ERBB2	BCR	12
ERBB3	BCR	12
ERBB4	BCR	12
FADD	MYLK	2
FLNA	BCR	2
FLNC	BCR	2
FTH1	NHSL1	2
FTL	NHSL1	2
FUS	CREB3L2	2
FYB	BCR	12
FYN	BCR	12
GARS	MCL1	5
GRB2	ALK	3
GRB2	TPR	3
GSTM1	RAN	2
GSTM2	RAN	2
GSTM3	RAN	2
HADH	NCL	2
IRAK1	MYLK	2
IRAK2	MYLK	2
MAP4K1	BCR	2
MAPK1	ETV6	2
MAPK8	MKL1	2
MAPRE1	ZBED4	2
MDM2	SRGAP3	2
MDM4	SRGAP3	2
MET	TPR	2
MYD88	MYLK	2
MYOG	SND1	2
NCK1	BCR	12
NCKIPSD	BCR	12
NEDD9	BCR	12
NEK8	BCR	2
NFASC	BCR	10
NOTCH3	BCR	9
NTRK1	BCR	12
NUMBL	PRR12	3
OSBPL5	BCR	9
PDGFB	COL1A1	3
PIK3R1	BCR	12
PLCG1	BCR	12
PLCG1	TPR	3
PRICKLE3	BCR	9
PTPN1	TPR	2
PTPN11	TPR	2
PTPN12	BCR	10
PTPN12	TPR	3
PTPN18	BCR	10
PTPN3	TPR	2
PTPN4	BCR	10
PTPN6	SLC34A2	2
PTPRB	EML4	3
PTPRB	TFG	4
PTPRC	TPR	3
PTPRG	EML4	3
PTPRG	TFG	4
PTPRG	TPR	3
PTPRJ	EML4	3
PTPRJ	TFG	4
PTPRJ	TPR	3
PTPRO	TPR	3
RAB11A	HMGXB4	2
RAB11FIP2	HMGXB4	2
RAB25	HMGXB4	2
RIMS1	BCR	10
RUNX1	RUNX1T1	2
RUNX1T1	RUNX1	2
SAFB	CALM2	2
SEPT2	KMT2A	3
SEPT6	KMT2A	3
SEPT9	KMT2A	3
SORBS2	BCR	12
SOS2	BCR	9
SRC	BCR	12
SRSF10	CREB3L2	2
SUPT6H	ASNSD1	2
TCF3	SND1	2
TFG	ALK	3
TP53	SRGAP3	2
TP73	BCR	9
TPI1	RPL28	2
TULP4	BCR	10
UBE2H	SNRNP70	2
UHMK1	BCR	2
WNK2	BCR	2

## Sheet: BCR link functions
Biological process and protein class enrichments for proteins forming novel links with BCR.
Biological Process Enrichments
PANTHER GO-Slim Biological Process	Homo sapiens - REFLIST (20814)	Client Text Box Input (49)	Client Text Box Input (expected)	Client Text Box Input (over/under)	Client Text Box Input (fold Enrichment)	Client Text Box Input (P-value)
cell proliferation (GO:0008283)	103	7	0.24	+	> 5	1.15e-06
cellular component movement (GO:0006928)	476	7	1.12	+	> 5	0.0267
protein phosphorylation (GO:0006468)	603	8	1.42	+	> 5	0.0171
regulation of catalytic activity (GO:0050790)	1073	13	2.53	+	> 5	0.000182
regulation of molecular function (GO:0065009)	1096	13	2.58	+	> 5	0.000231
cellular protein modification process (GO:0006464)	1317	12	3.1	+	3.87	0.00921
developmental process (GO:0032502)	2456	17	5.78	+	2.94	0.00561
cell communication (GO:0007154)	3006	18	7.08	+	2.54	0.0207
cellular process (GO:0009987)	6708	34	15.79	+	2.15	2.42e-05
Unclassified (UNCLASSIFIED)	8629	8	20.31	-	0.39	0
Protein Class Enrichments
PANTHER Protein Class	Homo sapiens - REFLIST (20814)	Client Text Box Input (49)	Client Text Box Input (expected)	Client Text Box Input (over/under)	Client Text Box Input (fold Enrichment)	Client Text Box Input (P-value)
guanyl-nucleotide exchange factor (PC00113)	169	7	0.4	+	> 5	3.01e-05
non-receptor tyrosine protein kinase (PC00168)	97	4	0.23	+	> 5	0.0172
G-protein modulator (PC00022)	452	12	1.06	+	> 5	9.76e-08
protein kinase (PC00193)	373	6	0.88	+	> 5	0.0486
enzyme modulator (PC00095)	1346	16	3.17	+	> 5	8.07e-06
Unclassified (UNCLASSIFIED)	9675	15	22.78	-	0.66	0

## Sheet: Shortest path lengths
Shortest path lengths (based on Wang et al. PPI dataset) between protein pairs in the novel link set.
Protein A	Protein B	Shortest path length
ABR	BCR	NA
ASB16	BCR	NA
CDKL5	BCR	NA
CRMP1	SDF2L1	NA
DCTN1	ZBED4	NA
DNM3	BCR	NA
DPYSL2	SDF2L1	NA
DPYSL4	SDF2L1	NA
ERBB2	ASNSD1	NA
FTH1	NHSL1	NA
FTL	NHSL1	NA
FUS	CREB3L2	NA
MAPRE1	ZBED4	NA
MDM2	SRGAP3	NA
MDM4	SRGAP3	NA
NEK8	BCR	NA
NFASC	BCR	NA
NUMBL	PRR12	NA
OSBPL5	BCR	NA
PRICKLE3	BCR	NA
PTPN6	SLC34A2	NA
RAB11A	HMGXB4	NA
RAB11FIP2	HMGXB4	NA
RAB25	HMGXB4	NA
SEPT2	KMT2A	NA
SEPT6	KMT2A	NA
SEPT9	KMT2A	NA
SRSF10	CREB3L2	NA
SUPT6H	ASNSD1	NA
TP53	SRGAP3	NA
TULP4	BCR	NA
UBE2H	SNRNP70	NA
UHMK1	BCR	NA
WNK2	BCR	NA
PTPRO	TPR	8
PTPN3	TPR	7
PTPRG	TPR	7
EPHA4	ITPK1	6
GRB2	TPR	6
IRAK2	MYLK	6
MET	TPR	6
NOTCH3	BCR	6
PDGFB	COL1A1	6
PLCG1	TPR	6
PTPN1	TPR	6
PTPN11	TPR	6
PTPN12	TPR	6
PTPRB	EML4	6
PTPRC	TPR	6
PTPRG	EML4	6
PTPRJ	TPR	6
SAFB	CALM2	6
CHD3	CALM2	5
FLNC	BCR	5
GARS	MCL1	5
GSTM1	RAN	5
GSTM2	RAN	5
IRAK1	MYLK	5
MAPK8	MKL1	5
MYD88	MYLK	5
MYOG	SND1	5
PTPRG	TFG	5
PTPRJ	EML4	5
RIMS1	BCR	5
TCF3	SND1	5
TPI1	RPL28	5
ALK	EML4	4
ALK	TFG	4
ARHGEF11	BCR	4
CBFB	RUNX1T1	4
CD2AP	BCR	4
CNTFR	BCR	4
COPS5	HNRNPH3	4
COPS6	HNRNPH3	4
DOCK3	BCR	4
EFS	BCR	4
ERBB4	BCR	4
FADD	MYLK	4
FLNA	BCR	4
FYB	BCR	4
GSTM3	RAN	4
MAPK1	ETV6	4
PTPN4	BCR	4
PTPRB	TFG	4
PTPRJ	TFG	4
TFG	ALK	4
ABI1	BCR	3
ABI2	BCR	3
ACAP1	BCR	3
ASAP1	BCR	3
BTK	BCR	3
CRK	BCR	3
DNM1	BCR	3
DNM2	BCR	3
EGFR	BCR	3
EPB41L3	BCR	3
ERBB2	BCR	3
ERBB3	BCR	3
FYN	BCR	3
GRB2	ALK	3
MAP4K1	BCR	3
NCK1	BCR	3
NCKIPSD	BCR	3
NEDD9	BCR	3
NTRK1	BCR	3
PIK3R1	BCR	3
PLCG1	BCR	3
PTPN12	BCR	3
PTPN18	BCR	3
RUNX1	RUNX1T1	3
RUNX1T1	RUNX1	3
SORBS2	BCR	3
SOS2	BCR	3
SRC	BCR	3
TP73	BCR	3
HADH	NCL	0
