# Supplementary material for: Molecular Principles of Gene Fusion Mediated Rewiring of Protein Interaction Networks in Cancer
Source: Mol Cell. 2016 Aug 18;63(4):579–92. doi: 10.1016/j.molcel.2016.07.008 (PMC5003813; doi:10.1016/j.molcel.2016.07.008)
Supplement: Table S6. Interfaces, Linear Motifs, and PTMs in Fusion Proteins and Parent Functions, Related to Figure 3 — The table shows structural interfaces of protein complexes that are incorporated into fusion proteins and biological process and protein class enrichments of parent genes that donate ten or more interface forming residues; experimentally validated short linear peptide motifs incorporated into fusion proteins and biological process and protein class enrichments of parent genes that donate at least one such linear motif; and experimentally validated PTMs incorporated into fusion proteins. Also, biological process and protein class enrichments for parent genes that either retain or lose ≥90% of their PTM content upon fusion. Certain PTM types were found to occur in both included and excluded segments more frequently than expected given the global frequencies of all known PTMs, such as S-Nitrosylation (1.7× enrichment in included segments and 1.6× in excluded segments). Other PTM types showed differential presence/absence patterns based on segment inclusion: methylation sites are more highly enriched in included segments (3.5× enrichment) than in excluded segments (2.5×), as are acetylation sites (1.8× included and 1.3× excluded). Interestingly, both N-linked and O-linked glycosylation, which are involved in protein folding and stability and cancer processes like migration and invasion, are generally depleted in parent proteins. [file mmc7.xlsx]

## Sheet: Description
Table name	Table Description	Columns	Column Description
Interface residues in fusions	Densities of interface-forming residues in fusion proteins	chimera_id	Internal fusion protein segment id
		chitar	Fusion accession (ChiTaRS id) linking back to the original dataset
		ensembl_gene_id	Ensembl gene accession for parent protein
		ensembl_protein_id	Ensembl protein accession for parent protein
		protein_length	Length of the parent protein
		included_length	The number of residues of the parent protein included within the fusion protein
		excluded_length	The number of residues of the parent protein excluded within the fusion protein
		protein_start	Start coordinate of the included segment of the parent protein
		protein_end	Stop coordinate of the included segment of the parent protein
		count_pisa_res	Number of interface-forming residues in the included segment
		pisa_density	Density of interface-forming residues in the included segment
Functions (interface)	Biological process and protein class enrichments for parent genes which donate 10 or more interface-forming residues to fusion proteins.	PANTHER GO-Slim Biological Process or PANTHER Protein Class	GO-Slim biological process or protein class category
		Homo sapiens - REFLIST (n)	The number of genes in the reference list, used to compare against the tested gene set
		Client Text Box Input (n)	The number of genes analysed for enrichments
		Client Text Box Input (expected)	The expected number of genes of this category
		Client Text Box Input (over/under)	Symbol representing if the category is over or under represented in the gene set
		Client Text Box Input (fold Enrichment)	Fold enrichment of category in the gene set (observed/expected count)
		Client Text Box Input (P-value)	Bonferroni corrected p value associated with the observed fold enrichment
LMs in fusion proteins	Experimentally validated linear motifs which are transferred in their entirety into fusion proteins.	chimera_id	As above
		chitar	As above
		ensembl_gene_id	As above
		ensembl_protein_id	As above
		protein_length	As above
		protein_start	As above
		protein_end	As above
		accession	ELM accession for the linear motif
		elmtype	Type of linear motif (DOC=docking, LIG=ligand, DEG=degradation, MOD=modification, TRG=targeting)
		elmidentifier	ELM identifier
		elm_start	Start coordinate of the linear motif on the parent protein
		elm_stop	Stop coordinate of the linear motif on the parent protein
		refs	PMID references supporting the existence or function of the linear motif
		methods	Method used to indetify the linear motif
		pdb	PDB accession of structures containing the LM
Functions (LMs)	Biological process and protein class enrichments for all parent genes which donate whole linear motifs to fusion proteins.	PANTHER GO-Slim Biological Process or PANTHER Protein Class	As above
		Homo sapiens - REFLIST (n)	As above
		Client Text Box Input (n)	As above
		Client Text Box Input (expected)	As above
		Client Text Box Input (over/under)	As above
		Client Text Box Input (fold Enrichment)	As above
		Client Text Box Input (P-value)	As above
PTMs in fusion proteins	List of PTMs from dbPTM which occur within fusion proteins.	chimera_id	As above
		chitar	As above
		ensembl_gene_id	As above
		ensembl_protein_id	As above
		protein_length	As above
		included_length	As above
		excluded_length	As above
		protein_start	As above
		protein_end	As above
		ptm_accession	ID of the PTM in dbPTM
		ptm_type	Location of the PTM on the parent protein
		ptm_location	Type of PTM modification
PTM densities	PTM densities in included and excluded segments of parent proteins.	chimera_id	As above
		chitar	As above
		ensembl_gene_id	As above
		ensembl_protein_id	As above
		length	As above
		included_length	As above
		excluded_length	As above
		protein_start	As above
		protein_end	As above
		num_ptm_included	Number of PTMs included within the fusion protein
		num_ptm_excluded	Number of PTMs excluded from the fusion protein
		proportion_of_total_ptms_included	The proportion of PTMs on the parent protein which are included within the fusion protein
		proportion_of_total_ptms_excluded	The proportion of PTMs on the parent protein which are excluded from the fusion protein
90% PTM retained functions	Biological process and protein class enrichments for parent proteins which retain at least 90% of their PTMs in one or more fusion proteins.	PANTHER GO-Slim Biological Process or PANTHER Protein Class	As above
		Homo sapiens - REFLIST (n)	As above
		Client Text Box Input (n)	As above
		Client Text Box Input (expected)	As above
		Client Text Box Input (over/under)	As above
		Client Text Box Input (fold Enrichment)	As above
		Client Text Box Input (P-value)	As above
90% PTM lost functions	Biological process and protein class enrichments for parent proteins which lose at least 90% of their PTMs when forming at least one fusion protein.	PANTHER GO-Slim Biological Process or PANTHER Protein Class	As above
		Homo sapiens - REFLIST (n)	As above
		Client Text Box Input (n)	As above
		Client Text Box Input (expected)	As above
		Client Text Box Input (over/under)	As above
		Client Text Box Input (fold Enrichment)	As above
		Client Text Box Input (P-value)	As above

## Sheet: Interface residues in fusions
Densities of interface-forming residues in fusion proteins.
chimera_id	chitar	ensembl_gene_id	ensembl_protein_id	protein_length	included_length	excluded_length	protein_start	protein_end	count_pisa_res	pisa_density
10	DB133597	ENSG00000120533	ENSP00000429986	101	24	77	77	101	9	0.375
11	AK295899	ENSG00000132329	ENSP00000254661	148	63	85	0	63	7	0.1111
23	BG978110	ENSG00000084207	ENSP00000381607	210	59	151	53	112	28	0.4746
26	AK000234	ENSG00000163586	ENSP00000295834	127	76	51	51	127	12	0.1579
30	DB278470	ENSG00000160075	ENSP00000291386	194	17	177	27	44	7	0.4118
36	DA516298	ENSG00000197157	ENSP00000346762	910	56	854	593	649	2	0.0357
52	BI195738	ENSG00000166710	ENSP00000452780	119	119	0	0	119	99	0.8319
57	BP341542	ENSG00000108953	ENSP00000264335	255	122	133	0	122	35	0.2869
65	BC063540	ENSG00000203811	ENSP00000358154	136	136	0	0	136	112	0.8235
66	BC063540	ENSG00000165119	ENSP00000317788	463	34	429	429	463	13	0.3824
78	CN415463	ENSG00000124299	ENSP00000244137	493	159	334	159	318	34	0.2138
82	AF395885	ENSG00000165731	ENSP00000347942	1114	101	1013	693	794	15	0.1485
83	BU855095	ENSG00000213366	ENSP00000241337	218	155	63	63	218	35	0.2258
84	BU855095	ENSG00000132341	ENSP00000376176	216	95	121	98	193	62	0.6526
99	DQ845345	ENSG00000196092	ENSP00000350844	391	303	88	0	303	56	0.1848
106	AF009227	ENSG00000157168	ENSP00000287842	645	197	448	34	231	21	0.1066
132	DA012276	ENSG00000148795	ENSP00000358903	508	99	409	0	99	32	0.3232
138	BC142730	ENSG00000101751	ENSP00000462664	740	701	39	39	740	67	0.0956
141	BC013977	ENSG00000135363	ENSP00000379175	158	21	137	134	155	8	0.381
146	BQ348968	ENSG00000197635	ENSP00000353731	766	91	675	675	766	52	0.5714
151	BM552700	ENSG00000187266	ENSP00000222139	508	52	456	195	247	15	0.2885
159	BQ375865	ENSG00000077782	ENSP00000337247	812	31	781	491	522	8	0.2581
161	BF817571	ENSG00000147601	ENSP00000276603	439	17	422	399	416	8	0.4706
169	AK225124	ENSG00000125730	ENSP00000245907	1663	199	1464	0	199	64	0.3216
187	DA732859	ENSG00000117335	ENSP00000313875	399	84	315	0	84	8	0.0952
197	BU153261	ENSG00000138413	ENSP00000260985	414	128	286	174	302	63	0.4922
200	BG926120	ENSG00000111640	ENSP00000229239	335	84	251	152	236	44	0.5238
223	L22179	ENSG00000118058	ENSP00000436786	3972	1406	2566	0	1406	8	0.0057
250	AK054816	ENSG00000167996	ENSP00000273550	183	183	0	0	183	71	0.388
258	DA643030	ENSG00000163631	ENSP00000295897	609	60	549	13	73	8	0.1333
260	BM710854	ENSG00000166501	ENSP00000318315	671	31	640	621	652	14	0.4516
324	DA927367	ENSG00000144579	ENSP00000273062	261	81	180	180	261	9	0.1111
326	BC094690	ENSG00000107317	ENSP00000360687	190	179	11	11	190	39	0.2179
331	DA493815	ENSG00000166206	ENSP00000308725	473	80	393	0	80	28	0.35
357	BE908471	ENSG00000197122	ENSP00000362659	542	9	533	533	542	2	0.2222
396	BU955750	ENSG00000080824	ENSP00000335153	854	94	760	609	703	35	0.3723
412	BQ292604	ENSG00000132383	ENSP00000254719	616	37	579	364	401	8	0.2162
416	CO245280	ENSG00000141753	ENSP00000269593	258	47	211	139	186	4	0.0851
427	BC080632	ENSG00000130522	ENSP00000252818	347	266	81	12	278	10	0.0376
432	BX390952	ENSG00000068308	ENSP00000156084	571	231	340	111	342	80	0.3463
434	AF133424	ENSG00000138796	ENSP00000474560	331	191	140	140	331	46	0.2408
460	DB033525	ENSG00000131165	ENSP00000380998	196	112	84	84	196	10	0.0893
463	BQ375829	ENSG00000185825	ENSP00000392330	313	106	207	66	172	1	0.0094
464	BQ375829	ENSG00000175387	ENSP00000262160	467	30	437	339	369	13	0.4333
471	DB063353	ENSG00000129538	ENSP00000344193	156	50	106	0	50	19	0.38
526	BC004486	ENSG00000108578	ENSP00000261714	455	455	0	0	455	100	0.2198
527	AU143199	ENSG00000087191	ENSP00000310572	406	69	337	326	395	16	0.2319
544	DA153624	ENSG00000188191	ENSP00000353415	381	59	322	0	59	28	0.4746
562	AL711176	ENSG00000160075	ENSP00000291386	194	17	177	75	92	5	0.2941
578	BQ876729	ENSG00000172757	ENSP00000309629	166	142	24	24	166	16	0.1127
584	AI823740	ENSG00000196914	ENSP00000380942	1544	106	1438	1103	1209	4	0.0377
590	BG566103	ENSG00000197249	ENSP00000348068	418	78	340	340	418	64	0.8205
596	M94654	ENSG00000141568	ENSP00000335677	660	540	120	120	660	18	0.0333
597	BM750642	ENSG00000114956	ENSP00000264093	277	246	31	0	246	31	0.126
600	AM491360	ENSG00000097007	ENSP00000361423	1149	162	987	104	266	5	0.0309
601	EU216064	ENSG00000186716	ENSP00000303507	1271	501	770	0	501	50	0.0998
602	EU216064	ENSG00000097007	ENSP00000361423	1149	24	1125	75	99	9	0.375
604	DQ912589	ENSG00000097007	ENSP00000361423	1149	23	1126	293	316	1	0.0435
606	M19730	ENSG00000097007	ENSP00000361423	1149	24	1125	46	70	1	0.0417
608	AJ131467	ENSG00000097007	ENSP00000361423	1149	207	942	46	253	17	0.0821
610	AJ131466	ENSG00000097007	ENSP00000361423	1149	207	942	46	253	17	0.0821
612	AM491361	ENSG00000097007	ENSP00000361423	1149	162	987	104	266	5	0.0309
614	AM491359	ENSG00000097007	ENSP00000361423	1149	162	987	104	266	5	0.0309
616	AM491362	ENSG00000097007	ENSP00000361423	1149	220	929	46	266	17	0.0773
618	AF113911	ENSG00000097007	ENSP00000361423	1149	207	942	46	253	17	0.0821
620	DQ912588	ENSG00000097007	ENSP00000361423	1149	23	1126	293	316	1	0.0435
624	DQ912590	ENSG00000097007	ENSP00000361423	1149	23	1126	293	316	1	0.0435
626	EF423615	ENSG00000097007	ENSP00000361423	1149	73	1076	46	119	17	0.2329
627	BC050625	ENSG00000087086	ENSP00000366525	175	16	159	0	16	8	0.5
641	BM712054	ENSG00000244752	ENSP00000381273	205	48	157	0	48	3	0.0625
646	DB231778	ENSG00000146072	ENSP00000296861	655	88	567	0	88	13	0.1477
676	DA262042	ENSG00000197971	ENSP00000348273	304	112	192	192	304	17	0.1518
685	S60260	ENSG00000182004	ENSP00000400591	92	48	44	0	48	29	0.6042
734	BC112920	ENSG00000109971	ENSP00000227378	646	278	368	368	646	8	0.0288
754	BU949373	ENSG00000133112	ENSP00000431872	172	96	76	0	96	8	0.0833
762	AW498673	ENSG00000188191	ENSP00000353415	381	104	277	59	163	4	0.0385
767	BF081959	ENSG00000197157	ENSP00000346762	910	70	840	674	744	23	0.3286
794	Z35761	ENSG00000097007	ENSP00000361423	1149	28	1121	46	74	3	0.1071
815	BQ438570	ENSG00000120533	ENSP00000429986	101	76	25	0	76	34	0.4474
826	BP326540	ENSG00000154144	ENSP00000409016	411	41	370	152	193	8	0.1951
873	AA431916	ENSG00000110651	ENSP00000263645	236	97	139	99	196	31	0.3196
877	CR993092	ENSG00000223496	ENSP00000398597	272	73	199	2	75	14	0.1918
892	DA448973	ENSG00000174579	ENSP00000311827	577	98	479	48	146	26	0.2653
903	BP294362	ENSG00000163631	ENSP00000295897	609	145	464	0	145	38	0.2621
922	Y08643	ENSG00000100311	ENSP00000330382	241	108	133	21	129	34	0.3148
924	Y15921	ENSG00000100311	ENSP00000330382	241	108	133	21	129	34	0.3148
975	DA874433	ENSG00000142515	ENSP00000314151	261	108	153	0	108	43	0.3981
985	DB024572	ENSG00000124107	ENSP00000342082	132	110	22	0	110	9	0.0818
1020	X03541	ENSG00000198400	ENSP00000376120	760	397	363	363	760	22	0.0554
1021	AK308021	ENSG00000111667	ENSP00000229268	858	535	323	0	535	51	0.0953
1034	CB114948	ENSG00000136238	ENSP00000258737	192	8	184	184	192	6	0.75
1041	CN399561	ENSG00000123505	ENSP00000357880	334	37	297	0	37	30	0.8108
1045	DA659977	ENSG00000114503	ENSP00000326806	156	26	130	0	26	11	0.4231
1084	AK098388	ENSG00000165795	ENSP00000298687	371	167	204	204	371	8	0.0479
1122	DA250860	ENSG00000101367	ENSP00000364721	268	18	250	250	268	12	0.6667
1133	BM741416	ENSG00000108424	ENSP00000290158	876	143	733	711	854	22	0.1538
1141	BF916399	ENSG00000177606	ENSP00000360266	331	39	292	233	272	9	0.2308
1159	DA581660	ENSG00000196154	ENSP00000346294	101	99	2	0	99	34	0.3434
1172	DT217282	ENSG00000166797	ENSP00000300030	160	20	140	75	95	21	1.05
1204	BQ650179	ENSG00000106366	ENSP00000223095	402	139	263	263	402	84	0.6043
1217	AA378043	ENSG00000147381	ENSP00000276344	317	47	270	186	233	4	0.0851
1229	BQ318634	ENSG00000080824	ENSP00000216281	732	93	639	190	283	22	0.2366
1250	BP285732	ENSG00000197879	ENSP00000352834	1063	40	1023	379	419	5	0.125
1259	BF912863	ENSG00000134243	ENSP00000256637	831	4	827	827	831	5	1.25
1261	DA340470	ENSG00000108518	ENSP00000225655	140	73	67	0	73	14	0.1918
1286	BG766662	ENSG00000126247	ENSP00000246533	268	198	70	43	241	51	0.2576
1317	BC008822	ENSG00000033327	ENSP00000354952	676	498	178	25	523	22	0.0442
1334	AK225272	ENSG00000196655	ENSP00000436005	219	219	0	0	219	85	0.3881
1357	AK223293	ENSG00000198625	ENSP00000356150	490	114	376	0	114	40	0.3509
1363	BC054482	ENSG00000111669	ENSP00000229270	286	33	253	25	58	8	0.2424
1364	BC054482	ENSG00000077097	ENSP00000264331	1626	155	1471	1000	1155	32	0.2065
1366	DA660414	ENSG00000169813	ENSP00000338477	415	98	317	0	98	4	0.0408
1388	BP379122	ENSG00000144744	ENSP00000354340	463	49	414	0	49	16	0.3265
1419	DA633362	ENSG00000242612	ENSP00000219481	292	9	283	0	9	4	0.4444
1446	BM480140	ENSG00000133731	ENSP00000256108	277	88	189	189	277	12	0.1364
1458	BE734547	ENSG00000154582	ENSP00000284811	112	77	35	0	77	23	0.2987
1476	S72865	ENSG00000157554	ENSP00000288319	479	166	313	307	473	52	0.3133
1478	S72621	ENSG00000157554	ENSP00000288319	479	224	255	249	473	52	0.2321
1484	DA220924	ENSG00000102226	ENSP00000218348	963	106	857	37	143	6	0.0566
1491	BX491432	ENSG00000168066	ENSP00000366604	673	179	494	0	179	60	0.3352
1494	AI207628	ENSG00000168542	ENSP00000304408	1466	189	1277	1239	1428	29	0.1534
1500	CD101703	ENSG00000244687	ENSP00000340305	170	49	121	31	80	7	0.1429
1518	DA140191	ENSG00000126261	ENSP00000246548	640	154	486	381	535	42	0.2727
1536	AY803272	ENSG00000157764	ENSP00000288602	766	386	380	380	766	53	0.1373
1546	BC001794	ENSG00000105245	ENSP00000252891	609	601	8	8	609	28	0.0466
1552	AK056044	ENSG00000112290	ENSP00000352425	559	96	463	463	559	20	0.2083
1558	BP222381	ENSG00000025293	ENSP00000363124	1012	161	851	0	161	9	0.0559
1570	S77574	ENSG00000157554	ENSP00000288319	479	38	441	307	345	18	0.4737
1613	DA724990	ENSG00000151247	ENSP00000425561	248	42	206	0	42	5	0.119
1618	DA884322	ENSG00000132383	ENSP00000254719	616	80	536	11	91	23	0.2875
1625	CK430478	ENSG00000075914	ENSP00000265564	291	164	127	0	164	12	0.0732
1637	BF326262	ENSG00000138069	ENSP00000387286	205	27	178	69	96	19	0.7037
1644	BG562889	ENSG00000158874	ENSP00000356969	100	69	31	31	100	55	0.7971
1663	DA382217	ENSG00000129538	ENSP00000344193	156	156	0	0	156	77	0.4936
1690	BI823499	ENSG00000171862	ENSP00000361021	403	61	342	342	403	7	0.1148
1712	DA893722	ENSG00000106211	ENSP00000248553	205	100	105	71	171	40	0.4
1713	EU236945	ENSG00000019582	ENSP00000009530	296	208	88	0	208	18	0.0865
1714	EU236945	ENSG00000047936	ENSP00000357494	2347	494	1853	1853	2347	34	0.0688
1748	X85960	ENSG00000198400	ENSP00000376120	760	397	363	363	760	22	0.0554
1758	BF001663	ENSG00000115289	ENSP00000233630	259	20	239	239	259	5	0.25
1766	BI962829	ENSG00000100883	ENSP00000440629	455	61	394	394	455	12	0.1967
1805	DB155046	ENSG00000127989	ENSP00000248643	399	109	290	98	207	27	0.2477
1815	DC322982	ENSG00000165609	ENSP00000419628	219	21	198	0	21	6	0.2857
1825	DA297249	ENSG00000126432	ENSP00000265462	214	68	146	68	136	32	0.4706
1829	BE929491	ENSG00000129691	ENSP00000340896	628	87	541	326	413	17	0.1954
1853	AW949743	ENSG00000136488	ENSP00000316416	217	91	126	58	149	10	0.1099
1864	BC037414	ENSG00000124762	ENSP00000244741	164	80	84	84	164	18	0.225
1867	AW501580	ENSG00000101972	ENSP00000218089	1268	42	1226	777	819	14	0.3333
1875	S60998	ENSG00000159216	ENSP00000300305	480	252	228	33	285	31	0.123
1902	CN395126	ENSG00000080824	ENSP00000216281	732	68	664	167	235	31	0.4559
1903	AK310926	ENSG00000007171	ENSP00000327251	1153	603	550	0	603	103	0.1708
1907	AK098472	ENSG00000168036	ENSP00000344456	781	420	361	361	781	115	0.2738
1916	AK300060	ENSG00000102572	ENSP00000365730	443	417	26	26	443	36	0.0863
1927	BQ324461	ENSG00000067225	ENSP00000334983	531	39	492	102	141	1	0.0256
1954	AY222643	ENSG00000132170	ENSP00000287820	505	477	28	28	505	169	0.3543
1961	BM709680	ENSG00000172239	ENSP00000387729	400	127	273	130	257	9	0.0709
1973	AJ298917	ENSG00000077782	ENSP00000348537	733	36	697	301	337	10	0.2778
1985	BG775162	ENSG00000134333	ENSP00000368722	332	21	311	253	274	11	0.5238
2011	BE677849	ENSG00000101160	ENSP00000217131	303	76	227	8	84	15	0.1974
2013	DA446259	ENSG00000111640	ENSP00000229239	335	59	276	0	59	15	0.2542
2030	BI669204	ENSG00000166387	ENSP00000299492	876	113	763	162	275	38	0.3363
2064	CD049225	ENSG00000161960	ENSP00000293831	406	265	141	17	282	65	0.2453
2070	AW998144	ENSG00000028528	ENSP00000261889	557	79	478	426	505	11	0.1392
2071	BF766561	ENSG00000185825	ENSP00000392330	313	63	250	227	290	5	0.0794
2089	AK309413	ENSG00000178950	ENSP00000314499	1311	901	410	0	901	61	0.0677
2093	AU142951	ENSG00000159593	ENSP00000351990	537	170	367	239	409	19	0.1118
2096	M63154	ENSG00000134812	ENSP00000257248	417	417	0	0	417	31	0.0743
2099	DA210402	ENSG00000172270	ENSP00000333769	385	212	173	0	212	44	0.2075
2116	L03357	ENSG00000165731	ENSP00000347942	1114	350	764	712	1062	48	0.1371
2122	CV347577	ENSG00000121879	ENSP00000263967	1068	91	977	921	1012	9	0.0989
2135	BE910365	ENSG00000143870	ENSP00000371024	445	21	424	123	144	11	0.5238
2164	BF987576	ENSG00000164032	ENSP00000296417	128	26	102	56	82	20	0.7692
2180	DB472673	ENSG00000135750	ENSP00000355580	336	66	270	152	218	7	0.1061
2182	AI206631	ENSG00000106105	ENSP00000373918	739	122	617	617	739	39	0.3197
2216	DA128910	ENSG00000125651	ENSP00000377969	517	130	387	44	174	30	0.2308
2217	BP270914	ENSG00000019582	ENSP00000009530	296	140	156	0	140	18	0.1286
2232	BM263653	ENSG00000130066	ENSP00000368572	171	11	160	160	171	11	1
2233	BP294789	ENSG00000055130	ENSP00000326804	776	133	643	0	133	30	0.2256
2244	BE909212	ENSG00000178982	ENSP00000248342	218	118	100	0	118	20	0.1695
2246	DB522390	ENSG00000154639	ENSP00000348620	89	19	70	70	89	9	0.4737
2287	DA903661	ENSG00000164032	ENSP00000296417	128	78	50	0	78	45	0.5769
2306	EU446645	ENSG00000150907	ENSP00000368880	655	444	211	210	654	10	0.0225
2308	DA951876	ENSG00000027075	ENSP00000329127	683	52	631	426	478	2	0.0385
2329	BJ995037	ENSG00000118137	ENSP00000236850	267	103	164	0	103	49	0.4757
2330	BJ995037	ENSG00000175550	ENSP00000307850	205	27	178	0	27	13	0.4815
2397	BC031675	ENSG00000137948	ENSP00000354568	947	125	822	0	125	18	0.144
2433	AJ710478	ENSG00000113558	ENSP00000231487	163	85	78	7	92	24	0.2824
2439	BP241442	ENSG00000080824	ENSP00000335153	854	160	694	191	351	22	0.1375
2446	AW498880	ENSG00000111640	ENSP00000229239	335	77	258	1	78	15	0.1948
2465	AU123912	ENSG00000077312	ENSP00000243563	282	69	213	25	94	50	0.7246
2495	BE938381	ENSG00000148180	ENSP00000362924	782	31	751	52	83	6	0.1935
2512	CX751919	ENSG00000129691	ENSP00000340896	628	119	509	390	509	4	0.0336
2514	CV571702	ENSG00000130592	ENSP00000371194	467	79	388	222	301	9	0.1139
2521	U41743	ENSG00000181163	ENSP00000296930	294	117	177	0	117	60	0.5128
2522	U41743	ENSG00000131759	ENSP00000254066	462	402	60	60	462	16	0.0398
2535	DA454694	ENSG00000142657	ENSP00000270776	483	97	386	0	97	9	0.0928
2610	BI836301	ENSG00000132604	ENSP00000254942	542	153	389	202	355	35	0.2288
2623	DQ845346	ENSG00000196092	ENSP00000350844	391	260	131	0	260	56	0.2154
2652	AX747703	ENSG00000087086	ENSP00000366525	175	175	0	0	175	84	0.48
2670	AI583347	ENSG00000087086	ENSP00000366525	175	45	130	130	175	15	0.3333
2676	AI814482	ENSG00000057663	ENSP00000343313	275	44	231	231	275	12	0.2727
2702	AJ297349	ENSG00000165731	ENSP00000347942	1114	58	1056	712	770	12	0.2069
2713	AU143249	ENSG00000080824	ENSP00000335153	854	138	716	668	806	31	0.2246
2714	AU143249	ENSG00000170322	ENSP00000436926	1324	114	1210	350	464	24	0.2105
2734	BE874494	ENSG00000100906	ENSP00000216797	317	58	259	259	317	9	0.1552
2769	CN256724	ENSG00000080824	ENSP00000335153	854	136	718	218	354	8	0.0588
2791	BI909368	ENSG00000186431	ENSP00000347714	287	24	263	0	24	3	0.125
2838	M73779	ENSG00000131759	ENSP00000254066	462	402	60	60	462	16	0.0398
2870	BE255519	ENSG00000111640	ENSP00000229239	335	29	306	25	54	12	0.4138
2888	BF987948	ENSG00000198561	ENSP00000354823	962	77	885	361	438	29	0.3766
2915	D13979	ENSG00000159216	ENSP00000300305	480	171	309	33	204	31	0.1813
2916	D13979	ENSG00000079102	ENSP00000265814	604	574	30	30	604	52	0.0906
2919	BP379219	ENSG00000174903	ENSP00000310226	201	60	141	0	60	30	0.5
2937	AF492830	ENSG00000105810	ENSP00000265734	326	45	281	78	123	18	0.4
2938	AF492830	ENSG00000118058	ENSP00000436786	3972	137	3835	1493	1630	44	0.3212
2950	DB293431	ENSG00000204843	ENSP00000354791	1278	171	1107	0	171	59	0.345
2957	BC020762	ENSG00000171564	ENSP00000306099	491	309	182	0	309	169	0.5469
2969	CR992767	ENSG00000123505	ENSP00000357880	334	37	297	0	37	30	0.8108
2970	CR992767	ENSG00000118503	ENSP00000237289	790	87	703	0	87	13	0.1494
2976	AK309283	ENSG00000266173	ENSP00000336655	431	431	0	0	431	65	0.1508
2977	BC064340	ENSG00000168092	ENSP00000431365	202	27	175	0	27	7	0.2593
3006	DA218082	ENSG00000115419	ENSP00000317379	669	52	617	416	468	16	0.3077
3010	BE122679	ENSG00000197747	ENSP00000357799	97	36	61	52	88	28	0.7778
3016	AA329557	ENSG00000166333	ENSP00000299421	452	34	418	202	236	4	0.1176
3018	AK097630	ENSG00000196655	ENSP00000436005	219	96	123	123	219	49	0.5104
3052	BP873063	ENSG00000134480	ENSP00000256897	323	290	33	0	290	22	0.0759
3054	CN369906	ENSG00000117450	ENSP00000262746	199	20	179	40	60	10	0.5
3061	BQ225130	ENSG00000075142	ENSP00000265729	198	82	116	1	83	38	0.4634
3099	CB046420	ENSG00000105220	ENSP00000405573	569	84	485	173	257	19	0.2262
3111	DA730565	ENSG00000165280	ENSP00000351777	806	52	754	754	806	4	0.0769
3125	BP358611	ENSG00000172757	ENSP00000309629	166	141	25	0	141	15	0.1064
3138	BQ331769	ENSG00000108602	ENSP00000225740	453	44	409	272	316	5	0.1136
3144	AI650588	ENSG00000152518	ENSP00000282388	494	54	440	440	494	9	0.1667
3150	BP379102	ENSG00000172270	ENSP00000333769	385	50	335	242	292	11	0.22
3151	BC036779	ENSG00000150867	ENSP00000365757	406	48	358	0	48	3	0.0625
3234	DA270267	ENSG00000197971	ENSP00000348273	304	70	234	227	297	7	0.1
3236	DB238220	ENSG00000113161	ENSP00000287936	888	78	810	428	506	9	0.1154
3260	AA663785	ENSG00000139131	ENSP00000320658	477	128	349	177	305	31	0.2422
3317	CN367540	ENSG00000168542	ENSP00000304408	1466	132	1334	1317	1449	9	0.0682
3337	DW431867	ENSG00000127922	ENSP00000248566	70	23	47	0	23	17	0.7391
3338	DW431867	ENSG00000080824	ENSP00000335153	854	38	816	207	245	19	0.5
3346	AK130007	ENSG00000054116	ENSP00000362256	134	15	119	119	134	3	0.2
3347	DQ841178	ENSG00000196092	ENSP00000350844	391	159	232	0	159	56	0.3522
3367	BT006944	ENSG00000092964	ENSP00000309539	572	396	176	0	396	33	0.0833
3399	BP305867	ENSG00000121579	ENSP00000240922	169	68	101	0	68	7	0.1029
3418	BG611652	ENSG00000101367	ENSP00000364721	268	114	154	123	237	38	0.3333
3422	DQ104207	ENSG00000165731	ENSP00000347942	1114	402	712	712	1114	48	0.1194
3434	DR423509	ENSG00000059378	ENSP00000263549	701	212	489	394	606	11	0.0519
3438	AU125800	ENSG00000123374	ENSP00000266970	298	82	216	0	82	57	0.6951
3452	EU236947	ENSG00000047936	ENSP00000357494	2347	494	1853	1853	2347	34	0.0688
3454	EU236946	ENSG00000047936	ENSP00000357494	2347	597	1750	1750	2347	34	0.057
3484	DA386951	ENSG00000116977	ENSP00000309576	359	127	232	174	301	24	0.189
3492	BQ335856	ENSG00000005381	ENSP00000225275	745	49	696	332	381	16	0.3265
3500	DC389672	ENSG00000128050	ENSP00000382595	432	54	378	378	432	26	0.4815
3509	DB034649	ENSG00000130234	ENSP00000252519	805	146	659	0	146	27	0.1849
3517	H93515	ENSG00000087086	ENSP00000366525	175	5	170	0	5	5	1
3540	DB256784	ENSG00000116120	ENSP00000281828	589	33	556	152	185	3	0.0909
3545	AU134329	ENSG00000197956	ENSP00000357708	90	55	35	0	55	22	0.4
3561	BE829522	ENSG00000170248	ENSP00000411825	873	133	740	536	669	3	0.0226
3562	BE829522	ENSG00000114209	ENSP00000376506	212	32	180	0	32	22	0.6875
3563	BG028694	ENSG00000119335	ENSP00000361777	290	167	123	123	290	6	0.0359
3603	BU171479	ENSG00000065000	ENSP00000347416	1215	166	1049	573	739	34	0.2048
3622	AW405039	ENSG00000166710	ENSP00000452780	119	32	87	23	55	33	1.0312
3638	AB209902	ENSG00000117305	ENSP00000363614	325	305	20	20	325	36	0.118
3640	BP323855	ENSG00000170890	ENSP00000312286	148	50	98	0	50	16	0.32
3660	DA831654	ENSG00000142192	ENSP00000284981	770	62	708	620	682	3	0.0484
3677	BM819257	ENSG00000111716	ENSP00000229319	334	47	287	230	277	16	0.3404
3678	BM819257	ENSG00000050820	ENSP00000377072	888	138	750	30	168	11	0.0797
3715	DA287704	ENSG00000102931	ENSP00000219204	163	33	130	0	33	1	0.0303
3718	BQ343733	ENSG00000162174	ENSP00000301776	308	91	217	141	232	26	0.2857
3789	BG748407	ENSG00000087088	ENSP00000293288	218	46	172	36	82	33	0.7174
3791	DA340619	ENSG00000132329	ENSP00000254661	148	63	85	0	63	7	0.1111
3851	T28049	ENSG00000257365	ENSP00000246166	437	48	389	0	48	13	0.2708
3853	DA556158	ENSG00000004776	ENSP00000004982	160	157	3	0	157	51	0.3248
3854	DA556158	ENSG00000142208	ENSP00000270202	480	31	449	250	281	5	0.1613
3866	CA424367	ENSG00000134333	ENSP00000368722	332	27	305	140	167	5	0.1852
3875	BE618276	ENSG00000154839	ENSP00000285116	255	29	226	0	29	19	0.6552
3898	M31213	ENSG00000165731	ENSP00000347942	1114	402	712	712	1114	48	0.1194
3900	D90075	ENSG00000165731	ENSP00000347942	1114	34	1080	712	746	1	0.0294
3905	BU859345	ENSG00000213366	ENSP00000241337	218	155	63	63	218	35	0.2258
3906	BU859345	ENSG00000132341	ENSP00000376176	216	100	116	98	198	65	0.65
4017	CF593344	ENSG00000067225	ENSP00000334983	531	116	415	0	116	19	0.1638
4029	BG255268	ENSG00000181163	ENSP00000296930	294	107	187	0	107	53	0.4953
4070	BG122659	ENSG00000134333	ENSP00000368722	332	54	278	278	332	14	0.2593
4148	BF700255	ENSG00000143933	ENSP00000272298	149	97	52	52	149	78	0.8041
4209	BP376743	ENSG00000167244	ENSP00000370799	183	109	74	0	109	41	0.3761
4258	BU632566	ENSG00000132646	ENSP00000368438	261	132	129	74	206	90	0.6818
4281	BP249981	ENSG00000143933	ENSP00000272298	149	26	123	123	149	26	1
4290	BM839461	ENSG00000169429	ENSP00000306512	99	66	33	0	66	14	0.2121
4349	D45915	ENSG00000181163	ENSP00000296930	294	117	177	0	117	60	0.5128
4357	AF419247	ENSG00000159216	ENSP00000300305	480	204	276	0	204	31	0.152
4397	BM842710	ENSG00000064601	ENSP00000191018	480	129	351	0	129	54	0.4186
4399	BM760783	ENSG00000064601	ENSP00000191018	480	129	351	0	129	54	0.4186
4402	DA634796	ENSG00000101849	ENSP00000217964	577	113	464	71	184	35	0.3097
4408	CA406851	ENSG00000005020	ENSP00000005587	359	94	265	9	103	8	0.0851
4438	AI094624	ENSG00000108953	ENSP00000264335	255	60	195	49	109	21	0.35
4447	BU935289	ENSG00000167088	ENSP00000300413	119	105	14	0	105	66	0.6286
4467	BM683160	ENSG00000240972	ENSP00000215754	115	115	0	0	115	70	0.6087
4498	BI770432	ENSG00000123505	ENSP00000357880	334	185	149	143	328	70	0.3784
4520	CB999552	ENSG00000118271	ENSP00000237014	147	67	80	0	67	11	0.1642
4531	BQ007553	ENSG00000106105	ENSP00000373918	739	11	728	728	739	3	0.2727
4595	BQ324959	ENSG00000213614	ENSP00000268097	529	52	477	421	473	15	0.2885
4615	AI372004	ENSG00000125730	ENSP00000245907	1663	8	1655	1655	1663	8	1
4708	BQ923288	ENSG00000031698	ENSP00000234677	514	67	447	300	367	7	0.1045
4728	CD522326	ENSG00000197632	ENSP00000299502	415	216	199	48	264	28	0.1296
4738	CV337393	ENSG00000127884	ENSP00000357535	290	20	270	270	290	11	0.55
4747	AF121182	ENSG00000197249	ENSP00000348068	418	83	335	115	198	9	0.1084
4815	AU124815	ENSG00000075142	ENSP00000265729	198	108	90	70	178	57	0.5278
4860	BQ573942	ENSG00000026025	ENSP00000224237	466	37	429	364	401	23	0.6216
4884	BQ432211	ENSG00000010810	ENSP00000346671	537	215	322	115	330	9	0.0419
4903	CD515671	ENSG00000197879	ENSP00000352834	1063	143	920	183	326	2	0.014
4926	X60787	ENSG00000141568	ENSP00000335677	660	540	120	120	660	18	0.0333
4927	EU216066	ENSG00000186716	ENSP00000303507	1271	902	369	0	902	50	0.0554
4928	EU216066	ENSG00000097007	ENSP00000361423	1149	1103	46	46	1149	62	0.0562
4932	M25946	ENSG00000097007	ENSP00000361423	1149	119	1030	46	165	17	0.1429
4934	AY043457	ENSG00000097007	ENSP00000361423	1149	35	1114	104	139	5	0.1429
4935	EU216070	ENSG00000186716	ENSP00000303507	1271	487	784	0	487	50	0.1027
4936	EU216070	ENSG00000097007	ENSP00000361423	1149	25	1124	74	99	9	0.36
4937	EU216071	ENSG00000186716	ENSP00000303507	1271	927	344	0	927	50	0.0539
4938	EU216071	ENSG00000097007	ENSP00000361423	1149	1103	46	46	1149	62	0.0562
4943	BU166365	ENSG00000087086	ENSP00000366525	175	16	159	0	16	8	0.5
4967	DW440511	ENSG00000111640	ENSP00000229239	335	168	167	0	168	15	0.0893
5014	BF513238	ENSG00000144580	ENSP00000273064	299	168	131	0	168	54	0.3214
5060	BQ776047	ENSG00000080986	ENSP00000261597	642	237	405	272	509	8	0.0338
5091	BP224230	ENSG00000080824	ENSP00000335153	854	132	722	700	832	7	0.053
5106	BM750508	ENSG00000205937	ENSP00000301730	305	100	205	94	194	9	0.09
5196	DA483057	ENSG00000172922	ENSP00000308193	164	86	78	0	86	62	0.7209
5212	CX787701	ENSG00000161203	ENSP00000292807	435	257	178	8	265	5	0.0195
5215	AY166680	ENSG00000141867	ENSP00000263377	1362	719	643	0	719	44	0.0612
5241	BU567506	ENSG00000120533	ENSP00000429986	101	76	25	0	76	34	0.4474
5243	BU570150	ENSG00000120533	ENSP00000429986	101	76	25	0	76	34	0.4474
5245	BU570216	ENSG00000120533	ENSP00000429986	101	76	25	0	76	34	0.4474
5256	S80262	ENSG00000111275	ENSP00000261733	517	10	507	507	517	10	1
5278	DA727905	ENSG00000102580	ENSP00000473631	504	93	411	38	131	2	0.0215
5279	AI655904	ENSG00000162174	ENSP00000301776	308	84	224	80	164	25	0.2976
5328	BC006380	ENSG00000161960	ENSP00000293831	406	337	69	69	406	75	0.2226
5404	Y15920	ENSG00000100311	ENSP00000330382	241	108	133	21	129	34	0.3148
5514	AK311081	ENSG00000204843	ENSP00000354791	1278	1278	0	0	1278	59	0.0462
5591	CD366766	ENSG00000198668	ENSP00000349467	149	21	128	128	149	22	1.0476
5597	BF348759	ENSG00000138796	ENSP00000474560	331	129	202	195	324	40	0.3101
5599	BQ314823	ENSG00000138796	ENSP00000474560	331	136	195	188	324	40	0.2941
5641	AK027315	ENSG00000240344	ENSP00000286175	165	165	0	0	165	34	0.2061
5685	Z14955	ENSG00000109471	ENSP00000226730	153	107	46	10	117	35	0.3271
5686	Z14955	ENSG00000048462	ENSP00000053243	184	181	3	3	184	16	0.0884
5748	CK429413	ENSG00000090382	ENSP00000261267	148	46	102	102	148	14	0.3043
5758	AV748383	ENSG00000259384	ENSP00000312673	217	14	203	203	217	9	0.6429
5772	U35622	ENSG00000175832	ENSP00000321835	484	213	271	271	484	22	0.1033
5777	CB999031	ENSG00000133706	ENSP00000377954	1176	100	1076	430	530	13	0.13
5778	CB999031	ENSG00000080824	ENSP00000216281	732	131	601	196	327	22	0.1679
5809	BF858256	ENSG00000142515	ENSP00000314151	261	22	239	121	143	10	0.4545
5810	BF858256	ENSG00000103035	ENSP00000219313	324	28	296	11	39	15	0.5357
5830	AW370288	ENSG00000188643	ENSP00000357692	103	25	78	78	103	16	0.64
5845	BM751800	ENSG00000108424	ENSP00000290158	876	143	733	711	854	22	0.1538
5847	BM768103	ENSG00000108424	ENSP00000290158	876	143	733	711	854	22	0.1538
5849	BM745157	ENSG00000108424	ENSP00000290158	876	143	733	711	854	22	0.1538
5851	BM741420	ENSG00000108424	ENSP00000290158	876	143	733	711	854	22	0.1538
5853	BM768064	ENSG00000108424	ENSP00000290158	876	143	733	711	854	22	0.1538
5892	BE087245	ENSG00000133706	ENSP00000377954	1176	89	1087	257	346	16	0.1798
5906	AX746943	ENSG00000117450	ENSP00000262746	199	59	140	140	199	37	0.6271
5925	CD370183	ENSG00000159189	ENSP00000363768	245	30	215	215	245	15	0.5
6017	AW951504	ENSG00000147381	ENSP00000276344	317	47	270	186	233	4	0.0851
6132	BG767436	ENSG00000126247	ENSP00000246533	268	225	43	43	268	74	0.3289
6146	CF593854	ENSG00000131165	ENSP00000380998	196	112	84	84	196	10	0.0893
6243	BP345804	ENSG00000198625	ENSP00000356150	490	114	376	0	114	40	0.3509
6322	AK098815	ENSG00000107077	ENSP00000370710	1056	216	840	840	1056	58	0.2685
6344	CD102672	ENSG00000126261	ENSP00000246548	640	195	445	425	620	11	0.0564
6439	BQ434418	ENSG00000111530	ENSP00000442318	1230	97	1133	334	431	9	0.0928
6462	CF995065	ENSG00000244687	ENSP00000340305	170	49	121	31	80	7	0.1429
6473	CK725100	ENSG00000087191	ENSP00000310572	406	31	375	375	406	4	0.129
6540	BG470493	ENSG00000105245	ENSP00000252891	609	216	393	8	224	28	0.1296
6542	BE253886	ENSG00000105245	ENSP00000252891	609	236	373	8	244	28	0.1186
6549	DA796552	ENSG00000108839	ENSP00000251535	663	276	387	387	663	18	0.0652
6610	BU191818	ENSG00000179218	ENSP00000320866	417	156	261	0	156	10	0.0641
6617	AI371755	ENSG00000161960	ENSP00000293831	406	33	373	373	406	5	0.1515
6646	DA908810	ENSG00000167315	ENSP00000285093	397	67	330	61	128	39	0.5821
6702	DB087988	ENSG00000171723	ENSP00000417901	769	78	691	67	145	30	0.3846
6736	CB995744	ENSG00000050748	ENSP00000389338	424	84	340	0	84	6	0.0714
6746	AW119175	ENSG00000127946	ENSP00000336747	1037	112	925	285	397	21	0.1875
6761	BE388611	ENSG00000067225	ENSP00000334983	531	63	468	161	224	9	0.1429
6794	CN311554	ENSG00000165280	ENSP00000351777	806	168	638	192	360	77	0.4583
6795	BQ653766	ENSG00000147140	ENSP00000276079	471	214	257	119	333	108	0.5047
6797	BY796539	ENSG00000166313	ENSP00000299402	708	154	554	176	330	23	0.1494
6974	BG178440	ENSG00000255112	ENSP00000432279	199	117	82	82	199	39	0.3333
6982	BF930423	ENSG00000143933	ENSP00000272298	149	51	98	75	126	46	0.902
6984	BF927057	ENSG00000143933	ENSP00000272298	149	35	114	75	110	34	0.9714
7016	DA246675	ENSG00000130177	ENSP00000348554	620	90	530	459	549	37	0.4111
7035	BU734844	ENSG00000118231	ENSP00000264376	174	107	67	67	174	18	0.1682
7037	CB118649	ENSG00000196154	ENSP00000346294	101	101	0	0	101	34	0.3366
7038	CB118649	ENSG00000088832	ENSP00000371138	108	42	66	66	108	12	0.2857
7057	BF354800	ENSG00000115561	ENSP00000263856	222	68	154	62	130	27	0.3971
7065	AK075025	ENSG00000100938	ENSP00000392859	366	303	63	0	303	62	0.2046
7067	DA514557	ENSG00000143933	ENSP00000272298	149	39	110	0	39	24	0.6154
7092	S71225	ENSG00000165731	ENSP00000347942	1114	40	1074	712	752	1	0.025
7131	BU557410	ENSG00000258643	ENSP00000451320	333	72	261	72	144	35	0.4861
7133	BU557268	ENSG00000258643	ENSP00000451320	333	72	261	72	144	35	0.4861
7154	CD048646	ENSG00000002822	ENSP00000265854	718	186	532	532	718	81	0.4355
7156	CD049770	ENSG00000002822	ENSP00000265854	718	186	532	532	718	81	0.4355
7195	BG013671	ENSG00000136488	ENSP00000316416	217	30	187	187	217	3	0.1
7209	AK056770	ENSG00000157107	ENSP00000393776	810	715	95	0	715	117	0.1636
7210	AK056770	ENSG00000136488	ENSP00000316416	217	128	89	89	217	15	0.1172
7214	DA820540	ENSG00000102572	ENSP00000365730	443	47	396	26	73	9	0.1915
7295	BP288114	ENSG00000115107	ENSP00000376822	498	169	329	0	169	21	0.1243
7300	BU734173	ENSG00000172239	ENSP00000387729	400	127	273	130	257	9	0.0709
7302	BU732881	ENSG00000172239	ENSP00000339622	367	91	276	133	224	6	0.0659
7321	BG284443	ENSG00000164924	ENSP00000309503	245	112	133	41	153	38	0.3393
7333	BM044090	ENSG00000134333	ENSP00000368722	332	21	311	253	274	11	0.5238
7335	BQ928549	ENSG00000134333	ENSP00000368722	332	21	311	253	274	11	0.5238
7337	BM049309	ENSG00000134333	ENSP00000368722	332	21	311	253	274	11	0.5238
7353	AB084281	ENSG00000083168	ENSP00000265713	2004	812	1192	0	812	36	0.0443
7358	AW962615	ENSG00000136488	ENSP00000316416	217	97	120	0	97	8	0.0825
7375	BP362529	ENSG00000168906	ENSP00000303147	395	140	255	222	362	52	0.3714
7385	BQ647045	ENSG00000101444	ENSP00000217426	432	102	330	151	253	33	0.3235
7399	BU186812	ENSG00000143977	ENSP00000272348	76	11	65	0	11	6	0.5455
7403	BP347159	ENSG00000135744	ENSP00000355627	485	165	320	0	165	34	0.2061
7444	AW998147	ENSG00000028528	ENSP00000261889	557	79	478	426	505	11	0.1392
7479	DA032996	ENSG00000211460	ENSP00000374332	228	16	212	0	16	13	0.8125
7492	X06409	ENSG00000132155	ENSP00000401888	668	370	298	298	668	42	0.1135
7498	AA370052	ENSG00000118515	ENSP00000356832	526	63	463	220	283	8	0.127
7629	AI797617	ENSG00000143384	ENSP00000358022	350	58	292	84	142	4	0.069
7630	AI797617	ENSG00000106105	ENSP00000373918	739	105	634	617	722	35	0.3333
7631	AI970290	ENSG00000143384	ENSP00000358022	350	65	285	77	142	11	0.1692
7632	AI970290	ENSG00000106105	ENSP00000373918	739	104	635	617	721	35	0.3365
7633	AI991710	ENSG00000143384	ENSP00000358022	350	62	288	80	142	8	0.129
7634	AI991710	ENSG00000106105	ENSP00000373918	739	116	623	617	733	39	0.3362
7636	AI962389	ENSG00000106105	ENSP00000373918	739	114	625	617	731	38	0.3333
7707	BM263362	ENSG00000130066	ENSP00000368572	171	11	160	160	171	11	1
7709	CA848235	ENSG00000130066	ENSP00000368572	171	11	160	160	171	11	1
7730	BU940644	ENSG00000160213	ENSP00000291568	98	46	52	52	98	34	0.7391
7731	BQ292313	ENSG00000167004	ENSP00000300289	505	73	432	290	363	1	0.0137
7767	BF082024	ENSG00000126247	ENSP00000246533	268	46	222	209	255	27	0.587
7776	BC011053	ENSG00000126432	ENSP00000265462	214	22	192	192	214	23	1.0455
7820	U02308	ENSG00000150907	ENSP00000368880	655	445	210	210	655	10	0.0225
7822	U02368	ENSG00000150907	ENSP00000368880	655	445	210	210	655	10	0.0225
7862	BQ183886	ENSG00000067225	ENSP00000334983	531	162	369	298	460	80	0.4938
7900	BE907417	ENSG00000131153	ENSP00000253462	185	150	35	8	158	39	0.26
7924	AK308882	ENSG00000044115	ENSP00000304669	906	727	179	179	906	179	0.2462
7953	BI520125	ENSG00000137948	ENSP00000354568	947	125	822	0	125	18	0.144
8112	AK026926	ENSG00000143870	ENSP00000384459	488	433	55	55	488	21	0.0485
8132	BQ928512	ENSG00000111640	ENSP00000229239	335	148	187	0	148	15	0.1014
8171	DA811774	ENSG00000107317	ENSP00000360687	190	93	97	0	93	16	0.172
8178	BQ227726	ENSG00000196262	ENSP00000419425	165	27	138	105	132	9	0.3333
8180	AA307240	ENSG00000164924	ENSP00000309503	245	91	154	0	91	49	0.5385
8301	CV813939	ENSG00000142657	ENSP00000270776	483	25	458	114	139	5	0.2
8308	M31522	ENSG00000185630	ENSP00000405890	430	341	89	89	430	17	0.0499
8328	AI018497	ENSG00000071564	ENSP00000378813	658	19	639	612	631	2	0.1053
8330	AY633656	ENSG00000084676	ENSP00000320940	1441	574	867	867	1441	10	0.0174
8370	BF203809	ENSG00000130717	ENSP00000361285	282	143	139	41	184	13	0.0909
8403	BI869727	ENSG00000112715	ENSP00000429008	174	108	66	42	150	75	0.6944
8424	AK092744	ENSG00000087086	ENSP00000366525	175	175	0	0	175	84	0.48
8444	N93529	ENSG00000126218	ENSP00000364709	488	32	456	324	356	17	0.5312
8456	CD696469	ENSG00000100462	ENSP00000319169	637	172	465	161	333	45	0.2616
8525	AF123094	ENSG00000023445	ENSP00000263464	604	442	162	0	442	45	0.1018
8526	AF123094	ENSG00000172175	ENSP00000319279	824	698	126	126	824	90	0.1289
8610	AA234313	ENSG00000148834	ENSP00000358727	241	84	157	100	184	15	0.1786
8657	BQ292246	ENSG00000147140	ENSP00000276079	471	35	436	227	262	28	0.8
8658	BQ292246	ENSG00000170027	ENSP00000306330	247	41	206	174	215	6	0.1463
8703	AA992624	ENSG00000126432	ENSP00000265462	214	8	206	206	214	9	1.125
8716	DA172694	ENSG00000197971	ENSP00000348273	304	112	192	192	304	17	0.1518
8760	AV722305	ENSG00000075142	ENSP00000265729	198	105	93	54	159	64	0.6095
8780	BQ181152	ENSG00000196136	ENSP00000376795	423	135	288	279	414	61	0.4519
8783	CA309107	ENSG00000129559	ENSP00000250495	81	81	0	0	81	46	0.5679
8797	AA626066	ENSG00000111906	ENSP00000381220	204	31	173	173	204	6	0.1935
8828	EU364772	ENSG00000159216	ENSP00000300305	480	68	412	20	88	5	0.0735
8849	DB024801	ENSG00000254999	ENSP00000432472	75	75	0	0	75	49	0.6533
8877	D14822	ENSG00000159216	ENSP00000340690	453	33	420	144	177	13	0.3939
8879	E07332	ENSG00000159216	ENSP00000300305	480	171	309	33	204	31	0.1813
8880	E07332	ENSG00000079102	ENSP00000265814	604	574	30	30	604	52	0.0906
8957	AV704056	ENSG00000148795	ENSP00000358903	508	40	468	468	508	1	0.025
8975	BG997651	ENSG00000173039	ENSP00000384273	551	33	518	233	266	14	0.4242
9000	BM470938	ENSG00000070770	ENSP00000262506	350	278	72	72	350	38	0.1367
9009	BM554547	ENSG00000067225	ENSP00000334983	531	26	505	505	531	13	0.5
9023	Z35296	ENSG00000159216	ENSP00000340690	453	34	419	143	177	13	0.3824
9032	BF081601	ENSG00000115758	ENSP00000234111	461	94	367	124	218	18	0.1915
9066	BM555536	ENSG00000160752	ENSP00000349078	419	98	321	160	258	43	0.4388
9068	BM809442	ENSG00000160752	ENSP00000349078	419	101	318	160	261	44	0.4356
9070	BG491331	ENSG00000160752	ENSP00000349078	419	78	341	160	238	37	0.4744
9088	AV653907	ENSG00000163631	ENSP00000295897	609	86	523	523	609	36	0.4186
9112	BQ068183	ENSG00000136717	ENSP00000316779	593	176	417	28	204	28	0.1591
9133	BU734913	ENSG00000244752	ENSP00000381273	205	20	185	185	205	8	0.4
9228	BU190440	ENSG00000197746	ENSP00000378394	524	169	355	343	512	28	0.1657
9311	DW433664	ENSG00000127922	ENSP00000248566	70	23	47	0	23	17	0.7391
9312	DW433664	ENSG00000080824	ENSP00000335153	854	36	818	207	243	19	0.5278
9320	CD387519	ENSG00000130725	ENSP00000253023	183	183	0	0	183	82	0.4481
9333	BM925273	ENSG00000150867	ENSP00000365757	406	48	358	0	48	3	0.0625
9336	AA933040	ENSG00000117984	ENSP00000236671	412	94	318	126	220	72	0.766
9359	BM975208	ENSG00000168542	ENSP00000304408	1466	76	1390	1390	1466	1	0.0132
9360	BM975208	ENSG00000166913	ENSP00000300161	246	37	209	0	37	15	0.4054
9378	CA308179	ENSG00000197746	ENSP00000378394	524	118	406	252	370	44	0.3729
9382	D83233	ENSG00000132170	ENSP00000287820	505	505	0	0	505	169	0.3347
9399	BF694498	ENSG00000149925	ENSP00000378669	418	64	354	0	64	7	0.1094
9423	AW084209	ENSG00000178982	ENSP00000248342	218	28	190	190	218	14	0.5
9455	AL050182	ENSG00000170296	ENSP00000306866	117	78	39	17	95	22	0.2821
9456	AL050182	ENSG00000170296	ENSP00000306866	117	32	85	85	117	1	0.0312
9544	BF983793	ENSG00000145741	ENSP00000369965	206	82	124	124	206	18	0.2195
9549	BU627563	ENSG00000080824	ENSP00000216281	732	76	656	199	275	22	0.2895
9570	U08818	ENSG00000105976	ENSP00000380860	1390	380	1010	1010	1390	73	0.1921
9572	U19348	ENSG00000105976	ENSP00000380860	1390	380	1010	1010	1390	73	0.1921
9588	BE180729	ENSG00000165704	ENSP00000298556	218	26	192	64	90	18	0.6923
9591	AV760860	ENSG00000114209	ENSP00000376506	212	32	180	0	32	22	0.6875
9834	BC015680	ENSG00000196262	ENSP00000419425	165	165	0	0	165	28	0.1697
9864	AM491363	ENSG00000097007	ENSP00000361423	1149	220	929	46	266	17	0.0773
9930	DA494117	ENSG00000129682	ENSP00000396198	255	92	163	73	165	21	0.2283
9936	R49911	ENSG00000124107	ENSP00000342082	132	48	84	61	109	9	0.1875
9948	EL951497	ENSG00000170315	ENSP00000304697	229	35	194	194	229	26	0.7429
10005	AF295356	ENSG00000147065	ENSP00000353408	577	448	129	0	448	90	0.2009
10007	CD743028	ENSG00000116649	ENSP00000366156	302	135	167	167	302	29	0.2148
10031	AK022713	ENSG00000117593	ENSP00000355086	645	289	356	356	645	34	0.1176
10112	BQ436312	ENSG00000101849	ENSP00000217964	577	225	352	71	296	35	0.1556
10127	AW951415	ENSG00000088926	ENSP00000384957	625	127	498	419	546	14	0.1102
10153	DA620171	ENSG00000019582	ENSP00000009530	296	179	117	0	179	18	0.1006
10162	CD367941	ENSG00000170315	ENSP00000304697	229	39	190	152	191	23	0.5897
10214	AK290763	ENSG00000132341	ENSP00000376176	216	216	0	0	216	138	0.6389
10216	DC361149	ENSG00000132341	ENSP00000376176	216	69	147	0	69	38	0.5507
10226	X56348	ENSG00000165731	ENSP00000347942	1114	350	764	712	1062	48	0.1371
10262	AV752015	ENSG00000172179	ENSP00000302150	227	175	52	52	227	43	0.2457
10302	CA310301	ENSG00000150991	ENSP00000344818	685	48	637	504	552	13	0.2708
10314	CA307230	ENSG00000196735	ENSP00000339398	255	113	142	142	255	18	0.1593
10369	DA407813	ENSG00000111276	ENSP00000228872	198	18	180	70	88	16	0.8889
10371	BF032755	ENSG00000142657	ENSP00000270776	483	82	401	133	215	13	0.1585
10385	CN478913	ENSG00000107560	ENSP00000358200	532	90	442	442	532	41	0.4556
10387	BM979584	ENSG00000107560	ENSP00000358200	532	90	442	442	532	41	0.4556
10403	BC010880	ENSG00000092964	ENSP00000309539	572	396	176	0	396	33	0.0833
10443	BF819091	ENSG00000084207	ENSP00000381607	210	109	101	3	112	32	0.2936
10444	BF819091	ENSG00000079246	ENSP00000375977	732	66	666	419	485	47	0.7121
10601	CB138512	ENSG00000197249	ENSP00000348068	418	40	378	378	418	41	1.025
10718	BM753471	ENSG00000106105	ENSP00000373918	739	107	632	234	341	35	0.3271
10748	BF096106	ENSG00000138668	ENSP00000313199	355	148	207	207	355	14	0.0946
10863	U08191	ENSG00000140367	ENSP00000267938	375	311	64	0	311	49	0.1576
10864	U08191	ENSG00000170322	ENSP00000436926	1324	1324	0	0	1324	35	0.0264
10890	BP377902	ENSG00000092199	ENSP00000404848	306	28	278	91	119	8	0.2857
10896	BC001481	ENSG00000167996	ENSP00000273550	183	183	0	0	183	71	0.388
10960	BI009652	ENSG00000067225	ENSP00000334983	531	38	493	407	445	15	0.3947
10989	AU119852	ENSG00000169679	ENSP00000302530	1085	185	900	75	260	32	0.173
10990	AU119852	ENSG00000116741	ENSP00000235382	211	43	168	158	201	3	0.0698
10994	AF116671	ENSG00000087086	ENSP00000366525	175	86	89	76	162	46	0.5349
11039	BG980811	ENSG00000168961	ENSP00000378856	355	44	311	272	316	4	0.0909
11247	BE697672	ENSG00000147854	ENSP00000276893	802	25	777	774	799	9	0.36
11249	BE697670	ENSG00000147854	ENSP00000276893	802	22	780	774	796	9	0.4091
11256	BE709280	ENSG00000079246	ENSP00000375977	732	16	716	448	464	12	0.75
11326	CN406547	ENSG00000139219	ENSP00000369889	1487	190	1297	444	634	13	0.0684
11439	AI064980	ENSG00000240247	ENSP00000372136	94	94	0	0	94	18	0.1915
11440	AI064980	ENSG00000158874	ENSP00000356969	100	43	57	43	86	37	0.8605
11540	DB373980	ENSG00000136937	ENSP00000364289	790	90	700	643	733	4	0.0444
11650	AY789120	ENSG00000097007	ENSP00000361423	1149	50	1099	46	96	10	0.2
11723	AW860778	ENSG00000019582	ENSP00000009530	296	123	173	42	165	18	0.1463
11821	AI075181	ENSG00000099617	ENSP00000215368	213	213	0	0	213	25	0.1174
11823	AI052363	ENSG00000099617	ENSP00000215368	213	213	0	0	213	25	0.1174
11834	CB153680	ENSG00000130787	ENSP00000253083	1068	150	918	703	853	14	0.0933
11943	BC001010	ENSG00000135446	ENSP00000257904	303	30	273	75	105	10	0.3333
12053	BF056302	ENSG00000162174	ENSP00000301776	308	84	224	80	164	25	0.2976
12104	BE928949	ENSG00000149925	ENSP00000378669	418	46	372	68	114	2	0.0435
12106	BE928982	ENSG00000149925	ENSP00000378669	418	46	372	68	114	2	0.0435
12130	BF089900	ENSG00000162819	ENSP00000441080	379	32	347	334	366	7	0.2188
12155	AW608479	ENSG00000197746	ENSP00000378394	524	70	454	156	226	18	0.2571
12158	AW608472	ENSG00000197746	ENSP00000378394	524	86	438	140	226	18	0.2093
12168	AK074580	ENSG00000108839	ENSP00000251535	663	346	317	317	663	18	0.052
12265	BE176861	ENSG00000121022	ENSP00000350512	334	112	222	57	169	27	0.2411
12267	BE176782	ENSG00000121022	ENSP00000350512	334	112	222	57	169	27	0.2411
12369	AF074681	ENSG00000125730	ENSP00000245907	1663	29	1634	1334	1363	7	0.2414
12371	AI110774	ENSG00000125730	ENSP00000245907	1663	29	1634	1334	1363	7	0.2414
12436	BI549842	ENSG00000128683	ENSP00000350928	594	196	398	398	594	61	0.3112
12472	AA535995	ENSG00000064601	ENSP00000191018	480	20	460	237	257	5	0.25
12537	AA699990	ENSG00000125730	ENSP00000245907	1663	2	1661	1661	1663	3	1.5
12791	BI004512	ENSG00000213977	ENSP00000225525	124	40	84	84	124	4	0.1
12854	CD701001	ENSG00000164330	ENSP00000322898	591	118	473	185	303	11	0.0932
12887	DB067912	ENSG00000166337	ENSP00000299424	218	29	189	189	218	5	0.1724
12890	BG826530	ENSG00000240972	ENSP00000215754	115	115	0	0	115	70	0.6087
12993	AW999030	ENSG00000124802	ENSP00000369038	174	47	127	80	127	15	0.3191
13230	AF119840	ENSG00000163631	ENSP00000295897	609	609	0	0	609	96	0.1576
13247	BC008012	ENSG00000156482	ENSP00000287038	115	115	0	0	115	30	0.2609
13321	BQ299740	ENSG00000166794	ENSP00000300026	216	66	150	148	214	6	0.0909
13322	BQ299740	ENSG00000166794	ENSP00000300026	216	69	147	45	114	9	0.1304
13405	DA664421	ENSG00000197903	ENSP00000349430	126	126	0	0	126	71	0.5635
13409	BQ231050	ENSG00000139197	ENSP00000400647	639	58	581	533	591	19	0.3276
13482	BC004230	ENSG00000111669	ENSP00000229270	286	258	28	28	286	60	0.2326
13484	BC009885	ENSG00000111669	ENSP00000229270	286	258	28	28	286	60	0.2326
13485	DB293530	ENSG00000105968	ENSP00000308405	128	63	65	65	128	26	0.4127
13643	CK004088	ENSG00000165795	ENSP00000298687	371	153	218	158	311	5	0.0327
13697	BC018180	ENSG00000240972	ENSP00000215754	115	34	81	81	115	24	0.7059
13698	BC018180	ENSG00000144034	ENSP00000325398	214	214	0	0	214	24	0.1121
13822	DA444623	ENSG00000141551	ENSP00000324464	415	177	238	99	276	5	0.0282
13853	DA205510	ENSG00000113578	ENSP00000338548	155	67	88	0	67	39	0.5821
13904	AW794830	ENSG00000175792	ENSP00000318297	456	40	416	416	456	21	0.525
13911	AW316630	ENSG00000107317	ENSP00000360687	190	77	113	113	190	13	0.1688
13965	AW856679	ENSG00000149269	ENSP00000278568	553	38	515	220	258	2	0.0526
14023	CA773572	ENSG00000254647	ENSP00000250971	110	83	27	27	110	50	0.6024
14036	BX648791	ENSG00000145675	ENSP00000428056	724	20	704	704	724	5	0.25
14285	BF816390	ENSG00000111640	ENSP00000229239	335	30	305	0	30	3	0.1
14292	BF858831	ENSG00000087086	ENSP00000366525	175	41	134	83	124	20	0.4878
14310	BM748992	ENSG00000198612	ENSP00000346340	209	92	117	50	142	23	0.25
14370	AA368286	ENSG00000169727	ENSP00000376167	527	40	487	257	297	2	0.05
14424	N34721	ENSG00000079459	ENSP00000220584	417	81	336	33	114	25	0.3086
14689	BF904848	ENSG00000170345	ENSP00000306245	380	49	331	188	237	7	0.1429
14830	BC009320	ENSG00000182199	ENSP00000333667	504	235	269	269	504	23	0.0979
15013	AI114691	ENSG00000120053	ENSP00000359539	413	79	334	0	79	28	0.3544
15014	AI114691	ENSG00000163586	ENSP00000295834	127	99	28	0	99	20	0.202
15037	BF375181	ENSG00000151552	ENSP00000281243	244	93	151	115	208	30	0.3226
15112	BF738681	ENSG00000108179	ENSP00000225174	207	52	155	76	128	9	0.1731
15231	AY004251	ENSG00000159216	ENSP00000300305	480	172	308	33	205	31	0.1802
15246	BF803065	ENSG00000068308	ENSP00000156084	571	50	521	171	221	29	0.58
15349	BE842124	ENSG00000167315	ENSP00000285093	397	44	353	260	304	7	0.1591
15409	BE738912	ENSG00000116918	ENSP00000355599	290	43	247	132	175	7	0.1628
15412	BE739692	ENSG00000116918	ENSP00000355599	290	43	247	132	175	7	0.1628
15511	AV751942	ENSG00000072778	ENSP00000438689	678	55	623	496	551	3	0.0545
15512	AV751942	ENSG00000072778	ENSP00000438689	678	85	593	44	129	9	0.1059
15542	BI032170	ENSG00000160201	ENSP00000381205	167	13	154	119	132	4	0.3077
15553	BF541040	ENSG00000182718	ENSP00000379342	339	49	290	0	49	13	0.2653
15617	BF818292	ENSG00000160075	ENSP00000291386	194	53	141	141	194	38	0.717
15674	DA880302	ENSG00000010810	ENSP00000346671	537	68	469	27	95	5	0.0735
15686	BC021081	ENSG00000106105	ENSP00000373918	739	369	370	370	739	52	0.1409
15731	BQ949002	ENSG00000161016	ENSP00000262584	257	257	0	0	257	11	0.0428
15735	CB147232	ENSG00000111640	ENSP00000229239	335	108	227	219	327	40	0.3704
15779	BC006347	ENSG00000197157	ENSP00000346762	910	91	819	462	553	35	0.3846
15781	BF309401	ENSG00000197157	ENSP00000346762	910	91	819	462	553	35	0.3846
15783	BF308961	ENSG00000197157	ENSP00000346762	910	91	819	462	553	35	0.3846
15808	DA139780	ENSG00000140694	ENSP00000387911	639	123	516	494	617	10	0.0813
15821	AI305112	ENSG00000125730	ENSP00000245907	1663	129	1534	1424	1553	67	0.5194
15822	AI305112	ENSG00000163631	ENSP00000295897	609	69	540	0	69	8	0.1159
15873	DA786020	ENSG00000197448	ENSP00000351181	226	226	0	0	226	39	0.1726
15876	BG953255	ENSG00000136997	ENSP00000367207	439	47	392	328	375	6	0.1277
15903	AF116711	ENSG00000163631	ENSP00000295897	609	36	573	405	441	1	0.0278
15963	BC009430	ENSG00000111640	ENSP00000229239	335	244	91	91	335	75	0.3074
15967	AW818437	ENSG00000101160	ENSP00000217131	303	40	263	213	253	2	0.05
15984	BG180512	ENSG00000156482	ENSP00000287038	115	85	30	30	115	24	0.2824
16016	CB115292	ENSG00000150991	ENSP00000344818	685	18	667	667	685	16	0.8889
16022	AB037854	ENSG00000168385	ENSP00000353157	361	44	317	0	44	14	0.3182
16049	BE699810	ENSG00000169398	ENSP00000341189	1065	52	1013	225	277	9	0.1731
16121	BE169871	ENSG00000147162	ENSP00000362824	1046	54	992	457	511	8	0.1481
16252	BQ345050	ENSG00000108578	ENSP00000261714	455	56	399	32	88	8	0.1429
16276	BC071891	ENSG00000181163	ENSP00000296930	294	294	0	0	294	60	0.2041
16479	AF187554	ENSG00000105220	ENSP00000405573	569	532	37	37	569	177	0.3327
16656	AA171920	ENSG00000142168	ENSP00000270142	154	48	106	5	53	23	0.4792
16823	CV366110	ENSG00000161016	ENSP00000262584	257	82	175	130	212	1	0.0122
17007	BG009780	ENSG00000072310	ENSP00000348069	1177	40	1137	313	353	19	0.475
17053	BM509290	ENSG00000254647	ENSP00000250971	110	110	0	0	110	62	0.5636
17116	DB202604	ENSG00000027075	ENSP00000329127	683	86	597	426	512	8	0.093
17248	U34995	ENSG00000111640	ENSP00000229239	335	335	0	0	335	90	0.2687
17437	BE818191	ENSG00000169710	ENSP00000304592	2511	49	2462	197	246	5	0.102
17458	BI004482	ENSG00000004478	ENSP00000001008	459	131	328	139	270	1	0.0076
17475	BE741860	ENSG00000163931	ENSP00000391481	631	192	439	368	560	28	0.1458
17477	BE740522	ENSG00000163931	ENSP00000391481	631	192	439	368	560	28	0.1458
17517	BG928012	ENSG00000026025	ENSP00000224237	466	22	444	224	246	15	0.6818
17518	BG928012	ENSG00000026025	ENSP00000224237	466	168	298	103	271	115	0.6845
17574	BE836849	ENSG00000170248	ENSP00000411825	873	57	816	800	857	10	0.1754
17596	BF806271	ENSG00000119888	ENSP00000263735	314	60	254	211	271	22	0.3667
17662	U22680	ENSG00000125107	ENSP00000320949	2376	206	2170	1984	2190	62	0.301
17693	BF819641	ENSG00000196924	ENSP00000358866	2647	119	2528	2044	2163	32	0.2689
17717	BU634160	ENSG00000075151	ENSP00000264211	1585	1575	10	10	1585	41	0.026
17747	BF029962	ENSG00000115414	ENSP00000346839	2477	59	2418	1470	1529	34	0.5763
17748	BF029962	ENSG00000023191	ENSP00000346402	461	27	434	434	461	17	0.6296
17770	DA794650	ENSG00000080824	ENSP00000335153	854	28	826	122	150	8	0.2857
17807	BQ374720	ENSG00000143499	ENSP00000355924	433	18	415	380	398	3	0.1667
17824	BI006405	ENSG00000173369	ENSP00000313967	253	26	227	106	132	7	0.2692
18050	AJ711772	ENSG00000111640	ENSP00000229239	335	37	298	262	299	11	0.2973
18052	AW072570	ENSG00000142192	ENSP00000284981	770	131	639	277	408	20	0.1527
18156	U10990	ENSG00000177463	ENSP00000376814	596	596	0	0	596	54	0.0906
18158	BF772696	ENSG00000166123	ENSP00000345282	523	52	471	362	414	8	0.1538
18234	AB209530	ENSG00000130787	ENSP00000253083	1068	820	248	193	1013	31	0.0378
18280	AI114561	ENSG00000163631	ENSP00000295897	609	81	528	528	609	32	0.3951
18327	AA368515	ENSG00000117984	ENSP00000236671	412	48	364	255	303	11	0.2292
18340	BI334582	ENSG00000156482	ENSP00000287038	115	96	19	0	96	30	0.3125
18382	BQ366671	ENSG00000116016	ENSP00000263734	870	45	825	215	260	13	0.2889
18384	BQ366659	ENSG00000116016	ENSP00000263734	870	45	825	215	260	13	0.2889
18429	AK098360	ENSG00000067225	ENSP00000334983	531	364	167	167	531	111	0.3049
18443	BQ328230	ENSG00000067225	ENSP00000334983	531	118	413	206	324	24	0.2034
18444	BQ328230	ENSG00000162692	ENSP00000294728	739	92	647	128	220	4	0.0435
18450	AI207561	ENSG00000163631	ENSP00000295897	609	37	572	572	609	8	0.2162
18454	BE252620	ENSG00000125821	ENSP00000366672	209	131	78	78	209	33	0.2519

## Sheet: Functions (interface)
Biological process and protein class enrichments for parent genes which donate 10 or more interface-forming residues to fusion proteins.
Biological Process Enrichments
PANTHER GO-Slim Biological Process	Homo sapiens - REFLIST (20814)	Client Text Box Input (301)	Client Text Box Input (expected)	Client Text Box Input (over/under)	Client Text Box Input (fold Enrichment)	Client Text Box Input (P-value)
glycolysis (GO:0006096)	25	5	0.36	+	> 5	0.00819
RNA splicing, via transesterification reactions (GO:0000375)	132	9	1.91	+	4.71	0.0347
RNA splicing (GO:0008380)	135	9	1.95	+	4.61	0.0409
cell cycle (GO:0007049)	1107	47	16.01	+	2.94	1.03e-08
carbohydrate metabolic process (GO:0005975)	573	24	8.29	+	2.9	0.000966
cellular component morphogenesis (GO:0032989)	478	19	6.91	+	2.75	0.0193
lipid metabolic process (GO:0006629)	880	34	12.73	+	2.67	5.73e-05
cell death (GO:0008219)	562	21	8.13	+	2.58	0.0195
death (GO:0016265)	566	21	8.19	+	2.57	0.0215
anatomical structure morphogenesis (GO:0009653)	596	22	8.62	+	2.55	0.0158
apoptotic process (GO:0006915)	548	20	7.92	+	2.52	0.039
response to stress (GO:0006950)	659	24	9.53	+	2.52	0.00913
immune system process (GO:0002376)	1391	50	20.12	+	2.49	6.47e-07
proteolysis (GO:0006508)	719	25	10.4	+	2.4	0.0132
biosynthetic process (GO:0009058)	764	26	11.05	+	2.35	0.0133
protein metabolic process (GO:0019538)	2692	89	38.93	+	2.29	6.2e-12
nitrogen compound metabolic process (GO:0006807)	1099	36	15.89	+	2.27	0.00111
cellular component organization (GO:0016043)	1206	37	17.44	+	2.12	0.00341
nucleobase-containing compound metabolic process (GO:0006139)	3467	101	50.14	+	2.01	1.61e-10
response to stimulus (GO:0050896)	2170	63	31.38	+	2.01	1.45e-05
developmental process (GO:0032502)	2456	71	35.52	+	2	1.94e-06
cellular component organization or biogenesis (GO:0071840)	1316	38	19.03	+	2	0.0096
cellular protein modification process (GO:0006464)	1317	38	19.05	+	2	0.00975
transcription from RNA polymerase II promoter (GO:0006366)	1723	49	24.92	+	1.97	0.000984
primary metabolic process (GO:0044238)	6825	194	98.7	+	1.97	6.62e-27
RNA metabolic process (GO:0016070)	2360	66	34.13	+	1.93	2.62e-05
transcription, DNA-dependent (GO:0006351)	1941	53	28.07	+	1.89	0.00121
regulation of transcription from RNA polymerase II promoter (GO:0006357)	1319	36	19.07	+	1.89	0.0464
cell communication (GO:0007154)	3006	82	43.47	+	1.89	1.32e-06
transport (GO:0006810)	2473	67	35.76	+	1.87	6.59e-05
metabolic process (GO:0008152)	8247	220	119.26	+	1.84	1.27e-29
localization (GO:0051179)	2607	68	37.7	+	1.8	0.000207
regulation of nucleobase-containing compound metabolic process (GO:0019219)	1700	44	24.58	+	1.79	0.0289
regulation of biological process (GO:0050789)	2846	73	41.16	+	1.77	0.000136
cellular process (GO:0009987)	6708	168	97.01	+	1.73	7.06e-15
biological regulation (GO:0065007)	3918	94	56.66	+	1.66	3.82e-05
Unclassified (UNCLASSIFIED)	8629	84	124.79	-	0.67	0
Protein Class Enrichments
PANTHER Protein Class	Homo sapiens - REFLIST (20814)	Client Text Box Input (301)	Client Text Box Input (expected)	Client Text Box Input (over/under)	Client Text Box Input (fold Enrichment)	Client Text Box Input (P-value)
cysteine protease (PC00081)	63	7	0.91	+	> 5	0.00902
acetyltransferase (PC00038)	91	8	1.32	+	> 5	0.0133
isomerase (PC00135)	156	13	2.26	+	> 5	0.000133
non-receptor tyrosine protein kinase (PC00168)	97	8	1.4	+	> 5	0.0206
growth factor (PC00112)	137	10	1.98	+	> 5	0.00792
protease inhibitor (PC00191)	245	17	3.54	+	4.8	3.35e-05
peptide hormone (PC00179)	165	10	2.39	+	4.19	0.0358
mRNA processing factor (PC00147)	166	10	2.4	+	4.17	0.0376
intracellular calcium-sensing protein (PC00131)	304	17	4.4	+	3.87	0.000613
calmodulin (PC00061)	304	17	4.4	+	3.87	0.000613
dehydrogenase (PC00092)	253	13	3.66	+	3.55	0.0207
calcium-binding protein (PC00060)	400	19	5.78	+	3.28	0.00164
transfer/carrier protein (PC00219)	400	17	5.78	+	2.94	0.019
signaling molecule (PC00207)	1083	45	15.66	+	2.87	5.11e-08
protease (PC00190)	508	21	7.35	+	2.86	0.00431
oxidoreductase (PC00176)	609	23	8.81	+	2.61	0.00705
RNA binding protein (PC00031)	859	31	12.42	+	2.5	0.000737
nucleic acid binding (PC00171)	2297	77	33.22	+	2.32	2.96e-10
hydrolase (PC00121)	1511	50	21.85	+	2.29	8.26e-06
enzyme modulator (PC00095)	1346	39	19.47	+	2	0.00643
transferase (PC00220)	1245	36	18	+	2	0.0138
transcription factor (PC00218)	1565	45	22.63	+	1.99	0.00179
Unclassified (UNCLASSIFIED)	9675	95	139.91	-	0.68	0

## Sheet: LMs in fusion proteins
Experimentally validated linear motifs which are transferred in their entirety into fusion proteins.
chimera_id	chitar	ensembl_gene_id	ensembl_protein_id	protein_length	protein_start	protein_end	accession	elmtype	elmidentifier	elm_start	elm_stop	refs	methods	pdb
18	EF428111	ENSG00000131759	ENSP00000254066	462	60	109	ELMI001984	DOC	DOC_WW_Pin1_4	74	79	15670742	gst pull down; mutation analysis; western blot	NULL
20	EF428110	ENSG00000131759	ENSP00000254066	462	60	109	ELMI001984	DOC	DOC_WW_Pin1_4	74	79	15670742	gst pull down; mutation analysis; western blot	NULL
77	CN415463	ENSG00000119950	ENSP00000239007	228	0	50	ELMI000272	LIG	LIG_Sin3_1	9	19	10918583	mutation analysis	NULL
99	DQ845345	ENSG00000196092	ENSP00000350844	391	0	303	ELMI000940	LIG	LIG_EH1_1	178	186	10811620	gst pull down; mutation analysis	NULL
199	BG926120	ENSG00000150593	ENSP00000280154	469	3	113	ELMI001307	DEG	DEG_SCF_TRCP1_1	70	76	17053147	detection by mass spectrometry; mutation analysis; protein kinase assay	NULL
223	L22179	ENSG00000118058	ENSP00000436786	3972	0	1406	ELMI002459	MOD	MOD_PIKK_1	513	519	20818375	knock out; mutation analysis; protein kinase assay	NULL
357	BE908471	ENSG00000197122	ENSP00000350941	536	527	536	ELMI000471	LIG	LIG_SH2_SRC	530	533	10360179	x-ray crystallography	NULL
427	BC080632	ENSG00000130522	ENSP00000252818	347	12	278	ELMI000269	DEG	DEG_COP1	241	248	12615916	coimmunoprecipitation	NULL
518	DA556762	ENSG00000073921	ENSP00000436958	610	420	495	ELMI001184	LIG	LIG_EH_1	436	440	12807910	surface plasmon resonance	NULL
661	DA221098	ENSG00000111897	ENSP00000342962	453	0	13	ELMI002339	MOD	MOD_NMyristoyl	1	7	20213681	detection by mass spectrometry	NULL
703	AW955870	ENSG00000110799	ENSP00000261405	2813	2471	2600	ELMI000113	LIG	LIG_RGD	2507	2509	2447074	competition binding	NULL
858	BE830705	ENSG00000157087	ENSP00000324172	1243	1221	1243	ELMI002439	LIG	LIG_PDZ_Class_1	1238	1243	11786550	coimmunoprecipitation; colocalization; gst pull down; two hybrid	NULL
1012	DA942070	ENSG00000103365	ENSP00000311962	613	245	400	ELMI000457	LIG	LIG_Clathr_ClatBox_1	349	353	11301005	electron microscopy; gst pull down; mutation analysis	NULL
1020	X03541	ENSG00000198400	ENSP00000431418	796	399	796	ELMI001541	LIG	LIG_PTB_Phospho_1	490	496	8524391	isothermal titration calorimetry; mutation analysis; nuclear magnetic resonance	1SHC
1122	DA250860	ENSG00000101367	ENSP00000364721	268	250	268	ELMI001059	LIG	LIG_CAP-Gly_1	263	268	16148041 16949363 16109370	coimmunoprecipitation; gst pull down; isothermal titration calorimetry; mutation analysis; surface plasmon resonance; x-ray crystallography	1TXQ 2HKQ
1141	BF916399	ENSG00000177606	ENSP00000360266	331	233	272	ELMI001860	MOD	MOD_GSK3_1	236	243	1846781	Two dimensional phosphopeptide mapping	NULL
1188	AF060931	ENSG00000073921	ENSP00000377015	652	613	652	ELMI001185	LIG	LIG_EH_1	638	642	12807910	surface plasmon resonance	NULL
1191	EF051633	ENSG00000073921	ENSP00000377015	652	563	648	ELMI001185	LIG	LIG_EH_1	638	642	12807910	surface plasmon resonance	NULL
1194	AF060930	ENSG00000073921	ENSP00000377015	652	593	652	ELMI001185	LIG	LIG_EH_1	638	642	12807910	surface plasmon resonance	NULL
1196	AF060929	ENSG00000073921	ENSP00000377015	652	613	652	ELMI001185	LIG	LIG_EH_1	638	642	12807910	surface plasmon resonance	NULL
1292	AF477006	ENSG00000073921	ENSP00000377015	652	255	648	ELMI001185	LIG	LIG_EH_1	638	642	12807910	surface plasmon resonance	NULL
1357	AK223293	ENSG00000198625	ENSP00000356150	490	0	114	ELMI002272	DOC	DOC_USP7_1	8	12	20713061	classical fluorescence spectroscopy; gst pull down; mutation analysis	NULL
1491	BX491432	ENSG00000168066	ENSP00000366604	673	0	179	ELMI000945	LIG	LIG_ULM_U2AF65_1	15	23	12718882	mutation analysis; nuclear magnetic resonance	1O0P
1546	BC001794	ENSG00000105245	ENSP00000252891	609	8	609	ELMI001135	LIG	LIG_EH_1	594	598	9303539	gst pull down	NULL
1552	AK056044	ENSG00000112290	ENSP00000352425	559	463	559	ELMI001663	LIG	LIG_Actin_WH2_1	498	514	11146629 16403731	circular dichroism; fluorescence polarization spectroscopy; isothermal titration calorimetry; mutation analysis; nuclear magnetic resonance	NULL
1690	BI823499	ENSG00000171862	ENSP00000361021	403	342	403	ELMI002142	MOD	MOD_CK2_1	382	388	12788938	mutation analysis; protein kinase assay	NULL
1710	AY764156	ENSG00000113721	ENSP00000261799	1106	558	675	ELMI000472	LIG	LIG_SH2_SRC	581	584	NULL	NULL	NULL
1713	EU236945	ENSG00000019582	ENSP00000009530	296	0	208	ELMI002182	LIG	LIG_14-3-3_3	5	10	9448284	coimmunoprecipitation; mutation analysis	NULL
1748	X85960	ENSG00000198400	ENSP00000431418	796	399	796	ELMI001541	LIG	LIG_PTB_Phospho_1	490	496	8524391	isothermal titration calorimetry; mutation analysis; nuclear magnetic resonance	1SHC
1840	AK093926	ENSG00000119844	ENSP00000238855	936	0	936	ELMI000486	LIG	LIG_AP_GAE_1	429	435	14665628	two hybrid	NULL
1864	BC037414	ENSG00000124762	ENSP00000244741	164	84	164	ELMI002426	MOD	MOD_PKB_1	140	148	11463845	mutation analysis; protein kinase assay	NULL
1907	AK098472	ENSG00000168036	ENSP00000344456	781	361	781	ELMI001576	LIG	LIG_PDZ_Class_1	776	781	18835279	isothermal titration calorimetry; x-ray crystallography	3DIW
1954	AY222643	ENSG00000132170	ENSP00000287820	505	28	505	ELMI002300	DOC	DOC_WW_Pin1_4	81	86	19996102	coimmunoprecipitation; gst pull down; mutation analysis; surface plasmon resonance; western blot	NULL
1961	BM709680	ENSG00000172239	ENSP00000339622	367	97	224	ELMI001604	LIG	LIG_PAM2_1	126	138	14685257 11997512 16554297	coimmunoprecipitation; far western blotting; gst pull down; isothermal titration calorimetry; mutation analysis; nuclear magnetic resonance; surface plasmon resonance	1JH4
2001	BF915953	ENSG00000123358	ENSP00000353427	611	413	475	ELMI002017	DOC	DOC_WW_Pin1_4	428	433	22002310	alanine scanning; gst pull down	NULL
2217	BP270914	ENSG00000019582	ENSP00000009530	296	0	140	ELMI002182	LIG	LIG_14-3-3_3	5	10	9448284	coimmunoprecipitation; mutation analysis	NULL
2258	AK092927	ENSG00000104852	ENSP00000472998	437	193	437	ELMI001905	CLV	CLV_C14_Caspase3-7	338	342	8642305	cleavage reaction; edman degradation	NULL
2260	AX747810	ENSG00000104852	ENSP00000472998	437	193	437	ELMI001905	CLV	CLV_C14_Caspase3-7	338	342	8642305	cleavage reaction; edman degradation	NULL
2280	BG979982	ENSG00000105486	ENSP00000263274	919	0	123	ELMI000795	LIG	LIG_PCNA_PIPBox_1	1	11	9649448	not specified	NULL
2522	U41743	ENSG00000131759	ENSP00000254066	462	60	462	ELMI001984	DOC	DOC_WW_Pin1_4	74	79	15670742	gst pull down; mutation analysis; western blot	NULL
2552	AL561402	ENSG00000148730	ENSP00000362314	120	0	120	ELMI002097	LIG	LIG_eIF4E_1	54	60	10406811	two hybrid	NULL
2623	DQ845346	ENSG00000196092	ENSP00000350844	391	0	260	ELMI000940	LIG	LIG_EH1_1	178	186	10811620	gst pull down; mutation analysis	NULL
2713	AU143249	ENSG00000080824	ENSP00000335153	854	668	806	ELMI000041	LIG	LIG_TPR	729	732	11877417 16531226 10786835 10567422	alanine scanning; mutation analysis; nuclear magnetic resonance; x-ray crystallography	1ELR 2BUG
2836	M82827	ENSG00000140464	ENSP00000268058	882	395	570	ELMI002434	MOD	MOD_SUMO	489	492	9756909 9885291 10779416	anti tag coimmunoprecipitation; colocalization; mutation analysis; sumoylase assay; two hybrid; western blot	NULL
2837	M73779	ENSG00000140464	ENSP00000268058	882	0	394	ELMI000876	MOD	MOD_SUMO	159	162	11413191	not specified	NULL
2838	M73779	ENSG00000131759	ENSP00000254066	462	60	462	ELMI001984	DOC	DOC_WW_Pin1_4	74	79	15670742	gst pull down; mutation analysis; western blot	NULL
2891	DB123887	ENSG00000019582	ENSP00000009530	296	0	25	ELMI002182	LIG	LIG_14-3-3_3	5	10	9448284	coimmunoprecipitation; mutation analysis	NULL
2945	AF041811	ENSG00000139083	ENSP00000379658	452	225	336	ELMI001452	MOD	MOD_ProDKin_1	254	260	12435397	mutation analysis; protein kinase assay; protein kinase assay	NULL
3123	DA976094	ENSG00000019582	ENSP00000009530	296	0	17	ELMI002182	LIG	LIG_14-3-3_3	5	10	9448284	coimmunoprecipitation; mutation analysis	NULL
3286	AA037214	ENSG00000103145	ENSP00000248089	138	53	138	ELMI001524	LIG	LIG_HCF-1_HBM_1	76	79	12235138	coimmunoprecipitation; mutation analysis; two hybrid	NULL
3348	DQ841178	ENSG00000139083	ENSP00000379658	452	55	452	ELMI001452	MOD	MOD_ProDKin_1	254	260	12435397	mutation analysis; protein kinase assay; protein kinase assay	NULL
3621	AW405039	ENSG00000185811	ENSP00000331614	519	0	54	ELMI000083	LIG	LIG_CtBP_PxDLS_1	34	38	10766745	colocalization	NULL
3660	DA831654	ENSG00000142192	ENSP00000284981	770	620	682	ELMI002308	DOC	DOC_WW_Pin1_4	668	669	16139797	coimmunoprecipitation; gst pull down; mutation analysis; phosphatase assay	NULL
3723	DA304248	ENSG00000108443	ENSP00000225577	525	0	47	ELMI001214	DOC	DOC_WD40_RPTOR_TOS_1	28	33	12912989	inferred by author; sequence based prediction	NULL
3736	DA897653	ENSG00000134222	ENSP00000358919	333	262	329	ELMI001293	LIG	LIG_SxIP_EBH_1	276	289	NULL	sequence based prediction	NULL
4257	BU632566	ENSG00000155438	ENSP00000285814	293	219	293	ELMI002178	MOD	MOD_GSK3_1	231	238	16244663	detection by mass spectrometry; mutation analysis; protein kinase assay	NULL
5091	BP224230	ENSG00000080824	ENSP00000335153	854	700	832	ELMI000041	LIG	LIG_TPR	729	732	11877417 16531226 10786835 10567422	alanine scanning; mutation analysis; nuclear magnetic resonance; x-ray crystallography	1ELR 2BUG
5121	BQ181066	ENSG00000074319	ENSP00000251968	390	315	390	ELMI001330	LIG	LIG_PTAP_UEV_1	319	324	12802020	mutation analysis; two hybrid	NULL
5228	X62947	ENSG00000198400	ENSP00000431418	796	485	796	ELMI001541	LIG	LIG_PTB_Phospho_1	490	496	8524391	isothermal titration calorimetry; mutation analysis; nuclear magnetic resonance	1SHC
5247	CF125182	ENSG00000073921	ENSP00000377015	652	476	652	ELMI001185	LIG	LIG_EH_1	638	642	12807910	surface plasmon resonance	NULL
5574	AK308541	ENSG00000103145	ENSP00000248089	138	32	138	ELMI001524	LIG	LIG_HCF-1_HBM_1	76	79	12235138	coimmunoprecipitation; mutation analysis; two hybrid	NULL
5586	M55336	ENSG00000198400	ENSP00000431418	796	461	534	ELMI001541	LIG	LIG_PTB_Phospho_1	490	496	8524391	isothermal titration calorimetry; mutation analysis; nuclear magnetic resonance	1SHC
5588	M55337	ENSG00000198400	ENSP00000431418	796	461	525	ELMI001541	LIG	LIG_PTB_Phospho_1	490	496	8524391	isothermal titration calorimetry; mutation analysis; nuclear magnetic resonance	1SHC
5820	BC011843	ENSG00000127564	ENSP00000262300	499	291	499	ELMI000063	DOC	DOC_CYCLIN_1	486	489	10373560	mutation analysis	NULL
6243	BP345804	ENSG00000198625	ENSP00000356150	490	0	114	ELMI002272	DOC	DOC_USP7_1	8	12	20713061	classical fluorescence spectroscopy; gst pull down; mutation analysis	NULL
6314	AY678451	ENSG00000116604	ENSP00000271555	521	222	521	ELMI002188	MOD	MOD_CDK_1	441	447	12691662	Two dimensional phosphopeptide mapping; mutation analysis; protein kinase assay	NULL
6344	CD102672	ENSG00000126261	ENSP00000246548	640	425	620	ELMI002380	LIG	LIG_SUMO_SBM_1	587	598	15388847 10961991	nuclear magnetic resonance; two hybrid	NULL
6435	BF899427	ENSG00000115275	ENSP00000388201	731	635	701	ELMI000611	MOD	MOD_N-GLC_1	656	661	7635146	not specified	NULL
6437	BF899407	ENSG00000115275	ENSP00000233616	837	586	807	ELMI000611	MOD	MOD_N-GLC_1	656	661	7635146	not specified	NULL
6735	CB995744	ENSG00000131378	ENSP00000334153	578	0	49	ELMI002323	MOD	MOD_NMyristoyl	1	7	12805216	classical fluorescence spectroscopy; colocalization; mutation analysis; western blot	NULL
6746	AW119175	ENSG00000127946	ENSP00000336747	1037	285	397	ELMI000454	LIG	LIG_Clathr_ClatBox_1	332	336	11577110 11517213	classical fluorescence spectroscopy; confocal microscopy; gst pull down	NULL
6762	BE388611	ENSG00000149273	ENSP00000278572	259	1	164	ELMI001026	DOC	DOC_MAPK_2	77	80	15950189 14976550	coimmunoprecipitation; mutation analysis; x-ray crystallography	1S1H
7124	DB204441	ENSG00000119844	ENSP00000238855	936	0	62	ELMI000485	LIG	LIG_AP_GAE_1	25	31	14665628	two hybrid	NULL
7154	CD048646	ENSG00000002822	ENSP00000265854	718	532	718	ELMI000287	LIG	LIG_MAD2	541	549	12006501	x-ray crystallography	1GO4
7156	CD049770	ENSG00000002822	ENSP00000265854	718	532	718	ELMI000287	LIG	LIG_MAD2	541	549	12006501	x-ray crystallography	1GO4
7222	DB082854	ENSG00000065559	ENSP00000262445	399	39	162	ELMI001023	DOC	DOC_MAPK_1	40	48	9925641	mutation analysis	NULL
7263	CV351576	ENSG00000104852	ENSP00000472998	437	316	353	ELMI001905	CLV	CLV_C14_Caspase3-7	338	342	8642305	cleavage reaction; edman degradation	NULL
7300	BU734173	ENSG00000172239	ENSP00000339622	367	97	224	ELMI001604	LIG	LIG_PAM2_1	126	138	14685257 11997512 16554297	coimmunoprecipitation; far western blotting; gst pull down; isothermal titration calorimetry; mutation analysis; nuclear magnetic resonance; surface plasmon resonance	1JH4
7492	X06409	ENSG00000132155	ENSP00000401888	668	298	668	ELMI000447	LIG	LIG_14-3-3_1	618	623	8601312	display technology	NULL
7578	AJ299261	ENSG00000005339	ENSP00000262367	2442	29	83	ELMI000789	LIG	LIG_NRBOX	69	75	9192902	not specified; two hybrid	NULL
7631	AI970290	ENSG00000143384	ENSP00000358022	350	77	142	ELMI002057	DOC	DOC_ANK_TNKS_1	77	84	22153077	x-ray crystallography	3TWU
8360	AW948496	ENSG00000141456	ENSP00000461625	1130	362	461	ELMI001412	MOD	MOD_PKA_2	412	418	18505929	coimmunoprecipitation; gst pull down; mutation analysis; protein kinase assay; protein kinase assay	NULL
8584	BU928399	ENSG00000255302	ENSP00000431162	187	114	187	ELMI000162	LIG	LIG_Rb_LxCxE_1	178	182	11073990	mutation analysis	NULL
8704	AA992624	ENSG00000064692	ENSP00000261367	1016	183	253	ELMI001956	DOC	DOC_WW_Pin1_4	212	217	16365047	classical fluorescence spectroscopy; coimmunoprecipitation; gst pull down; mutation analysis; phosphatase assay	NULL
8753	AJ417079	ENSG00000140464	ENSP00000268058	882	466	506	ELMI002434	MOD	MOD_SUMO	489	492	9756909 9885291 10779416	anti tag coimmunoprecipitation; colocalization; mutation analysis; sumoylase assay; two hybrid; western blot	NULL
8754	AJ417079	ENSG00000131759	ENSP00000254066	462	60	101	ELMI001984	DOC	DOC_WW_Pin1_4	74	79	15670742	gst pull down; mutation analysis; western blot	NULL
8964	CR746249	ENSG00000157827	ENSP00000288670	1092	0	216	ELMI002333	MOD	MOD_NMyristoyl	1	7	20213681	detection by mass spectrometry	NULL
8975	BG997651	ENSG00000173039	ENSP00000384273	551	233	266	ELMI001961	DOC	DOC_WW_Pin1_4	251	256	14690596	alanine scanning; coimmunoprecipitation; gst pull down	NULL
9112	BQ068183	ENSG00000136717	ENSP00000316779	593	28	204	ELMI000629	LIG	LIG_Clathr_ClatBox_1	123	127	9603201	not specified	NULL
9241	BF989796	ENSG00000138760	ENSP00000264896	478	466	478	ELMI000146	TRG	TRG_LysEnd_APsAcLL_3	470	476	9482728 7509809 12370188	colocalization; confocal microscopy; gst pull down; molecular sieving; mutation analysis; nuclear magnetic resonance; radiolabel; surface plasmon resonance	NULL
9382	D83233	ENSG00000132170	ENSP00000287820	505	0	505	ELMI002300	DOC	DOC_WW_Pin1_4	81	86	19996102	coimmunoprecipitation; gst pull down; mutation analysis; surface plasmon resonance; western blot	NULL
9570	U08818	ENSG00000105976	ENSP00000317272	1408	1028	1408	ELMI000805	LIG	LIG_SH2_GRB2	1356	1359	11063574 12475979	not specified; x-ray crystallography	1FYR
9572	U19348	ENSG00000105976	ENSP00000317272	1408	1028	1408	ELMI000805	LIG	LIG_SH2_GRB2	1356	1359	11063574 12475979	not specified; x-ray crystallography	1FYR
9674	AJ251843	ENSG00000005339	ENSP00000262367	2442	29	342	ELMI000789	LIG	LIG_NRBOX	69	75	9192902	not specified; two hybrid	NULL
9805	BQ421142	ENSG00000105701	ENSP00000471700	413	47	77	ELMI002479	LIG	LIG_MYND_3	52	56	23413029 19546213	affinity chromatography technology; anti tag coimmunoprecipitation; coimmunoprecipitation; colocalization; competition binding; detection by mass spectrometry; fluorescence polarization spectroscopy; fluorescent resonance energy transfer; gst pull down; isothermal titration calorimetry; mutation analysis; protein array; subcellular preparation	NULL
10153	DA620171	ENSG00000019582	ENSP00000009530	296	0	179	ELMI002182	LIG	LIG_14-3-3_3	5	10	9448284	coimmunoprecipitation; mutation analysis	NULL
10385	CN478913	ENSG00000107560	ENSP00000358200	532	442	532	ELMI001181	LIG	LIG_EH_1	459	463	12364336	nuclear magnetic resonance	NULL
10387	BM979584	ENSG00000107560	ENSP00000358200	532	442	532	ELMI001181	LIG	LIG_EH_1	459	463	12364336	nuclear magnetic resonance	NULL
10618	AA654943	ENSG00000117859	ENSP00000431980	558	281	316	ELMI001274	TRG	TRG_ER_FFAT_1	292	300	17804640 15212954	cross linking study; detection by mass spectrometry; gst pull down; mutation analysis; two hybrid	NULL
10820	DA131615	ENSG00000143761	ENSP00000272102	181	0	176	ELMI002321	MOD	MOD_NMyristoyl	1	7	7990966 20213681	detection by mass spectrometry; x-ray crystallography	1HUR
10989	AU119852	ENSG00000169679	ENSP00000302530	1085	75	260	ELMI001296	LIG	LIG_GLEBS_BUB3_1	248	256	11352911	pull down	NULL
11042	AK026952	ENSG00000105701	ENSP00000471700	413	41	413	ELMI002479	LIG	LIG_MYND_3	52	56	23413029 19546213	affinity chromatography technology; anti tag coimmunoprecipitation; coimmunoprecipitation; colocalization; competition binding; detection by mass spectrometry; fluorescence polarization spectroscopy; fluorescent resonance energy transfer; gst pull down; isothermal titration calorimetry; mutation analysis; protein array; subcellular preparation	NULL
11480	AI335862	ENSG00000085999	ENSP00000361043	747	678	720	ELMI002049	DOC	DOC_ANK_TNKS_1	690	697	22153077	coimmunoprecipitation; fluorescence polarization spectroscopy; mutation analysis	NULL
12214	CN410600	ENSG00000076248	ENSP00000242576	313	0	99	ELMI002587	TRG	TRG_NLS_MonoExtN_4	15	21	9753728	confocal microscopy; mutation analysis	NULL
12222	AW998111	ENSG00000243056	ENSP00000308472	100	0	68	ELMI002099	LIG	LIG_eIF4E_1	40	46	10394359	display technology	NULL
12968	BI046011	ENSG00000064393	ENSP00000385571	1198	876	999	ELMI002355	LIG	LIG_SUMO_SBM_1	885	889	12565818 21192925	coimmunoprecipitation; gst pull down; mutation analysis	NULL
13063	DA113820	ENSG00000162613	ENSP00000359804	644	0	83	ELMI002512	LIG	LIG_NBox_RRM_1	31	41	20711187	alanine scanning; biolayer interferometry; nuclear magnetic resonance	2KXH
14269	BE181536	ENSG00000120129	ENSP00000239223	367	322	343	ELMI001031	DOC	DOC_MAPK_2	339	342	16286470 9925641	mutation analysis	NULL
15930	CB153060	ENSG00000105701	ENSP00000471700	413	0	98	ELMI002479	LIG	LIG_MYND_3	52	56	23413029 19546213	affinity chromatography technology; anti tag coimmunoprecipitation; coimmunoprecipitation; colocalization; competition binding; detection by mass spectrometry; fluorescence polarization spectroscopy; fluorescent resonance energy transfer; gst pull down; isothermal titration calorimetry; mutation analysis; protein array; subcellular preparation	NULL
15936	AF012304	ENSG00000131759	ENSP00000254066	462	60	190	ELMI001984	DOC	DOC_WW_Pin1_4	74	79	15670742	gst pull down; mutation analysis; western blot	NULL
17574	BE836849	ENSG00000170248	ENSP00000307387	868	795	852	ELMI002467	LIG	LIG_EABR_CEP55_1	797	807	18948538 17853893 20176808	alanine scanning; anti tag coimmunoprecipitation; colocalization; competition binding; cosedimentation; gal4 vp16 complementation; gst pull down; isothermal titration calorimetry; mutation analysis; surface plasmon resonance; two hybrid; x-ray crystallography	3E1R
17717	BU634160	ENSG00000075151	ENSP00000383274	1621	10	1585	ELMI002091	LIG	LIG_eIF4E_1	624	630	10394359	colocalization	NULL
17747	BF029962	ENSG00000115414	ENSP00000346839	2477	1470	1529	ELMI000104	LIG	LIG_RGD	1524	1526	19738201 6325925 22451694	cross linking study; overlapping binding peptide; x-ray crystallography	3VI4
17770	DA794650	ENSG00000080824	ENSP00000216281	732	0	28	ELMI000967	MOD	MOD_PIKK_1	4	10	2507541	protein kinase assay	NULL
18326	CN401380	ENSG00000079246	ENSP00000375977	732	712	732	ELMI001950	DOC	DOC_PIKK_1	720	728	15758953	coimmunoprecipitation; pull down	NULL

## Sheet: Functions (LMs)
Biological process and protein class enrichments for all parent genes which donate linear motifs to fusion proteins.
Biological Process Enrichments
PANTHER GO-Slim Biological Process	Homo sapiens - REFLIST (20814)	Client Text Box Input (75)	Client Text Box Input (expected)	Client Text Box Input (over/under)	Client Text Box Input (fold Enrichment)	Client Text Box Input (P-value)
apoptotic process (GO:0006915)	548	9	1.97	+	4.56	0.0351
cell death (GO:0008219)	562	9	2.03	+	4.44	0.0424
death (GO:0016265)	566	9	2.04	+	4.41	0.0446
response to stress (GO:0006950)	659	10	2.37	+	4.21	0.0282
protein metabolic process (GO:0019538)	2692	24	9.7	+	2.47	0.00333
cellular process (GO:0009987)	6708	42	24.17	+	1.74	0.00411
primary metabolic process (GO:0044238)	6825	41	24.59	+	1.67	0.0171
metabolic process (GO:0008152)	8247	46	29.72	+	1.55	0.0262
Unclassified (UNCLASSIFIED)	8629	28	31.09	-	0.9	0
Protein Class Enrichments
PANTHER Protein Class	Homo sapiens - REFLIST (20814)	Client Text Box Input (75)	Client Text Box Input (expected)	Client Text Box Input (over/under)	Client Text Box Input (fold Enrichment)	Client Text Box Input (P-value)
nucleic acid binding (PC00171)	2297	23	8.28	+	2.78	0.000724
Unclassified (UNCLASSIFIED)	9675	29	34.86	-	0.83	0

## Sheet: PTMs in fusion proteins
List of PTMs from dbPTM which occur within fusion proteins.
chimera_id	chitar	ensembl_gene_id	ensembl_protein_id	protein_length	included_length	excluded_length	protein_start	protein_end	ptm_accession	ptm_type	ptm_location
9	DB133597	ENSG00000187742	ENSP00000364965	854	61	793	0	61	56299	Acetylation	2
10	DB133597	ENSG00000120533	ENSP00000429986	101	24	77	77	101	178398	Phosphorylation	82
12	AK295899	ENSG00000089597	ENSP00000340466	966	953	13	13	966	312457	Phosphorylation	204
12	AK295899	ENSG00000089597	ENSP00000340466	966	953	13	13	966	135439	Ubiquitylation	908
12	AK295899	ENSG00000089597	ENSP00000340466	966	953	13	13	966	135438	Ubiquitylation	899
12	AK295899	ENSG00000089597	ENSP00000340466	966	953	13	13	966	135437	Ubiquitylation	491
12	AK295899	ENSG00000089597	ENSP00000340466	966	953	13	13	966	135436	Ubiquitylation	472
12	AK295899	ENSG00000089597	ENSP00000340466	966	953	13	13	966	135435	Ubiquitylation	337
12	AK295899	ENSG00000089597	ENSP00000340466	966	953	13	13	966	135434	Ubiquitylation	269
12	AK295899	ENSG00000089597	ENSP00000340466	966	953	13	13	966	135433	Ubiquitylation	237
12	AK295899	ENSG00000089597	ENSP00000340466	966	953	13	13	966	135432	Ubiquitylation	220
12	AK295899	ENSG00000089597	ENSP00000340466	966	953	13	13	966	135431	Ubiquitylation	217
12	AK295899	ENSG00000089597	ENSP00000340466	966	953	13	13	966	135430	Ubiquitylation	191
12	AK295899	ENSG00000089597	ENSP00000340466	966	953	13	13	966	78429	N-linked Glycosylation	97
14	BU156585	ENSG00000044574	ENSP00000324173	654	37	617	96	133	154312	Acetylation	125
14	BU156585	ENSG00000044574	ENSP00000324173	654	37	617	96	133	154311	Acetylation	123
14	BU156585	ENSG00000044574	ENSP00000324173	654	37	617	96	133	154310	Acetylation	122
14	BU156585	ENSG00000044574	ENSP00000324173	654	37	617	96	133	154309	Acetylation	118
14	BU156585	ENSG00000044574	ENSP00000324173	654	37	617	96	133	135952	Ubiquitylation	96
14	BU156585	ENSG00000044574	ENSP00000324173	654	37	617	96	133	135934	Ubiquitylation	125
14	BU156585	ENSG00000044574	ENSP00000324173	654	37	617	96	133	135933	Ubiquitylation	118
14	BU156585	ENSG00000044574	ENSP00000324173	654	37	617	96	133	135932	Ubiquitylation	113
15	EF632110	ENSG00000122566	ENSP00000346694	353	2	351	0	2	53555	Acetylation	1
17	EF428111	ENSG00000108946	ENSP00000351410	381	59	322	0	59	138243	Ubiquitylation	24
17	EF428111	ENSG00000108946	ENSP00000376475	381	59	322	0	59	138243	Ubiquitylation	24
17	EF428111	ENSG00000108946	ENSP00000445625	381	59	322	0	59	138243	Ubiquitylation	24
17	EF428111	ENSG00000108946	ENSP00000464977	381	59	322	0	59	138243	Ubiquitylation	24
17	EF428111	ENSG00000108946	ENSP00000466459	381	59	322	0	59	138243	Ubiquitylation	24
17	EF428111	ENSG00000108946	ENSP00000351410	381	59	322	0	59	30796	Acetylation	1
17	EF428111	ENSG00000108946	ENSP00000376475	381	59	322	0	59	30796	Acetylation	1
17	EF428111	ENSG00000108946	ENSP00000445625	381	59	322	0	59	30796	Acetylation	1
17	EF428111	ENSG00000108946	ENSP00000464977	381	59	322	0	59	30796	Acetylation	1
17	EF428111	ENSG00000108946	ENSP00000466459	381	59	322	0	59	30796	Acetylation	1
19	EF428110	ENSG00000108946	ENSP00000351410	381	92	289	0	92	323782	Phosphorylation (CDK2)	83
19	EF428110	ENSG00000108946	ENSP00000376475	381	92	289	0	92	323782	Phosphorylation (CDK2)	83
19	EF428110	ENSG00000108946	ENSP00000445625	381	92	289	0	92	323782	Phosphorylation (CDK2)	83
19	EF428110	ENSG00000108946	ENSP00000464977	381	92	289	0	92	323782	Phosphorylation (CDK2)	83
19	EF428110	ENSG00000108946	ENSP00000466459	381	92	289	0	92	323782	Phosphorylation (CDK2)	83
19	EF428110	ENSG00000108946	ENSP00000351410	381	92	289	0	92	310551	Phosphorylation	73
19	EF428110	ENSG00000108946	ENSP00000376475	381	92	289	0	92	310551	Phosphorylation	73
19	EF428110	ENSG00000108946	ENSP00000445625	381	92	289	0	92	310551	Phosphorylation	73
19	EF428110	ENSG00000108946	ENSP00000464977	381	92	289	0	92	310551	Phosphorylation	73
19	EF428110	ENSG00000108946	ENSP00000466459	381	92	289	0	92	310551	Phosphorylation	73
19	EF428110	ENSG00000108946	ENSP00000351410	381	92	289	0	92	241322	Phosphorylation	75
19	EF428110	ENSG00000108946	ENSP00000376475	381	92	289	0	92	241322	Phosphorylation	75
19	EF428110	ENSG00000108946	ENSP00000445625	381	92	289	0	92	241322	Phosphorylation	75
19	EF428110	ENSG00000108946	ENSP00000464977	381	92	289	0	92	241322	Phosphorylation	75
19	EF428110	ENSG00000108946	ENSP00000466459	381	92	289	0	92	241322	Phosphorylation	75
19	EF428110	ENSG00000108946	ENSP00000351410	381	92	289	0	92	189139	Phosphorylation	77
19	EF428110	ENSG00000108946	ENSP00000376475	381	92	289	0	92	189139	Phosphorylation	77
19	EF428110	ENSG00000108946	ENSP00000445625	381	92	289	0	92	189139	Phosphorylation	77
19	EF428110	ENSG00000108946	ENSP00000464977	381	92	289	0	92	189139	Phosphorylation	77
19	EF428110	ENSG00000108946	ENSP00000466459	381	92	289	0	92	189139	Phosphorylation	77
19	EF428110	ENSG00000108946	ENSP00000351410	381	92	289	0	92	138249	Ubiquitylation	70
19	EF428110	ENSG00000108946	ENSP00000376475	381	92	289	0	92	138249	Ubiquitylation	70
19	EF428110	ENSG00000108946	ENSP00000445625	381	92	289	0	92	138249	Ubiquitylation	70
19	EF428110	ENSG00000108946	ENSP00000464977	381	92	289	0	92	138249	Ubiquitylation	70
19	EF428110	ENSG00000108946	ENSP00000466459	381	92	289	0	92	138249	Ubiquitylation	70
19	EF428110	ENSG00000108946	ENSP00000351410	381	92	289	0	92	138248	Ubiquitylation	63
19	EF428110	ENSG00000108946	ENSP00000376475	381	92	289	0	92	138248	Ubiquitylation	63
19	EF428110	ENSG00000108946	ENSP00000445625	381	92	289	0	92	138248	Ubiquitylation	63
19	EF428110	ENSG00000108946	ENSP00000464977	381	92	289	0	92	138248	Ubiquitylation	63
19	EF428110	ENSG00000108946	ENSP00000466459	381	92	289	0	92	138248	Ubiquitylation	63
19	EF428110	ENSG00000108946	ENSP00000351410	381	92	289	0	92	138243	Ubiquitylation	24
19	EF428110	ENSG00000108946	ENSP00000376475	381	92	289	0	92	138243	Ubiquitylation	24
19	EF428110	ENSG00000108946	ENSP00000445625	381	92	289	0	92	138243	Ubiquitylation	24
19	EF428110	ENSG00000108946	ENSP00000464977	381	92	289	0	92	138243	Ubiquitylation	24
19	EF428110	ENSG00000108946	ENSP00000466459	381	92	289	0	92	138243	Ubiquitylation	24
19	EF428110	ENSG00000108946	ENSP00000351410	381	92	289	0	92	30797	Phosphorylation	83
19	EF428110	ENSG00000108946	ENSP00000376475	381	92	289	0	92	30797	Phosphorylation	83
19	EF428110	ENSG00000108946	ENSP00000445625	381	92	289	0	92	30797	Phosphorylation	83
19	EF428110	ENSG00000108946	ENSP00000464977	381	92	289	0	92	30797	Phosphorylation	83
19	EF428110	ENSG00000108946	ENSP00000466459	381	92	289	0	92	30797	Phosphorylation	83
19	EF428110	ENSG00000108946	ENSP00000351410	381	92	289	0	92	30796	Acetylation	1
19	EF428110	ENSG00000108946	ENSP00000376475	381	92	289	0	92	30796	Acetylation	1
19	EF428110	ENSG00000108946	ENSP00000445625	381	92	289	0	92	30796	Acetylation	1
19	EF428110	ENSG00000108946	ENSP00000464977	381	92	289	0	92	30796	Acetylation	1
19	EF428110	ENSG00000108946	ENSP00000466459	381	92	289	0	92	30796	Acetylation	1
21	DA092511	ENSG00000134121	ENSP00000256509	1224	91	1133	1059	1150	170713	Phosphorylation	1150
21	DA092511	ENSG00000134121	ENSP00000256509	1224	91	1133	1059	1150	170712	Phosphorylation	1147
21	DA092511	ENSG00000134121	ENSP00000256509	1224	91	1133	1059	1150	170711	Phosphorylation	1127
23	BG978110	ENSG00000084207	ENSP00000381607	210	59	151	53	112	258751	Phosphorylation	64
23	BG978110	ENSG00000084207	ENSP00000381607	210	59	151	53	112	258748	Phosphorylation	109
23	BG978110	ENSG00000084207	ENSP00000381607	210	59	151	53	112	136021	Ubiquitylation	82
24	BG978110	ENSG00000008018	ENSP00000262193	241	80	161	0	80	279589	Phosphorylation	62
24	BG978110	ENSG00000008018	ENSP00000262193	241	80	161	0	80	246857	Phosphorylation	78
24	BG978110	ENSG00000008018	ENSP00000262193	241	80	161	0	80	143532	Ubiquitylation	77
25	AK000234	ENSG00000170325	ENSP00000351686	1160	876	284	267	1143	314958	Phosphorylation	417
25	AK000234	ENSG00000170325	ENSP00000351686	1160	876	284	267	1143	304923	Phosphorylation	1101
25	AK000234	ENSG00000170325	ENSP00000351686	1160	876	284	267	1143	208468	Phosphorylation	418
25	AK000234	ENSG00000170325	ENSP00000351686	1160	876	284	267	1143	48272	Phosphorylation	1088
25	AK000234	ENSG00000170325	ENSP00000351686	1160	876	284	267	1143	48271	Phosphorylation	428
25	AK000234	ENSG00000170325	ENSP00000351686	1160	876	284	267	1143	48270	Phosphorylation	424
26	AK000234	ENSG00000163586	ENSP00000295834	127	76	51	51	127	238922	Phosphorylation	53
27	BC001684	ENSG00000108344	ENSP00000264639	534	400	134	0	400	263459	Phosphorylation	302
27	BC001684	ENSG00000108344	ENSP00000264639	534	400	134	0	400	263458	Phosphorylation	290
27	BC001684	ENSG00000108344	ENSP00000264639	534	400	134	0	400	209070	Phosphorylation	6
27	BC001684	ENSG00000108344	ENSP00000264639	534	400	134	0	400	156640	Acetylation	14
27	BC001684	ENSG00000108344	ENSP00000264639	534	400	134	0	400	143684	Ubiquitylation	76
27	BC001684	ENSG00000108344	ENSP00000264639	534	400	134	0	400	143683	Ubiquitylation	54
27	BC001684	ENSG00000108344	ENSP00000264639	534	400	134	0	400	143677	Ubiquitylation	38
27	BC001684	ENSG00000108344	ENSP00000264639	534	400	134	0	400	143676	Ubiquitylation	374
27	BC001684	ENSG00000108344	ENSP00000264639	534	400	134	0	400	143675	Ubiquitylation	296
27	BC001684	ENSG00000108344	ENSP00000264639	534	400	134	0	400	143674	Ubiquitylation	273
27	BC001684	ENSG00000108344	ENSP00000264639	534	400	134	0	400	143673	Ubiquitylation	269
27	BC001684	ENSG00000108344	ENSP00000264639	534	400	134	0	400	143672	Ubiquitylation	223
27	BC001684	ENSG00000108344	ENSP00000264639	534	400	134	0	400	143671	Ubiquitylation	194
27	BC001684	ENSG00000108344	ENSP00000264639	534	400	134	0	400	143670	Ubiquitylation	16
28	BC001684	ENSG00000169230	ENSP00000302114	219	219	0	0	219	143256	Ubiquitylation	49
28	BC001684	ENSG00000169230	ENSP00000302114	219	219	0	0	219	143255	Ubiquitylation	176
28	BC001684	ENSG00000169230	ENSP00000302114	219	219	0	0	219	143254	Ubiquitylation	168
30	DB278470	ENSG00000160075	ENSP00000291386	194	17	177	27	44	250090	Phosphorylation	40
30	DB278470	ENSG00000160075	ENSP00000291386	194	17	177	27	44	147491	Ubiquitylation	43
30	DB278470	ENSG00000160075	ENSP00000291386	194	17	177	27	44	147490	Ubiquitylation	28
36	DA516298	ENSG00000197157	ENSP00000346762	910	56	854	593	649	147021	Ubiquitylation	641
36	DA516298	ENSG00000197157	ENSP00000346762	910	56	854	593	649	58837	Acetylation	641
41	BQ649564	ENSG00000164904	ENSP00000387123	539	161	378	5	166	271996	Acetylation	30
41	BQ649564	ENSG00000164904	ENSP00000387123	539	161	378	5	166	253870	Phosphorylation	69
41	BQ649564	ENSG00000164904	ENSP00000387123	539	161	378	5	166	161785	Phosphorylation	84
41	BQ649564	ENSG00000164904	ENSP00000387123	539	161	378	5	166	161782	Phosphorylation	133
41	BQ649564	ENSG00000164904	ENSP00000387123	539	161	378	5	166	161781	Phosphorylation	130
41	BQ649564	ENSG00000164904	ENSP00000387123	539	161	378	5	166	129372	Ubiquitylation	109
44	DA529554	ENSG00000159140	ENSP00000348984	2426	33	2393	2107	2140	59233	Phosphorylation	2129
52	BI195738	ENSG00000166710	ENSP00000452780	119	119	0	0	119	90846	N-linked Glycosylation	21
52	BI195738	ENSG00000166710	ENSP00000453350	119	119	0	0	119	90846	N-linked Glycosylation	21
52	BI195738	ENSG00000166710	ENSP00000452780	119	119	0	0	119	74135	Pyrrolidone carboxylic acid	22
52	BI195738	ENSG00000166710	ENSP00000453350	119	119	0	0	119	74135	Pyrrolidone carboxylic acid	22
52	BI195738	ENSG00000166710	ENSP00000452780	119	119	0	0	119	5261	N-linked Glycosylation	114
52	BI195738	ENSG00000166710	ENSP00000453350	119	119	0	0	119	5261	N-linked Glycosylation	114
52	BI195738	ENSG00000166710	ENSP00000452780	119	119	0	0	119	5260	N-linked Glycosylation	111
52	BI195738	ENSG00000166710	ENSP00000453350	119	119	0	0	119	5260	N-linked Glycosylation	111
52	BI195738	ENSG00000166710	ENSP00000452780	119	119	0	0	119	5259	N-linked Glycosylation	78
52	BI195738	ENSG00000166710	ENSP00000453350	119	119	0	0	119	5259	N-linked Glycosylation	78
52	BI195738	ENSG00000166710	ENSP00000452780	119	119	0	0	119	5258	N-linked Glycosylation	68
52	BI195738	ENSG00000166710	ENSP00000453350	119	119	0	0	119	5258	N-linked Glycosylation	68
52	BI195738	ENSG00000166710	ENSP00000452780	119	119	0	0	119	5257	N-linked Glycosylation	61
52	BI195738	ENSG00000166710	ENSP00000453350	119	119	0	0	119	5257	N-linked Glycosylation	61
52	BI195738	ENSG00000166710	ENSP00000452780	119	119	0	0	119	5256	N-linked Glycosylation	39
52	BI195738	ENSG00000166710	ENSP00000453350	119	119	0	0	119	5256	N-linked Glycosylation	39
53	BF772219	ENSG00000126524	ENSP00000246868	250	30	220	76	106	146228	Ubiquitylation	98
53	BF772219	ENSG00000126524	ENSP00000246868	250	30	220	76	106	146227	Ubiquitylation	90
54	BF772219	ENSG00000148229	ENSP00000363284	147	26	121	121	147	16460	Phosphorylation	122
54	BF772219	ENSG00000148229	ENSP00000363286	147	26	121	121	147	16460	Phosphorylation	122
57	BP341542	ENSG00000108953	ENSP00000264335	255	122	133	0	122	331040	S-nitrosylation	98
57	BP341542	ENSG00000108953	ENSP00000264335	255	122	133	0	122	331039	S-nitrosylation	97
57	BP341542	ENSG00000108953	ENSP00000264335	255	122	133	0	122	233252	Phosphorylation	91
57	BP341542	ENSG00000108953	ENSP00000264335	255	122	133	0	122	159297	Phosphorylation	65
57	BP341542	ENSG00000108953	ENSP00000264335	255	122	133	0	122	159296	Phosphorylation	64
57	BP341542	ENSG00000108953	ENSP00000264335	255	122	133	0	122	159295	Phosphorylation	46
57	BP341542	ENSG00000108953	ENSP00000264335	255	122	133	0	122	128504	Ubiquitylation	73
57	BP341542	ENSG00000108953	ENSP00000264335	255	122	133	0	122	128503	Ubiquitylation	69
57	BP341542	ENSG00000108953	ENSP00000264335	255	122	133	0	122	128502	Ubiquitylation	50
57	BP341542	ENSG00000108953	ENSP00000264335	255	122	133	0	122	128501	Ubiquitylation	28
57	BP341542	ENSG00000108953	ENSP00000264335	255	122	133	0	122	128494	Ubiquitylation	12
57	BP341542	ENSG00000108953	ENSP00000264335	255	122	133	0	122	128493	Ubiquitylation	118
57	BP341542	ENSG00000108953	ENSP00000264335	255	122	133	0	122	128492	Ubiquitylation	106
57	BP341542	ENSG00000108953	ENSP00000264335	255	122	133	0	122	17	Acetylation	118
57	BP341542	ENSG00000108953	ENSP00000264335	255	122	133	0	122	16	Acetylation	69
57	BP341542	ENSG00000108953	ENSP00000264335	255	122	133	0	122	15	Acetylation	50
57	BP341542	ENSG00000108953	ENSP00000264335	255	122	133	0	122	14	Phosphorylation	38
57	BP341542	ENSG00000108953	ENSP00000264335	255	122	133	0	122	13	Acetylation	1
59	BF801833	ENSG00000044574	ENSP00000324173	654	43	611	520	563	135948	Ubiquitylation	547
59	BF801833	ENSG00000044574	ENSP00000324173	654	43	611	520	563	135947	Ubiquitylation	523
60	BF801833	ENSG00000115241	ENSP00000342778	546	126	420	262	388	291082	Phosphorylation	327
60	BF801833	ENSG00000115241	ENSP00000342778	546	126	420	262	388	143036	Ubiquitylation	383
60	BF801833	ENSG00000115241	ENSP00000342778	546	126	420	262	388	143035	Ubiquitylation	358
60	BF801833	ENSG00000115241	ENSP00000342778	546	126	420	262	388	143034	Ubiquitylation	339
60	BF801833	ENSG00000115241	ENSP00000342778	546	126	420	262	388	47966	Acetylation	383
65	BC063540	ENSG00000203811	ENSP00000358154	136	136	0	0	136	80412	Citrullination	18
65	BC063540	ENSG00000203811	ENSP00000358154	136	136	0	0	136	80411	Citrullination	9
65	BC063540	ENSG00000203811	ENSP00000358154	136	136	0	0	136	80410	Allysine	5
65	BC063540	ENSG00000203811	ENSP00000358154	136	136	0	0	136	25449	Methylation	123
65	BC063540	ENSG00000203811	ENSP00000358154	136	136	0	0	136	25448	Phosphorylation	81
65	BC063540	ENSG00000203811	ENSP00000358154	136	136	0	0	136	25446	Acetylation	80
65	BC063540	ENSG00000203811	ENSP00000358154	136	136	0	0	136	25445	Methylation	80
65	BC063540	ENSG00000203811	ENSP00000358154	136	136	0	0	136	25444	Methylation	65
65	BC063540	ENSG00000203811	ENSP00000358154	136	136	0	0	136	25443	Phosphorylation	58
65	BC063540	ENSG00000203811	ENSP00000358154	136	136	0	0	136	25441	Acetylation	57
65	BC063540	ENSG00000203811	ENSP00000358154	136	136	0	0	136	25440	Methylation	57
65	BC063540	ENSG00000203811	ENSP00000358154	136	136	0	0	136	25439	Phosphorylation	42
65	BC063540	ENSG00000203811	ENSP00000358154	136	136	0	0	136	25437	Acetylation	37
65	BC063540	ENSG00000203811	ENSP00000358154	136	136	0	0	136	25435	Methylation	37
65	BC063540	ENSG00000203811	ENSP00000358154	136	136	0	0	136	25434	Phosphorylation	29
65	BC063540	ENSG00000203811	ENSP00000358154	136	136	0	0	136	25432	Acetylation	28
65	BC063540	ENSG00000203811	ENSP00000358154	136	136	0	0	136	25430	Methylation	28
65	BC063540	ENSG00000203811	ENSP00000358154	136	136	0	0	136	25429	Methylation	24
65	BC063540	ENSG00000203811	ENSP00000358154	136	136	0	0	136	25428	Acetylation	24
65	BC063540	ENSG00000203811	ENSP00000358154	136	136	0	0	136	25427	Methylation	19
65	BC063540	ENSG00000203811	ENSP00000358154	136	136	0	0	136	25426	Acetylation	19
65	BC063540	ENSG00000203811	ENSP00000358154	136	136	0	0	136	25425	Methylation	18
65	BC063540	ENSG00000203811	ENSP00000358154	136	136	0	0	136	25424	Acetylation	15
65	BC063540	ENSG00000203811	ENSP00000358154	136	136	0	0	136	25423	Phosphorylation	12
65	BC063540	ENSG00000203811	ENSP00000358154	136	136	0	0	136	25422	Phosphorylation	11
65	BC063540	ENSG00000203811	ENSP00000358154	136	136	0	0	136	25420	Acetylation	10
65	BC063540	ENSG00000203811	ENSP00000358154	136	136	0	0	136	25418	Methylation	10
65	BC063540	ENSG00000203811	ENSP00000358154	136	136	0	0	136	25417	Phosphorylation	7
65	BC063540	ENSG00000203811	ENSP00000358154	136	136	0	0	136	25415	Acetylation	5
65	BC063540	ENSG00000203811	ENSP00000358154	136	136	0	0	136	25413	Methylation	5
65	BC063540	ENSG00000203811	ENSP00000358154	136	136	0	0	136	25412	Phosphorylation	4
65	BC063540	ENSG00000203811	ENSP00000358154	136	136	0	0	136	25411	Methylation	3
66	BC063540	ENSG00000165119	ENSP00000365439	464	35	429	429	464	259104	Phosphorylation	458
66	BC063540	ENSG00000165119	ENSP00000365458	464	35	429	429	464	259104	Phosphorylation	458
66	BC063540	ENSG00000165119	ENSP00000365439	464	35	429	429	464	259103	Phosphorylation	449
66	BC063540	ENSG00000165119	ENSP00000365458	464	35	429	429	464	259103	Phosphorylation	449
66	BC063540	ENSG00000165119	ENSP00000365439	464	35	429	429	464	136919	Ubiquitylation	461
66	BC063540	ENSG00000165119	ENSP00000365458	464	35	429	429	464	136919	Ubiquitylation	461
66	BC063540	ENSG00000165119	ENSP00000365439	464	35	429	429	464	136918	Ubiquitylation	456
66	BC063540	ENSG00000165119	ENSP00000365458	464	35	429	429	464	136918	Ubiquitylation	456
68	BI038427	ENSG00000121057	ENSP00000337736	903	71	832	335	406	314440	Phosphorylation	366
68	BI038427	ENSG00000121057	ENSP00000443139	903	71	832	335	406	314440	Phosphorylation	366
68	BI038427	ENSG00000121057	ENSP00000459895	903	71	832	335	406	314440	Phosphorylation	366
68	BI038427	ENSG00000121057	ENSP00000459968	903	71	832	335	406	314440	Phosphorylation	366
68	BI038427	ENSG00000121057	ENSP00000337736	903	71	832	335	406	233927	Phosphorylation	360
68	BI038427	ENSG00000121057	ENSP00000443139	903	71	832	335	406	233927	Phosphorylation	360
68	BI038427	ENSG00000121057	ENSP00000459895	903	71	832	335	406	233927	Phosphorylation	360
68	BI038427	ENSG00000121057	ENSP00000459968	903	71	832	335	406	233927	Phosphorylation	360
68	BI038427	ENSG00000121057	ENSP00000337736	903	71	832	335	406	161552	Phosphorylation	357
68	BI038427	ENSG00000121057	ENSP00000443139	903	71	832	335	406	161552	Phosphorylation	357
68	BI038427	ENSG00000121057	ENSP00000459895	903	71	832	335	406	161552	Phosphorylation	357
68	BI038427	ENSG00000121057	ENSP00000459968	903	71	832	335	406	161552	Phosphorylation	357
68	BI038427	ENSG00000121057	ENSP00000337736	903	71	832	335	406	161551	Phosphorylation	353
68	BI038427	ENSG00000121057	ENSP00000443139	903	71	832	335	406	161551	Phosphorylation	353
68	BI038427	ENSG00000121057	ENSP00000459895	903	71	832	335	406	161551	Phosphorylation	353
68	BI038427	ENSG00000121057	ENSP00000459968	903	71	832	335	406	161551	Phosphorylation	353
73	AK128617	ENSG00000205038	ENSP00000367655	4243	949	3294	0	949	262933	Phosphorylation	803
73	AK128617	ENSG00000205038	ENSP00000367655	4243	949	3294	0	949	246257	Phosphorylation	804
73	AK128617	ENSG00000205038	ENSP00000367655	4243	949	3294	0	949	246256	Phosphorylation	704
76	DA420206	ENSG00000124155	ENSP00000279036	578	110	468	293	403	142511	Ubiquitylation	365
78	CN415463	ENSG00000124299	ENSP00000244137	493	159	334	159	318	142299	Ubiquitylation	303
78	CN415463	ENSG00000124299	ENSP00000244137	493	159	334	159	318	45298	Phosphorylation	188
81	AF395885	ENSG00000108091	ENSP00000263102	474	27	447	74	101	235687	Phosphorylation	79
82	AF395885	ENSG00000165731	ENSP00000347942	1114	101	1013	693	794	317245	Phosphorylation	754
82	AF395885	ENSG00000165731	ENSP00000347942	1114	101	1013	693	794	317242	Phosphorylation	753
82	AF395885	ENSG00000165731	ENSP00000347942	1114	101	1013	693	794	264064	Phosphorylation	752
82	AF395885	ENSG00000165731	ENSP00000347942	1114	101	1013	693	794	125918	Phosphorylation	791
82	AF395885	ENSG00000165731	ENSP00000347942	1114	101	1013	693	794	51684	Phosphorylation	696
86	BU581446	ENSG00000137767	ENSP00000260324	450	39	411	411	450	321821	Phosphorylation	415
86	BU581446	ENSG00000137767	ENSP00000456019	450	39	411	411	450	321821	Phosphorylation	415
87	AU134575	ENSG00000142676	ENSP00000363676	178	159	19	0	159	333395	S-nitrosylation	150
87	AU134575	ENSG00000142676	ENSP00000363676	178	159	19	0	159	333394	S-nitrosylation	72
87	AU134575	ENSG00000142676	ENSP00000363676	178	159	19	0	159	247856	Phosphorylation	73
87	AU134575	ENSG00000142676	ENSP00000363676	178	159	19	0	159	213112	Phosphorylation	140
87	AU134575	ENSG00000142676	ENSP00000363676	178	159	19	0	159	158677	Neddylation	96
87	AU134575	ENSG00000142676	ENSP00000363676	178	159	19	0	159	158676	Neddylation	88
87	AU134575	ENSG00000142676	ENSP00000363676	178	159	19	0	159	158675	Neddylation	85
87	AU134575	ENSG00000142676	ENSP00000363676	178	159	19	0	159	158674	Neddylation	8
87	AU134575	ENSG00000142676	ENSP00000363676	178	159	19	0	159	158673	Neddylation	78
87	AU134575	ENSG00000142676	ENSP00000363676	178	159	19	0	159	158672	Neddylation	67
87	AU134575	ENSG00000142676	ENSP00000363676	178	159	19	0	159	158671	Neddylation	52
87	AU134575	ENSG00000142676	ENSP00000363676	178	159	19	0	159	158670	Neddylation	38
87	AU134575	ENSG00000142676	ENSP00000363676	178	159	19	0	159	158669	Neddylation	19
87	AU134575	ENSG00000142676	ENSP00000363676	178	159	19	0	159	158666	Neddylation	159
87	AU134575	ENSG00000142676	ENSP00000363676	178	159	19	0	159	158665	Neddylation	154
87	AU134575	ENSG00000142676	ENSP00000363676	178	159	19	0	159	158664	Neddylation	145
87	AU134575	ENSG00000142676	ENSP00000363676	178	159	19	0	159	158663	Neddylation	144
87	AU134575	ENSG00000142676	ENSP00000363676	178	159	19	0	159	158662	Neddylation	118
87	AU134575	ENSG00000142676	ENSP00000363676	178	159	19	0	159	144783	Ubiquitylation	85
87	AU134575	ENSG00000142676	ENSP00000363676	178	159	19	0	159	144782	Ubiquitylation	78
87	AU134575	ENSG00000142676	ENSP00000363676	178	159	19	0	159	144781	Ubiquitylation	52
87	AU134575	ENSG00000142676	ENSP00000363676	178	159	19	0	159	144780	Ubiquitylation	38
87	AU134575	ENSG00000142676	ENSP00000363676	178	159	19	0	159	144779	Ubiquitylation	19
87	AU134575	ENSG00000142676	ENSP00000363676	178	159	19	0	159	144777	Ubiquitylation	159
87	AU134575	ENSG00000142676	ENSP00000363676	178	159	19	0	159	144776	Ubiquitylation	154
87	AU134575	ENSG00000142676	ENSP00000363676	178	159	19	0	159	144775	Ubiquitylation	145
87	AU134575	ENSG00000142676	ENSP00000363676	178	159	19	0	159	144774	Ubiquitylation	144
87	AU134575	ENSG00000142676	ENSP00000363676	178	159	19	0	159	52747	Acetylation	159
87	AU134575	ENSG00000142676	ENSP00000363676	178	159	19	0	159	52746	Acetylation	85
87	AU134575	ENSG00000142676	ENSP00000363676	178	159	19	0	159	52745	Acetylation	52
87	AU134575	ENSG00000142676	ENSP00000363676	178	159	19	0	159	52744	Phosphorylation	47
87	AU134575	ENSG00000142676	ENSP00000363676	178	159	19	0	159	52743	Phosphorylation	44
87	AU134575	ENSG00000142676	ENSP00000363676	178	159	19	0	159	52742	Acetylation	2
99	DQ845345	ENSG00000196092	ENSP00000350844	391	303	88	0	303	262413	Phosphorylation	73
99	DQ845345	ENSG00000196092	ENSP00000350844	391	303	88	0	303	262412	Phosphorylation	7
100	DQ845345	ENSG00000198795	ENSP00000354794	1311	1237	74	74	1311	232548	Phosphorylation	273
100	DQ845345	ENSG00000198795	ENSP00000440768	1311	1237	74	74	1311	232548	Phosphorylation	273
100	DQ845345	ENSG00000198795	ENSP00000354794	1311	1237	74	74	1311	72949	Phosphorylation	608
100	DQ845345	ENSG00000198795	ENSP00000440768	1311	1237	74	74	1311	72949	Phosphorylation	608
100	DQ845345	ENSG00000198795	ENSP00000354794	1311	1237	74	74	1311	72948	Phosphorylation	605
100	DQ845345	ENSG00000198795	ENSP00000440768	1311	1237	74	74	1311	72948	Phosphorylation	605
104	BU151397	ENSG00000135316	ENSP00000358635	623	133	490	401	534	185576	Phosphorylation	531
104	BU151397	ENSG00000135316	ENSP00000358635	623	133	490	401	534	185575	Phosphorylation	524
104	BU151397	ENSG00000135316	ENSP00000358635	623	133	490	401	534	185574	Phosphorylation	509
107	BU955324	ENSG00000100442	ENSP00000216330	224	28	196	196	224	269780	Acetylation	200
107	BU955324	ENSG00000100442	ENSP00000379374	224	28	196	196	224	269780	Acetylation	200
107	BU955324	ENSG00000100442	ENSP00000216330	224	28	196	196	224	258017	Phosphorylation	198
107	BU955324	ENSG00000100442	ENSP00000379374	224	28	196	196	224	258017	Phosphorylation	198
118	DB031430	ENSG00000149547	ENSP00000278903	340	114	226	0	114	134042	Ubiquitylation	6
118	DB031430	ENSG00000149547	ENSP00000278903	340	114	226	0	114	17807	Phosphorylation	56
126	DA672235	ENSG00000147010	ENSP00000380921	665	76	589	174	250	285603	Phosphorylation	193
126	DA672235	ENSG00000147010	ENSP00000380921	665	76	589	174	250	216990	Phosphorylation	183
126	DA672235	ENSG00000147010	ENSP00000380921	665	76	589	174	250	57277	Phosphorylation	230
131	DA012276	ENSG00000089199	ENSP00000368244	677	45	632	472	517	264814	Phosphorylation	506
138	BC142730	ENSG00000101751	ENSP00000462664	740	701	39	39	740	334661	Oxidation	454
138	BC142730	ENSG00000101751	ENSP00000462664	740	701	39	39	740	315372	Phosphorylation	459
138	BC142730	ENSG00000101751	ENSP00000462664	740	701	39	39	740	142885	Ubiquitylation	678
138	BC142730	ENSG00000101751	ENSP00000462664	740	701	39	39	740	142884	Ubiquitylation	547
138	BC142730	ENSG00000101751	ENSP00000462664	740	701	39	39	740	142883	Ubiquitylation	511
138	BC142730	ENSG00000101751	ENSP00000462664	740	701	39	39	740	142882	Ubiquitylation	334
138	BC142730	ENSG00000101751	ENSP00000462664	740	701	39	39	740	142881	Ubiquitylation	308
138	BC142730	ENSG00000101751	ENSP00000462664	740	701	39	39	740	142880	Ubiquitylation	296
138	BC142730	ENSG00000101751	ENSP00000462664	740	701	39	39	740	142879	Ubiquitylation	292
138	BC142730	ENSG00000101751	ENSP00000462664	740	701	39	39	740	142878	Ubiquitylation	273
138	BC142730	ENSG00000101751	ENSP00000462664	740	701	39	39	740	142877	Ubiquitylation	163
139	AK001254	ENSG00000115355	ENSP00000410608	1871	817	1054	965	1782	345293	Phosphorylation	1700
139	AK001254	ENSG00000115355	ENSP00000410608	1871	817	1054	965	1782	323335	Phosphorylation (AKT1)	1417
139	AK001254	ENSG00000115355	ENSP00000410608	1871	817	1054	965	1782	305996	Phosphorylation	1278
139	AK001254	ENSG00000115355	ENSP00000410608	1871	817	1054	965	1782	258672	Phosphorylation	1765
139	AK001254	ENSG00000115355	ENSP00000410608	1871	817	1054	965	1782	239792	Phosphorylation	1419
139	AK001254	ENSG00000115355	ENSP00000410608	1871	817	1054	965	1782	183582	Phosphorylation	1717
139	AK001254	ENSG00000115355	ENSP00000410608	1871	817	1054	965	1782	183581	Phosphorylation	1702
139	AK001254	ENSG00000115355	ENSP00000410608	1871	817	1054	965	1782	183580	Phosphorylation	1675
139	AK001254	ENSG00000115355	ENSP00000410608	1871	817	1054	965	1782	183579	Phosphorylation	1583
139	AK001254	ENSG00000115355	ENSP00000410608	1871	817	1054	965	1782	154290	Acetylation	1225
139	AK001254	ENSG00000115355	ENSP00000410608	1871	817	1054	965	1782	154289	Acetylation	1220
139	AK001254	ENSG00000115355	ENSP00000410608	1871	817	1054	965	1782	24061	Phosphorylation	1673
139	AK001254	ENSG00000115355	ENSP00000410608	1871	817	1054	965	1782	24060	Phosphorylation	1417
139	AK001254	ENSG00000115355	ENSP00000410608	1871	817	1054	965	1782	24059	Phosphorylation	1387
140	AK001254	ENSG00000197756	ENSP00000418082	92	10	82	82	92	144967	Ubiquitylation	87
142	BC013977	ENSG00000070423	ENSP00000292363	311	311	0	0	311	290022	Phosphorylation	301
142	BC013977	ENSG00000070423	ENSP00000292363	311	311	0	0	311	53320	Phosphorylation	5
145	BQ348968	ENSG00000070756	ENSP00000313007	636	21	615	324	345	141907	Ubiquitylation	333
145	BQ348968	ENSG00000070756	ENSP00000313007	636	21	615	324	345	43968	Phosphorylation	342
146	BQ348968	ENSG00000197635	ENSP00000353731	766	91	675	675	766	16514	N-linked Glycosylation	685
147	BU590293	ENSG00000170889	ENSP00000302896	194	107	87	63	170	264557	Phosphorylation	96
147	BU590293	ENSG00000170889	ENSP00000375632	194	107	87	63	170	264557	Phosphorylation	96
147	BU590293	ENSG00000170889	ENSP00000375633	194	107	87	63	170	264557	Phosphorylation	96
147	BU590293	ENSG00000170889	ENSP00000302896	194	107	87	63	170	214396	Phosphorylation	160
147	BU590293	ENSG00000170889	ENSP00000375632	194	107	87	63	170	214396	Phosphorylation	160
147	BU590293	ENSG00000170889	ENSP00000375633	194	107	87	63	170	214396	Phosphorylation	160
147	BU590293	ENSG00000170889	ENSP00000302896	194	107	87	63	170	145749	Ubiquitylation	93
147	BU590293	ENSG00000170889	ENSP00000375632	194	107	87	63	170	145749	Ubiquitylation	93
147	BU590293	ENSG00000170889	ENSP00000375633	194	107	87	63	170	145749	Ubiquitylation	93
147	BU590293	ENSG00000170889	ENSP00000302896	194	107	87	63	170	145748	Ubiquitylation	91
147	BU590293	ENSG00000170889	ENSP00000375632	194	107	87	63	170	145748	Ubiquitylation	91
147	BU590293	ENSG00000170889	ENSP00000375633	194	107	87	63	170	145748	Ubiquitylation	91
147	BU590293	ENSG00000170889	ENSP00000302896	194	107	87	63	170	145747	Ubiquitylation	66
147	BU590293	ENSG00000170889	ENSP00000375632	194	107	87	63	170	145747	Ubiquitylation	66
147	BU590293	ENSG00000170889	ENSP00000375633	194	107	87	63	170	145747	Ubiquitylation	66
147	BU590293	ENSG00000170889	ENSP00000302896	194	107	87	63	170	145743	Ubiquitylation	155
147	BU590293	ENSG00000170889	ENSP00000375632	194	107	87	63	170	145743	Ubiquitylation	155
147	BU590293	ENSG00000170889	ENSP00000375633	194	107	87	63	170	145743	Ubiquitylation	155
147	BU590293	ENSG00000170889	ENSP00000302896	194	107	87	63	170	145742	Ubiquitylation	139
147	BU590293	ENSG00000170889	ENSP00000375632	194	107	87	63	170	145742	Ubiquitylation	139
147	BU590293	ENSG00000170889	ENSP00000375633	194	107	87	63	170	145742	Ubiquitylation	139
147	BU590293	ENSG00000170889	ENSP00000302896	194	107	87	63	170	145741	Ubiquitylation	121
147	BU590293	ENSG00000170889	ENSP00000375632	194	107	87	63	170	145741	Ubiquitylation	121
147	BU590293	ENSG00000170889	ENSP00000375633	194	107	87	63	170	145741	Ubiquitylation	121
147	BU590293	ENSG00000170889	ENSP00000302896	194	107	87	63	170	145740	Ubiquitylation	116
147	BU590293	ENSG00000170889	ENSP00000375632	194	107	87	63	170	145740	Ubiquitylation	116
147	BU590293	ENSG00000170889	ENSP00000375633	194	107	87	63	170	145740	Ubiquitylation	116
147	BU590293	ENSG00000170889	ENSP00000302896	194	107	87	63	170	145739	Ubiquitylation	101
147	BU590293	ENSG00000170889	ENSP00000375632	194	107	87	63	170	145739	Ubiquitylation	101
147	BU590293	ENSG00000170889	ENSP00000375633	194	107	87	63	170	145739	Ubiquitylation	101
147	BU590293	ENSG00000170889	ENSP00000302896	194	107	87	63	170	54642	Phosphorylation	163
147	BU590293	ENSG00000170889	ENSP00000375632	194	107	87	63	170	54642	Phosphorylation	163
147	BU590293	ENSG00000170889	ENSP00000375633	194	107	87	63	170	54642	Phosphorylation	163
147	BU590293	ENSG00000170889	ENSP00000302896	194	107	87	63	170	54641	Acetylation	155
147	BU590293	ENSG00000170889	ENSP00000375632	194	107	87	63	170	54641	Acetylation	155
147	BU590293	ENSG00000170889	ENSP00000375633	194	107	87	63	170	54641	Acetylation	155
147	BU590293	ENSG00000170889	ENSP00000302896	194	107	87	63	170	54640	Phosphorylation	153
147	BU590293	ENSG00000170889	ENSP00000375632	194	107	87	63	170	54640	Phosphorylation	153
147	BU590293	ENSG00000170889	ENSP00000375633	194	107	87	63	170	54640	Phosphorylation	153
152	BM552700	ENSG00000072042	ENSP00000370750	318	175	143	47	222	264022	Phosphorylation	196
152	BM552700	ENSG00000072042	ENSP00000370750	318	175	143	47	222	247476	Phosphorylation	88
152	BM552700	ENSG00000072042	ENSP00000370750	318	175	143	47	222	247475	Phosphorylation	87
152	BM552700	ENSG00000072042	ENSP00000370750	318	175	143	47	222	247474	Phosphorylation	51
152	BM552700	ENSG00000072042	ENSP00000370750	318	175	143	47	222	247473	Phosphorylation	47
152	BM552700	ENSG00000072042	ENSP00000370750	318	175	143	47	222	211473	Phosphorylation	205
152	BM552700	ENSG00000072042	ENSP00000370750	318	175	143	47	222	144451	Ubiquitylation	83
152	BM552700	ENSG00000072042	ENSP00000370750	318	175	143	47	222	144450	Ubiquitylation	55
152	BM552700	ENSG00000072042	ENSP00000370750	318	175	143	47	222	144449	Ubiquitylation	221
152	BM552700	ENSG00000072042	ENSP00000370750	318	175	143	47	222	144448	Ubiquitylation	112
152	BM552700	ENSG00000072042	ENSP00000370750	318	175	143	47	222	144447	Ubiquitylation	105
152	BM552700	ENSG00000072042	ENSP00000370750	318	175	143	47	222	51505	Acetylation	112
152	BM552700	ENSG00000072042	ENSP00000370750	318	175	143	47	222	51504	Phosphorylation	89
155	AK297892	ENSG00000105993	ENSP00000262177	326	127	199	0	127	256625	Phosphorylation	53
155	AK297892	ENSG00000105993	ENSP00000262177	326	127	199	0	127	133397	Ubiquitylation	67
155	AK297892	ENSG00000105993	ENSP00000262177	326	127	199	0	127	133396	Ubiquitylation	60
157	BE144273	ENSG00000172936	ENSP00000401399	317	63	254	212	275	332759	S-nitrosylation	216
157	BE144273	ENSG00000172936	ENSP00000401399	317	63	254	212	275	261454	Phosphorylation	257
161	BF817571	ENSG00000147601	ENSP00000276603	439	17	422	399	416	148642	Ubiquitylation	411
162	BF817571	ENSG00000117868	ENSP00000251527	893	91	802	802	893	257551	Phosphorylation	824
166	DB111027	ENSG00000160072	ENSP00000311766	648	32	616	116	148	4592	Acetylation	135
167	BP420837	ENSG00000110048	ENSP00000263847	807	23	784	98	121	43428	Acetylation	103
169	AK225124	ENSG00000125730	ENSP00000245907	1663	199	1464	0	199	12160	N-linked Glycosylation	85
175	AF254086	ENSG00000182944	ENSP00000400142	661	326	335	5	331	257573	Phosphorylation	278
175	AF254086	ENSG00000182944	ENSP00000400142	661	326	335	5	331	238667	Phosphorylation	79
175	AF254086	ENSG00000182944	ENSP00000400142	661	326	335	5	331	127279	Methylation	330
175	AF254086	ENSG00000182944	ENSP00000400142	661	326	335	5	331	117505	Phosphorylation	266
175	AF254086	ENSG00000182944	ENSP00000400142	661	326	335	5	331	19430	Methylation	321
175	AF254086	ENSG00000182944	ENSP00000400142	661	326	335	5	331	19429	Methylation	317
175	AF254086	ENSG00000182944	ENSP00000400142	661	326	335	5	331	19428	Methylation	314
175	AF254086	ENSG00000182944	ENSP00000400142	661	326	335	5	331	19427	Methylation	309
175	AF254086	ENSG00000182944	ENSP00000400142	661	326	335	5	331	19426	Methylation	304
175	AF254086	ENSG00000182944	ENSP00000400142	661	326	335	5	331	19425	Methylation	302
175	AF254086	ENSG00000182944	ENSP00000400142	661	326	335	5	331	19424	Methylation	300
176	AF254086	ENSG00000100105	ENSP00000266269	687	192	495	253	445	204312	Phosphorylation	378
176	AF254086	ENSG00000100105	ENSP00000266269	687	192	495	253	445	204311	Phosphorylation	282
177	CN430188	ENSG00000142507	ENSP00000270586	239	161	78	0	161	263442	Phosphorylation	59
177	CN430188	ENSG00000142507	ENSP00000270586	239	161	78	0	161	208975	Phosphorylation	158
177	CN430188	ENSG00000142507	ENSP00000270586	239	161	78	0	161	143555	Ubiquitylation	67
177	CN430188	ENSG00000142507	ENSP00000270586	239	161	78	0	161	85536	Acetylation	2
183	BG562874	ENSG00000084674	ENSP00000233242	4563	122	4441	3865	3987	3615	N-linked Glycosylation	3895
184	BG562874	ENSG00000163631	ENSP00000295897	609	101	508	294	395	327034	Proteolytic Cleavage	332
184	BG562874	ENSG00000163631	ENSP00000295897	609	101	508	294	395	273562	N-linked Glycosylation	375
184	BG562874	ENSG00000163631	ENSP00000295897	609	101	508	294	395	273561	N-linked Glycosylation	341
184	BG562874	ENSG00000163631	ENSP00000295897	609	101	508	294	395	273166	Disulfide bond	393
184	BG562874	ENSG00000163631	ENSP00000295897	609	101	508	294	395	273160	Disulfide bond	385
184	BG562874	ENSG00000163631	ENSP00000295897	609	101	508	294	395	273159	Disulfide bond	384
184	BG562874	ENSG00000163631	ENSP00000295897	609	101	508	294	395	273123	Disulfide bond	340
184	BG562874	ENSG00000163631	ENSP00000295897	609	101	508	294	395	273095	Disulfide bond	313
184	BG562874	ENSG00000163631	ENSP00000295897	609	101	508	294	395	273089	Disulfide bond	303
184	BG562874	ENSG00000163631	ENSP00000295897	609	101	508	294	395	273088	Disulfide bond	302
184	BG562874	ENSG00000163631	ENSP00000295897	609	101	508	294	395	270598	Acetylation	375
184	BG562874	ENSG00000163631	ENSP00000295897	609	101	508	294	395	270520	Acetylation	347
184	BG562874	ENSG00000163631	ENSP00000295897	609	101	508	294	395	270359	Acetylation	305
184	BG562874	ENSG00000163631	ENSP00000295897	609	101	508	294	395	253883	Phosphorylation	394
184	BG562874	ENSG00000163631	ENSP00000295897	609	101	508	294	395	253882	Phosphorylation	377
184	BG562874	ENSG00000163631	ENSP00000295897	609	101	508	294	395	253881	Phosphorylation	365
184	BG562874	ENSG00000163631	ENSP00000295897	609	101	508	294	395	253880	Phosphorylation	343
184	BG562874	ENSG00000163631	ENSP00000295897	609	101	508	294	395	73850	N-linked Glycosylation	342
184	BG562874	ENSG00000163631	ENSP00000295897	609	101	508	294	395	2497	N-linked Glycosylation	347
184	BG562874	ENSG00000163631	ENSP00000295897	609	101	508	294	395	2496	N-linked Glycosylation	337
184	BG562874	ENSG00000163631	ENSP00000295897	609	101	508	294	395	2495	N-linked Glycosylation	305
184	BG562874	ENSG00000163631	ENSP00000295897	609	101	508	294	395	2494	N-linked Glycosylation	300
184	BG562874	ENSG00000163631	ENSP00000295897	609	101	508	294	395	2493	Phosphorylation	297
184	BG562874	ENSG00000163631	ENSP00000295897	609	101	508	294	395	2492	Phosphorylation	294
186	DA827897	ENSG00000178971	ENSP00000313759	1217	75	1142	750	825	132608	Ubiquitylation	795
186	DA827897	ENSG00000178971	ENSP00000313759	1217	75	1142	750	825	132607	Ubiquitylation	776
187	DA732859	ENSG00000117335	ENSP00000313875	399	84	315	0	84	82493	N-linked Glycosylation	83
188	DA732859	ENSG00000184635	ENSP00000342002	620	104	516	176	280	253124	Phosphorylation	224
192	AK310474	ENSG00000113048	ENSP00000426941	428	201	227	108	309	264581	Phosphorylation	127
197	BU153261	ENSG00000138413	ENSP00000260985	414	128	286	174	302	259306	Phosphorylation	219
197	BU153261	ENSG00000138413	ENSP00000390265	414	128	286	174	302	259306	Phosphorylation	219
197	BU153261	ENSG00000138413	ENSP00000410513	414	128	286	174	302	259306	Phosphorylation	219
197	BU153261	ENSG00000138413	ENSP00000260985	414	128	286	174	302	240582	Phosphorylation	214
197	BU153261	ENSG00000138413	ENSP00000390265	414	128	286	174	302	240582	Phosphorylation	214
197	BU153261	ENSG00000138413	ENSP00000410513	414	128	286	174	302	240582	Phosphorylation	214
197	BU153261	ENSG00000138413	ENSP00000260985	414	128	286	174	302	137357	Ubiquitylation	233
197	BU153261	ENSG00000138413	ENSP00000390265	414	128	286	174	302	137357	Ubiquitylation	233
197	BU153261	ENSG00000138413	ENSP00000410513	414	128	286	174	302	137357	Ubiquitylation	233
197	BU153261	ENSG00000138413	ENSP00000260985	414	128	286	174	302	137356	Ubiquitylation	224
197	BU153261	ENSG00000138413	ENSP00000390265	414	128	286	174	302	137356	Ubiquitylation	224
197	BU153261	ENSG00000138413	ENSP00000410513	414	128	286	174	302	137356	Ubiquitylation	224
197	BU153261	ENSG00000138413	ENSP00000260985	414	128	286	174	302	28118	Acetylation	224
197	BU153261	ENSG00000138413	ENSP00000390265	414	128	286	174	302	28118	Acetylation	224
197	BU153261	ENSG00000138413	ENSP00000410513	414	128	286	174	302	28118	Acetylation	224
198	BU153261	ENSG00000138326	ENSP00000414321	289	63	226	66	129	269193	Acetylation	115
198	BU153261	ENSG00000138326	ENSP00000414321	289	63	226	66	129	264533	Phosphorylation	76
198	BU153261	ENSG00000138326	ENSP00000414321	289	63	226	66	129	145639	Ubiquitylation	83
198	BU153261	ENSG00000138326	ENSP00000414321	289	63	226	66	129	145638	Ubiquitylation	68
199	BG926120	ENSG00000150593	ENSP00000280154	469	110	359	3	113	278988	Phosphorylation	49
199	BG926120	ENSG00000150593	ENSP00000280154	469	110	359	3	113	204973	Phosphorylation	71
199	BG926120	ENSG00000150593	ENSP00000280154	469	110	359	3	113	204968	Phosphorylation	25
199	BG926120	ENSG00000150593	ENSP00000280154	469	110	359	3	113	204967	Phosphorylation	20
199	BG926120	ENSG00000150593	ENSP00000280154	469	110	359	3	113	44932	Phosphorylation	94
199	BG926120	ENSG00000150593	ENSP00000280154	469	110	359	3	113	44931	Phosphorylation	93
199	BG926120	ENSG00000150593	ENSP00000280154	469	110	359	3	113	44930	Phosphorylation	80
199	BG926120	ENSG00000150593	ENSP00000280154	469	110	359	3	113	44929	Phosphorylation	78
199	BG926120	ENSG00000150593	ENSP00000280154	469	110	359	3	113	44928	Phosphorylation	76
199	BG926120	ENSG00000150593	ENSP00000280154	469	110	359	3	113	44927	Phosphorylation	67
200	BG926120	ENSG00000111640	ENSP00000229239	335	84	251	152	236	328104	S-Nitrosylation	156
200	BG926120	ENSG00000111640	ENSP00000380068	335	84	251	152	236	328104	S-Nitrosylation	156
200	BG926120	ENSG00000111640	ENSP00000380070	335	84	251	152	236	328104	S-Nitrosylation	156
200	BG926120	ENSG00000111640	ENSP00000229239	335	84	251	152	236	328102	S-Nitrosylation	152
200	BG926120	ENSG00000111640	ENSP00000380068	335	84	251	152	236	328102	S-Nitrosylation	152
200	BG926120	ENSG00000111640	ENSP00000380070	335	84	251	152	236	328102	S-Nitrosylation	152
200	BG926120	ENSG00000111640	ENSP00000229239	335	84	251	152	236	312061	Phosphorylation	176
200	BG926120	ENSG00000111640	ENSP00000380068	335	84	251	152	236	312061	Phosphorylation	176
200	BG926120	ENSG00000111640	ENSP00000380070	335	84	251	152	236	312061	Phosphorylation	176
200	BG926120	ENSG00000111640	ENSP00000229239	335	84	251	152	236	272831	Disulfide bond	156
200	BG926120	ENSG00000111640	ENSP00000380068	335	84	251	152	236	272831	Disulfide bond	156
200	BG926120	ENSG00000111640	ENSP00000380070	335	84	251	152	236	272831	Disulfide bond	156
200	BG926120	ENSG00000111640	ENSP00000229239	335	84	251	152	236	272818	Disulfide bond	152
200	BG926120	ENSG00000111640	ENSP00000380068	335	84	251	152	236	272818	Disulfide bond	152
200	BG926120	ENSG00000111640	ENSP00000380070	335	84	251	152	236	272818	Disulfide bond	152
200	BG926120	ENSG00000111640	ENSP00000229239	335	84	251	152	236	239394	Phosphorylation	182
200	BG926120	ENSG00000111640	ENSP00000380068	335	84	251	152	236	239394	Phosphorylation	182
200	BG926120	ENSG00000111640	ENSP00000380070	335	84	251	152	236	239394	Phosphorylation	182
200	BG926120	ENSG00000111640	ENSP00000229239	335	84	251	152	236	239393	Phosphorylation	153
200	BG926120	ENSG00000111640	ENSP00000380068	335	84	251	152	236	239393	Phosphorylation	153
200	BG926120	ENSG00000111640	ENSP00000380070	335	84	251	152	236	239393	Phosphorylation	153
200	BG926120	ENSG00000111640	ENSP00000229239	335	84	251	152	236	135369	Ubiquitylation	227
200	BG926120	ENSG00000111640	ENSP00000380068	335	84	251	152	236	135369	Ubiquitylation	227
200	BG926120	ENSG00000111640	ENSP00000380070	335	84	251	152	236	135369	Ubiquitylation	227
200	BG926120	ENSG00000111640	ENSP00000229239	335	84	251	152	236	135368	Ubiquitylation	219
200	BG926120	ENSG00000111640	ENSP00000380068	335	84	251	152	236	135368	Ubiquitylation	219
200	BG926120	ENSG00000111640	ENSP00000380070	335	84	251	152	236	135368	Ubiquitylation	219
200	BG926120	ENSG00000111640	ENSP00000229239	335	84	251	152	236	135367	Ubiquitylation	215
200	BG926120	ENSG00000111640	ENSP00000380068	335	84	251	152	236	135367	Ubiquitylation	215
200	BG926120	ENSG00000111640	ENSP00000380070	335	84	251	152	236	135367	Ubiquitylation	215
200	BG926120	ENSG00000111640	ENSP00000229239	335	84	251	152	236	135366	Ubiquitylation	194
200	BG926120	ENSG00000111640	ENSP00000380068	335	84	251	152	236	135366	Ubiquitylation	194
200	BG926120	ENSG00000111640	ENSP00000380070	335	84	251	152	236	135366	Ubiquitylation	194
200	BG926120	ENSG00000111640	ENSP00000229239	335	84	251	152	236	135365	Ubiquitylation	186
200	BG926120	ENSG00000111640	ENSP00000380068	335	84	251	152	236	135365	Ubiquitylation	186
200	BG926120	ENSG00000111640	ENSP00000380070	335	84	251	152	236	135365	Ubiquitylation	186
200	BG926120	ENSG00000111640	ENSP00000229239	335	84	251	152	236	78329	ADP-ribosylation	152
200	BG926120	ENSG00000111640	ENSP00000380068	335	84	251	152	236	78329	ADP-ribosylation	152
200	BG926120	ENSG00000111640	ENSP00000380070	335	84	251	152	236	78329	ADP-ribosylation	152
200	BG926120	ENSG00000111640	ENSP00000229239	335	84	251	152	236	22444	Phosphorylation	229
200	BG926120	ENSG00000111640	ENSP00000380068	335	84	251	152	236	22444	Phosphorylation	229
200	BG926120	ENSG00000111640	ENSP00000380070	335	84	251	152	236	22444	Phosphorylation	229
200	BG926120	ENSG00000111640	ENSP00000229239	335	84	251	152	236	22443	Acetylation	227
200	BG926120	ENSG00000111640	ENSP00000380068	335	84	251	152	236	22443	Acetylation	227
200	BG926120	ENSG00000111640	ENSP00000380070	335	84	251	152	236	22443	Acetylation	227
200	BG926120	ENSG00000111640	ENSP00000229239	335	84	251	152	236	22442	Methylation	227
200	BG926120	ENSG00000111640	ENSP00000380068	335	84	251	152	236	22442	Methylation	227
200	BG926120	ENSG00000111640	ENSP00000380070	335	84	251	152	236	22442	Methylation	227
200	BG926120	ENSG00000111640	ENSP00000229239	335	84	251	152	236	22441	Deamidation	225
200	BG926120	ENSG00000111640	ENSP00000380068	335	84	251	152	236	22441	Deamidation	225
200	BG926120	ENSG00000111640	ENSP00000380070	335	84	251	152	236	22441	Deamidation	225
200	BG926120	ENSG00000111640	ENSP00000229239	335	84	251	152	236	22440	Acetylation	219
200	BG926120	ENSG00000111640	ENSP00000380068	335	84	251	152	236	22440	Acetylation	219
200	BG926120	ENSG00000111640	ENSP00000380070	335	84	251	152	236	22440	Acetylation	219
200	BG926120	ENSG00000111640	ENSP00000229239	335	84	251	152	236	22439	N6-malonyllysine	215
200	BG926120	ENSG00000111640	ENSP00000380068	335	84	251	152	236	22439	N6-malonyllysine	215
200	BG926120	ENSG00000111640	ENSP00000380070	335	84	251	152	236	22439	N6-malonyllysine	215
200	BG926120	ENSG00000111640	ENSP00000229239	335	84	251	152	236	22438	Methylation	215
200	BG926120	ENSG00000111640	ENSP00000380068	335	84	251	152	236	22438	Methylation	215
200	BG926120	ENSG00000111640	ENSP00000380070	335	84	251	152	236	22438	Methylation	215
200	BG926120	ENSG00000111640	ENSP00000229239	335	84	251	152	236	22437	Phosphorylation	211
200	BG926120	ENSG00000111640	ENSP00000380068	335	84	251	152	236	22437	Phosphorylation	211
200	BG926120	ENSG00000111640	ENSP00000380070	335	84	251	152	236	22437	Phosphorylation	211
200	BG926120	ENSG00000111640	ENSP00000229239	335	84	251	152	236	22436	Phosphorylation	210
200	BG926120	ENSG00000111640	ENSP00000380068	335	84	251	152	236	22436	Phosphorylation	210
200	BG926120	ENSG00000111640	ENSP00000380070	335	84	251	152	236	22436	Phosphorylation	210
200	BG926120	ENSG00000111640	ENSP00000229239	335	84	251	152	236	22435	N6-malonyllysine	194
200	BG926120	ENSG00000111640	ENSP00000380068	335	84	251	152	236	22435	N6-malonyllysine	194
200	BG926120	ENSG00000111640	ENSP00000380070	335	84	251	152	236	22435	N6-malonyllysine	194
200	BG926120	ENSG00000111640	ENSP00000229239	335	84	251	152	236	22434	Acetylation	194
200	BG926120	ENSG00000111640	ENSP00000380068	335	84	251	152	236	22434	Acetylation	194
200	BG926120	ENSG00000111640	ENSP00000380070	335	84	251	152	236	22434	Acetylation	194
200	BG926120	ENSG00000111640	ENSP00000229239	335	84	251	152	236	22433	Methylation	194
200	BG926120	ENSG00000111640	ENSP00000380068	335	84	251	152	236	22433	Methylation	194
200	BG926120	ENSG00000111640	ENSP00000380070	335	84	251	152	236	22433	Methylation	194
200	BG926120	ENSG00000111640	ENSP00000229239	335	84	251	152	236	22432	Acetylation	186
200	BG926120	ENSG00000111640	ENSP00000380068	335	84	251	152	236	22432	Acetylation	186
200	BG926120	ENSG00000111640	ENSP00000380070	335	84	251	152	236	22432	Acetylation	186
200	BG926120	ENSG00000111640	ENSP00000229239	335	84	251	152	236	22431	Phosphorylation	184
200	BG926120	ENSG00000111640	ENSP00000380068	335	84	251	152	236	22431	Phosphorylation	184
200	BG926120	ENSG00000111640	ENSP00000380070	335	84	251	152	236	22431	Phosphorylation	184
200	BG926120	ENSG00000111640	ENSP00000229239	335	84	251	152	236	22430	Deamidation	155
200	BG926120	ENSG00000111640	ENSP00000380068	335	84	251	152	236	22430	Deamidation	155
200	BG926120	ENSG00000111640	ENSP00000380070	335	84	251	152	236	22430	Deamidation	155
200	BG926120	ENSG00000111640	ENSP00000229239	335	84	251	152	236	22429	Phosphorylation	154
200	BG926120	ENSG00000111640	ENSP00000380068	335	84	251	152	236	22429	Phosphorylation	154
200	BG926120	ENSG00000111640	ENSP00000380070	335	84	251	152	236	22429	Phosphorylation	154
203	BE933378	ENSG00000104853	ENSP00000336994	669	100	569	417	517	132016	Ubiquitylation	460
203	BE933378	ENSG00000104853	ENSP00000336994	669	100	569	417	517	132015	Ubiquitylation	458
203	BE933378	ENSG00000104853	ENSP00000336994	669	100	569	417	517	132014	Ubiquitylation	436
204	BE933378	ENSG00000167526	ENSP00000307889	211	53	158	148	201	144793	Ubiquitylation	200
204	BE933378	ENSG00000167526	ENSP00000376811	211	53	158	148	201	144793	Ubiquitylation	200
204	BE933378	ENSG00000167526	ENSP00000455009	211	53	158	148	201	144793	Ubiquitylation	200
204	BE933378	ENSG00000167526	ENSP00000307889	211	53	158	148	201	144792	Ubiquitylation	177
204	BE933378	ENSG00000167526	ENSP00000376811	211	53	158	148	201	144792	Ubiquitylation	177
204	BE933378	ENSG00000167526	ENSP00000455009	211	53	158	148	201	144792	Ubiquitylation	177
204	BE933378	ENSG00000167526	ENSP00000307889	211	53	158	148	201	144791	Ubiquitylation	174
204	BE933378	ENSG00000167526	ENSP00000376811	211	53	158	148	201	144791	Ubiquitylation	174
204	BE933378	ENSG00000167526	ENSP00000455009	211	53	158	148	201	144791	Ubiquitylation	174
204	BE933378	ENSG00000167526	ENSP00000307889	211	53	158	148	201	52781	Acetylation	177
204	BE933378	ENSG00000167526	ENSP00000376811	211	53	158	148	201	52781	Acetylation	177
204	BE933378	ENSG00000167526	ENSP00000455009	211	53	158	148	201	52781	Acetylation	177
205	BF814512	ENSG00000132182	ENSP00000254508	1887	104	1783	841	945	302853	Phosphorylation	869
205	BF814512	ENSG00000132182	ENSP00000254508	1887	104	1783	841	945	302823	Phosphorylation	866
205	BF814512	ENSG00000132182	ENSP00000254508	1887	104	1783	841	945	47408	N-linked Glycosylation	926
206	BF814512	ENSG00000198034	ENSP00000362744	263	19	244	120	139	264547	Phosphorylation	121
206	BF814512	ENSG00000198034	ENSP00000362744	263	19	244	120	139	145691	Ubiquitylation	134
206	BF814512	ENSG00000198034	ENSP00000362744	263	19	244	120	139	145690	Ubiquitylation	128
206	BF814512	ENSG00000198034	ENSP00000362744	263	19	244	120	139	54555	Acetylation	134
206	BF814512	ENSG00000198034	ENSP00000362744	263	19	244	120	139	54554	Acetylation	120
217	BE719597	ENSG00000162434	ENSP00000343204	1154	133	1021	0	133	311226	Phosphorylation	119
217	BE719597	ENSG00000162434	ENSP00000343204	1154	133	1021	0	133	282475	Phosphorylation	125
217	BE719597	ENSG00000162434	ENSP00000343204	1154	133	1021	0	133	29971	Phosphorylation	3
220	DB155299	ENSG00000017260	ENSP00000421326	973	92	881	0	92	130264	Ubiquitylation	8
223	L22179	ENSG00000118058	ENSP00000436786	3972	1406	2566	0	1406	318608	Phosphorylation	1376
223	L22179	ENSG00000118058	ENSP00000436786	3972	1406	2566	0	1406	313283	Phosphorylation	268
223	L22179	ENSG00000118058	ENSP00000436786	3972	1406	2566	0	1406	303188	Phosphorylation	901
223	L22179	ENSG00000118058	ENSP00000436786	3972	1406	2566	0	1406	294189	Phosphorylation	418
223	L22179	ENSG00000118058	ENSP00000436786	3972	1406	2566	0	1406	243602	Phosphorylation	972
223	L22179	ENSG00000118058	ENSP00000436786	3972	1406	2566	0	1406	243600	Phosphorylation	424
223	L22179	ENSG00000118058	ENSP00000436786	3972	1406	2566	0	1406	196684	Phosphorylation	982
223	L22179	ENSG00000118058	ENSP00000436786	3972	1406	2566	0	1406	196682	Phosphorylation	897
223	L22179	ENSG00000118058	ENSP00000436786	3972	1406	2566	0	1406	196681	Phosphorylation	742
223	L22179	ENSG00000118058	ENSP00000436786	3972	1406	2566	0	1406	196680	Phosphorylation	684
223	L22179	ENSG00000118058	ENSP00000436786	3972	1406	2566	0	1406	196677	Phosphorylation	516
223	L22179	ENSG00000118058	ENSP00000436786	3972	1406	2566	0	1406	196665	Phosphorylation	283
223	L22179	ENSG00000118058	ENSP00000436786	3972	1406	2566	0	1406	196652	Phosphorylation	167
223	L22179	ENSG00000118058	ENSP00000436786	3972	1406	2566	0	1406	196651	Phosphorylation	165
223	L22179	ENSG00000118058	ENSP00000436786	3972	1406	2566	0	1406	196650	Phosphorylation	161
223	L22179	ENSG00000118058	ENSP00000436786	3972	1406	2566	0	1406	139904	Ubiquitylation	645
223	L22179	ENSG00000118058	ENSP00000436786	3972	1406	2566	0	1406	120621	Phosphorylation	833
223	L22179	ENSG00000118058	ENSP00000436786	3972	1406	2566	0	1406	103268	Phosphorylation	829
223	L22179	ENSG00000118058	ENSP00000436786	3972	1406	2566	0	1406	103267	Phosphorylation	828
223	L22179	ENSG00000118058	ENSP00000436786	3972	1406	2566	0	1406	103264	Phosphorylation	504
223	L22179	ENSG00000118058	ENSP00000436786	3972	1406	2566	0	1406	37765	Phosphorylation	1241
223	L22179	ENSG00000118058	ENSP00000436786	3972	1406	2566	0	1406	37764	Acetylation	1235
223	L22179	ENSG00000118058	ENSP00000436786	3972	1406	2566	0	1406	37763	Acetylation	1130
223	L22179	ENSG00000118058	ENSP00000436786	3972	1406	2566	0	1406	37762	Phosphorylation	1056
223	L22179	ENSG00000118058	ENSP00000436786	3972	1406	2566	0	1406	37761	Phosphorylation	926
223	L22179	ENSG00000118058	ENSP00000436786	3972	1406	2566	0	1406	37760	Phosphorylation	840
223	L22179	ENSG00000118058	ENSP00000436786	3972	1406	2566	0	1406	37759	Phosphorylation	831
223	L22179	ENSG00000118058	ENSP00000436786	3972	1406	2566	0	1406	37758	Phosphorylation	680
223	L22179	ENSG00000118058	ENSP00000436786	3972	1406	2566	0	1406	37757	Acetylation	636
223	L22179	ENSG00000118058	ENSP00000436786	3972	1406	2566	0	1406	37756	Phosphorylation	518
223	L22179	ENSG00000118058	ENSP00000436786	3972	1406	2566	0	1406	37755	Phosphorylation	506
223	L22179	ENSG00000118058	ENSP00000436786	3972	1406	2566	0	1406	37754	Phosphorylation	337
223	L22179	ENSG00000118058	ENSP00000436786	3972	1406	2566	0	1406	37753	Phosphorylation	279
223	L22179	ENSG00000118058	ENSP00000436786	3972	1406	2566	0	1406	37752	Ubiquitylation	221
223	L22179	ENSG00000118058	ENSP00000436786	3972	1406	2566	0	1406	37751	Ubiquitylation	220
223	L22179	ENSG00000118058	ENSP00000436786	3972	1406	2566	0	1406	37750	Ubiquitylation	216
223	L22179	ENSG00000118058	ENSP00000436786	3972	1406	2566	0	1406	37749	Phosphorylation	202
223	L22179	ENSG00000118058	ENSP00000436786	3972	1406	2566	0	1406	37748	Phosphorylation	197
223	L22179	ENSG00000118058	ENSP00000436786	3972	1406	2566	0	1406	37747	Phosphorylation	153
223	L22179	ENSG00000118058	ENSP00000436786	3972	1406	2566	0	1406	37746	Phosphorylation	136
224	L22179	ENSG00000172493	ENSP00000378578	1218	865	353	353	1218	317020	Phosphorylation	707
224	L22179	ENSG00000172493	ENSP00000378578	1218	865	353	353	1218	316576	Phosphorylation	619
224	L22179	ENSG00000172493	ENSP00000378578	1218	865	353	353	1218	300910	Phosphorylation	715
224	L22179	ENSG00000172493	ENSP00000378578	1218	865	353	353	1218	300809	Phosphorylation	709
224	L22179	ENSG00000172493	ENSP00000378578	1218	865	353	353	1218	161079	Phosphorylation	734
224	L22179	ENSG00000172493	ENSP00000378578	1218	865	353	353	1218	1814	Phosphorylation	1209
224	L22179	ENSG00000172493	ENSP00000378578	1218	865	353	353	1218	1813	Phosphorylation	766
224	L22179	ENSG00000172493	ENSP00000378578	1218	865	353	353	1218	1812	Phosphorylation	755
224	L22179	ENSG00000172493	ENSP00000378578	1218	865	353	353	1218	1811	Phosphorylation	750
224	L22179	ENSG00000172493	ENSP00000378578	1218	865	353	353	1218	1810	Phosphorylation	697
224	L22179	ENSG00000172493	ENSP00000378578	1218	865	353	353	1218	1809	Acetylation	681
224	L22179	ENSG00000172493	ENSP00000378578	1218	865	353	353	1218	1808	Phosphorylation	588
229	AF031404	ENSG00000118058	ENSP00000436786	3972	102	3870	1342	1444	318608	Phosphorylation	1376
246	AX747709	ENSG00000198945	ENSP00000354526	780	492	288	288	780	192248	Phosphorylation	625
246	AX747709	ENSG00000198945	ENSP00000357118	780	492	288	288	780	192248	Phosphorylation	625
246	AX747709	ENSG00000198945	ENSP00000431962	780	492	288	288	780	192248	Phosphorylation	625
246	AX747709	ENSG00000198945	ENSP00000354526	780	492	288	288	780	192247	Phosphorylation	624
246	AX747709	ENSG00000198945	ENSP00000357118	780	492	288	288	780	192247	Phosphorylation	624
246	AX747709	ENSG00000198945	ENSP00000431962	780	492	288	288	780	192247	Phosphorylation	624
246	AX747709	ENSG00000198945	ENSP00000354526	780	492	288	288	780	192246	Phosphorylation	610
246	AX747709	ENSG00000198945	ENSP00000357118	780	492	288	288	780	192246	Phosphorylation	610
246	AX747709	ENSG00000198945	ENSP00000431962	780	492	288	288	780	192246	Phosphorylation	610
246	AX747709	ENSG00000198945	ENSP00000354526	780	492	288	288	780	138885	Ubiquitylation	692
246	AX747709	ENSG00000198945	ENSP00000357118	780	492	288	288	780	138885	Ubiquitylation	692
246	AX747709	ENSG00000198945	ENSP00000431962	780	492	288	288	780	138885	Ubiquitylation	692
246	AX747709	ENSG00000198945	ENSP00000354526	780	492	288	288	780	138884	Ubiquitylation	637
246	AX747709	ENSG00000198945	ENSP00000357118	780	492	288	288	780	138884	Ubiquitylation	637
246	AX747709	ENSG00000198945	ENSP00000431962	780	492	288	288	780	138884	Ubiquitylation	637
246	AX747709	ENSG00000198945	ENSP00000354526	780	492	288	288	780	33950	Phosphorylation	608
246	AX747709	ENSG00000198945	ENSP00000357118	780	492	288	288	780	33950	Phosphorylation	608
246	AX747709	ENSG00000198945	ENSP00000431962	780	492	288	288	780	33950	Phosphorylation	608
250	AK054816	ENSG00000167996	ENSP00000273550	183	183	0	0	183	320616	Phosphorylation	169
250	AK054816	ENSG00000167996	ENSP00000273550	183	183	0	0	183	309316	Phosphorylation	6
250	AK054816	ENSG00000167996	ENSP00000273550	183	183	0	0	183	284303	Phosphorylation	164
250	AK054816	ENSG00000167996	ENSP00000273550	183	183	0	0	183	276332	Phosphorylation	7
250	AK054816	ENSG00000167996	ENSP00000273550	183	183	0	0	183	135266	Ubiquitylation	147
250	AK054816	ENSG00000167996	ENSP00000273550	183	183	0	0	183	21998	Phosphorylation	183
250	AK054816	ENSG00000167996	ENSP00000273550	183	183	0	0	183	21997	Phosphorylation	179
250	AK054816	ENSG00000167996	ENSP00000273550	183	183	0	0	183	21996	Phosphorylation	175
258	DA643030	ENSG00000163631	ENSP00000295897	609	60	549	13	73	273535	N-linked Glycosylation	36
258	DA643030	ENSG00000163631	ENSP00000295897	609	60	549	13	73	268482	Acetylation	36
259	BM710854	ENSG00000119927	ENSP00000265276	828	107	721	663	770	300443	Phosphorylation	685
259	BM710854	ENSG00000119927	ENSP00000265276	828	107	721	663	770	183329	Phosphorylation	688
259	BM710854	ENSG00000119927	ENSP00000265276	828	107	721	663	770	23869	Phosphorylation	695
260	BM710854	ENSG00000166501	ENSP00000318315	671	31	640	621	652	326092	Phosphorylation (PRKCB)	635
260	BM710854	ENSG00000166501	ENSP00000318315	671	31	640	621	652	82081	Phosphorylation	635
260	BM710854	ENSG00000166501	ENSP00000318315	671	31	640	621	652	32181	Phosphorylation	642
277	AK074095	ENSG00000163728	ENSP00000296015	770	591	179	0	591	321016	Phosphorylation	232
277	AK074095	ENSG00000163728	ENSP00000296015	770	591	179	0	591	298391	Phosphorylation	580
277	AK074095	ENSG00000163728	ENSP00000296015	770	591	179	0	591	287020	Phosphorylation	225
277	AK074095	ENSG00000163728	ENSP00000296015	770	591	179	0	591	228142	Phosphorylation	150
277	AK074095	ENSG00000163728	ENSP00000296015	770	591	179	0	591	66912	Phosphorylation	453
278	AK074095	ENSG00000165983	ENSP00000367239	349	116	233	233	349	143781	Ubiquitylation	343
278	AK074095	ENSG00000165983	ENSP00000439485	349	116	233	233	349	143781	Ubiquitylation	343
278	AK074095	ENSG00000165983	ENSP00000367239	349	116	233	233	349	143780	Ubiquitylation	336
278	AK074095	ENSG00000165983	ENSP00000439485	349	116	233	233	349	143780	Ubiquitylation	336
278	AK074095	ENSG00000165983	ENSP00000367239	349	116	233	233	349	143779	Ubiquitylation	302
278	AK074095	ENSG00000165983	ENSP00000439485	349	116	233	233	349	143779	Ubiquitylation	302
299	BI029234	ENSG00000167461	ENSP00000300935	207	57	150	114	171	144153	Ubiquitylation	138
299	BI029234	ENSG00000167461	ENSP00000300935	207	57	150	114	171	144152	Ubiquitylation	116
300	BI029234	ENSG00000112297	ENSP00000358062	1723	56	1667	307	363	161357	Phosphorylation	329
308	DA017543	ENSG00000141646	ENSP00000341551	552	96	456	152	248	128338	Sumoylation	159
308	DA017543	ENSG00000141646	ENSP00000381452	552	96	456	152	248	128338	Sumoylation	159
310	AK131070	ENSG00000126550	ENSP00000246896	57	57	0	0	57	26563	Sulfation	55
310	AK131070	ENSG00000126550	ENSP00000424501	57	57	0	0	57	26563	Sulfation	55
310	AK131070	ENSG00000126550	ENSP00000246896	57	57	0	0	57	26562	Sulfation	53
310	AK131070	ENSG00000126550	ENSP00000424501	57	57	0	0	57	26562	Sulfation	53
310	AK131070	ENSG00000126550	ENSP00000246896	57	57	0	0	57	26561	Sulfation	49
310	AK131070	ENSG00000126550	ENSP00000424501	57	57	0	0	57	26561	Sulfation	49
310	AK131070	ENSG00000126550	ENSP00000246896	57	57	0	0	57	26560	Sulfation	46
310	AK131070	ENSG00000126550	ENSP00000424501	57	57	0	0	57	26560	Sulfation	46
310	AK131070	ENSG00000126550	ENSP00000246896	57	57	0	0	57	26559	Phosphorylation	21
310	AK131070	ENSG00000126550	ENSP00000424501	57	57	0	0	57	26559	Phosphorylation	21
318	BF790588	ENSG00000143549	ENSP00000357516	285	148	137	41	189	269523	Acetylation	161
318	BF790588	ENSG00000143549	ENSP00000357516	285	148	137	41	189	227210	Phosphorylation	87
318	BF790588	ENSG00000143549	ENSP00000357516	285	148	137	41	189	157977	Acetylation	140
318	BF790588	ENSG00000143549	ENSP00000357516	285	148	137	41	189	157976	Acetylation	118
318	BF790588	ENSG00000143549	ENSP00000357516	285	148	137	41	189	157975	Acetylation	112
318	BF790588	ENSG00000143549	ENSP00000357516	285	148	137	41	189	149345	Ubiquitylation	118
318	BF790588	ENSG00000143549	ENSP00000357516	285	148	137	41	189	65960	Phosphorylation	162
319	CB128088	ENSG00000065000	ENSP00000347416	1215	176	1039	829	1005	92583	Phosphorylation	869
319	CB128088	ENSG00000065000	ENSP00000347416	1215	176	1039	829	1005	3445	Phosphorylation	829
320	CB128088	ENSG00000077097	ENSP00000264331	1626	42	1584	1560	1602	149235	Ubiquitylation	1574
320	CB128088	ENSG00000077097	ENSP00000264331	1626	42	1584	1560	1602	65703	Phosphorylation	1596
320	CB128088	ENSG00000077097	ENSP00000264331	1626	42	1584	1560	1602	65702	Phosphorylation	1592
320	CB128088	ENSG00000077097	ENSP00000264331	1626	42	1584	1560	1602	65701	Phosphorylation	1581
320	CB128088	ENSG00000077097	ENSP00000264331	1626	42	1584	1560	1602	65700	Phosphorylation	1576
320	CB128088	ENSG00000077097	ENSP00000264331	1626	42	1584	1560	1602	65699	Phosphorylation	1575
325	BC094690	ENSG00000086967	ENSP00000350332	1141	289	852	0	289	39539	Phosphorylation	105
334	DB086777	ENSG00000047056	ENSP00000263150	494	60	434	79	139	230500	Phosphorylation	119
334	DB086777	ENSG00000047056	ENSP00000350954	494	60	434	79	139	230500	Phosphorylation	119
348	DA224788	ENSG00000073921	ENSP00000377015	652	129	523	44	173	206443	Phosphorylation	107
349	AK026450	ENSG00000168612	ENSP00000361598	485	485	0	0	485	151504	Ubiquitylation	90
349	AK026450	ENSG00000168612	ENSP00000361601	485	485	0	0	485	151504	Ubiquitylation	90
358	BE908471	ENSG00000126067	ENSP00000362334	201	48	153	153	201	143540	Ubiquitylation	198
358	BE908471	ENSG00000126067	ENSP00000362334	201	48	153	153	201	143539	Ubiquitylation	185
358	BE908471	ENSG00000126067	ENSP00000362334	201	48	153	153	201	143538	Ubiquitylation	169
358	BE908471	ENSG00000126067	ENSP00000362334	201	48	153	153	201	143537	Ubiquitylation	162
358	BE908471	ENSG00000126067	ENSP00000362334	201	48	153	153	201	48919	Acetylation	185
372	BP276289	ENSG00000161011	ENSP00000374455	440	52	388	48	100	320130	Phosphorylation	89
378	DB486204	ENSG00000106617	ENSP00000287878	569	115	454	156	271	311967	Phosphorylation	170
378	DB486204	ENSG00000106617	ENSP00000287878	569	115	454	156	271	284208	Phosphorylation	161
378	DB486204	ENSG00000106617	ENSP00000287878	569	115	454	156	271	253286	Phosphorylation	180
378	DB486204	ENSG00000106617	ENSP00000287878	569	115	454	156	271	468	Phosphorylation	219
378	DB486204	ENSG00000106617	ENSP00000287878	569	115	454	156	271	467	Phosphorylation	196
378	DB486204	ENSG00000106617	ENSP00000287878	569	115	454	156	271	466	Phosphorylation	195
378	DB486204	ENSG00000106617	ENSP00000287878	569	115	454	156	271	465	Phosphorylation	167
378	DB486204	ENSG00000106617	ENSP00000287878	569	115	454	156	271	464	Phosphorylation	165
378	DB486204	ENSG00000106617	ENSP00000287878	569	115	454	156	271	463	Phosphorylation	164
378	DB486204	ENSG00000106617	ENSP00000287878	569	115	454	156	271	462	Phosphorylation	162
378	DB486204	ENSG00000106617	ENSP00000287878	569	115	454	156	271	461	Phosphorylation	160
378	DB486204	ENSG00000106617	ENSP00000287878	569	115	454	156	271	460	Phosphorylation	157
378	DB486204	ENSG00000106617	ENSP00000287878	569	115	454	156	271	459	Phosphorylation	156
386	DA761161	ENSG00000129083	ENSP00000249923	953	64	889	0	64	272024	Acetylation	2
386	DA761161	ENSG00000129083	ENSP00000397873	953	64	889	0	64	272024	Acetylation	2
386	DA761161	ENSG00000129083	ENSP00000249923	953	64	889	0	64	236709	Phosphorylation	61
386	DA761161	ENSG00000129083	ENSP00000397873	953	64	889	0	64	236709	Phosphorylation	61
386	DA761161	ENSG00000129083	ENSP00000249923	953	64	889	0	64	236706	Phosphorylation	2
386	DA761161	ENSG00000129083	ENSP00000397873	953	64	889	0	64	236706	Phosphorylation	2
396	BU955750	ENSG00000080824	ENSP00000335153	854	94	760	609	703	322393	Phosphorylation	667
396	BU955750	ENSG00000080824	ENSP00000335153	854	94	760	609	703	316904	Phosphorylation	683
396	BU955750	ENSG00000080824	ENSP00000335153	854	94	760	609	703	300264	Phosphorylation	677
396	BU955750	ENSG00000080824	ENSP00000335153	854	94	760	609	703	300205	Phosphorylation	674
396	BU955750	ENSG00000080824	ENSP00000335153	854	94	760	609	703	300190	Phosphorylation	673
396	BU955750	ENSG00000080824	ENSP00000335153	854	94	760	609	703	299586	Phosphorylation	641
396	BU955750	ENSG00000080824	ENSP00000335153	854	94	760	609	703	259193	Phosphorylation	689
396	BU955750	ENSG00000080824	ENSP00000335153	854	94	760	609	703	259192	Phosphorylation	627
396	BU955750	ENSG00000080824	ENSP00000335153	854	94	760	609	703	240434	Phosphorylation	624
396	BU955750	ENSG00000080824	ENSP00000335153	854	94	760	609	703	137074	Ubiquitylation	632
396	BU955750	ENSG00000080824	ENSP00000335153	854	94	760	609	703	137073	Ubiquitylation	631
396	BU955750	ENSG00000080824	ENSP00000335153	854	94	760	609	703	137072	Ubiquitylation	615
409	BP274873	ENSG00000147164	ENSP00000363392	162	78	84	0	78	271981	Acetylation	2
409	BP274873	ENSG00000147164	ENSP00000363392	162	78	84	0	78	147068	Ubiquitylation	62
409	BP274873	ENSG00000147164	ENSP00000363392	162	78	84	0	78	127752	Caspase	21
409	BP274873	ENSG00000147164	ENSP00000363392	162	78	84	0	78	59028	Phosphorylation	73
409	BP274873	ENSG00000147164	ENSP00000363392	162	78	84	0	78	59027	Phosphorylation	23
411	BQ292604	ENSG00000074800	ENSP00000234590	434	143	291	61	204	257208	Phosphorylation	189
411	BQ292604	ENSG00000074800	ENSP00000234590	434	143	291	61	204	257207	Phosphorylation	131
411	BQ292604	ENSG00000074800	ENSP00000234590	434	143	291	61	204	238390	Phosphorylation	100
411	BQ292604	ENSG00000074800	ENSP00000234590	434	143	291	61	204	178344	Phosphorylation	79
411	BQ292604	ENSG00000074800	ENSP00000234590	434	143	291	61	204	153790	Acetylation	92
411	BQ292604	ENSG00000074800	ENSP00000234590	434	143	291	61	204	153788	Acetylation	81
411	BQ292604	ENSG00000074800	ENSP00000234590	434	143	291	61	204	153787	Acetylation	80
411	BQ292604	ENSG00000074800	ENSP00000234590	434	143	291	61	204	153767	Acetylation	202
411	BQ292604	ENSG00000074800	ENSP00000234590	434	143	291	61	204	153763	Acetylation	105
411	BQ292604	ENSG00000074800	ENSP00000234590	434	143	291	61	204	153762	Acetylation	103
411	BQ292604	ENSG00000074800	ENSP00000234590	434	143	291	61	204	134345	Ubiquitylation	92
411	BQ292604	ENSG00000074800	ENSP00000234590	434	143	291	61	204	134344	Ubiquitylation	89
411	BQ292604	ENSG00000074800	ENSP00000234590	434	143	291	61	204	134343	Ubiquitylation	81
411	BQ292604	ENSG00000074800	ENSP00000234590	434	143	291	61	204	134342	Ubiquitylation	80
411	BQ292604	ENSG00000074800	ENSP00000234590	434	143	291	61	204	134341	Ubiquitylation	71
411	BQ292604	ENSG00000074800	ENSP00000234590	434	143	291	61	204	134340	Ubiquitylation	64
411	BQ292604	ENSG00000074800	ENSP00000234590	434	143	291	61	204	134323	Ubiquitylation	202
411	BQ292604	ENSG00000074800	ENSP00000234590	434	143	291	61	204	134322	Ubiquitylation	193
411	BQ292604	ENSG00000074800	ENSP00000234590	434	143	291	61	204	134321	Ubiquitylation	126
411	BQ292604	ENSG00000074800	ENSP00000234590	434	143	291	61	204	134320	Ubiquitylation	120
411	BQ292604	ENSG00000074800	ENSP00000234590	434	143	291	61	204	134319	Ubiquitylation	103
411	BQ292604	ENSG00000074800	ENSP00000234590	434	143	291	61	204	18492	Acetylation	199
411	BQ292604	ENSG00000074800	ENSP00000234590	434	143	291	61	204	18491	Acetylation	193
411	BQ292604	ENSG00000074800	ENSP00000234590	434	143	291	61	204	18490	Acetylation	126
411	BQ292604	ENSG00000074800	ENSP00000234590	434	143	291	61	204	18489	Acetylation	89
411	BQ292604	ENSG00000074800	ENSP00000234590	434	143	291	61	204	18488	Phosphorylation	72
411	BQ292604	ENSG00000074800	ENSP00000234590	434	143	291	61	204	18487	Acetylation	71
411	BQ292604	ENSG00000074800	ENSP00000234590	434	143	291	61	204	18486	Acetylation	64
411	BQ292604	ENSG00000074800	ENSP00000234590	434	143	291	61	204	18485	Phosphorylation	63
412	BQ292604	ENSG00000132383	ENSP00000254719	616	37	579	364	401	144527	Ubiquitylation	367
412	BQ292604	ENSG00000132383	ENSP00000254719	616	37	579	364	401	51728	Phosphorylation	384
416	CO245280	ENSG00000141753	ENSP00000269593	258	47	211	139	186	327627	Proteolytic Cleavage	156
416	CO245280	ENSG00000141753	ENSP00000269593	258	47	211	139	186	327543	Proteolytic Cleavage	141
418	AW389291	ENSG00000064270	ENSP00000397925	975	27	948	271	298	92998	Phosphorylation	290
419	AL832395	ENSG00000075884	ENSP00000295095	475	158	317	0	158	212365	Phosphorylation	64
419	AL832395	ENSG00000075884	ENSP00000295095	475	158	317	0	158	52215	Acetylation	118
419	AL832395	ENSG00000075884	ENSP00000295095	475	158	317	0	158	52214	Phosphorylation	103
419	AL832395	ENSG00000075884	ENSP00000295095	475	158	317	0	158	52213	Phosphorylation	43
420	AL832395	ENSG00000152601	ENSP00000282488	400	244	156	58	302	139346	Ubiquitylation	58
421	BG994562	ENSG00000143632	ENSP00000355645	377	96	281	152	248	253609	Phosphorylation	242
421	BG994562	ENSG00000143632	ENSP00000355645	377	96	281	152	248	253608	Phosphorylation	220
421	BG994562	ENSG00000143632	ENSP00000355645	377	96	281	152	248	253607	Phosphorylation	190
421	BG994562	ENSG00000143632	ENSP00000355645	377	96	281	152	248	160519	Phosphorylation	241
421	BG994562	ENSG00000143632	ENSP00000355645	377	96	281	152	248	158692	O-linked Glycosylation	201
421	BG994562	ENSG00000143632	ENSP00000355645	377	96	281	152	248	129086	Ubiquitylation	193
421	BG994562	ENSG00000143632	ENSP00000355645	377	96	281	152	248	1369	Acetylation	193
424	AM746210	ENSG00000131828	ENSP00000369134	428	220	208	208	428	352795	Phosphorylation	331
424	AM746210	ENSG00000131828	ENSP00000369134	428	220	208	208	428	324897	Phosphorylation (PDK4)	300
424	AM746210	ENSG00000131828	ENSP00000369134	428	220	208	208	428	324896	Phosphorylation (PDK4)	293
424	AM746210	ENSG00000131828	ENSP00000369134	428	220	208	208	428	324895	Phosphorylation (PDK3)	293
424	AM746210	ENSG00000131828	ENSP00000369134	428	220	208	208	428	324894	Phosphorylation (PDK3)	232
424	AM746210	ENSG00000131828	ENSP00000369134	428	220	208	208	428	324893	Phosphorylation (PDK2)	300
424	AM746210	ENSG00000131828	ENSP00000369134	428	220	208	208	428	324892	Phosphorylation (PDK2)	293
424	AM746210	ENSG00000131828	ENSP00000369134	428	220	208	208	428	324888	Phosphorylation (PDK1)	300
424	AM746210	ENSG00000131828	ENSP00000369134	428	220	208	208	428	324887	Phosphorylation (PDK1)	293
424	AM746210	ENSG00000131828	ENSP00000369134	428	220	208	208	428	324886	Phosphorylation (PDK1)	232
424	AM746210	ENSG00000131828	ENSP00000369134	428	220	208	208	428	321644	Phosphorylation	369
424	AM746210	ENSG00000131828	ENSP00000369134	428	220	208	208	428	320983	Phosphorylation	227
424	AM746210	ENSG00000131828	ENSP00000369134	428	220	208	208	428	272153	Dephosphorylation	300
424	AM746210	ENSG00000131828	ENSP00000369134	428	220	208	208	428	272152	Dephosphorylation	293
424	AM746210	ENSG00000131828	ENSP00000369134	428	220	208	208	428	272151	Dephosphorylation	232
424	AM746210	ENSG00000131828	ENSP00000369134	428	220	208	208	428	245300	Phosphorylation	303
424	AM746210	ENSG00000131828	ENSP00000369134	428	220	208	208	428	43128	Acetylation	336
424	AM746210	ENSG00000131828	ENSP00000369134	428	220	208	208	428	43127	Acetylation	321
424	AM746210	ENSG00000131828	ENSP00000369134	428	220	208	208	428	43126	Phosphorylation	301
424	AM746210	ENSG00000131828	ENSP00000369134	428	220	208	208	428	43125	Phosphorylation	300
424	AM746210	ENSG00000131828	ENSP00000369134	428	220	208	208	428	43124	Phosphorylation	295
424	AM746210	ENSG00000131828	ENSP00000369134	428	220	208	208	428	43123	Phosphorylation	293
424	AM746210	ENSG00000131828	ENSP00000369134	428	220	208	208	428	43122	Phosphorylation	289
424	AM746210	ENSG00000131828	ENSP00000369134	428	220	208	208	428	43121	Phosphorylation	232
424	AM746210	ENSG00000131828	ENSP00000369134	428	220	208	208	428	43120	Phosphorylation	231
427	BC080632	ENSG00000130522	ENSP00000252818	347	266	81	12	278	312999	Phosphorylation	245
427	BC080632	ENSG00000130522	ENSP00000252818	347	266	81	12	278	311185	Phosphorylation	117
427	BC080632	ENSG00000130522	ENSP00000252818	347	266	81	12	278	241137	Phosphorylation	38
427	BC080632	ENSG00000130522	ENSP00000252818	347	266	81	12	278	188112	Phosphorylation	90
427	BC080632	ENSG00000130522	ENSP00000252818	347	266	81	12	278	188111	Phosphorylation	43
427	BC080632	ENSG00000130522	ENSP00000252818	347	266	81	12	278	138049	Ubiquitylation	97
427	BC080632	ENSG00000130522	ENSP00000252818	347	266	81	12	278	119852	Phosphorylation	265
427	BC080632	ENSG00000130522	ENSP00000252818	347	266	81	12	278	30175	Phosphorylation	259
427	BC080632	ENSG00000130522	ENSP00000252818	347	266	81	12	278	30174	Phosphorylation	255
427	BC080632	ENSG00000130522	ENSP00000252818	347	266	81	12	278	30173	Phosphorylation	251
427	BC080632	ENSG00000130522	ENSP00000252818	347	266	81	12	278	30172	Phosphorylation	100
428	BC080632	ENSG00000132780	ENSP00000255120	788	737	51	51	788	315260	Phosphorylation	448
428	BC080632	ENSG00000132780	ENSP00000255120	788	737	51	51	788	313045	Phosphorylation	248
428	BC080632	ENSG00000132780	ENSP00000255120	788	737	51	51	788	284307	Phosphorylation	164
428	BC080632	ENSG00000132780	ENSP00000255120	788	737	51	51	788	244290	Phosphorylation	490
428	BC080632	ENSG00000132780	ENSP00000255120	788	737	51	51	788	244287	Phosphorylation	396
428	BC080632	ENSG00000132780	ENSP00000255120	788	737	51	51	788	244284	Phosphorylation	170
428	BC080632	ENSG00000132780	ENSP00000255120	788	737	51	51	788	244283	Phosphorylation	123
428	BC080632	ENSG00000132780	ENSP00000255120	788	737	51	51	788	199082	Phosphorylation	751
428	BC080632	ENSG00000132780	ENSP00000255120	788	737	51	51	788	199073	Phosphorylation	397
428	BC080632	ENSG00000132780	ENSP00000255120	788	737	51	51	788	199072	Phosphorylation	384
428	BC080632	ENSG00000132780	ENSP00000255120	788	737	51	51	788	199071	Phosphorylation	321
428	BC080632	ENSG00000132780	ENSP00000255120	788	737	51	51	788	199070	Phosphorylation	299
428	BC080632	ENSG00000132780	ENSP00000255120	788	737	51	51	788	199068	Phosphorylation	246
428	BC080632	ENSG00000132780	ENSP00000255120	788	737	51	51	788	199066	Phosphorylation	210
428	BC080632	ENSG00000132780	ENSP00000255120	788	737	51	51	788	199065	Phosphorylation	191
428	BC080632	ENSG00000132780	ENSP00000255120	788	737	51	51	788	199063	Phosphorylation	176
428	BC080632	ENSG00000132780	ENSP00000255120	788	737	51	51	788	199062	Phosphorylation	127
428	BC080632	ENSG00000132780	ENSP00000255120	788	737	51	51	788	140653	Ubiquitylation	93
428	BC080632	ENSG00000132780	ENSP00000255120	788	737	51	51	788	140652	Ubiquitylation	671
428	BC080632	ENSG00000132780	ENSP00000255120	788	737	51	51	788	140651	Ubiquitylation	657
428	BC080632	ENSG00000132780	ENSP00000255120	788	737	51	51	788	140650	Ubiquitylation	652
428	BC080632	ENSG00000132780	ENSP00000255120	788	737	51	51	788	140649	Ubiquitylation	643
428	BC080632	ENSG00000132780	ENSP00000255120	788	737	51	51	788	140648	Ubiquitylation	626
428	BC080632	ENSG00000132780	ENSP00000255120	788	737	51	51	788	140647	Ubiquitylation	535
428	BC080632	ENSG00000132780	ENSP00000255120	788	737	51	51	788	140646	Ubiquitylation	52
428	BC080632	ENSG00000132780	ENSP00000255120	788	737	51	51	788	140644	Ubiquitylation	442
428	BC080632	ENSG00000132780	ENSP00000255120	788	737	51	51	788	140642	Ubiquitylation	231
428	BC080632	ENSG00000132780	ENSP00000255120	788	737	51	51	788	120797	Phosphorylation	425
428	BC080632	ENSG00000132780	ENSP00000255120	788	737	51	51	788	103967	Phosphorylation	689
428	BC080632	ENSG00000132780	ENSP00000255120	788	737	51	51	788	103963	Phosphorylation	432
428	BC080632	ENSG00000132780	ENSP00000255120	788	737	51	51	788	103962	Phosphorylation	428
428	BC080632	ENSG00000132780	ENSP00000255120	788	737	51	51	788	39856	Phosphorylation	726
428	BC080632	ENSG00000132780	ENSP00000255120	788	737	51	51	788	39855	Phosphorylation	683
428	BC080632	ENSG00000132780	ENSP00000255120	788	737	51	51	788	39854	Phosphorylation	503
428	BC080632	ENSG00000132780	ENSP00000255120	788	737	51	51	788	39853	Phosphorylation	497
428	BC080632	ENSG00000132780	ENSP00000255120	788	737	51	51	788	39852	Phosphorylation	480
428	BC080632	ENSG00000132780	ENSP00000255120	788	737	51	51	788	39851	Phosphorylation	477
428	BC080632	ENSG00000132780	ENSP00000255120	788	737	51	51	788	39850	Phosphorylation	464
428	BC080632	ENSG00000132780	ENSP00000255120	788	737	51	51	788	39849	Phosphorylation	451
428	BC080632	ENSG00000132780	ENSP00000255120	788	737	51	51	788	39848	Phosphorylation	421
428	BC080632	ENSG00000132780	ENSP00000255120	788	737	51	51	788	39847	Phosphorylation	408
428	BC080632	ENSG00000132780	ENSP00000255120	788	737	51	51	788	39846	Phosphorylation	390
428	BC080632	ENSG00000132780	ENSP00000255120	788	737	51	51	788	39845	Phosphorylation	244
428	BC080632	ENSG00000132780	ENSP00000255120	788	737	51	51	788	39844	Phosphorylation	228
428	BC080632	ENSG00000132780	ENSP00000255120	788	737	51	51	788	39843	Phosphorylation	189
432	BX390952	ENSG00000068308	ENSP00000156084	571	231	340	111	342	141769	Ubiquitylation	253
432	BX390952	ENSG00000068308	ENSP00000156084	571	231	340	111	342	141768	Ubiquitylation	205
432	BX390952	ENSG00000068308	ENSP00000156084	571	231	340	111	342	125633	Phosphorylation	181
432	BX390952	ENSG00000068308	ENSP00000156084	571	231	340	111	342	43652	Phosphorylation	177
432	BX390952	ENSG00000068308	ENSP00000156084	571	231	340	111	342	43651	Phosphorylation	175
432	BX390952	ENSG00000068308	ENSP00000156084	571	231	340	111	342	43650	Phosphorylation	165
444	CB858076	ENSG00000077097	ENSP00000264331	1626	27	1599	1599	1626	65705	Phosphorylation	1613
444	CB858076	ENSG00000077097	ENSP00000264331	1626	27	1599	1599	1626	65704	Phosphorylation	1609
455	CN307206	ENSG00000103194	ENSP00000219473	798	7	791	0	7	228806	Phosphorylation	5
457	BQ685262	ENSG00000166716	ENSP00000299927	1267	88	1179	477	565	232613	Phosphorylation	529
457	BQ685262	ENSG00000166716	ENSP00000452877	1267	88	1179	477	565	232613	Phosphorylation	529
458	BQ685262	ENSG00000116478	ENSP00000362649	482	187	295	0	187	268958	Acetylation	89
458	BQ685262	ENSG00000116478	ENSP00000362649	482	187	295	0	187	136523	Ubiquitylation	89
458	BQ685262	ENSG00000116478	ENSP00000362649	482	187	295	0	187	136522	Ubiquitylation	74
458	BQ685262	ENSG00000116478	ENSP00000362649	482	187	295	0	187	136521	Ubiquitylation	66
458	BQ685262	ENSG00000116478	ENSP00000362649	482	187	295	0	187	136518	Ubiquitylation	126
458	BQ685262	ENSG00000116478	ENSP00000362649	482	187	295	0	187	136517	Ubiquitylation	10
458	BQ685262	ENSG00000116478	ENSP00000362649	482	187	295	0	187	26124	Acetylation	74
460	DB033525	ENSG00000131165	ENSP00000380998	196	112	84	84	196	170724	Phosphorylation	182
460	DB033525	ENSG00000131165	ENSP00000380998	196	112	84	84	196	170723	Phosphorylation	179
460	DB033525	ENSG00000131165	ENSP00000380998	196	112	84	84	196	131797	Ubiquitylation	98
462	BM016316	ENSG00000109084	ENSP00000226230	176	68	108	108	176	149082	Ubiquitylation	130
463	BQ375829	ENSG00000185825	ENSP00000392330	313	106	207	66	172	327238	Proteolytic Cleavage	164
472	DB063353	ENSG00000122042	ENSP00000370055	117	45	72	0	45	276031	Phosphorylation	3
472	DB063353	ENSG00000122042	ENSP00000370055	117	45	72	0	45	275909	Phosphorylation	2
472	DB063353	ENSG00000122042	ENSP00000370055	117	45	72	0	45	228764	Phosphorylation	18
474	AK075017	ENSG00000172809	ENSP00000309830	70	7	63	63	70	144973	Ubiquitylation	67
474	AK075017	ENSG00000172809	ENSP00000390279	70	7	63	63	70	144973	Ubiquitylation	67
474	AK075017	ENSG00000172809	ENSP00000434243	70	7	63	63	70	144973	Ubiquitylation	67
474	AK075017	ENSG00000172809	ENSP00000309830	70	7	63	63	70	53033	Acetylation	67
474	AK075017	ENSG00000172809	ENSP00000390279	70	7	63	63	70	53033	Acetylation	67
474	AK075017	ENSG00000172809	ENSP00000434243	70	7	63	63	70	53033	Acetylation	67
477	AW993767	ENSG00000034677	ENSP00000342667	838	68	770	586	654	213418	Phosphorylation	631
477	AW993767	ENSG00000034677	ENSP00000428968	838	68	770	586	654	213418	Phosphorylation	631
490	CA487373	ENSG00000172053	ENSP00000307567	775	78	697	594	672	147962	Ubiquitylation	628
490	CA487373	ENSG00000172053	ENSP00000307567	775	78	697	594	672	147961	Ubiquitylation	620
490	CA487373	ENSG00000172053	ENSP00000307567	775	78	697	594	672	62589	Acetylation	620
493	BQ186689	ENSG00000175467	ENSP00000310448	800	46	754	586	632	59005	Phosphorylation	598
493	BQ186689	ENSG00000175467	ENSP00000310448	800	46	754	586	632	59004	Phosphorylation	596
493	BQ186689	ENSG00000175467	ENSP00000310448	800	46	754	586	632	59003	Phosphorylation	591
511	AB300354	ENSG00000141380	ENSP00000414516	418	410	8	0	410	271913	Acetylation	2
512	AB300354	ENSG00000126752	ENSP00000366118	188	78	110	110	188	61278	Phosphorylation	181
513	DB281169	ENSG00000196924	ENSP00000358866	2647	69	2578	2578	2647	258042	Phosphorylation	2642
513	DB281169	ENSG00000196924	ENSP00000358866	2647	69	2578	2578	2647	258041	Phosphorylation	2618
513	DB281169	ENSG00000196924	ENSP00000358866	2647	69	2578	2578	2647	258040	Phosphorylation	2614
513	DB281169	ENSG00000196924	ENSP00000358866	2647	69	2578	2578	2647	21251	Acetylation	2621
513	DB281169	ENSG00000196924	ENSP00000358866	2647	69	2578	2578	2647	21250	Acetylation	2607
514	DB281169	ENSG00000105726	ENSP00000349877	1204	110	1094	88	198	130141	Ubiquitylation	186
514	DB281169	ENSG00000105726	ENSP00000349877	1204	110	1094	88	198	130140	Ubiquitylation	176
514	DB281169	ENSG00000105726	ENSP00000349877	1204	110	1094	88	198	130139	Ubiquitylation	143
518	DA556762	ENSG00000073921	ENSP00000377015	652	75	577	470	545	206444	Phosphorylation	474
519	DA778521	ENSG00000135930	ENSP00000258416	245	23	222	0	23	186482	Phosphorylation	13
525	BC004486	ENSG00000159873	ENSP00000249064	279	279	0	0	279	168351	Phosphorylation	53
525	BC004486	ENSG00000159873	ENSP00000249064	279	279	0	0	279	8655	Phosphorylation	52
526	BC004486	ENSG00000108578	ENSP00000261714	455	455	0	0	455	276060	Phosphorylation	3
526	BC004486	ENSG00000108578	ENSP00000261714	455	455	0	0	455	275969	Phosphorylation	2
526	BC004486	ENSG00000108578	ENSP00000261714	455	455	0	0	455	254742	Phosphorylation	420
526	BC004486	ENSG00000108578	ENSP00000261714	455	455	0	0	455	166136	Phosphorylation	4
526	BC004486	ENSG00000108578	ENSP00000261714	455	455	0	0	455	152730	Acetylation	10
526	BC004486	ENSG00000108578	ENSP00000261714	455	455	0	0	455	130712	Ubiquitylation	62
526	BC004486	ENSG00000108578	ENSP00000261714	455	455	0	0	455	130711	Ubiquitylation	391
526	BC004486	ENSG00000108578	ENSP00000261714	455	455	0	0	455	130710	Ubiquitylation	309
526	BC004486	ENSG00000108578	ENSP00000261714	455	455	0	0	455	130709	Ubiquitylation	297
526	BC004486	ENSG00000108578	ENSP00000261714	455	455	0	0	455	130708	Ubiquitylation	259
526	BC004486	ENSG00000108578	ENSP00000261714	455	455	0	0	455	130707	Ubiquitylation	244
526	BC004486	ENSG00000108578	ENSP00000261714	455	455	0	0	455	6299	Acetylation	391
527	AU143199	ENSG00000087191	ENSP00000310572	406	69	337	326	395	143451	Ubiquitylation	389
527	AU143199	ENSG00000087191	ENSP00000310572	406	69	337	326	395	143449	Ubiquitylation	330
528	AU143199	ENSG00000152234	ENSP00000282050	553	132	421	0	132	310531	Phosphorylation	71
528	AU143199	ENSG00000152234	ENSP00000381736	553	132	421	0	132	310531	Phosphorylation	71
528	AU143199	ENSG00000152234	ENSP00000282050	553	132	421	0	132	310437	Phosphorylation	64
528	AU143199	ENSG00000152234	ENSP00000381736	553	132	421	0	132	310437	Phosphorylation	64
528	AU143199	ENSG00000152234	ENSP00000282050	553	132	421	0	132	310146	Phosphorylation	46
528	AU143199	ENSG00000152234	ENSP00000381736	553	132	421	0	132	310146	Phosphorylation	46
528	AU143199	ENSG00000152234	ENSP00000282050	553	132	421	0	132	280218	Phosphorylation	76
528	AU143199	ENSG00000152234	ENSP00000381736	553	132	421	0	132	280218	Phosphorylation	76
528	AU143199	ENSG00000152234	ENSP00000282050	553	132	421	0	132	279746	Phosphorylation	65
528	AU143199	ENSG00000152234	ENSP00000381736	553	132	421	0	132	279746	Phosphorylation	65
528	AU143199	ENSG00000152234	ENSP00000282050	553	132	421	0	132	279186	Phosphorylation	53
528	AU143199	ENSG00000152234	ENSP00000381736	553	132	421	0	132	279186	Phosphorylation	53
528	AU143199	ENSG00000152234	ENSP00000282050	553	132	421	0	132	279134	Phosphorylation	52
528	AU143199	ENSG00000152234	ENSP00000381736	553	132	421	0	132	279134	Phosphorylation	52
528	AU143199	ENSG00000152234	ENSP00000282050	553	132	421	0	132	164488	Phosphorylation	99
528	AU143199	ENSG00000152234	ENSP00000381736	553	132	421	0	132	164488	Phosphorylation	99
528	AU143199	ENSG00000152234	ENSP00000282050	553	132	421	0	132	164484	Phosphorylation	100
528	AU143199	ENSG00000152234	ENSP00000381736	553	132	421	0	132	164484	Phosphorylation	100
528	AU143199	ENSG00000152234	ENSP00000282050	553	132	421	0	132	130366	Ubiquitylation	126
528	AU143199	ENSG00000152234	ENSP00000381736	553	132	421	0	132	130366	Ubiquitylation	126
530	DA177489	ENSG00000100991	ENSP00000252015	797	131	666	358	489	149290	Ubiquitylation	472
530	DA177489	ENSG00000100991	ENSP00000252015	797	131	666	358	489	149289	Ubiquitylation	415
542	BP212615	ENSG00000135643	ENSP00000258111	210	21	189	189	210	100886	Phosphorylation	210
543	DA153624	ENSG00000056097	ENSP00000265069	1074	46	1028	0	46	276510	Phosphorylation	9
544	DA153624	ENSG00000188191	ENSP00000353415	381	59	322	0	59	189146	Phosphorylation	9
544	DA153624	ENSG00000188191	ENSP00000385349	381	59	322	0	59	189146	Phosphorylation	9
544	DA153624	ENSG00000188191	ENSP00000385749	381	59	322	0	59	189146	Phosphorylation	9
544	DA153624	ENSG00000188191	ENSP00000440449	381	59	322	0	59	189146	Phosphorylation	9
544	DA153624	ENSG00000188191	ENSP00000444487	381	59	322	0	59	189146	Phosphorylation	9
544	DA153624	ENSG00000188191	ENSP00000353415	381	59	322	0	59	30802	Nitration	21
544	DA153624	ENSG00000188191	ENSP00000385349	381	59	322	0	59	30802	Nitration	21
544	DA153624	ENSG00000188191	ENSP00000385749	381	59	322	0	59	30802	Nitration	21
544	DA153624	ENSG00000188191	ENSP00000440449	381	59	322	0	59	30802	Nitration	21
544	DA153624	ENSG00000188191	ENSP00000444487	381	59	322	0	59	30802	Nitration	21
544	DA153624	ENSG00000188191	ENSP00000353415	381	59	322	0	59	30801	Phosphorylation	3
544	DA153624	ENSG00000188191	ENSP00000385349	381	59	322	0	59	30801	Phosphorylation	3
544	DA153624	ENSG00000188191	ENSP00000385749	381	59	322	0	59	30801	Phosphorylation	3
544	DA153624	ENSG00000188191	ENSP00000440449	381	59	322	0	59	30801	Phosphorylation	3
544	DA153624	ENSG00000188191	ENSP00000444487	381	59	322	0	59	30801	Phosphorylation	3
546	DA303712	ENSG00000164649	ENSP00000383986	454	171	283	8	179	235806	Phosphorylation	129
546	DA303712	ENSG00000164649	ENSP00000383986	454	171	283	8	179	169012	Phosphorylation	138
546	DA303712	ENSG00000164649	ENSP00000383986	454	171	283	8	179	169011	Phosphorylation	135
546	DA303712	ENSG00000164649	ENSP00000383986	454	171	283	8	179	118428	Phosphorylation	81
546	DA303712	ENSG00000164649	ENSP00000383986	454	171	283	8	179	9298	Phosphorylation	162
546	DA303712	ENSG00000164649	ENSP00000383986	454	171	283	8	179	9297	Phosphorylation	139
546	DA303712	ENSG00000164649	ENSP00000383986	454	171	283	8	179	9296	Phosphorylation	117
546	DA303712	ENSG00000164649	ENSP00000383986	454	171	283	8	179	9295	Phosphorylation	114
546	DA303712	ENSG00000164649	ENSP00000383986	454	171	283	8	179	9294	Phosphorylation	108
546	DA303712	ENSG00000164649	ENSP00000383986	454	171	283	8	179	9293	Phosphorylation	105
546	DA303712	ENSG00000164649	ENSP00000383986	454	171	283	8	179	9292	Phosphorylation	79
546	DA303712	ENSG00000164649	ENSP00000383986	454	171	283	8	179	9291	Phosphorylation	77
546	DA303712	ENSG00000164649	ENSP00000383986	454	171	283	8	179	9290	Phosphorylation	21
559	BE140557	ENSG00000092820	ENSP00000338934	586	54	532	285	339	134642	Ubiquitylation	337
559	BE140557	ENSG00000092820	ENSP00000356042	586	54	532	285	339	134642	Ubiquitylation	337
559	BE140557	ENSG00000092820	ENSP00000338934	586	54	532	285	339	134641	Ubiquitylation	306
559	BE140557	ENSG00000092820	ENSP00000356042	586	54	532	285	339	134641	Ubiquitylation	306
560	BE140557	ENSG00000159348	ENSP00000356218	305	41	264	187	228	244312	Phosphorylation	189
560	BE140557	ENSG00000159348	ENSP00000356218	305	41	264	187	228	140663	Ubiquitylation	218
561	AL711176	ENSG00000166471	ENSP00000433126	291	123	168	0	123	309606	Phosphorylation	17
561	AL711176	ENSG00000166471	ENSP00000433126	291	123	168	0	123	226242	Phosphorylation	10
561	AL711176	ENSG00000166471	ENSP00000433126	291	123	168	0	123	149001	Ubiquitylation	96
561	AL711176	ENSG00000166471	ENSP00000433126	291	123	168	0	123	149000	Ubiquitylation	87
561	AL711176	ENSG00000166471	ENSP00000433126	291	123	168	0	123	148998	Ubiquitylation	100
561	AL711176	ENSG00000166471	ENSP00000433126	291	123	168	0	123	65215	Phosphorylation	35
561	AL711176	ENSG00000166471	ENSP00000433126	291	123	168	0	123	65214	Phosphorylation	18
571	AK128543	ENSG00000075539	ENSP00000351113	3013	1455	1558	1130	2585	319333	Phosphorylation	2566
571	AK128543	ENSG00000075539	ENSP00000426064	3013	1455	1558	1130	2585	319333	Phosphorylation	2566
571	AK128543	ENSG00000075539	ENSP00000351113	3013	1455	1558	1130	2585	319331	Phosphorylation	2565
571	AK128543	ENSG00000075539	ENSP00000426064	3013	1455	1558	1130	2585	319331	Phosphorylation	2565
571	AK128543	ENSG00000075539	ENSP00000351113	3013	1455	1558	1130	2585	319327	Phosphorylation	2547
571	AK128543	ENSG00000075539	ENSP00000426064	3013	1455	1558	1130	2585	319327	Phosphorylation	2547
571	AK128543	ENSG00000075539	ENSP00000351113	3013	1455	1558	1130	2585	239307	Phosphorylation	1915
571	AK128543	ENSG00000075539	ENSP00000426064	3013	1455	1558	1130	2585	239307	Phosphorylation	1915
571	AK128543	ENSG00000075539	ENSP00000351113	3013	1455	1558	1130	2585	239306	Phosphorylation	1786
571	AK128543	ENSG00000075539	ENSP00000426064	3013	1455	1558	1130	2585	239306	Phosphorylation	1786
571	AK128543	ENSG00000075539	ENSP00000351113	3013	1455	1558	1130	2585	181928	Phosphorylation	2457
571	AK128543	ENSG00000075539	ENSP00000426064	3013	1455	1558	1130	2585	181928	Phosphorylation	2457
571	AK128543	ENSG00000075539	ENSP00000351113	3013	1455	1558	1130	2585	181927	Phosphorylation	2454
571	AK128543	ENSG00000075539	ENSP00000426064	3013	1455	1558	1130	2585	181927	Phosphorylation	2454
571	AK128543	ENSG00000075539	ENSP00000351113	3013	1455	1558	1130	2585	181925	Phosphorylation	1978
571	AK128543	ENSG00000075539	ENSP00000426064	3013	1455	1558	1130	2585	181925	Phosphorylation	1978
571	AK128543	ENSG00000075539	ENSP00000351113	3013	1455	1558	1130	2585	181921	Phosphorylation	1927
571	AK128543	ENSG00000075539	ENSP00000426064	3013	1455	1558	1130	2585	181921	Phosphorylation	1927
571	AK128543	ENSG00000075539	ENSP00000351113	3013	1455	1558	1130	2585	181920	Phosphorylation	1923
571	AK128543	ENSG00000075539	ENSP00000426064	3013	1455	1558	1130	2585	181920	Phosphorylation	1923
571	AK128543	ENSG00000075539	ENSP00000351113	3013	1455	1558	1130	2585	181918	Phosphorylation	1793
571	AK128543	ENSG00000075539	ENSP00000426064	3013	1455	1558	1130	2585	181918	Phosphorylation	1793
571	AK128543	ENSG00000075539	ENSP00000351113	3013	1455	1558	1130	2585	135279	Ubiquitylation	2279
571	AK128543	ENSG00000075539	ENSP00000426064	3013	1455	1558	1130	2585	135279	Ubiquitylation	2279
571	AK128543	ENSG00000075539	ENSP00000351113	3013	1455	1558	1130	2585	135278	Ubiquitylation	2240
571	AK128543	ENSG00000075539	ENSP00000426064	3013	1455	1558	1130	2585	135278	Ubiquitylation	2240
571	AK128543	ENSG00000075539	ENSP00000351113	3013	1455	1558	1130	2585	135277	Ubiquitylation	2232
571	AK128543	ENSG00000075539	ENSP00000426064	3013	1455	1558	1130	2585	135277	Ubiquitylation	2232
571	AK128543	ENSG00000075539	ENSP00000351113	3013	1455	1558	1130	2585	127536	Caspase	1512
571	AK128543	ENSG00000075539	ENSP00000426064	3013	1455	1558	1130	2585	127536	Caspase	1512
571	AK128543	ENSG00000075539	ENSP00000351113	3013	1455	1558	1130	2585	98610	Phosphorylation	2333
571	AK128543	ENSG00000075539	ENSP00000426064	3013	1455	1558	1130	2585	98610	Phosphorylation	2333
571	AK128543	ENSG00000075539	ENSP00000351113	3013	1455	1558	1130	2585	22083	Phosphorylation	2272
571	AK128543	ENSG00000075539	ENSP00000426064	3013	1455	1558	1130	2585	22083	Phosphorylation	2272
571	AK128543	ENSG00000075539	ENSP00000351113	3013	1455	1558	1130	2585	22082	Phosphorylation	1959
571	AK128543	ENSG00000075539	ENSP00000426064	3013	1455	1558	1130	2585	22082	Phosphorylation	1959
571	AK128543	ENSG00000075539	ENSP00000351113	3013	1455	1558	1130	2585	22081	Phosphorylation	1957
571	AK128543	ENSG00000075539	ENSP00000426064	3013	1455	1558	1130	2585	22081	Phosphorylation	1957
571	AK128543	ENSG00000075539	ENSP00000351113	3013	1455	1558	1130	2585	22080	Phosphorylation	1941
571	AK128543	ENSG00000075539	ENSP00000426064	3013	1455	1558	1130	2585	22080	Phosphorylation	1941
571	AK128543	ENSG00000075539	ENSP00000351113	3013	1455	1558	1130	2585	22079	Phosphorylation	1935
571	AK128543	ENSG00000075539	ENSP00000426064	3013	1455	1558	1130	2585	22079	Phosphorylation	1935
571	AK128543	ENSG00000075539	ENSP00000351113	3013	1455	1558	1130	2585	22078	Phosphorylation	1914
571	AK128543	ENSG00000075539	ENSP00000426064	3013	1455	1558	1130	2585	22078	Phosphorylation	1914
581	DW419036	ENSG00000197102	ENSP00000348965	4646	73	4573	1233	1306	153577	Acetylation	1286
582	DW419036	ENSG00000153113	ENSP00000425721	791	58	733	494	552	297486	Phosphorylation	540
582	DW419036	ENSG00000153113	ENSP00000425721	791	58	733	494	552	297155	Phosphorylation	526
582	DW419036	ENSG00000153113	ENSP00000425721	791	58	733	494	552	296987	Phosphorylation	520
582	DW419036	ENSG00000153113	ENSP00000425721	791	58	733	494	552	296650	Phosphorylation	507
582	DW419036	ENSG00000153113	ENSP00000425721	791	58	733	494	552	155096	Acetylation	529
582	DW419036	ENSG00000153113	ENSP00000425721	791	58	733	494	552	155095	Acetylation	500
582	DW419036	ENSG00000153113	ENSP00000425721	791	58	733	494	552	137325	Ubiquitylation	534
582	DW419036	ENSG00000153113	ENSP00000425721	791	58	733	494	552	99891	Phosphorylation	516
589	BG566103	ENSG00000002549	ENSP00000226299	519	154	365	11	165	319840	Phosphorylation	41
589	BG566103	ENSG00000002549	ENSP00000226299	519	154	365	11	165	309927	Phosphorylation	33
590	BG566103	ENSG00000197249	ENSP00000348068	418	78	340	340	418	327393	Proteolytic Cleavage	376
590	BG566103	ENSG00000197249	ENSP00000376802	418	78	340	340	418	327393	Proteolytic Cleavage	376
590	BG566103	ENSG00000197249	ENSP00000376803	418	78	340	340	418	327393	Proteolytic Cleavage	376
590	BG566103	ENSG00000197249	ENSP00000385960	418	78	340	340	418	327393	Proteolytic Cleavage	376
590	BG566103	ENSG00000197249	ENSP00000390299	418	78	340	340	418	327393	Proteolytic Cleavage	376
590	BG566103	ENSG00000197249	ENSP00000408474	418	78	340	340	418	327393	Proteolytic Cleavage	376
590	BG566103	ENSG00000197249	ENSP00000416066	418	78	340	340	418	327393	Proteolytic Cleavage	376
590	BG566103	ENSG00000197249	ENSP00000416354	418	78	340	340	418	327393	Proteolytic Cleavage	376
590	BG566103	ENSG00000197249	ENSP00000348068	418	78	340	340	418	326998	Proteolytic Cleavage	374
590	BG566103	ENSG00000197249	ENSP00000376802	418	78	340	340	418	326998	Proteolytic Cleavage	374
590	BG566103	ENSG00000197249	ENSP00000376803	418	78	340	340	418	326998	Proteolytic Cleavage	374
590	BG566103	ENSG00000197249	ENSP00000385960	418	78	340	340	418	326998	Proteolytic Cleavage	374
590	BG566103	ENSG00000197249	ENSP00000390299	418	78	340	340	418	326998	Proteolytic Cleavage	374
590	BG566103	ENSG00000197249	ENSP00000408474	418	78	340	340	418	326998	Proteolytic Cleavage	374
590	BG566103	ENSG00000197249	ENSP00000416066	418	78	340	340	418	326998	Proteolytic Cleavage	374
590	BG566103	ENSG00000197249	ENSP00000416354	418	78	340	340	418	326998	Proteolytic Cleavage	374
590	BG566103	ENSG00000197249	ENSP00000348068	418	78	340	340	418	293044	Phosphorylation	383
590	BG566103	ENSG00000197249	ENSP00000376802	418	78	340	340	418	293044	Phosphorylation	383
590	BG566103	ENSG00000197249	ENSP00000376803	418	78	340	340	418	293044	Phosphorylation	383
590	BG566103	ENSG00000197249	ENSP00000385960	418	78	340	340	418	293044	Phosphorylation	383
590	BG566103	ENSG00000197249	ENSP00000390299	418	78	340	340	418	293044	Phosphorylation	383
590	BG566103	ENSG00000197249	ENSP00000408474	418	78	340	340	418	293044	Phosphorylation	383
590	BG566103	ENSG00000197249	ENSP00000416066	418	78	340	340	418	293044	Phosphorylation	383
590	BG566103	ENSG00000197249	ENSP00000416354	418	78	340	340	418	293044	Phosphorylation	383
590	BG566103	ENSG00000197249	ENSP00000348068	418	78	340	340	418	233349	Phosphorylation	416
590	BG566103	ENSG00000197249	ENSP00000376802	418	78	340	340	418	233349	Phosphorylation	416
590	BG566103	ENSG00000197249	ENSP00000376803	418	78	340	340	418	233349	Phosphorylation	416
590	BG566103	ENSG00000197249	ENSP00000385960	418	78	340	340	418	233349	Phosphorylation	416
590	BG566103	ENSG00000197249	ENSP00000390299	418	78	340	340	418	233349	Phosphorylation	416
590	BG566103	ENSG00000197249	ENSP00000408474	418	78	340	340	418	233349	Phosphorylation	416
590	BG566103	ENSG00000197249	ENSP00000416066	418	78	340	340	418	233349	Phosphorylation	416
590	BG566103	ENSG00000197249	ENSP00000416354	418	78	340	340	418	233349	Phosphorylation	416
596	M94654	ENSG00000141568	ENSP00000335677	660	540	120	120	660	320951	Phosphorylation	222
596	M94654	ENSG00000141568	ENSP00000335677	660	540	120	120	660	312403	Phosphorylation	201
596	M94654	ENSG00000141568	ENSP00000335677	660	540	120	120	660	312157	Phosphorylation	183
596	M94654	ENSG00000141568	ENSP00000335677	660	540	120	120	660	286291	Phosphorylation	209
596	M94654	ENSG00000141568	ENSP00000335677	660	540	120	120	660	286127	Phosphorylation	205
596	M94654	ENSG00000141568	ENSP00000335677	660	540	120	120	660	285012	Phosphorylation	180
596	M94654	ENSG00000141568	ENSP00000335677	660	540	120	120	660	239244	Phosphorylation	634
596	M94654	ENSG00000141568	ENSP00000335677	660	540	120	120	660	181634	Phosphorylation	424
596	M94654	ENSG00000141568	ENSP00000335677	660	540	120	120	660	181631	Phosphorylation	384
596	M94654	ENSG00000141568	ENSP00000335677	660	540	120	120	660	181629	Phosphorylation	369
596	M94654	ENSG00000141568	ENSP00000335677	660	540	120	120	660	181626	Phosphorylation	170
596	M94654	ENSG00000141568	ENSP00000335677	660	540	120	120	660	119339	Phosphorylation	389
596	M94654	ENSG00000141568	ENSP00000335677	660	540	120	120	660	98547	Phosphorylation	394
596	M94654	ENSG00000141568	ENSP00000335677	660	540	120	120	660	98546	Phosphorylation	373
596	M94654	ENSG00000141568	ENSP00000335677	660	540	120	120	660	21670	Phosphorylation	428
596	M94654	ENSG00000141568	ENSP00000335677	660	540	120	120	660	21669	Phosphorylation	398
596	M94654	ENSG00000141568	ENSP00000335677	660	540	120	120	660	21668	Phosphorylation	239
597	BM750642	ENSG00000114956	ENSP00000264093	277	246	31	0	246	133168	Ubiquitylation	135
597	BM750642	ENSG00000114956	ENSP00000264093	277	246	31	0	246	133167	Ubiquitylation	129
597	BM750642	ENSG00000114956	ENSP00000264093	277	246	31	0	246	15393	Acetylation	56
599	AM491360	ENSG00000186716	ENSP00000303507	1271	99	1172	829	928	254680	Phosphorylation	910
600	AM491360	ENSG00000097007	ENSP00000361423	1149	162	987	104	266	323217	Phosphorylation (ABL1)	226
600	AM491360	ENSG00000097007	ENSP00000361423	1149	162	987	104	266	287168	Phosphorylation	229
600	AM491360	ENSG00000097007	ENSP00000361423	1149	162	987	104	266	253373	Phosphorylation	232
600	AM491360	ENSG00000097007	ENSP00000361423	1149	162	987	104	266	253371	Phosphorylation	215
600	AM491360	ENSG00000097007	ENSP00000361423	1149	162	987	104	266	253369	Phosphorylation	172
600	AM491360	ENSG00000097007	ENSP00000361423	1149	162	987	104	266	253368	Phosphorylation	139
600	AM491360	ENSG00000097007	ENSP00000361423	1149	162	987	104	266	253367	Phosphorylation	128
600	AM491360	ENSG00000097007	ENSP00000361423	1149	162	987	104	266	253366	Phosphorylation	115
600	AM491360	ENSG00000097007	ENSP00000361423	1149	162	987	104	266	730	Phosphorylation	264
600	AM491360	ENSG00000097007	ENSP00000361423	1149	162	987	104	266	729	Phosphorylation	257
600	AM491360	ENSG00000097007	ENSP00000361423	1149	162	987	104	266	728	Phosphorylation	253
600	AM491360	ENSG00000097007	ENSP00000361423	1149	162	987	104	266	727	Phosphorylation	226
600	AM491360	ENSG00000097007	ENSP00000361423	1149	162	987	104	266	726	Phosphorylation	185
601	EU216064	ENSG00000186716	ENSP00000303507	1271	501	770	0	501	326386	Phosphorylation (HCK)	177
601	EU216064	ENSG00000186716	ENSP00000303507	1271	501	770	0	501	326310	Phosphorylation (FES)	279
601	EU216064	ENSG00000186716	ENSP00000303507	1271	501	770	0	501	326309	Phosphorylation (FES)	276
601	EU216064	ENSG00000186716	ENSP00000303507	1271	501	770	0	501	326308	Phosphorylation (FES)	246
601	EU216064	ENSG00000186716	ENSP00000303507	1271	501	770	0	501	326307	Phosphorylation (FES)	177
601	EU216064	ENSG00000186716	ENSP00000303507	1271	501	770	0	501	295627	Phosphorylation	467
601	EU216064	ENSG00000186716	ENSP00000303507	1271	501	770	0	501	292148	Phosphorylation	356
601	EU216064	ENSG00000186716	ENSP00000303507	1271	501	770	0	501	290694	Phosphorylation	317
601	EU216064	ENSG00000186716	ENSP00000303507	1271	501	770	0	501	290599	Phosphorylation	315
601	EU216064	ENSG00000186716	ENSP00000303507	1271	501	770	0	501	272242	Dephosphorylation	177
601	EU216064	ENSG00000186716	ENSP00000303507	1271	501	770	0	501	254676	Phosphorylation	455
601	EU216064	ENSG00000186716	ENSP00000303507	1271	501	770	0	501	235003	Phosphorylation	302
601	EU216064	ENSG00000186716	ENSP00000303507	1271	501	770	0	501	165788	Phosphorylation	473
601	EU216064	ENSG00000186716	ENSP00000303507	1271	501	770	0	501	165786	Phosphorylation	462
601	EU216064	ENSG00000186716	ENSP00000303507	1271	501	770	0	501	165785	Phosphorylation	461
601	EU216064	ENSG00000186716	ENSP00000303507	1271	501	770	0	501	165783	Phosphorylation	354
601	EU216064	ENSG00000186716	ENSP00000303507	1271	501	770	0	501	165782	Phosphorylation	303
601	EU216064	ENSG00000186716	ENSP00000303507	1271	501	770	0	501	165781	Phosphorylation	301
601	EU216064	ENSG00000186716	ENSP00000303507	1271	501	770	0	501	165780	Phosphorylation	299
601	EU216064	ENSG00000186716	ENSP00000303507	1271	501	770	0	501	165779	Phosphorylation	215
601	EU216064	ENSG00000186716	ENSP00000303507	1271	501	770	0	501	165778	Phosphorylation	202
601	EU216064	ENSG00000186716	ENSP00000303507	1271	501	770	0	501	165777	Phosphorylation	201
601	EU216064	ENSG00000186716	ENSP00000303507	1271	501	770	0	501	165776	Phosphorylation	18
601	EU216064	ENSG00000186716	ENSP00000303507	1271	501	770	0	501	126726	Phosphorylation	283
601	EU216064	ENSG00000186716	ENSP00000303507	1271	501	770	0	501	126725	Phosphorylation	279
601	EU216064	ENSG00000186716	ENSP00000303507	1271	501	770	0	501	126724	Phosphorylation	276
601	EU216064	ENSG00000186716	ENSP00000303507	1271	501	770	0	501	126558	Phosphorylation	360
601	EU216064	ENSG00000186716	ENSP00000303507	1271	501	770	0	501	124316	Phosphorylation	436
601	EU216064	ENSG00000186716	ENSP00000303507	1271	501	770	0	501	124315	Phosphorylation	328
601	EU216064	ENSG00000186716	ENSP00000303507	1271	501	770	0	501	124314	Phosphorylation	231
601	EU216064	ENSG00000186716	ENSP00000303507	1271	501	770	0	501	5900	Phosphorylation	463
601	EU216064	ENSG00000186716	ENSP00000303507	1271	501	770	0	501	5899	Phosphorylation	459
601	EU216064	ENSG00000186716	ENSP00000303507	1271	501	770	0	501	5898	Phosphorylation	310
601	EU216064	ENSG00000186716	ENSP00000303507	1271	501	770	0	501	5897	Phosphorylation	246
601	EU216064	ENSG00000186716	ENSP00000303507	1271	501	770	0	501	5896	Phosphorylation	177
601	EU216064	ENSG00000186716	ENSP00000303507	1271	501	770	0	501	5895	Phosphorylation	122
602	EU216064	ENSG00000097007	ENSP00000361423	1149	24	1125	75	99	310631	Phosphorylation	79
602	EU216064	ENSG00000097007	ENSP00000361423	1149	24	1125	75	99	253382	Phosphorylation	93
604	DQ912589	ENSG00000097007	ENSP00000361423	1149	23	1126	293	316	253377	Phosphorylation	312
605	M19730	ENSG00000186716	ENSP00000303507	1271	138	1133	288	426	292148	Phosphorylation	356
605	M19730	ENSG00000186716	ENSP00000303507	1271	138	1133	288	426	290694	Phosphorylation	317
605	M19730	ENSG00000186716	ENSP00000303507	1271	138	1133	288	426	290599	Phosphorylation	315
605	M19730	ENSG00000186716	ENSP00000303507	1271	138	1133	288	426	235003	Phosphorylation	302
605	M19730	ENSG00000186716	ENSP00000303507	1271	138	1133	288	426	165783	Phosphorylation	354
605	M19730	ENSG00000186716	ENSP00000303507	1271	138	1133	288	426	165782	Phosphorylation	303
605	M19730	ENSG00000186716	ENSP00000303507	1271	138	1133	288	426	165781	Phosphorylation	301
605	M19730	ENSG00000186716	ENSP00000303507	1271	138	1133	288	426	165780	Phosphorylation	299
605	M19730	ENSG00000186716	ENSP00000303507	1271	138	1133	288	426	126558	Phosphorylation	360
605	M19730	ENSG00000186716	ENSP00000303507	1271	138	1133	288	426	124315	Phosphorylation	328
605	M19730	ENSG00000186716	ENSP00000303507	1271	138	1133	288	426	5898	Phosphorylation	310
606	M19730	ENSG00000097007	ENSP00000361423	1149	24	1125	46	70	725	Phosphorylation	70
606	M19730	ENSG00000097007	ENSP00000361423	1149	24	1125	46	70	724	Phosphorylation	50
608	AJ131467	ENSG00000097007	ENSP00000361423	1149	207	942	46	253	323217	Phosphorylation (ABL1)	226
608	AJ131467	ENSG00000097007	ENSP00000361423	1149	207	942	46	253	310631	Phosphorylation	79
608	AJ131467	ENSG00000097007	ENSP00000361423	1149	207	942	46	253	287168	Phosphorylation	229
608	AJ131467	ENSG00000097007	ENSP00000361423	1149	207	942	46	253	253382	Phosphorylation	93
608	AJ131467	ENSG00000097007	ENSP00000361423	1149	207	942	46	253	253373	Phosphorylation	232
608	AJ131467	ENSG00000097007	ENSP00000361423	1149	207	942	46	253	253371	Phosphorylation	215
608	AJ131467	ENSG00000097007	ENSP00000361423	1149	207	942	46	253	253369	Phosphorylation	172
608	AJ131467	ENSG00000097007	ENSP00000361423	1149	207	942	46	253	253368	Phosphorylation	139
608	AJ131467	ENSG00000097007	ENSP00000361423	1149	207	942	46	253	253367	Phosphorylation	128
608	AJ131467	ENSG00000097007	ENSP00000361423	1149	207	942	46	253	253366	Phosphorylation	115
608	AJ131467	ENSG00000097007	ENSP00000361423	1149	207	942	46	253	728	Phosphorylation	253
608	AJ131467	ENSG00000097007	ENSP00000361423	1149	207	942	46	253	727	Phosphorylation	226
608	AJ131467	ENSG00000097007	ENSP00000361423	1149	207	942	46	253	726	Phosphorylation	185
608	AJ131467	ENSG00000097007	ENSP00000361423	1149	207	942	46	253	725	Phosphorylation	70
608	AJ131467	ENSG00000097007	ENSP00000361423	1149	207	942	46	253	724	Phosphorylation	50
609	AJ131466	ENSG00000186716	ENSP00000303507	1271	124	1147	803	927	254680	Phosphorylation	910
610	AJ131466	ENSG00000097007	ENSP00000361423	1149	207	942	46	253	323217	Phosphorylation (ABL1)	226
610	AJ131466	ENSG00000097007	ENSP00000361423	1149	207	942	46	253	310631	Phosphorylation	79
610	AJ131466	ENSG00000097007	ENSP00000361423	1149	207	942	46	253	287168	Phosphorylation	229
610	AJ131466	ENSG00000097007	ENSP00000361423	1149	207	942	46	253	253382	Phosphorylation	93
610	AJ131466	ENSG00000097007	ENSP00000361423	1149	207	942	46	253	253373	Phosphorylation	232
610	AJ131466	ENSG00000097007	ENSP00000361423	1149	207	942	46	253	253371	Phosphorylation	215
610	AJ131466	ENSG00000097007	ENSP00000361423	1149	207	942	46	253	253369	Phosphorylation	172
610	AJ131466	ENSG00000097007	ENSP00000361423	1149	207	942	46	253	253368	Phosphorylation	139
610	AJ131466	ENSG00000097007	ENSP00000361423	1149	207	942	46	253	253367	Phosphorylation	128
610	AJ131466	ENSG00000097007	ENSP00000361423	1149	207	942	46	253	253366	Phosphorylation	115
610	AJ131466	ENSG00000097007	ENSP00000361423	1149	207	942	46	253	728	Phosphorylation	253
610	AJ131466	ENSG00000097007	ENSP00000361423	1149	207	942	46	253	727	Phosphorylation	226
610	AJ131466	ENSG00000097007	ENSP00000361423	1149	207	942	46	253	726	Phosphorylation	185
610	AJ131466	ENSG00000097007	ENSP00000361423	1149	207	942	46	253	725	Phosphorylation	70
610	AJ131466	ENSG00000097007	ENSP00000361423	1149	207	942	46	253	724	Phosphorylation	50
611	AM491361	ENSG00000186716	ENSP00000303507	1271	152	1119	275	427	326310	Phosphorylation (FES)	279
611	AM491361	ENSG00000186716	ENSP00000303507	1271	152	1119	275	427	326309	Phosphorylation (FES)	276
611	AM491361	ENSG00000186716	ENSP00000303507	1271	152	1119	275	427	292148	Phosphorylation	356
611	AM491361	ENSG00000186716	ENSP00000303507	1271	152	1119	275	427	290694	Phosphorylation	317
611	AM491361	ENSG00000186716	ENSP00000303507	1271	152	1119	275	427	290599	Phosphorylation	315
611	AM491361	ENSG00000186716	ENSP00000303507	1271	152	1119	275	427	235003	Phosphorylation	302
611	AM491361	ENSG00000186716	ENSP00000303507	1271	152	1119	275	427	165783	Phosphorylation	354
611	AM491361	ENSG00000186716	ENSP00000303507	1271	152	1119	275	427	165782	Phosphorylation	303
611	AM491361	ENSG00000186716	ENSP00000303507	1271	152	1119	275	427	165781	Phosphorylation	301
611	AM491361	ENSG00000186716	ENSP00000303507	1271	152	1119	275	427	165780	Phosphorylation	299
611	AM491361	ENSG00000186716	ENSP00000303507	1271	152	1119	275	427	126726	Phosphorylation	283
611	AM491361	ENSG00000186716	ENSP00000303507	1271	152	1119	275	427	126725	Phosphorylation	279
611	AM491361	ENSG00000186716	ENSP00000303507	1271	152	1119	275	427	126724	Phosphorylation	276
611	AM491361	ENSG00000186716	ENSP00000303507	1271	152	1119	275	427	126558	Phosphorylation	360
611	AM491361	ENSG00000186716	ENSP00000303507	1271	152	1119	275	427	124315	Phosphorylation	328
611	AM491361	ENSG00000186716	ENSP00000303507	1271	152	1119	275	427	5898	Phosphorylation	310
612	AM491361	ENSG00000097007	ENSP00000361423	1149	162	987	104	266	323217	Phosphorylation (ABL1)	226
612	AM491361	ENSG00000097007	ENSP00000361423	1149	162	987	104	266	287168	Phosphorylation	229
612	AM491361	ENSG00000097007	ENSP00000361423	1149	162	987	104	266	253373	Phosphorylation	232
612	AM491361	ENSG00000097007	ENSP00000361423	1149	162	987	104	266	253371	Phosphorylation	215
612	AM491361	ENSG00000097007	ENSP00000361423	1149	162	987	104	266	253369	Phosphorylation	172
612	AM491361	ENSG00000097007	ENSP00000361423	1149	162	987	104	266	253368	Phosphorylation	139
612	AM491361	ENSG00000097007	ENSP00000361423	1149	162	987	104	266	253367	Phosphorylation	128
612	AM491361	ENSG00000097007	ENSP00000361423	1149	162	987	104	266	253366	Phosphorylation	115
612	AM491361	ENSG00000097007	ENSP00000361423	1149	162	987	104	266	730	Phosphorylation	264
612	AM491361	ENSG00000097007	ENSP00000361423	1149	162	987	104	266	729	Phosphorylation	257
612	AM491361	ENSG00000097007	ENSP00000361423	1149	162	987	104	266	728	Phosphorylation	253
612	AM491361	ENSG00000097007	ENSP00000361423	1149	162	987	104	266	727	Phosphorylation	226
612	AM491361	ENSG00000097007	ENSP00000361423	1149	162	987	104	266	726	Phosphorylation	185
614	AM491359	ENSG00000097007	ENSP00000361423	1149	162	987	104	266	323217	Phosphorylation (ABL1)	226
614	AM491359	ENSG00000097007	ENSP00000361423	1149	162	987	104	266	287168	Phosphorylation	229
614	AM491359	ENSG00000097007	ENSP00000361423	1149	162	987	104	266	253373	Phosphorylation	232
614	AM491359	ENSG00000097007	ENSP00000361423	1149	162	987	104	266	253371	Phosphorylation	215
614	AM491359	ENSG00000097007	ENSP00000361423	1149	162	987	104	266	253369	Phosphorylation	172
614	AM491359	ENSG00000097007	ENSP00000361423	1149	162	987	104	266	253368	Phosphorylation	139
614	AM491359	ENSG00000097007	ENSP00000361423	1149	162	987	104	266	253367	Phosphorylation	128
614	AM491359	ENSG00000097007	ENSP00000361423	1149	162	987	104	266	253366	Phosphorylation	115
614	AM491359	ENSG00000097007	ENSP00000361423	1149	162	987	104	266	730	Phosphorylation	264
614	AM491359	ENSG00000097007	ENSP00000361423	1149	162	987	104	266	729	Phosphorylation	257
614	AM491359	ENSG00000097007	ENSP00000361423	1149	162	987	104	266	728	Phosphorylation	253
614	AM491359	ENSG00000097007	ENSP00000361423	1149	162	987	104	266	727	Phosphorylation	226
614	AM491359	ENSG00000097007	ENSP00000361423	1149	162	987	104	266	726	Phosphorylation	185
615	AM491362	ENSG00000186716	ENSP00000303507	1271	365	906	275	640	326310	Phosphorylation (FES)	279
615	AM491362	ENSG00000186716	ENSP00000303507	1271	365	906	275	640	326309	Phosphorylation (FES)	276
615	AM491362	ENSG00000186716	ENSP00000303507	1271	365	906	275	640	295627	Phosphorylation	467
615	AM491362	ENSG00000186716	ENSP00000303507	1271	365	906	275	640	292148	Phosphorylation	356
615	AM491362	ENSG00000186716	ENSP00000303507	1271	365	906	275	640	290694	Phosphorylation	317
615	AM491362	ENSG00000186716	ENSP00000303507	1271	365	906	275	640	290599	Phosphorylation	315
615	AM491362	ENSG00000186716	ENSP00000303507	1271	365	906	275	640	254676	Phosphorylation	455
615	AM491362	ENSG00000186716	ENSP00000303507	1271	365	906	275	640	235003	Phosphorylation	302
615	AM491362	ENSG00000186716	ENSP00000303507	1271	365	906	275	640	165789	Phosphorylation	638
615	AM491362	ENSG00000186716	ENSP00000303507	1271	365	906	275	640	165788	Phosphorylation	473
615	AM491362	ENSG00000186716	ENSP00000303507	1271	365	906	275	640	165786	Phosphorylation	462
615	AM491362	ENSG00000186716	ENSP00000303507	1271	365	906	275	640	165785	Phosphorylation	461
615	AM491362	ENSG00000186716	ENSP00000303507	1271	365	906	275	640	165783	Phosphorylation	354
615	AM491362	ENSG00000186716	ENSP00000303507	1271	365	906	275	640	165782	Phosphorylation	303
615	AM491362	ENSG00000186716	ENSP00000303507	1271	365	906	275	640	165781	Phosphorylation	301
615	AM491362	ENSG00000186716	ENSP00000303507	1271	365	906	275	640	165780	Phosphorylation	299
615	AM491362	ENSG00000186716	ENSP00000303507	1271	365	906	275	640	130627	Ubiquitylation	583
615	AM491362	ENSG00000186716	ENSP00000303507	1271	365	906	275	640	126726	Phosphorylation	283
615	AM491362	ENSG00000186716	ENSP00000303507	1271	365	906	275	640	126725	Phosphorylation	279
615	AM491362	ENSG00000186716	ENSP00000303507	1271	365	906	275	640	126724	Phosphorylation	276
615	AM491362	ENSG00000186716	ENSP00000303507	1271	365	906	275	640	126558	Phosphorylation	360
615	AM491362	ENSG00000186716	ENSP00000303507	1271	365	906	275	640	124318	Phosphorylation	598
615	AM491362	ENSG00000186716	ENSP00000303507	1271	365	906	275	640	124316	Phosphorylation	436
615	AM491362	ENSG00000186716	ENSP00000303507	1271	365	906	275	640	124315	Phosphorylation	328
615	AM491362	ENSG00000186716	ENSP00000303507	1271	365	906	275	640	5901	Phosphorylation	591
615	AM491362	ENSG00000186716	ENSP00000303507	1271	365	906	275	640	5900	Phosphorylation	463
615	AM491362	ENSG00000186716	ENSP00000303507	1271	365	906	275	640	5899	Phosphorylation	459
615	AM491362	ENSG00000186716	ENSP00000303507	1271	365	906	275	640	5898	Phosphorylation	310
616	AM491362	ENSG00000097007	ENSP00000361423	1149	220	929	46	266	323217	Phosphorylation (ABL1)	226
616	AM491362	ENSG00000097007	ENSP00000361423	1149	220	929	46	266	310631	Phosphorylation	79
616	AM491362	ENSG00000097007	ENSP00000361423	1149	220	929	46	266	287168	Phosphorylation	229
616	AM491362	ENSG00000097007	ENSP00000361423	1149	220	929	46	266	253382	Phosphorylation	93
616	AM491362	ENSG00000097007	ENSP00000361423	1149	220	929	46	266	253373	Phosphorylation	232
616	AM491362	ENSG00000097007	ENSP00000361423	1149	220	929	46	266	253371	Phosphorylation	215
616	AM491362	ENSG00000097007	ENSP00000361423	1149	220	929	46	266	253369	Phosphorylation	172
616	AM491362	ENSG00000097007	ENSP00000361423	1149	220	929	46	266	253368	Phosphorylation	139
616	AM491362	ENSG00000097007	ENSP00000361423	1149	220	929	46	266	253367	Phosphorylation	128
616	AM491362	ENSG00000097007	ENSP00000361423	1149	220	929	46	266	253366	Phosphorylation	115
616	AM491362	ENSG00000097007	ENSP00000361423	1149	220	929	46	266	730	Phosphorylation	264
616	AM491362	ENSG00000097007	ENSP00000361423	1149	220	929	46	266	729	Phosphorylation	257
616	AM491362	ENSG00000097007	ENSP00000361423	1149	220	929	46	266	728	Phosphorylation	253
616	AM491362	ENSG00000097007	ENSP00000361423	1149	220	929	46	266	727	Phosphorylation	226
616	AM491362	ENSG00000097007	ENSP00000361423	1149	220	929	46	266	726	Phosphorylation	185
616	AM491362	ENSG00000097007	ENSP00000361423	1149	220	929	46	266	725	Phosphorylation	70
616	AM491362	ENSG00000097007	ENSP00000361423	1149	220	929	46	266	724	Phosphorylation	50
617	AF113911	ENSG00000186716	ENSP00000303507	1271	151	1120	275	426	326310	Phosphorylation (FES)	279
617	AF113911	ENSG00000186716	ENSP00000303507	1271	151	1120	275	426	326309	Phosphorylation (FES)	276
617	AF113911	ENSG00000186716	ENSP00000303507	1271	151	1120	275	426	292148	Phosphorylation	356
617	AF113911	ENSG00000186716	ENSP00000303507	1271	151	1120	275	426	290694	Phosphorylation	317
617	AF113911	ENSG00000186716	ENSP00000303507	1271	151	1120	275	426	290599	Phosphorylation	315
617	AF113911	ENSG00000186716	ENSP00000303507	1271	151	1120	275	426	235003	Phosphorylation	302
617	AF113911	ENSG00000186716	ENSP00000303507	1271	151	1120	275	426	165783	Phosphorylation	354
617	AF113911	ENSG00000186716	ENSP00000303507	1271	151	1120	275	426	165782	Phosphorylation	303
617	AF113911	ENSG00000186716	ENSP00000303507	1271	151	1120	275	426	165781	Phosphorylation	301
617	AF113911	ENSG00000186716	ENSP00000303507	1271	151	1120	275	426	165780	Phosphorylation	299
617	AF113911	ENSG00000186716	ENSP00000303507	1271	151	1120	275	426	126726	Phosphorylation	283
617	AF113911	ENSG00000186716	ENSP00000303507	1271	151	1120	275	426	126725	Phosphorylation	279
617	AF113911	ENSG00000186716	ENSP00000303507	1271	151	1120	275	426	126724	Phosphorylation	276
617	AF113911	ENSG00000186716	ENSP00000303507	1271	151	1120	275	426	126558	Phosphorylation	360
617	AF113911	ENSG00000186716	ENSP00000303507	1271	151	1120	275	426	124315	Phosphorylation	328
617	AF113911	ENSG00000186716	ENSP00000303507	1271	151	1120	275	426	5898	Phosphorylation	310
618	AF113911	ENSG00000097007	ENSP00000361423	1149	207	942	46	253	323217	Phosphorylation (ABL1)	226
618	AF113911	ENSG00000097007	ENSP00000361423	1149	207	942	46	253	310631	Phosphorylation	79
618	AF113911	ENSG00000097007	ENSP00000361423	1149	207	942	46	253	287168	Phosphorylation	229
618	AF113911	ENSG00000097007	ENSP00000361423	1149	207	942	46	253	253382	Phosphorylation	93
618	AF113911	ENSG00000097007	ENSP00000361423	1149	207	942	46	253	253373	Phosphorylation	232
618	AF113911	ENSG00000097007	ENSP00000361423	1149	207	942	46	253	253371	Phosphorylation	215
618	AF113911	ENSG00000097007	ENSP00000361423	1149	207	942	46	253	253369	Phosphorylation	172
618	AF113911	ENSG00000097007	ENSP00000361423	1149	207	942	46	253	253368	Phosphorylation	139
618	AF113911	ENSG00000097007	ENSP00000361423	1149	207	942	46	253	253367	Phosphorylation	128
618	AF113911	ENSG00000097007	ENSP00000361423	1149	207	942	46	253	253366	Phosphorylation	115
618	AF113911	ENSG00000097007	ENSP00000361423	1149	207	942	46	253	728	Phosphorylation	253
618	AF113911	ENSG00000097007	ENSP00000361423	1149	207	942	46	253	727	Phosphorylation	226
618	AF113911	ENSG00000097007	ENSP00000361423	1149	207	942	46	253	726	Phosphorylation	185
618	AF113911	ENSG00000097007	ENSP00000361423	1149	207	942	46	253	725	Phosphorylation	70
618	AF113911	ENSG00000097007	ENSP00000361423	1149	207	942	46	253	724	Phosphorylation	50
620	DQ912588	ENSG00000097007	ENSP00000361423	1149	23	1126	293	316	253377	Phosphorylation	312
622	DQ898314	ENSG00000097007	ENSP00000361423	1149	24	1125	202	226	323217	Phosphorylation (ABL1)	226
622	DQ898314	ENSG00000097007	ENSP00000361423	1149	24	1125	202	226	253371	Phosphorylation	215
622	DQ898314	ENSG00000097007	ENSP00000361423	1149	24	1125	202	226	727	Phosphorylation	226
623	DQ912590	ENSG00000186716	ENSP00000303507	1271	60	1211	868	928	254680	Phosphorylation	910
624	DQ912590	ENSG00000097007	ENSP00000361423	1149	23	1126	293	316	253377	Phosphorylation	312
626	EF423615	ENSG00000097007	ENSP00000361423	1149	73	1076	46	119	310631	Phosphorylation	79
626	EF423615	ENSG00000097007	ENSP00000361423	1149	73	1076	46	119	253382	Phosphorylation	93
626	EF423615	ENSG00000097007	ENSP00000361423	1149	73	1076	46	119	253366	Phosphorylation	115
626	EF423615	ENSG00000097007	ENSP00000361423	1149	73	1076	46	119	725	Phosphorylation	70
626	EF423615	ENSG00000097007	ENSP00000361423	1149	73	1076	46	119	724	Phosphorylation	50
627	BC050625	ENSG00000087086	ENSP00000366525	175	16	159	0	16	22000	Acetylation	2
628	BC050625	ENSG00000162654	ENSP00000359490	640	600	40	40	640	22892	Acetylation	404
637	AI377096	ENSG00000075785	ENSP00000265062	207	102	105	0	102	327021	Proteolytic Cleavage	44
637	AI377096	ENSG00000075785	ENSP00000265062	207	102	105	0	102	209964	Phosphorylation	17
637	AI377096	ENSG00000075785	ENSP00000265062	207	102	105	0	102	209963	Phosphorylation	101
637	AI377096	ENSG00000075785	ENSP00000265062	207	102	105	0	102	144151	Ubiquitylation	38
637	AI377096	ENSG00000075785	ENSP00000265062	207	102	105	0	102	144150	Ubiquitylation	32
637	AI377096	ENSG00000075785	ENSP00000265062	207	102	105	0	102	50328	Phosphorylation	72
641	BM712054	ENSG00000244752	ENSP00000381273	205	48	157	0	48	75523	Acetylation	2
641	BM712054	ENSG00000244752	ENSP00000381273	205	48	157	0	48	13042	Methylation	42
642	BM712054	ENSG00000107338	ENSP00000366936	509	108	401	401	509	265022	Phosphorylation	485
643	DA892965	ENSG00000129173	ENSP00000250024	867	89	778	61	150	177126	Phosphorylation	71
643	DA892965	ENSG00000129173	ENSP00000434199	867	89	778	61	150	177126	Phosphorylation	71
644	DA892965	ENSG00000075292	ENSP00000264447	1978	100	1878	793	893	73039	Phosphorylation	809
644	DA892965	ENSG00000075292	ENSP00000386433	1978	100	1878	793	893	73039	Phosphorylation	809
644	DA892965	ENSG00000075292	ENSP00000264447	1978	100	1878	793	893	73038	Phosphorylation	808
644	DA892965	ENSG00000075292	ENSP00000386433	1978	100	1878	793	893	73038	Phosphorylation	808
644	DA892965	ENSG00000075292	ENSP00000264447	1978	100	1878	793	893	73037	Phosphorylation	801
644	DA892965	ENSG00000075292	ENSP00000386433	1978	100	1878	793	893	73037	Phosphorylation	801
644	DA892965	ENSG00000075292	ENSP00000264447	1978	100	1878	793	893	73036	Phosphorylation	795
644	DA892965	ENSG00000075292	ENSP00000386433	1978	100	1878	793	893	73036	Phosphorylation	795
645	DB231778	ENSG00000167526	ENSP00000307889	211	74	137	0	74	52778	Acetylation	16
645	DB231778	ENSG00000167526	ENSP00000376811	211	74	137	0	74	52778	Acetylation	16
645	DB231778	ENSG00000167526	ENSP00000455009	211	74	137	0	74	52778	Acetylation	16
647	DA592743	ENSG00000115232	ENSP00000380227	1032	32	1000	74	106	273779	N-linked Glycosylation	79
648	DA592743	ENSG00000177189	ENSP00000368884	740	164	576	23	187	191045	Phosphorylation	78
648	DA592743	ENSG00000177189	ENSP00000368884	740	164	576	23	187	138623	Ubiquitylation	72
658	AB040942	ENSG00000015133	ENSP00000374507	2028	1321	707	707	2028	307185	Phosphorylation	1599
658	AB040942	ENSG00000015133	ENSP00000374507	2028	1321	707	707	2028	174131	Phosphorylation	1985
658	AB040942	ENSG00000015133	ENSP00000374507	2028	1321	707	707	2028	174130	Phosphorylation	1981
658	AB040942	ENSG00000015133	ENSP00000374507	2028	1321	707	707	2028	174128	Phosphorylation	1610
658	AB040942	ENSG00000015133	ENSP00000374507	2028	1321	707	707	2028	174127	Phosphorylation	1604
658	AB040942	ENSG00000015133	ENSP00000374507	2028	1321	707	707	2028	174126	Phosphorylation	1603
658	AB040942	ENSG00000015133	ENSP00000374507	2028	1321	707	707	2028	153332	Acetylation	898
658	AB040942	ENSG00000015133	ENSP00000374507	2028	1321	707	707	2028	153331	Acetylation	891
658	AB040942	ENSG00000015133	ENSP00000374507	2028	1321	707	707	2028	14499	Phosphorylation	1806
658	AB040942	ENSG00000015133	ENSP00000374507	2028	1321	707	707	2028	14498	Phosphorylation	1444
659	BC005866	ENSG00000137309	ENSP00000308227	107	107	0	0	107	324263	Phosphorylation (CSNK2A2)	103
659	BC005866	ENSG00000137309	ENSP00000399888	107	107	0	0	107	324263	Phosphorylation (CSNK2A2)	103
659	BC005866	ENSG00000137309	ENSP00000308227	107	107	0	0	107	324261	Phosphorylation (CSNK2A2)	102
659	BC005866	ENSG00000137309	ENSP00000399888	107	107	0	0	107	324261	Phosphorylation (CSNK2A2)	102
659	BC005866	ENSG00000137309	ENSP00000308227	107	107	0	0	107	324260	Phosphorylation (CSNK2A2)	99
659	BC005866	ENSG00000137309	ENSP00000399888	107	107	0	0	107	324260	Phosphorylation (CSNK2A2)	99
659	BC005866	ENSG00000137309	ENSP00000308227	107	107	0	0	107	324115	Phosphorylation (CSNK2A1)	103
659	BC005866	ENSG00000137309	ENSP00000399888	107	107	0	0	107	324115	Phosphorylation (CSNK2A1)	103
659	BC005866	ENSG00000137309	ENSP00000308227	107	107	0	0	107	324113	Phosphorylation (CSNK2A1)	102
659	BC005866	ENSG00000137309	ENSP00000399888	107	107	0	0	107	324113	Phosphorylation (CSNK2A1)	102
659	BC005866	ENSG00000137309	ENSP00000308227	107	107	0	0	107	324112	Phosphorylation (CSNK2A1)	99
659	BC005866	ENSG00000137309	ENSP00000399888	107	107	0	0	107	324112	Phosphorylation (CSNK2A1)	99
659	BC005866	ENSG00000137309	ENSP00000308227	107	107	0	0	107	323724	Phosphorylation (CDK1)	78
659	BC005866	ENSG00000137309	ENSP00000399888	107	107	0	0	107	323724	Phosphorylation (CDK1)	78
659	BC005866	ENSG00000137309	ENSP00000308227	107	107	0	0	107	323722	Phosphorylation (CDK1)	53
659	BC005866	ENSG00000137309	ENSP00000399888	107	107	0	0	107	323722	Phosphorylation (CDK1)	53
659	BC005866	ENSG00000137309	ENSP00000308227	107	107	0	0	107	240291	Phosphorylation	77
659	BC005866	ENSG00000137309	ENSP00000399888	107	107	0	0	107	240291	Phosphorylation	77
659	BC005866	ENSG00000137309	ENSP00000308227	107	107	0	0	107	240290	Phosphorylation	76
659	BC005866	ENSG00000137309	ENSP00000399888	107	107	0	0	107	240290	Phosphorylation	76
659	BC005866	ENSG00000137309	ENSP00000308227	107	107	0	0	107	240289	Phosphorylation	75
659	BC005866	ENSG00000137309	ENSP00000399888	107	107	0	0	107	240289	Phosphorylation	75
659	BC005866	ENSG00000137309	ENSP00000308227	107	107	0	0	107	240288	Phosphorylation	72
659	BC005866	ENSG00000137309	ENSP00000399888	107	107	0	0	107	240288	Phosphorylation	72
659	BC005866	ENSG00000137309	ENSP00000308227	107	107	0	0	107	240285	Phosphorylation	21
659	BC005866	ENSG00000137309	ENSP00000399888	107	107	0	0	107	240285	Phosphorylation	21
659	BC005866	ENSG00000137309	ENSP00000308227	107	107	0	0	107	185230	Phosphorylation	9
659	BC005866	ENSG00000137309	ENSP00000399888	107	107	0	0	107	185230	Phosphorylation	9
659	BC005866	ENSG00000137309	ENSP00000308227	107	107	0	0	107	185229	Phosphorylation	64
659	BC005866	ENSG00000137309	ENSP00000399888	107	107	0	0	107	185229	Phosphorylation	64
659	BC005866	ENSG00000137309	ENSP00000308227	107	107	0	0	107	185225	Phosphorylation	2
659	BC005866	ENSG00000137309	ENSP00000399888	107	107	0	0	107	185225	Phosphorylation	2
659	BC005866	ENSG00000137309	ENSP00000308227	107	107	0	0	107	158623	Acetylation	2
659	BC005866	ENSG00000137309	ENSP00000399888	107	107	0	0	107	158623	Acetylation	2
659	BC005866	ENSG00000137309	ENSP00000308227	107	107	0	0	107	158551	Methylation	74
659	BC005866	ENSG00000137309	ENSP00000399888	107	107	0	0	107	158551	Methylation	74
659	BC005866	ENSG00000137309	ENSP00000308227	107	107	0	0	107	158550	Methylation	71
659	BC005866	ENSG00000137309	ENSP00000399888	107	107	0	0	107	158550	Methylation	71
659	BC005866	ENSG00000137309	ENSP00000308227	107	107	0	0	107	158549	Methylation	7
659	BC005866	ENSG00000137309	ENSP00000399888	107	107	0	0	107	158549	Methylation	7
659	BC005866	ENSG00000137309	ENSP00000308227	107	107	0	0	107	158548	Methylation	65
659	BC005866	ENSG00000137309	ENSP00000399888	107	107	0	0	107	158548	Methylation	65
659	BC005866	ENSG00000137309	ENSP00000308227	107	107	0	0	107	158547	Methylation	62
659	BC005866	ENSG00000137309	ENSP00000399888	107	107	0	0	107	158547	Methylation	62
659	BC005866	ENSG00000137309	ENSP00000308227	107	107	0	0	107	158546	Methylation	55
659	BC005866	ENSG00000137309	ENSP00000399888	107	107	0	0	107	158546	Methylation	55
659	BC005866	ENSG00000137309	ENSP00000308227	107	107	0	0	107	158545	Methylation	31
659	BC005866	ENSG00000137309	ENSP00000399888	107	107	0	0	107	158545	Methylation	31
659	BC005866	ENSG00000137309	ENSP00000308227	107	107	0	0	107	158544	Methylation	23
659	BC005866	ENSG00000137309	ENSP00000399888	107	107	0	0	107	158544	Methylation	23
659	BC005866	ENSG00000137309	ENSP00000308227	107	107	0	0	107	158543	Methylation	15
659	BC005866	ENSG00000137309	ENSP00000399888	107	107	0	0	107	158543	Methylation	15
659	BC005866	ENSG00000137309	ENSP00000308227	107	107	0	0	107	154914	Acetylation	88
659	BC005866	ENSG00000137309	ENSP00000399888	107	107	0	0	107	154914	Acetylation	88
659	BC005866	ENSG00000137309	ENSP00000308227	107	107	0	0	107	154913	Acetylation	82
659	BC005866	ENSG00000137309	ENSP00000399888	107	107	0	0	107	154913	Acetylation	82
659	BC005866	ENSG00000137309	ENSP00000308227	107	107	0	0	107	154912	Acetylation	74
659	BC005866	ENSG00000137309	ENSP00000399888	107	107	0	0	107	154912	Acetylation	74
659	BC005866	ENSG00000137309	ENSP00000308227	107	107	0	0	107	154911	Acetylation	71
659	BC005866	ENSG00000137309	ENSP00000399888	107	107	0	0	107	154911	Acetylation	71
659	BC005866	ENSG00000137309	ENSP00000308227	107	107	0	0	107	154910	Acetylation	7
659	BC005866	ENSG00000137309	ENSP00000399888	107	107	0	0	107	154910	Acetylation	7
659	BC005866	ENSG00000137309	ENSP00000308227	107	107	0	0	107	154909	Acetylation	67
659	BC005866	ENSG00000137309	ENSP00000399888	107	107	0	0	107	154909	Acetylation	67
659	BC005866	ENSG00000137309	ENSP00000308227	107	107	0	0	107	154908	Acetylation	65
659	BC005866	ENSG00000137309	ENSP00000399888	107	107	0	0	107	154908	Acetylation	65
659	BC005866	ENSG00000137309	ENSP00000308227	107	107	0	0	107	154907	Acetylation	62
659	BC005866	ENSG00000137309	ENSP00000399888	107	107	0	0	107	154907	Acetylation	62
659	BC005866	ENSG00000137309	ENSP00000308227	107	107	0	0	107	154906	Acetylation	55
659	BC005866	ENSG00000137309	ENSP00000399888	107	107	0	0	107	154906	Acetylation	55
659	BC005866	ENSG00000137309	ENSP00000308227	107	107	0	0	107	154905	Acetylation	46
659	BC005866	ENSG00000137309	ENSP00000399888	107	107	0	0	107	154905	Acetylation	46
659	BC005866	ENSG00000137309	ENSP00000308227	107	107	0	0	107	154904	Acetylation	31
659	BC005866	ENSG00000137309	ENSP00000399888	107	107	0	0	107	154904	Acetylation	31
659	BC005866	ENSG00000137309	ENSP00000308227	107	107	0	0	107	154903	Acetylation	23
659	BC005866	ENSG00000137309	ENSP00000399888	107	107	0	0	107	154903	Acetylation	23
659	BC005866	ENSG00000137309	ENSP00000308227	107	107	0	0	107	154902	Acetylation	18
659	BC005866	ENSG00000137309	ENSP00000399888	107	107	0	0	107	154902	Acetylation	18
659	BC005866	ENSG00000137309	ENSP00000308227	107	107	0	0	107	151928	Methylation	67
659	BC005866	ENSG00000137309	ENSP00000399888	107	107	0	0	107	151928	Methylation	67
659	BC005866	ENSG00000137309	ENSP00000308227	107	107	0	0	107	151927	Methylation	46
659	BC005866	ENSG00000137309	ENSP00000399888	107	107	0	0	107	151927	Methylation	46
659	BC005866	ENSG00000137309	ENSP00000308227	107	107	0	0	107	151640	Methylation	86
659	BC005866	ENSG00000137309	ENSP00000399888	107	107	0	0	107	151640	Methylation	86
659	BC005866	ENSG00000137309	ENSP00000308227	107	107	0	0	107	151639	Methylation	84
659	BC005866	ENSG00000137309	ENSP00000399888	107	107	0	0	107	151639	Methylation	84
659	BC005866	ENSG00000137309	ENSP00000308227	107	107	0	0	107	151638	Methylation	81
659	BC005866	ENSG00000137309	ENSP00000399888	107	107	0	0	107	151638	Methylation	81
659	BC005866	ENSG00000137309	ENSP00000308227	107	107	0	0	107	136801	Ubiquitylation	46
659	BC005866	ENSG00000137309	ENSP00000399888	107	107	0	0	107	136801	Ubiquitylation	46
659	BC005866	ENSG00000137309	ENSP00000308227	107	107	0	0	107	136800	Ubiquitylation	31
659	BC005866	ENSG00000137309	ENSP00000399888	107	107	0	0	107	136800	Ubiquitylation	31
659	BC005866	ENSG00000137309	ENSP00000308227	107	107	0	0	107	136799	Ubiquitylation	15
659	BC005866	ENSG00000137309	ENSP00000399888	107	107	0	0	107	136799	Ubiquitylation	15
659	BC005866	ENSG00000137309	ENSP00000308227	107	107	0	0	107	127317	Methylation	73
659	BC005866	ENSG00000137309	ENSP00000399888	107	107	0	0	107	127317	Methylation	73
659	BC005866	ENSG00000137309	ENSP00000308227	107	107	0	0	107	127313	Methylation	24
659	BC005866	ENSG00000137309	ENSP00000399888	107	107	0	0	107	127313	Methylation	24
659	BC005866	ENSG00000137309	ENSP00000308227	107	107	0	0	107	26669	Phosphorylation	103
659	BC005866	ENSG00000137309	ENSP00000399888	107	107	0	0	107	26669	Phosphorylation	103
659	BC005866	ENSG00000137309	ENSP00000308227	107	107	0	0	107	26668	Phosphorylation	102
659	BC005866	ENSG00000137309	ENSP00000399888	107	107	0	0	107	26668	Phosphorylation	102
659	BC005866	ENSG00000137309	ENSP00000308227	107	107	0	0	107	26667	Phosphorylation	99
659	BC005866	ENSG00000137309	ENSP00000399888	107	107	0	0	107	26667	Phosphorylation	99
659	BC005866	ENSG00000137309	ENSP00000308227	107	107	0	0	107	26666	Phosphorylation	78
659	BC005866	ENSG00000137309	ENSP00000399888	107	107	0	0	107	26666	Phosphorylation	78
659	BC005866	ENSG00000137309	ENSP00000308227	107	107	0	0	107	26664	Methylation	60
659	BC005866	ENSG00000137309	ENSP00000399888	107	107	0	0	107	26664	Methylation	60
659	BC005866	ENSG00000137309	ENSP00000308227	107	107	0	0	107	26662	Methylation	58
659	BC005866	ENSG00000137309	ENSP00000399888	107	107	0	0	107	26662	Methylation	58
659	BC005866	ENSG00000137309	ENSP00000308227	107	107	0	0	107	26661	Phosphorylation	53
659	BC005866	ENSG00000137309	ENSP00000399888	107	107	0	0	107	26661	Phosphorylation	53
659	BC005866	ENSG00000137309	ENSP00000308227	107	107	0	0	107	26660	Phosphorylation	49
659	BC005866	ENSG00000137309	ENSP00000399888	107	107	0	0	107	26660	Phosphorylation	49
659	BC005866	ENSG00000137309	ENSP00000308227	107	107	0	0	107	26659	Phosphorylation	44
659	BC005866	ENSG00000137309	ENSP00000399888	107	107	0	0	107	26659	Phosphorylation	44
659	BC005866	ENSG00000137309	ENSP00000308227	107	107	0	0	107	26658	Phosphorylation	39
659	BC005866	ENSG00000137309	ENSP00000399888	107	107	0	0	107	26658	Phosphorylation	39
659	BC005866	ENSG00000137309	ENSP00000308227	107	107	0	0	107	26657	Phosphorylation	36
659	BC005866	ENSG00000137309	ENSP00000399888	107	107	0	0	107	26657	Phosphorylation	36
659	BC005866	ENSG00000137309	ENSP00000308227	107	107	0	0	107	26654	Methylation	26
659	BC005866	ENSG00000137309	ENSP00000399888	107	107	0	0	107	26654	Methylation	26
659	BC005866	ENSG00000137309	ENSP00000308227	107	107	0	0	107	26653	Acetylation	15
659	BC005866	ENSG00000137309	ENSP00000399888	107	107	0	0	107	26653	Acetylation	15
660	BC005866	ENSG00000076242	ENSP00000231790	756	394	362	362	756	327152	Proteolytic Cleavage	418
660	BC005866	ENSG00000076242	ENSP00000231790	756	394	362	362	756	196637	Phosphorylation	406
660	BC005866	ENSG00000076242	ENSP00000231790	756	394	362	362	756	37740	Phosphorylation	477
661	DA221098	ENSG00000111897	ENSP00000342962	453	13	440	0	13	56729	Myristoylation	2
662	DA221098	ENSG00000196950	ENSP00000352655	831	146	685	0	146	146085	Ubiquitylation	66
662	DA221098	ENSG00000196950	ENSP00000386766	831	146	685	0	146	146085	Ubiquitylation	66
662	DA221098	ENSG00000196950	ENSP00000352655	831	146	685	0	146	146082	Ubiquitylation	50
662	DA221098	ENSG00000196950	ENSP00000386766	831	146	685	0	146	146082	Ubiquitylation	50
663	DW414072	ENSG00000078142	ENSP00000262039	887	94	793	0	94	271997	Acetylation	34
663	DW414072	ENSG00000078142	ENSP00000262039	887	94	793	0	94	46513	Phosphorylation	25
664	DW414072	ENSG00000153071	ENSP00000313391	770	36	734	726	762	237197	Phosphorylation	730
674	BM785206	ENSG00000186468	ENSP00000296674	143	8	135	135	143	54409	Acetylation	135
676	DA262042	ENSG00000197971	ENSP00000348273	304	112	192	192	304	329410	O-linked Glycosylation	232
676	DA262042	ENSG00000197971	ENSP00000462223	304	112	192	192	304	329410	O-linked Glycosylation	232
676	DA262042	ENSG00000197971	ENSP00000348273	304	112	192	192	304	329409	O-linked Glycosylation	229
676	DA262042	ENSG00000197971	ENSP00000462223	304	112	192	192	304	329409	O-linked Glycosylation	229
676	DA262042	ENSG00000197971	ENSP00000348273	304	112	192	192	304	325858	Phosphorylation (MAPK1)	232
676	DA262042	ENSG00000197971	ENSP00000462223	304	112	192	192	304	325858	Phosphorylation (MAPK1)	232
676	DA262042	ENSG00000197971	ENSP00000348273	304	112	192	192	304	325856	Phosphorylation (MAPK1)	229
676	DA262042	ENSG00000197971	ENSP00000462223	304	112	192	192	304	325856	Phosphorylation (MAPK1)	229
676	DA262042	ENSG00000197971	ENSP00000348273	304	112	192	192	304	325252	Phosphorylation (PRKCA)	295
676	DA262042	ENSG00000197971	ENSP00000462223	304	112	192	192	304	325252	Phosphorylation (PRKCA)	295
676	DA262042	ENSG00000197971	ENSP00000348273	304	112	192	192	304	325249	Phosphorylation (PRKCA)	285
676	DA262042	ENSG00000197971	ENSP00000462223	304	112	192	192	304	325249	Phosphorylation (PRKCA)	285
676	DA262042	ENSG00000197971	ENSP00000348273	304	112	192	192	304	325246	Phosphorylation (PRKCA)	266
676	DA262042	ENSG00000197971	ENSP00000462223	304	112	192	192	304	325246	Phosphorylation (PRKCA)	266
676	DA262042	ENSG00000197971	ENSP00000348273	304	112	192	192	304	325243	Phosphorylation (PRKCA)	249
676	DA262042	ENSG00000197971	ENSP00000462223	304	112	192	192	304	325243	Phosphorylation (PRKCA)	249
676	DA262042	ENSG00000197971	ENSP00000348273	304	112	192	192	304	325068	Phosphorylation (PRKACA)	295
676	DA262042	ENSG00000197971	ENSP00000462223	304	112	192	192	304	325068	Phosphorylation (PRKACA)	295
676	DA262042	ENSG00000197971	ENSP00000348273	304	112	192	192	304	325064	Phosphorylation (PRKACA)	266
676	DA262042	ENSG00000197971	ENSP00000462223	304	112	192	192	304	325064	Phosphorylation (PRKACA)	266
676	DA262042	ENSG00000197971	ENSP00000348273	304	112	192	192	304	312783	Phosphorylation	229
676	DA262042	ENSG00000197971	ENSP00000462223	304	112	192	192	304	312783	Phosphorylation	229
676	DA262042	ENSG00000197971	ENSP00000348273	304	112	192	192	304	243095	Phosphorylation	283
676	DA262042	ENSG00000197971	ENSP00000462223	304	112	192	192	304	243095	Phosphorylation	283
676	DA262042	ENSG00000197971	ENSP00000348273	304	112	192	192	304	195174	Phosphorylation	285
676	DA262042	ENSG00000197971	ENSP00000462223	304	112	192	192	304	195174	Phosphorylation	285
676	DA262042	ENSG00000197971	ENSP00000348273	304	112	192	192	304	195172	Phosphorylation	249
676	DA262042	ENSG00000197971	ENSP00000462223	304	112	192	192	304	195172	Phosphorylation	249
676	DA262042	ENSG00000197971	ENSP00000348273	304	112	192	192	304	195171	Phosphorylation	205
676	DA262042	ENSG00000197971	ENSP00000462223	304	112	192	192	304	195171	Phosphorylation	205
676	DA262042	ENSG00000197971	ENSP00000348273	304	112	192	192	304	123857	Phosphorylation	232
676	DA262042	ENSG00000197971	ENSP00000462223	304	112	192	192	304	123857	Phosphorylation	232
676	DA262042	ENSG00000197971	ENSP00000348273	304	112	192	192	304	116656	Phosphorylation	299
676	DA262042	ENSG00000197971	ENSP00000462223	304	112	192	192	304	116656	Phosphorylation	299
676	DA262042	ENSG00000197971	ENSP00000348273	304	112	192	192	304	82456	Citrullination	304
676	DA262042	ENSG00000197971	ENSP00000462223	304	112	192	192	304	82456	Citrullination	304
676	DA262042	ENSG00000197971	ENSP00000348273	304	112	192	192	304	82455	Citrullination	293
676	DA262042	ENSG00000197971	ENSP00000462223	304	112	192	192	304	82455	Citrullination	293
676	DA262042	ENSG00000197971	ENSP00000348273	304	112	192	192	304	82454	Citrullination	264
676	DA262042	ENSG00000197971	ENSP00000462223	304	112	192	192	304	82454	Citrullination	264
676	DA262042	ENSG00000197971	ENSP00000348273	304	112	192	192	304	82453	Citrullination	256
676	DA262042	ENSG00000197971	ENSP00000462223	304	112	192	192	304	82453	Citrullination	256
676	DA262042	ENSG00000197971	ENSP00000348273	304	112	192	192	304	36214	Methylation	241
676	DA262042	ENSG00000197971	ENSP00000462223	304	112	192	192	304	36214	Methylation	241
679	AK095062	ENSG00000182141	ENSP00000349401	563	487	76	76	563	253083	Phosphorylation	331
679	AK095062	ENSG00000182141	ENSP00000349401	563	487	76	76	563	232834	Phosphorylation	544
685	S60260	ENSG00000182004	ENSP00000400591	92	48	44	0	48	145905	Ubiquitylation	12
688	AW899099	ENSG00000088682	ENSP00000262507	318	37	281	281	318	313584	Phosphorylation	293
688	AW899099	ENSG00000088682	ENSP00000262507	318	37	281	281	318	236717	Phosphorylation	307
690	BI335248	ENSG00000139684	ENSP00000367992	282	199	83	0	199	331964	S-nitrosylation	181
690	BI335248	ENSG00000139684	ENSP00000367992	282	199	83	0	199	331963	S-nitrosylation	176
690	BI335248	ENSG00000139684	ENSP00000367992	282	199	83	0	199	134560	Ubiquitylation	31
690	BI335248	ENSG00000139684	ENSP00000367992	282	199	83	0	199	134557	Ubiquitylation	198
690	BI335248	ENSG00000139684	ENSP00000367992	282	199	83	0	199	134556	Ubiquitylation	167
690	BI335248	ENSG00000139684	ENSP00000367992	282	199	83	0	199	19316	Acetylation	39
695	BC038854	ENSG00000180596	ENSP00000321744	126	126	0	0	126	328586	Methylation	121
695	BC038854	ENSG00000180596	ENSP00000380180	126	126	0	0	126	328586	Methylation	121
695	BC038854	ENSG00000180596	ENSP00000321744	126	126	0	0	126	328585	Methylation	100
695	BC038854	ENSG00000180596	ENSP00000380180	126	126	0	0	126	328585	Methylation	100
695	BC038854	ENSG00000180596	ENSP00000321744	126	126	0	0	126	328584	Methylation	44
695	BC038854	ENSG00000180596	ENSP00000380180	126	126	0	0	126	328584	Methylation	44
695	BC038854	ENSG00000180596	ENSP00000321744	126	126	0	0	126	328583	Methylation	24
695	BC038854	ENSG00000180596	ENSP00000380180	126	126	0	0	126	328583	Methylation	24
695	BC038854	ENSG00000180596	ENSP00000321744	126	126	0	0	126	258798	Phosphorylation	84
695	BC038854	ENSG00000180596	ENSP00000380180	126	126	0	0	126	258798	Phosphorylation	84
695	BC038854	ENSG00000180596	ENSP00000321744	126	126	0	0	126	258797	Phosphorylation	43
695	BC038854	ENSG00000180596	ENSP00000380180	126	126	0	0	126	258797	Phosphorylation	43
695	BC038854	ENSG00000180596	ENSP00000321744	126	126	0	0	126	258796	Phosphorylation	41
695	BC038854	ENSG00000180596	ENSP00000380180	126	126	0	0	126	258796	Phosphorylation	41
695	BC038854	ENSG00000180596	ENSP00000321744	126	126	0	0	126	258795	Phosphorylation	38
695	BC038854	ENSG00000180596	ENSP00000380180	126	126	0	0	126	258795	Phosphorylation	38
695	BC038854	ENSG00000180596	ENSP00000321744	126	126	0	0	126	240050	Phosphorylation	116
695	BC038854	ENSG00000180596	ENSP00000380180	126	126	0	0	126	240050	Phosphorylation	116
695	BC038854	ENSG00000180596	ENSP00000321744	126	126	0	0	126	184270	Phosphorylation	65
695	BC038854	ENSG00000180596	ENSP00000380180	126	126	0	0	126	184270	Phosphorylation	65
695	BC038854	ENSG00000180596	ENSP00000321744	126	126	0	0	126	184269	Phosphorylation	57
695	BC038854	ENSG00000180596	ENSP00000380180	126	126	0	0	126	184269	Phosphorylation	57
695	BC038854	ENSG00000180596	ENSP00000321744	126	126	0	0	126	154540	Acetylation	86
695	BC038854	ENSG00000180596	ENSP00000380180	126	126	0	0	126	154540	Acetylation	86
695	BC038854	ENSG00000180596	ENSP00000321744	126	126	0	0	126	154538	Acetylation	47
695	BC038854	ENSG00000180596	ENSP00000380180	126	126	0	0	126	154538	Acetylation	47
695	BC038854	ENSG00000180596	ENSP00000321744	126	126	0	0	126	154537	Acetylation	35
695	BC038854	ENSG00000180596	ENSP00000380180	126	126	0	0	126	154537	Acetylation	35
695	BC038854	ENSG00000180596	ENSP00000321744	126	126	0	0	126	154530	Acetylation	117
695	BC038854	ENSG00000180596	ENSP00000380180	126	126	0	0	126	154530	Acetylation	117
695	BC038854	ENSG00000180596	ENSP00000321744	126	126	0	0	126	136288	Ubiquitylation	6
695	BC038854	ENSG00000180596	ENSP00000380180	126	126	0	0	126	136288	Ubiquitylation	6
695	BC038854	ENSG00000180596	ENSP00000321744	126	126	0	0	126	136287	Ubiquitylation	58
695	BC038854	ENSG00000180596	ENSP00000380180	126	126	0	0	126	136287	Ubiquitylation	58
695	BC038854	ENSG00000180596	ENSP00000321744	126	126	0	0	126	136286	Ubiquitylation	47
695	BC038854	ENSG00000180596	ENSP00000380180	126	126	0	0	126	136286	Ubiquitylation	47
695	BC038854	ENSG00000180596	ENSP00000321744	126	126	0	0	126	136285	Ubiquitylation	44
695	BC038854	ENSG00000180596	ENSP00000380180	126	126	0	0	126	136285	Ubiquitylation	44
695	BC038854	ENSG00000180596	ENSP00000321744	126	126	0	0	126	136284	Ubiquitylation	35
695	BC038854	ENSG00000180596	ENSP00000380180	126	126	0	0	126	136284	Ubiquitylation	35
695	BC038854	ENSG00000180596	ENSP00000321744	126	126	0	0	126	136283	Ubiquitylation	117
695	BC038854	ENSG00000180596	ENSP00000380180	126	126	0	0	126	136283	Ubiquitylation	117
695	BC038854	ENSG00000180596	ENSP00000321744	126	126	0	0	126	136282	Ubiquitylation	109
695	BC038854	ENSG00000180596	ENSP00000380180	126	126	0	0	126	136282	Ubiquitylation	109
695	BC038854	ENSG00000180596	ENSP00000321744	126	126	0	0	126	117086	Phosphorylation	37
695	BC038854	ENSG00000180596	ENSP00000380180	126	126	0	0	126	117086	Phosphorylation	37
695	BC038854	ENSG00000180596	ENSP00000321744	126	126	0	0	126	117085	Phosphorylation	33
695	BC038854	ENSG00000180596	ENSP00000380180	126	126	0	0	126	117085	Phosphorylation	33
695	BC038854	ENSG00000180596	ENSP00000321744	126	126	0	0	126	24920	Ubiquitylation	121
695	BC038854	ENSG00000180596	ENSP00000380180	126	126	0	0	126	24920	Ubiquitylation	121
695	BC038854	ENSG00000180596	ENSP00000321744	126	126	0	0	126	24919	O-linked Glycosylation	113
695	BC038854	ENSG00000180596	ENSP00000380180	126	126	0	0	126	24919	O-linked Glycosylation	113
695	BC038854	ENSG00000180596	ENSP00000321744	126	126	0	0	126	24918	Methylation	109
695	BC038854	ENSG00000180596	ENSP00000380180	126	126	0	0	126	24918	Methylation	109
695	BC038854	ENSG00000180596	ENSP00000321744	126	126	0	0	126	24917	Acetylation	109
695	BC038854	ENSG00000180596	ENSP00000380180	126	126	0	0	126	24917	Acetylation	109
695	BC038854	ENSG00000180596	ENSP00000321744	126	126	0	0	126	24916	Methylation	58
695	BC038854	ENSG00000180596	ENSP00000380180	126	126	0	0	126	24916	Methylation	58
695	BC038854	ENSG00000180596	ENSP00000321744	126	126	0	0	126	24915	Methylation	47
695	BC038854	ENSG00000180596	ENSP00000380180	126	126	0	0	126	24915	Methylation	47
695	BC038854	ENSG00000180596	ENSP00000321744	126	126	0	0	126	24914	Acetylation	24
695	BC038854	ENSG00000180596	ENSP00000380180	126	126	0	0	126	24914	Acetylation	24
695	BC038854	ENSG00000180596	ENSP00000321744	126	126	0	0	126	24913	Acetylation	21
695	BC038854	ENSG00000180596	ENSP00000380180	126	126	0	0	126	24913	Acetylation	21
695	BC038854	ENSG00000180596	ENSP00000321744	126	126	0	0	126	24912	Acetylation	17
695	BC038854	ENSG00000180596	ENSP00000380180	126	126	0	0	126	24912	Acetylation	17
695	BC038854	ENSG00000180596	ENSP00000321744	126	126	0	0	126	24911	Acetylation	16
695	BC038854	ENSG00000180596	ENSP00000380180	126	126	0	0	126	24911	Acetylation	16
695	BC038854	ENSG00000180596	ENSP00000321744	126	126	0	0	126	24910	Phosphorylation	15
695	BC038854	ENSG00000180596	ENSP00000380180	126	126	0	0	126	24910	Phosphorylation	15
695	BC038854	ENSG00000180596	ENSP00000321744	126	126	0	0	126	24909	Acetylation	13
695	BC038854	ENSG00000180596	ENSP00000380180	126	126	0	0	126	24909	Acetylation	13
695	BC038854	ENSG00000180596	ENSP00000321744	126	126	0	0	126	24908	Acetylation	12
695	BC038854	ENSG00000180596	ENSP00000380180	126	126	0	0	126	24908	Acetylation	12
695	BC038854	ENSG00000180596	ENSP00000321744	126	126	0	0	126	24907	Phosphorylation	7
695	BC038854	ENSG00000180596	ENSP00000380180	126	126	0	0	126	24907	Phosphorylation	7
695	BC038854	ENSG00000180596	ENSP00000321744	126	126	0	0	126	24906	Acetylation	6
695	BC038854	ENSG00000180596	ENSP00000380180	126	126	0	0	126	24906	Acetylation	6
697	AA303951	ENSG00000127463	ENSP00000420608	993	57	936	677	734	134289	Ubiquitylation	734
701	BC014208	ENSG00000086758	ENSP00000262854	4374	474	3900	2051	2525	185999	Phosphorylation	2372
701	BC014208	ENSG00000086758	ENSP00000340648	4374	474	3900	2051	2525	185999	Phosphorylation	2372
701	BC014208	ENSG00000086758	ENSP00000262854	4374	474	3900	2051	2525	185996	Phosphorylation	2339
701	BC014208	ENSG00000086758	ENSP00000340648	4374	474	3900	2051	2525	185996	Phosphorylation	2339
701	BC014208	ENSG00000086758	ENSP00000262854	4374	474	3900	2051	2525	137255	Ubiquitylation	2267
701	BC014208	ENSG00000086758	ENSP00000340648	4374	474	3900	2051	2525	137255	Ubiquitylation	2267
701	BC014208	ENSG00000086758	ENSP00000262854	4374	474	3900	2051	2525	137254	Ubiquitylation	2248
701	BC014208	ENSG00000086758	ENSP00000340648	4374	474	3900	2051	2525	137254	Ubiquitylation	2248
701	BC014208	ENSG00000086758	ENSP00000262854	4374	474	3900	2051	2525	137253	Ubiquitylation	2219
701	BC014208	ENSG00000086758	ENSP00000340648	4374	474	3900	2051	2525	137253	Ubiquitylation	2219
701	BC014208	ENSG00000086758	ENSP00000262854	4374	474	3900	2051	2525	137252	Ubiquitylation	2218
701	BC014208	ENSG00000086758	ENSP00000340648	4374	474	3900	2051	2525	137252	Ubiquitylation	2218
701	BC014208	ENSG00000086758	ENSP00000262854	4374	474	3900	2051	2525	27769	Phosphorylation	2391
701	BC014208	ENSG00000086758	ENSP00000340648	4374	474	3900	2051	2525	27769	Phosphorylation	2391
701	BC014208	ENSG00000086758	ENSP00000262854	4374	474	3900	2051	2525	27768	Phosphorylation	2377
701	BC014208	ENSG00000086758	ENSP00000340648	4374	474	3900	2051	2525	27768	Phosphorylation	2377
701	BC014208	ENSG00000086758	ENSP00000262854	4374	474	3900	2051	2525	27767	Phosphorylation	2366
701	BC014208	ENSG00000086758	ENSP00000340648	4374	474	3900	2051	2525	27767	Phosphorylation	2366
701	BC014208	ENSG00000086758	ENSP00000262854	4374	474	3900	2051	2525	27766	Phosphorylation	2365
701	BC014208	ENSG00000086758	ENSP00000340648	4374	474	3900	2051	2525	27766	Phosphorylation	2365
701	BC014208	ENSG00000086758	ENSP00000262854	4374	474	3900	2051	2525	27765	Phosphorylation	2362
701	BC014208	ENSG00000086758	ENSP00000340648	4374	474	3900	2051	2525	27765	Phosphorylation	2362
701	BC014208	ENSG00000086758	ENSP00000262854	4374	474	3900	2051	2525	27764	Acetylation	2248
701	BC014208	ENSG00000086758	ENSP00000340648	4374	474	3900	2051	2525	27764	Acetylation	2248
702	BC014208	ENSG00000152234	ENSP00000282050	553	553	0	0	553	315104	Phosphorylation	432
702	BC014208	ENSG00000152234	ENSP00000381736	553	553	0	0	553	315104	Phosphorylation	432
702	BC014208	ENSG00000152234	ENSP00000282050	553	553	0	0	553	312651	Phosphorylation	219
702	BC014208	ENSG00000152234	ENSP00000381736	553	553	0	0	553	312651	Phosphorylation	219
702	BC014208	ENSG00000152234	ENSP00000282050	553	553	0	0	553	312257	Phosphorylation	191
702	BC014208	ENSG00000152234	ENSP00000381736	553	553	0	0	553	312257	Phosphorylation	191
702	BC014208	ENSG00000152234	ENSP00000282050	553	553	0	0	553	310531	Phosphorylation	71
702	BC014208	ENSG00000152234	ENSP00000381736	553	553	0	0	553	310531	Phosphorylation	71
702	BC014208	ENSG00000152234	ENSP00000282050	553	553	0	0	553	310437	Phosphorylation	64
702	BC014208	ENSG00000152234	ENSP00000381736	553	553	0	0	553	310437	Phosphorylation	64
702	BC014208	ENSG00000152234	ENSP00000282050	553	553	0	0	553	310146	Phosphorylation	46
702	BC014208	ENSG00000152234	ENSP00000381736	553	553	0	0	553	310146	Phosphorylation	46
702	BC014208	ENSG00000152234	ENSP00000282050	553	553	0	0	553	294029	Phosphorylation	413
702	BC014208	ENSG00000152234	ENSP00000381736	553	553	0	0	553	294029	Phosphorylation	413
702	BC014208	ENSG00000152234	ENSP00000282050	553	553	0	0	553	292406	Phosphorylation	363
702	BC014208	ENSG00000152234	ENSP00000381736	553	553	0	0	553	292406	Phosphorylation	363
702	BC014208	ENSG00000152234	ENSP00000282050	553	553	0	0	553	280218	Phosphorylation	76
702	BC014208	ENSG00000152234	ENSP00000381736	553	553	0	0	553	280218	Phosphorylation	76
702	BC014208	ENSG00000152234	ENSP00000282050	553	553	0	0	553	279746	Phosphorylation	65
702	BC014208	ENSG00000152234	ENSP00000381736	553	553	0	0	553	279746	Phosphorylation	65
702	BC014208	ENSG00000152234	ENSP00000282050	553	553	0	0	553	279186	Phosphorylation	53
702	BC014208	ENSG00000152234	ENSP00000381736	553	553	0	0	553	279186	Phosphorylation	53
702	BC014208	ENSG00000152234	ENSP00000282050	553	553	0	0	553	279134	Phosphorylation	52
702	BC014208	ENSG00000152234	ENSP00000381736	553	553	0	0	553	279134	Phosphorylation	52
702	BC014208	ENSG00000152234	ENSP00000282050	553	553	0	0	553	270002	Acetylation	239
702	BC014208	ENSG00000152234	ENSP00000381736	553	553	0	0	553	270002	Acetylation	239
702	BC014208	ENSG00000152234	ENSP00000282050	553	553	0	0	553	234666	Phosphorylation	264
702	BC014208	ENSG00000152234	ENSP00000381736	553	553	0	0	553	234666	Phosphorylation	264
702	BC014208	ENSG00000152234	ENSP00000282050	553	553	0	0	553	234665	Phosphorylation	225
702	BC014208	ENSG00000152234	ENSP00000381736	553	553	0	0	553	234665	Phosphorylation	225
702	BC014208	ENSG00000152234	ENSP00000282050	553	553	0	0	553	164488	Phosphorylation	99
702	BC014208	ENSG00000152234	ENSP00000381736	553	553	0	0	553	164488	Phosphorylation	99
702	BC014208	ENSG00000152234	ENSP00000282050	553	553	0	0	553	164487	Phosphorylation	419
702	BC014208	ENSG00000152234	ENSP00000381736	553	553	0	0	553	164487	Phosphorylation	419
702	BC014208	ENSG00000152234	ENSP00000282050	553	553	0	0	553	164486	Phosphorylation	254
702	BC014208	ENSG00000152234	ENSP00000381736	553	553	0	0	553	164486	Phosphorylation	254
702	BC014208	ENSG00000152234	ENSP00000282050	553	553	0	0	553	164485	Phosphorylation	166
702	BC014208	ENSG00000152234	ENSP00000381736	553	553	0	0	553	164485	Phosphorylation	166
702	BC014208	ENSG00000152234	ENSP00000282050	553	553	0	0	553	164484	Phosphorylation	100
702	BC014208	ENSG00000152234	ENSP00000381736	553	553	0	0	553	164484	Phosphorylation	100
702	BC014208	ENSG00000152234	ENSP00000282050	553	553	0	0	553	130377	Ubiquitylation	539
702	BC014208	ENSG00000152234	ENSP00000381736	553	553	0	0	553	130377	Ubiquitylation	539
702	BC014208	ENSG00000152234	ENSP00000282050	553	553	0	0	553	130376	Ubiquitylation	531
702	BC014208	ENSG00000152234	ENSP00000381736	553	553	0	0	553	130376	Ubiquitylation	531
702	BC014208	ENSG00000152234	ENSP00000282050	553	553	0	0	553	130375	Ubiquitylation	498
702	BC014208	ENSG00000152234	ENSP00000381736	553	553	0	0	553	130375	Ubiquitylation	498
702	BC014208	ENSG00000152234	ENSP00000282050	553	553	0	0	553	130374	Ubiquitylation	434
702	BC014208	ENSG00000152234	ENSP00000381736	553	553	0	0	553	130374	Ubiquitylation	434
702	BC014208	ENSG00000152234	ENSP00000282050	553	553	0	0	553	130373	Ubiquitylation	316
702	BC014208	ENSG00000152234	ENSP00000381736	553	553	0	0	553	130373	Ubiquitylation	316
702	BC014208	ENSG00000152234	ENSP00000282050	553	553	0	0	553	130372	Ubiquitylation	305
702	BC014208	ENSG00000152234	ENSP00000381736	553	553	0	0	553	130372	Ubiquitylation	305
702	BC014208	ENSG00000152234	ENSP00000282050	553	553	0	0	553	130371	Ubiquitylation	261
702	BC014208	ENSG00000152234	ENSP00000381736	553	553	0	0	553	130371	Ubiquitylation	261
702	BC014208	ENSG00000152234	ENSP00000282050	553	553	0	0	553	130370	Ubiquitylation	230
702	BC014208	ENSG00000152234	ENSP00000381736	553	553	0	0	553	130370	Ubiquitylation	230
702	BC014208	ENSG00000152234	ENSP00000282050	553	553	0	0	553	130369	Ubiquitylation	194
702	BC014208	ENSG00000152234	ENSP00000381736	553	553	0	0	553	130369	Ubiquitylation	194
702	BC014208	ENSG00000152234	ENSP00000282050	553	553	0	0	553	130368	Ubiquitylation	175
702	BC014208	ENSG00000152234	ENSP00000381736	553	553	0	0	553	130368	Ubiquitylation	175
702	BC014208	ENSG00000152234	ENSP00000282050	553	553	0	0	553	130367	Ubiquitylation	161
702	BC014208	ENSG00000152234	ENSP00000381736	553	553	0	0	553	130367	Ubiquitylation	161
702	BC014208	ENSG00000152234	ENSP00000282050	553	553	0	0	553	130366	Ubiquitylation	126
702	BC014208	ENSG00000152234	ENSP00000381736	553	553	0	0	553	130366	Ubiquitylation	126
702	BC014208	ENSG00000152234	ENSP00000282050	553	553	0	0	553	4827	Acetylation	539
702	BC014208	ENSG00000152234	ENSP00000381736	553	553	0	0	553	4827	Acetylation	539
702	BC014208	ENSG00000152234	ENSP00000282050	553	553	0	0	553	4826	Acetylation	506
702	BC014208	ENSG00000152234	ENSP00000381736	553	553	0	0	553	4826	Acetylation	506
702	BC014208	ENSG00000152234	ENSP00000282050	553	553	0	0	553	4825	Acetylation	498
702	BC014208	ENSG00000152234	ENSP00000381736	553	553	0	0	553	4825	Acetylation	498
702	BC014208	ENSG00000152234	ENSP00000282050	553	553	0	0	553	4824	Acetylation	434
702	BC014208	ENSG00000152234	ENSP00000381736	553	553	0	0	553	4824	Acetylation	434
702	BC014208	ENSG00000152234	ENSP00000282050	553	553	0	0	553	4823	Acetylation	305
702	BC014208	ENSG00000152234	ENSP00000381736	553	553	0	0	553	4823	Acetylation	305
702	BC014208	ENSG00000152234	ENSP00000282050	553	553	0	0	553	4822	Acetylation	261
702	BC014208	ENSG00000152234	ENSP00000381736	553	553	0	0	553	4822	Acetylation	261
702	BC014208	ENSG00000152234	ENSP00000282050	553	553	0	0	553	4821	Acetylation	161
702	BC014208	ENSG00000152234	ENSP00000381736	553	553	0	0	553	4821	Acetylation	161
703	AW955870	ENSG00000110799	ENSP00000261405	2813	129	2684	2471	2600	90407	N-linked Glycosylation	2585
703	AW955870	ENSG00000110799	ENSP00000261405	2813	129	2684	2471	2600	69381	N-linked Glycosylation	2546
704	AW955870	ENSG00000115414	ENSP00000346839	2477	69	2408	2383	2452	21043	Phosphorylation	2384
706	BX101889	ENSG00000172809	ENSP00000309830	70	40	30	22	62	264265	Phosphorylation	43
706	BX101889	ENSG00000172809	ENSP00000390279	70	40	30	22	62	264265	Phosphorylation	43
706	BX101889	ENSG00000172809	ENSP00000434243	70	40	30	22	62	264265	Phosphorylation	43
706	BX101889	ENSG00000172809	ENSP00000309830	70	40	30	22	62	264264	Phosphorylation	41
706	BX101889	ENSG00000172809	ENSP00000390279	70	40	30	22	62	264264	Phosphorylation	41
706	BX101889	ENSG00000172809	ENSP00000434243	70	40	30	22	62	264264	Phosphorylation	41
706	BX101889	ENSG00000172809	ENSP00000309830	70	40	30	22	62	144972	Ubiquitylation	57
706	BX101889	ENSG00000172809	ENSP00000390279	70	40	30	22	62	144972	Ubiquitylation	57
706	BX101889	ENSG00000172809	ENSP00000434243	70	40	30	22	62	144972	Ubiquitylation	57
706	BX101889	ENSG00000172809	ENSP00000309830	70	40	30	22	62	144971	Ubiquitylation	55
706	BX101889	ENSG00000172809	ENSP00000390279	70	40	30	22	62	144971	Ubiquitylation	55
706	BX101889	ENSG00000172809	ENSP00000434243	70	40	30	22	62	144971	Ubiquitylation	55
706	BX101889	ENSG00000172809	ENSP00000309830	70	40	30	22	62	144970	Ubiquitylation	50
706	BX101889	ENSG00000172809	ENSP00000390279	70	40	30	22	62	144970	Ubiquitylation	50
706	BX101889	ENSG00000172809	ENSP00000434243	70	40	30	22	62	144970	Ubiquitylation	50
706	BX101889	ENSG00000172809	ENSP00000309830	70	40	30	22	62	144968	Ubiquitylation	33
706	BX101889	ENSG00000172809	ENSP00000390279	70	40	30	22	62	144968	Ubiquitylation	33
706	BX101889	ENSG00000172809	ENSP00000434243	70	40	30	22	62	144968	Ubiquitylation	33
707	AX747058	ENSG00000139645	ENSP00000267116	1076	567	509	509	1076	254044	Phosphorylation	912
707	AX747058	ENSG00000139645	ENSP00000267116	1076	567	509	509	1076	3197	Phosphorylation	1028
713	BI024708	ENSG00000152229	ENSP00000387261	334	22	312	280	302	370745	Phosphorylation	301
713	BI024708	ENSG00000152229	ENSP00000387261	334	22	312	280	302	208061	Phosphorylation	290
713	BI024708	ENSG00000152229	ENSP00000387261	334	22	312	280	302	208060	Phosphorylation	289
715	BI024692	ENSG00000152229	ENSP00000387261	334	22	312	280	302	370745	Phosphorylation	301
715	BI024692	ENSG00000152229	ENSP00000387261	334	22	312	280	302	208061	Phosphorylation	290
715	BI024692	ENSG00000152229	ENSP00000387261	334	22	312	280	302	208060	Phosphorylation	289
718	AB038155	ENSG00000128714	ENSP00000376322	343	82	261	261	343	137284	Ubiquitylation	289
722	DB237062	ENSG00000165105	ENSP00000365630	740	30	710	144	174	144319	Ubiquitylation	171
723	AA864346	ENSG00000132386	ENSP00000254722	418	25	393	277	302	45262	N-linked Glycosylation	285
724	AA864346	ENSG00000071127	ENSP00000371890	606	82	524	186	268	150870	Ubiquitylation	256
724	AA864346	ENSG00000071127	ENSP00000427687	606	82	524	186	268	150870	Ubiquitylation	256
724	AA864346	ENSG00000071127	ENSP00000371890	606	82	524	186	268	150869	Ubiquitylation	223
724	AA864346	ENSG00000071127	ENSP00000427687	606	82	524	186	268	150869	Ubiquitylation	223
724	AA864346	ENSG00000071127	ENSP00000371890	606	82	524	186	268	150868	Ubiquitylation	219
724	AA864346	ENSG00000071127	ENSP00000427687	606	82	524	186	268	150868	Ubiquitylation	219
724	AA864346	ENSG00000071127	ENSP00000371890	606	82	524	186	268	69486	Phosphorylation	238
724	AA864346	ENSG00000071127	ENSP00000427687	606	82	524	186	268	69486	Phosphorylation	238
727	AA425586	ENSG00000140740	ENSP00000268379	453	83	370	111	194	144059	Ubiquitylation	162
727	AA425586	ENSG00000140740	ENSP00000268379	453	83	370	111	194	144058	Ubiquitylation	159
728	AA425586	ENSG00000100097	ENSP00000215909	135	39	96	96	135	260551	Phosphorylation	120
728	AA425586	ENSG00000100097	ENSP00000215909	135	39	96	96	135	138808	Ubiquitylation	128
728	AA425586	ENSG00000100097	ENSP00000215909	135	39	96	96	135	138807	Ubiquitylation	108
728	AA425586	ENSG00000100097	ENSP00000215909	135	39	96	96	135	33504	Phosphorylation	105
733	BC112920	ENSG00000124575	ENSP00000244534	221	48	173	0	48	275535	Methylation	17
733	BC112920	ENSG00000124575	ENSP00000244534	221	48	173	0	48	268291	Acetylation	17
733	BC112920	ENSG00000124575	ENSP00000244534	221	48	173	0	48	184170	Phosphorylation	2
733	BC112920	ENSG00000124575	ENSP00000244534	221	48	173	0	48	154391	Acetylation	47
733	BC112920	ENSG00000124575	ENSP00000244534	221	48	173	0	48	136106	Ubiquitylation	47
733	BC112920	ENSG00000124575	ENSP00000244534	221	48	173	0	48	136105	Ubiquitylation	35
733	BC112920	ENSG00000124575	ENSP00000244534	221	48	173	0	48	24608	Phosphorylation	37
733	BC112920	ENSG00000124575	ENSP00000244534	221	48	173	0	48	24607	Phosphorylation	18
733	BC112920	ENSG00000124575	ENSP00000244534	221	48	173	0	48	24606	Phosphorylation	4
733	BC112920	ENSG00000124575	ENSP00000244534	221	48	173	0	48	24605	Acetylation	2
734	BC112920	ENSG00000109971	ENSP00000227378	646	278	368	368	646	332341	S-nitrosylation	603
734	BC112920	ENSG00000109971	ENSP00000432083	646	278	368	368	646	332341	S-nitrosylation	603
734	BC112920	ENSG00000109971	ENSP00000437125	646	278	368	368	646	332341	S-nitrosylation	603
734	BC112920	ENSG00000109971	ENSP00000227378	646	278	368	368	646	332340	S-nitrosylation	574
734	BC112920	ENSG00000109971	ENSP00000432083	646	278	368	368	646	332340	S-nitrosylation	574
734	BC112920	ENSG00000109971	ENSP00000437125	646	278	368	368	646	332340	S-nitrosylation	574
734	BC112920	ENSG00000109971	ENSP00000227378	646	278	368	368	646	322296	Phosphorylation	611
734	BC112920	ENSG00000109971	ENSP00000432083	646	278	368	368	646	322296	Phosphorylation	611
734	BC112920	ENSG00000109971	ENSP00000437125	646	278	368	368	646	322296	Phosphorylation	611
734	BC112920	ENSG00000109971	ENSP00000227378	646	278	368	368	646	316686	Phosphorylation	641
734	BC112920	ENSG00000109971	ENSP00000432083	646	278	368	368	646	316686	Phosphorylation	641
734	BC112920	ENSG00000109971	ENSP00000437125	646	278	368	368	646	316686	Phosphorylation	641
734	BC112920	ENSG00000109971	ENSP00000227378	646	278	368	368	646	315396	Phosphorylation	462
734	BC112920	ENSG00000109971	ENSP00000432083	646	278	368	368	646	315396	Phosphorylation	462
734	BC112920	ENSG00000109971	ENSP00000437125	646	278	368	368	646	315396	Phosphorylation	462
734	BC112920	ENSG00000109971	ENSP00000227378	646	278	368	368	646	314734	Phosphorylation	397
734	BC112920	ENSG00000109971	ENSP00000432083	646	278	368	368	646	314734	Phosphorylation	397
734	BC112920	ENSG00000109971	ENSP00000437125	646	278	368	368	646	314734	Phosphorylation	397
734	BC112920	ENSG00000109971	ENSP00000227378	646	278	368	368	646	299431	Phosphorylation	633
734	BC112920	ENSG00000109971	ENSP00000432083	646	278	368	368	646	299431	Phosphorylation	633
734	BC112920	ENSG00000109971	ENSP00000437125	646	278	368	368	646	299431	Phosphorylation	633
734	BC112920	ENSG00000109971	ENSP00000227378	646	278	368	368	646	293115	Phosphorylation	385
734	BC112920	ENSG00000109971	ENSP00000432083	646	278	368	368	646	293115	Phosphorylation	385
734	BC112920	ENSG00000109971	ENSP00000437125	646	278	368	368	646	293115	Phosphorylation	385
734	BC112920	ENSG00000109971	ENSP00000227378	646	278	368	368	646	240474	Phosphorylation	502
734	BC112920	ENSG00000109971	ENSP00000432083	646	278	368	368	646	240474	Phosphorylation	502
734	BC112920	ENSG00000109971	ENSP00000437125	646	278	368	368	646	240474	Phosphorylation	502
734	BC112920	ENSG00000109971	ENSP00000227378	646	278	368	368	646	185859	Phosphorylation	613
734	BC112920	ENSG00000109971	ENSP00000432083	646	278	368	368	646	185859	Phosphorylation	613
734	BC112920	ENSG00000109971	ENSP00000437125	646	278	368	368	646	185859	Phosphorylation	613
734	BC112920	ENSG00000109971	ENSP00000227378	646	278	368	368	646	185858	Phosphorylation	400
734	BC112920	ENSG00000109971	ENSP00000432083	646	278	368	368	646	185858	Phosphorylation	400
734	BC112920	ENSG00000109971	ENSP00000437125	646	278	368	368	646	185858	Phosphorylation	400
734	BC112920	ENSG00000109971	ENSP00000227378	646	278	368	368	646	137205	Ubiquitylation	601
734	BC112920	ENSG00000109971	ENSP00000432083	646	278	368	368	646	137205	Ubiquitylation	601
734	BC112920	ENSG00000109971	ENSP00000437125	646	278	368	368	646	137205	Ubiquitylation	601
734	BC112920	ENSG00000109971	ENSP00000227378	646	278	368	368	646	137204	Ubiquitylation	597
734	BC112920	ENSG00000109971	ENSP00000432083	646	278	368	368	646	137204	Ubiquitylation	597
734	BC112920	ENSG00000109971	ENSP00000437125	646	278	368	368	646	137204	Ubiquitylation	597
734	BC112920	ENSG00000109971	ENSP00000227378	646	278	368	368	646	137203	Ubiquitylation	589
734	BC112920	ENSG00000109971	ENSP00000432083	646	278	368	368	646	137203	Ubiquitylation	589
734	BC112920	ENSG00000109971	ENSP00000437125	646	278	368	368	646	137203	Ubiquitylation	589
734	BC112920	ENSG00000109971	ENSP00000227378	646	278	368	368	646	137202	Ubiquitylation	583
734	BC112920	ENSG00000109971	ENSP00000432083	646	278	368	368	646	137202	Ubiquitylation	583
734	BC112920	ENSG00000109971	ENSP00000437125	646	278	368	368	646	137202	Ubiquitylation	583
734	BC112920	ENSG00000109971	ENSP00000227378	646	278	368	368	646	137201	Ubiquitylation	573
734	BC112920	ENSG00000109971	ENSP00000432083	646	278	368	368	646	137201	Ubiquitylation	573
734	BC112920	ENSG00000109971	ENSP00000437125	646	278	368	368	646	137201	Ubiquitylation	573
734	BC112920	ENSG00000109971	ENSP00000227378	646	278	368	368	646	137200	Ubiquitylation	561
734	BC112920	ENSG00000109971	ENSP00000432083	646	278	368	368	646	137200	Ubiquitylation	561
734	BC112920	ENSG00000109971	ENSP00000437125	646	278	368	368	646	137200	Ubiquitylation	561
734	BC112920	ENSG00000109971	ENSP00000227378	646	278	368	368	646	137198	Ubiquitylation	557
734	BC112920	ENSG00000109971	ENSP00000432083	646	278	368	368	646	137198	Ubiquitylation	557
734	BC112920	ENSG00000109971	ENSP00000437125	646	278	368	368	646	137198	Ubiquitylation	557
734	BC112920	ENSG00000109971	ENSP00000227378	646	278	368	368	646	137197	Ubiquitylation	550
734	BC112920	ENSG00000109971	ENSP00000432083	646	278	368	368	646	137197	Ubiquitylation	550
734	BC112920	ENSG00000109971	ENSP00000437125	646	278	368	368	646	137197	Ubiquitylation	550
734	BC112920	ENSG00000109971	ENSP00000227378	646	278	368	368	646	137196	Ubiquitylation	539
734	BC112920	ENSG00000109971	ENSP00000432083	646	278	368	368	646	137196	Ubiquitylation	539
734	BC112920	ENSG00000109971	ENSP00000437125	646	278	368	368	646	137196	Ubiquitylation	539
734	BC112920	ENSG00000109971	ENSP00000227378	646	278	368	368	646	137195	Ubiquitylation	531
734	BC112920	ENSG00000109971	ENSP00000432083	646	278	368	368	646	137195	Ubiquitylation	531
734	BC112920	ENSG00000109971	ENSP00000437125	646	278	368	368	646	137195	Ubiquitylation	531
734	BC112920	ENSG00000109971	ENSP00000227378	646	278	368	368	646	137194	Ubiquitylation	526
734	BC112920	ENSG00000109971	ENSP00000432083	646	278	368	368	646	137194	Ubiquitylation	526
734	BC112920	ENSG00000109971	ENSP00000437125	646	278	368	368	646	137194	Ubiquitylation	526
734	BC112920	ENSG00000109971	ENSP00000227378	646	278	368	368	646	137193	Ubiquitylation	524
734	BC112920	ENSG00000109971	ENSP00000432083	646	278	368	368	646	137193	Ubiquitylation	524
734	BC112920	ENSG00000109971	ENSP00000437125	646	278	368	368	646	137193	Ubiquitylation	524
734	BC112920	ENSG00000109971	ENSP00000227378	646	278	368	368	646	137192	Ubiquitylation	512
734	BC112920	ENSG00000109971	ENSP00000432083	646	278	368	368	646	137192	Ubiquitylation	512
734	BC112920	ENSG00000109971	ENSP00000437125	646	278	368	368	646	137192	Ubiquitylation	512
734	BC112920	ENSG00000109971	ENSP00000227378	646	278	368	368	646	137191	Ubiquitylation	507
734	BC112920	ENSG00000109971	ENSP00000432083	646	278	368	368	646	137191	Ubiquitylation	507
734	BC112920	ENSG00000109971	ENSP00000437125	646	278	368	368	646	137191	Ubiquitylation	507
734	BC112920	ENSG00000109971	ENSP00000227378	646	278	368	368	646	137190	Ubiquitylation	500
734	BC112920	ENSG00000109971	ENSP00000432083	646	278	368	368	646	137190	Ubiquitylation	500
734	BC112920	ENSG00000109971	ENSP00000437125	646	278	368	368	646	137190	Ubiquitylation	500
734	BC112920	ENSG00000109971	ENSP00000227378	646	278	368	368	646	137189	Ubiquitylation	458
734	BC112920	ENSG00000109971	ENSP00000432083	646	278	368	368	646	137189	Ubiquitylation	458
734	BC112920	ENSG00000109971	ENSP00000437125	646	278	368	368	646	137189	Ubiquitylation	458
734	BC112920	ENSG00000109971	ENSP00000227378	646	278	368	368	646	137188	Ubiquitylation	451
734	BC112920	ENSG00000109971	ENSP00000432083	646	278	368	368	646	137188	Ubiquitylation	451
734	BC112920	ENSG00000109971	ENSP00000437125	646	278	368	368	646	137188	Ubiquitylation	451
734	BC112920	ENSG00000109971	ENSP00000227378	646	278	368	368	646	137187	Ubiquitylation	423
734	BC112920	ENSG00000109971	ENSP00000432083	646	278	368	368	646	137187	Ubiquitylation	423
734	BC112920	ENSG00000109971	ENSP00000437125	646	278	368	368	646	137187	Ubiquitylation	423
734	BC112920	ENSG00000109971	ENSP00000227378	646	278	368	368	646	27519	Phosphorylation	638
734	BC112920	ENSG00000109971	ENSP00000432083	646	278	368	368	646	27519	Phosphorylation	638
734	BC112920	ENSG00000109971	ENSP00000437125	646	278	368	368	646	27519	Phosphorylation	638
734	BC112920	ENSG00000109971	ENSP00000227378	646	278	368	368	646	27518	Phosphorylation	637
734	BC112920	ENSG00000109971	ENSP00000432083	646	278	368	368	646	27518	Phosphorylation	637
734	BC112920	ENSG00000109971	ENSP00000437125	646	278	368	368	646	27518	Phosphorylation	637
734	BC112920	ENSG00000109971	ENSP00000227378	646	278	368	368	646	27517	Acetylation	601
734	BC112920	ENSG00000109971	ENSP00000432083	646	278	368	368	646	27517	Acetylation	601
734	BC112920	ENSG00000109971	ENSP00000437125	646	278	368	368	646	27517	Acetylation	601
734	BC112920	ENSG00000109971	ENSP00000227378	646	278	368	368	646	27516	Acetylation	597
734	BC112920	ENSG00000109971	ENSP00000432083	646	278	368	368	646	27516	Acetylation	597
734	BC112920	ENSG00000109971	ENSP00000437125	646	278	368	368	646	27516	Acetylation	597
734	BC112920	ENSG00000109971	ENSP00000227378	646	278	368	368	646	27515	Acetylation	589
734	BC112920	ENSG00000109971	ENSP00000432083	646	278	368	368	646	27515	Acetylation	589
734	BC112920	ENSG00000109971	ENSP00000437125	646	278	368	368	646	27515	Acetylation	589
734	BC112920	ENSG00000109971	ENSP00000227378	646	278	368	368	646	27514	Phosphorylation	541
734	BC112920	ENSG00000109971	ENSP00000432083	646	278	368	368	646	27514	Phosphorylation	541
734	BC112920	ENSG00000109971	ENSP00000437125	646	278	368	368	646	27514	Phosphorylation	541
734	BC112920	ENSG00000109971	ENSP00000227378	646	278	368	368	646	27513	Acetylation	524
734	BC112920	ENSG00000109971	ENSP00000432083	646	278	368	368	646	27513	Acetylation	524
734	BC112920	ENSG00000109971	ENSP00000437125	646	278	368	368	646	27513	Acetylation	524
734	BC112920	ENSG00000109971	ENSP00000227378	646	278	368	368	646	27512	Acetylation	512
734	BC112920	ENSG00000109971	ENSP00000432083	646	278	368	368	646	27512	Acetylation	512
734	BC112920	ENSG00000109971	ENSP00000437125	646	278	368	368	646	27512	Acetylation	512
734	BC112920	ENSG00000109971	ENSP00000227378	646	278	368	368	646	27511	Phosphorylation	477
734	BC112920	ENSG00000109971	ENSP00000432083	646	278	368	368	646	27511	Phosphorylation	477
734	BC112920	ENSG00000109971	ENSP00000437125	646	278	368	368	646	27511	Phosphorylation	477
739	S72620	ENSG00000182944	ENSP00000400142	661	28	633	242	270	117505	Phosphorylation	266
740	S72620	ENSG00000151702	ENSP00000433488	452	46	406	261	307	258029	Phosphorylation	263
741	AF327066	ENSG00000182944	ENSP00000400142	661	266	395	5	271	238667	Phosphorylation	79
741	AF327066	ENSG00000182944	ENSP00000400142	661	266	395	5	271	117505	Phosphorylation	266
742	AF327066	ENSG00000151702	ENSP00000433488	452	211	241	241	452	258029	Phosphorylation	263
742	AF327066	ENSG00000151702	ENSP00000433488	452	211	241	241	452	239103	Phosphorylation	312
742	AF327066	ENSG00000151702	ENSP00000433488	452	211	241	241	452	181108	Phosphorylation	241
742	AF327066	ENSG00000151702	ENSP00000433488	452	211	241	241	452	154051	Acetylation	380
743	EU487217	ENSG00000182944	ENSP00000400142	661	265	396	5	270	238667	Phosphorylation	79
743	EU487217	ENSG00000182944	ENSP00000400142	661	265	396	5	270	117505	Phosphorylation	266
744	EU487217	ENSG00000151702	ENSP00000433488	452	233	219	219	452	258029	Phosphorylation	263
744	EU487217	ENSG00000151702	ENSP00000433488	452	233	219	219	452	239103	Phosphorylation	312
744	EU487217	ENSG00000151702	ENSP00000433488	452	233	219	219	452	181108	Phosphorylation	241
744	EU487217	ENSG00000151702	ENSP00000433488	452	233	219	219	452	154051	Acetylation	380
747	DA585128	ENSG00000161813	ENSP00000415464	730	6	724	0	6	33186	Acetylation	1
760	AK057369	ENSG00000075568	ENSP00000186436	1883	30	1853	1853	1883	307826	Phosphorylation	1871
760	AK057369	ENSG00000075568	ENSP00000186436	1883	30	1853	1853	1883	65158	Phosphorylation	1863
762	AW498673	ENSG00000188191	ENSP00000353415	381	104	277	59	163	279997	Phosphorylation	71
762	AW498673	ENSG00000188191	ENSP00000385349	381	104	277	59	163	279997	Phosphorylation	71
762	AW498673	ENSG00000188191	ENSP00000385749	381	104	277	59	163	279997	Phosphorylation	71
762	AW498673	ENSG00000188191	ENSP00000440449	381	104	277	59	163	279997	Phosphorylation	71
762	AW498673	ENSG00000188191	ENSP00000444487	381	104	277	59	163	279997	Phosphorylation	71
762	AW498673	ENSG00000188191	ENSP00000353415	381	104	277	59	163	189143	Phosphorylation	75
762	AW498673	ENSG00000188191	ENSP00000385349	381	104	277	59	163	189143	Phosphorylation	75
762	AW498673	ENSG00000188191	ENSP00000385749	381	104	277	59	163	189143	Phosphorylation	75
762	AW498673	ENSG00000188191	ENSP00000440449	381	104	277	59	163	189143	Phosphorylation	75
762	AW498673	ENSG00000188191	ENSP00000444487	381	104	277	59	163	189143	Phosphorylation	75
762	AW498673	ENSG00000188191	ENSP00000353415	381	104	277	59	163	30804	Phosphorylation	83
762	AW498673	ENSG00000188191	ENSP00000385349	381	104	277	59	163	30804	Phosphorylation	83
762	AW498673	ENSG00000188191	ENSP00000385749	381	104	277	59	163	30804	Phosphorylation	83
762	AW498673	ENSG00000188191	ENSP00000440449	381	104	277	59	163	30804	Phosphorylation	83
762	AW498673	ENSG00000188191	ENSP00000444487	381	104	277	59	163	30804	Phosphorylation	83
762	AW498673	ENSG00000188191	ENSP00000353415	381	104	277	59	163	30803	Phosphorylation	77
762	AW498673	ENSG00000188191	ENSP00000385349	381	104	277	59	163	30803	Phosphorylation	77
762	AW498673	ENSG00000188191	ENSP00000385749	381	104	277	59	163	30803	Phosphorylation	77
762	AW498673	ENSG00000188191	ENSP00000440449	381	104	277	59	163	30803	Phosphorylation	77
762	AW498673	ENSG00000188191	ENSP00000444487	381	104	277	59	163	30803	Phosphorylation	77
767	BF081959	ENSG00000197157	ENSP00000346762	910	70	840	674	744	147023	Ubiquitylation	739
768	BF081959	ENSG00000115306	ENSP00000349259	2364	45	2319	2093	2138	324239	Phosphorylation (CSNK2A1)	2110
768	BF081959	ENSG00000115306	ENSP00000349259	2364	45	2319	2093	2138	319169	Phosphorylation	2107
768	BF081959	ENSG00000115306	ENSP00000349259	2364	45	2319	2093	2138	308223	Phosphorylation	2115
768	BF081959	ENSG00000115306	ENSP00000349259	2364	45	2319	2093	2138	308215	Phosphorylation	2106
768	BF081959	ENSG00000115306	ENSP00000349259	2364	45	2319	2093	2138	219782	Phosphorylation	2110
768	BF081959	ENSG00000115306	ENSP00000349259	2364	45	2319	2093	2138	147290	Ubiquitylation	2123
768	BF081959	ENSG00000115306	ENSP00000349259	2364	45	2319	2093	2138	59895	Phosphorylation	2138
768	BF081959	ENSG00000115306	ENSP00000349259	2364	45	2319	2093	2138	59894	Phosphorylation	2128
768	BF081959	ENSG00000115306	ENSP00000349259	2364	45	2319	2093	2138	59893	Phosphorylation	2102
784	DA524473	ENSG00000167394	ENSP00000403975	642	147	495	332	479	232780	Phosphorylation	387
784	DA524473	ENSG00000167394	ENSP00000442573	642	147	495	332	479	232780	Phosphorylation	387
793	Z35761	ENSG00000139083	ENSP00000379658	452	154	298	0	154	257560	Phosphorylation	27
793	Z35761	ENSG00000139083	ENSP00000379658	452	154	298	0	154	179175	Phosphorylation	26
793	Z35761	ENSG00000139083	ENSP00000379658	452	154	298	0	154	128003	Sumoylation	99
793	Z35761	ENSG00000139083	ENSP00000379658	452	154	298	0	154	128002	Sumoylation	11
793	Z35761	ENSG00000139083	ENSP00000379658	452	154	298	0	154	124885	Phosphorylation	17
793	Z35761	ENSG00000139083	ENSP00000379658	452	154	298	0	154	119220	Phosphorylation	31
793	Z35761	ENSG00000139083	ENSP00000379658	452	154	298	0	154	97887	Phosphorylation	29
793	Z35761	ENSG00000139083	ENSP00000379658	452	154	298	0	154	19383	Phosphorylation	22
793	Z35761	ENSG00000139083	ENSP00000379658	452	154	298	0	154	19382	Phosphorylation	18
793	Z35761	ENSG00000139083	ENSP00000379658	452	154	298	0	154	19381	Phosphorylation	16
793	Z35761	ENSG00000139083	ENSP00000379658	452	154	298	0	154	19380	Acetylation	11
794	Z35761	ENSG00000097007	ENSP00000361423	1149	28	1121	46	74	725	Phosphorylation	70
794	Z35761	ENSG00000097007	ENSP00000361423	1149	28	1121	46	74	724	Phosphorylation	50
802	DA380160	ENSG00000057294	ENSP00000070846	881	73	808	75	148	262972	Phosphorylation	88
802	DA380160	ENSG00000057294	ENSP00000070846	881	73	808	75	148	262961	Phosphorylation	130
802	DA380160	ENSG00000057294	ENSP00000070846	881	73	808	75	148	262959	Phosphorylation	119
802	DA380160	ENSG00000057294	ENSP00000070846	881	73	808	75	148	262958	Phosphorylation	108
802	DA380160	ENSG00000057294	ENSP00000070846	881	73	808	75	148	246304	Phosphorylation	80
802	DA380160	ENSG00000057294	ENSP00000070846	881	73	808	75	148	207025	Phosphorylation	82
802	DA380160	ENSG00000057294	ENSP00000070846	881	73	808	75	148	207024	Phosphorylation	81
802	DA380160	ENSG00000057294	ENSP00000070846	881	73	808	75	148	207007	Phosphorylation	102
802	DA380160	ENSG00000057294	ENSP00000070846	881	73	808	75	148	142607	Ubiquitylation	134
802	DA380160	ENSG00000057294	ENSP00000070846	881	73	808	75	148	142606	Ubiquitylation	112
802	DA380160	ENSG00000057294	ENSP00000070846	881	73	808	75	148	106674	Phosphorylation	135
802	DA380160	ENSG00000057294	ENSP00000070846	881	73	808	75	148	46778	Phosphorylation	132
802	DA380160	ENSG00000057294	ENSP00000070846	881	73	808	75	148	46777	Phosphorylation	86
[truncated: 14,383 more rows]

## Sheet: 90% PTM retained functions
Biological process and protein class enrichments for parent proteins which retain at least 90% of their PTMs in one or more fusion proteins.
Biological Process Enrichments
PANTHER GO-Slim Biological Process	Homo sapiens - REFLIST (20814)	Client Text Box Input (279)	Client Text Box Input (expected)	Client Text Box Input (over/under)	Client Text Box Input (fold Enrichment)	Client Text Box Input (P-value)
translation (GO:0006412)	435	25	5.83	+	4.29	3.86e-07
cation transport (GO:0006812)	571	24	7.65	+	3.14	0.000244
ion transport (GO:0006811)	714	29	9.57	+	3.03	3.55e-05
protein metabolic process (GO:0019538)	2692	76	36.08	+	2.11	3.36e-08
cellular protein modification process (GO:0006464)	1317	34	17.65	+	1.93	0.0467
primary metabolic process (GO:0044238)	6825	151	91.49	+	1.65	4.13e-11
localization (GO:0051179)	2607	57	34.95	+	1.63	0.0295
metabolic process (GO:0008152)	8247	174	110.55	+	1.57	3.37e-12
nucleobase-containing compound metabolic process (GO:0006139)	3467	73	46.47	+	1.57	0.00873
biological regulation (GO:0065007)	3918	78	52.52	+	1.49	0.0291
cellular process (GO:0009987)	6708	128	89.92	+	1.42	0.000307
Unclassified (UNCLASSIFIED)	8629	107	115.67	-	0.93	0
Protein Class Enrichments
PANTHER Protein Class	Homo sapiens - REFLIST (20814)	Client Text Box Input (279)	Client Text Box Input (expected)	Client Text Box Input (over/under)	Client Text Box Input (fold Enrichment)	Client Text Box Input (P-value)
ribosomal protein (PC00202)	225	16	3.02	+	> 5	2.02e-05
oxidoreductase (PC00176)	609	22	8.16	+	2.69	0.00643
RNA binding protein (PC00031)	859	31	11.51	+	2.69	0.000149
nucleic acid binding (PC00171)	2297	67	30.79	+	2.18	1.44e-07
Unclassified (UNCLASSIFIED)	9675	127	129.69	-	0.98	0

## Sheet: 90% PTM lost functions
Biological process and protein class enrichments for parent proteins which lose at least 90% of their PTMs when forming at least one fusion protein.
Biological Process Enrichments
PANTHER GO-Slim Biological Process	Homo sapiens - REFLIST (20814)	Client Text Box Input (1506)	Client Text Box Input (expected)	Client Text Box Input (over/under)	Client Text Box Input (fold Enrichment)	Client Text Box Input (P-value)
cellular calcium ion homeostasis (GO:0006874)	38	12	2.75	+	4.36	0.00677
regulation of liquid surface tension (GO:0050828)	56	15	4.05	+	3.7	0.00491
regulation of translation (GO:0006417)	148	37	10.71	+	3.46	5e-08
mRNA splicing, via spliceosome (GO:0000398)	183	44	13.24	+	3.32	3.53e-09
RNA splicing, via transesterification reactions (GO:0000375)	132	29	9.55	+	3.04	6.04e-05
mRNA processing (GO:0006397)	274	60	19.83	+	3.03	3.82e-11
RNA splicing (GO:0008380)	135	29	9.77	+	2.97	9.46e-05
tRNA metabolic process (GO:0006399)	82	17	5.93	+	2.87	0.0327
glycogen metabolic process (GO:0005977)	87	18	6.29	+	2.86	0.0217
cell-matrix adhesion (GO:0007160)	89	18	6.44	+	2.8	0.0286
anatomical structure morphogenesis (GO:0009653)	596	120	43.12	+	2.78	1.82e-20
chromatin organization (GO:0006325)	250	50	18.09	+	2.76	8.25e-08
chromosome segregation (GO:0007059)	91	18	6.58	+	2.73	0.0374
translation (GO:0006412)	435	86	31.47	+	2.73	7.4e-14
homeostatic process (GO:0042592)	209	41	15.12	+	2.71	5.14e-06
cellular component morphogenesis (GO:0032989)	478	92	34.59	+	2.66	3.3e-14
protein folding (GO:0006457)	155	28	11.22	+	2.5	0.00356
cellular component organization or biogenesis (GO:0071840)	1316	237	95.22	+	2.49	3.18e-35
cellular component organization (GO:0016043)	1206	215	87.26	+	2.46	5.16e-31
mitosis (GO:0007067)	367	65	26.55	+	2.45	2.94e-08
cellular component biogenesis (GO:0044085)	310	53	22.43	+	2.36	4.57e-06
cell cycle (GO:0007049)	1107	187	80.1	+	2.33	6.89e-24
blood circulation (GO:0008015)	154	25	11.14	+	2.24	0.0498
DNA replication (GO:0006260)	161	26	11.65	+	2.23	0.0409
DNA repair (GO:0006281)	172	27	12.45	+	2.17	0.0483
organelle organization (GO:0006996)	571	87	41.31	+	2.11	4.36e-08
DNA metabolic process (GO:0006259)	379	57	27.42	+	2.08	8.78e-05
cellular component movement (GO:0006928)	476	69	34.44	+	2	2.11e-05
intracellular protein transport (GO:0006886)	1052	152	76.12	+	2	3.65e-13
catabolic process (GO:0009056)	407	58	29.45	+	1.97	0.000366
protein transport (GO:0015031)	1082	154	78.29	+	1.97	7.93e-13
endocytosis (GO:0006897)	373	53	26.99	+	1.96	0.00109
exocytosis (GO:0006887)	258	36	18.67	+	1.93	0.0475
cell death (GO:0008219)	562	78	40.66	+	1.92	1.77e-05
death (GO:0016265)	566	78	40.95	+	1.9	2.34e-05
apoptotic process (GO:0006915)	548	75	39.65	+	1.89	5.32e-05
vesicle-mediated transport (GO:0016192)	895	120	64.76	+	1.85	4.09e-08
protein metabolic process (GO:0019538)	2692	360	194.78	+	1.85	1e-28
developmental process (GO:0032502)	2456	326	177.7	+	1.83	6.11e-25
ectoderm development (GO:0007398)	663	87	47.97	+	1.81	3.46e-05
cellular protein modification process (GO:0006464)	1317	171	95.29	+	1.79	5.39e-11
RNA metabolic process (GO:0016070)	2360	305	170.76	+	1.79	3.05e-21
nucleobase-containing compound metabolic process (GO:0006139)	3467	446	250.86	+	1.78	2.02e-33
transcription from RNA polymerase II promoter (GO:0006366)	1723	221	124.67	+	1.77	3.31e-14
protein phosphorylation (GO:0006468)	603	77	43.63	+	1.76	0.000477
biological adhesion (GO:0022610)	606	77	43.85	+	1.76	0.000568
lipid metabolic process (GO:0006629)	880	111	63.67	+	1.74	5.02e-06
cell adhesion (GO:0007155)	579	73	41.89	+	1.74	0.00133
mesoderm development (GO:0007498)	671	84	48.55	+	1.73	0.000354
regulation of molecular function (GO:0065009)	1096	137	79.3	+	1.73	1.8e-07
regulation of catalytic activity (GO:0050790)	1073	134	77.64	+	1.73	2.96e-07
reproduction (GO:0000003)	410	51	29.67	+	1.72	0.0438
phosphate-containing compound metabolic process (GO:0006796)	910	113	65.84	+	1.72	8.3e-06
nitrogen compound metabolic process (GO:0006807)	1099	135	79.52	+	1.7	6.95e-07
carbohydrate metabolic process (GO:0005975)	573	70	41.46	+	1.69	0.00552
transcription, DNA-dependent (GO:0006351)	1941	236	140.44	+	1.68	9.02e-13
transport (GO:0006810)	2473	299	178.93	+	1.67	1.36e-16
localization (GO:0051179)	2607	314	188.63	+	1.66	2.29e-17
response to stress (GO:0006950)	659	79	47.68	+	1.66	0.00323
immune response (GO:0006955)	518	62	37.48	+	1.65	0.0272
regulation of transcription from RNA polymerase II promoter (GO:0006357)	1319	155	95.44	+	1.62	8.3e-07
regulation of nucleobase-containing compound metabolic process (GO:0019219)	1700	199	123	+	1.62	5.04e-09
primary metabolic process (GO:0044238)	6825	792	493.82	+	1.6	4.36e-54
biological regulation (GO:0065007)	3918	453	283.49	+	1.6	1.19e-23
nervous system development (GO:0007399)	823	95	59.55	+	1.6	0.00199
biosynthetic process (GO:0009058)	764	88	55.28	+	1.59	0.00458
immune system process (GO:0002376)	1391	160	100.65	+	1.59	1.87e-06
regulation of biological process (GO:0050789)	2846	325	205.92	+	1.58	9.37e-15
response to stimulus (GO:0050896)	2170	247	157.01	+	1.57	2.08e-10
cell communication (GO:0007154)	3006	342	217.5	+	1.57	1.75e-15
system development (GO:0048731)	1271	143	91.96	+	1.55	4.37e-05
cellular process (GO:0009987)	6708	752	485.36	+	1.55	1.24e-43
system process (GO:0003008)	1296	144	93.77	+	1.54	7.93e-05
metabolic process (GO:0008152)	8247	910	596.71	+	1.53	2.94e-57
single-multicellular organism process (GO:0044707)	1636	171	118.37	+	1.44	0.000261
multicellular organismal process (GO:0032501)	1640	171	118.66	+	1.44	0.000301
Unclassified (UNCLASSIFIED)	8629	566	624.35	-	0.91	0
Protein Class Enrichments
PANTHER Protein Class	Homo sapiens - REFLIST (20814)	Client Text Box Input (1506)	Client Text Box Input (expected)	Client Text Box Input (over/under)	Client Text Box Input (fold Enrichment)	Client Text Box Input (P-value)
translation elongation factor (PC00222)	47	18	3.4	+	> 5	4.45e-06
DNA helicase (PC00011)	55	19	3.98	+	4.77	9.02e-06
acetyltransferase (PC00038)	91	26	6.58	+	3.95	1.55e-06
extracellular matrix structural protein (PC00103)	76	21	5.5	+	3.82	7.02e-05
surfactant (PC00212)	56	15	4.05	+	3.7	0.00451
helicase (PC00115)	126	33	9.12	+	3.62	1.37e-07
translation initiation factor (PC00224)	66	17	4.78	+	3.56	0.00217
translation factor (PC00223)	104	25	7.52	+	3.32	7.32e-05
RNA helicase (PC00032)	81	18	5.86	+	3.07	0.00822
intermediate filament (PC00129)	83	18	6.01	+	3	0.0112
mRNA splicing factor (PC00148)	121	25	8.75	+	2.86	0.00102
chromatin/chromatin-binding protein (PC00077)	184	38	13.31	+	2.85	4.18e-06
ribosomal protein (PC00202)	225	46	16.28	+	2.83	1.94e-07
non-motor actin binding protein (PC00165)	190	38	13.75	+	2.76	9.39e-06
RNA binding protein (PC00031)	859	170	62.15	+	2.74	5.64e-29
mRNA processing factor (PC00147)	166	31	12.01	+	2.58	0.000619
antibacterial response protein (PC00051)	126	23	9.12	+	2.52	0.0154
non-receptor serine/threonine protein kinase (PC00167)	272	49	19.68	+	2.49	2.97e-06
annexin (PC00050)	168	30	12.16	+	2.47	0.00206
actin family cytoskeletal protein (PC00041)	395	70	28.58	+	2.45	5.13e-09
transcription cofactor (PC00217)	186	32	13.46	+	2.38	0.0022
cytoskeletal protein (PC00085)	806	135	58.32	+	2.31	1.91e-16
G-protein (PC00020)	211	35	15.27	+	2.29	0.00187
lyase (PC00144)	154	25	11.14	+	2.24	0.0457
cell junction protein (PC00070)	173	28	12.52	+	2.24	0.021
protein phosphatase (PC00195)	187	30	13.53	+	2.22	0.0141
microtubule family cytoskeletal protein (PC00157)	225	35	16.28	+	2.15	0.00683
protein kinase (PC00193)	373	58	26.99	+	2.15	2.2e-05
intracellular calcium-sensing protein (PC00131)	304	47	22	+	2.14	0.0004
calmodulin (PC00061)	304	47	22	+	2.14	0.0004
nucleic acid binding (PC00171)	2297	353	166.2	+	2.12	4.19e-40
ligase (PC00142)	386	59	27.93	+	2.11	3.01e-05
calcium-binding protein (PC00060)	400	61	28.94	+	2.11	2.01e-05
G-protein modulator (PC00022)	452	68	32.7	+	2.08	6.21e-06
kinase (PC00137)	514	73	37.19	+	1.96	1.8e-05
DNA binding protein (PC00009)	765	108	55.35	+	1.95	1.95e-08
transferase (PC00220)	1245	175	90.08	+	1.94	2.38e-14
phosphatase (PC00181)	307	42	22.21	+	1.89	0.0208
transfer/carrier protein (PC00219)	400	54	28.94	+	1.87	0.00332
transporter (PC00227)	1020	133	73.8	+	1.8	2.19e-08
enzyme modulator (PC00095)	1346	175	97.39	+	1.8	2.24e-11
hydrolase (PC00121)	1511	194	109.33	+	1.77	2.7e-12
oxidoreductase (PC00176)	609	73	44.06	+	1.66	0.00623
transcription factor (PC00218)	1565	182	113.24	+	1.61	6.2e-08
signaling molecule (PC00207)	1083	117	78.36	+	1.49	0.00327
Unclassified (UNCLASSIFIED)	9675	667	700.04	-	0.95	0
